# Supplementary material for: Machine-learning predicts genomic determinants of meiosis-driven structural variation in a eukaryotic pathogen
Source: Nat Commun. 2021 Jun 10;12:3551. doi: 10.1038/s41467-021-23862-x (PMC8192914; doi:10.1038/s41467-021-23862-x)
Supplement: Supplementary file 5 — Supplementary Data 1 [file 41467_2021_23862_MOESM5_ESM.csv]

Supplementary Data 1: List and positions of all PacBio read-mapping based structural variants identified in the 19-isolate pangenome. Positions are given relative to the IPO323 reference genome
chr	start	stop	type	size	1A5	1E4	3D1	3D7	Arg00	Aus01	CH95	CNR93	CRI10	I93	IR01_26b	IR01_48b	ISY92	KE94	OregS90	TN09	UR95	YEQ92
chr_1	51456	52727	INV	1270	0	0	0	0	0	0	0	0	0	1	0	1	0	0	0	1	0	0
chr_1	51455	51455	TRA	0	0	0	0	0	1	0	0	0	0	0	0	0	0	0	0	0	0	0
chr_1	51452	51452	TRA	0	0	0	0	0	0	0	0	0	0	0	0	0	0	1	0	0	0	0
chr_1	51455	51455	TRA	0	0	0	0	0	0	0	0	0	0	0	0	0	1	0	0	0	0	0
chr_1	51456	51456	TRA	0	0	1	0	0	0	0	0	0	0	0	0	0	0	0	0	0	0	0
chr_1	51455	51455	TRA	0	0	0	0	0	0	0	1	0	0	0	0	0	0	0	0	0	0	0
chr_1	51455	51455	TRA	0	0	1	0	0	0	0	0	1	0	0	0	0	0	0	0	0	0	0
chr_1	51455	51455	TRA	0	1	0	0	0	0	0	0	0	0	0	0	0	0	0	0	0	0	0
chr_1	51455	51455	TRA	0	0	0	0	1	0	0	0	0	0	0	0	0	0	0	0	0	0	0
chr_1	51454	51454	TRA	0	0	0	0	0	0	0	0	1	0	0	0	0	0	0	0	0	0	0
chr_1	51457	51457	TRA	0	0	0	1	0	0	0	0	0	0	0	0	0	0	0	0	0	0	0
chr_1	51456	51456	TRA	0	0	0	0	0	0	0	0	0	0	0	0	0	1	0	0	0	0	0
chr_1	52285	52285	TRA	0	0	0	0	0	0	0	1	0	0	0	0	0	0	0	0	0	0	0
chr_1	52723	52723	TRA	0	0	0	0	0	0	0	0	0	0	0	0	0	0	1	0	0	0	0
chr_1	52723	52723	TRA	0	0	0	0	0	1	0	0	0	0	0	0	0	0	0	0	0	0	0
chr_1	52723	52723	TRA	0	0	0	1	0	0	0	0	0	0	0	0	0	0	0	0	0	0	0
chr_1	52723	52723	TRA	0	0	0	0	0	1	0	0	0	0	0	0	0	0	0	0	0	0	0
chr_1	52721	52721	TRA	0	0	0	0	0	0	0	1	0	0	0	0	0	0	0	0	0	0	0
chr_1	52721	52721	TRA	0	0	1	0	0	0	0	0	1	0	0	0	0	0	0	0	0	0	0
chr_1	52723	52723	TRA	0	1	0	0	0	0	0	0	0	0	0	0	0	0	0	0	0	0	0
chr_1	52722	52722	TRA	0	0	0	0	1	0	0	0	0	0	0	0	0	0	0	0	0	0	0
chr_1	52722	52722	TRA	0	0	0	0	0	0	0	0	1	0	0	0	0	0	0	0	0	0	0
chr_1	52722	52722	TRA	0	0	0	1	0	0	0	0	0	0	0	0	0	0	0	0	0	0	0
chr_1	52723	52723	TRA	0	0	0	0	0	0	0	0	0	0	0	0	0	1	0	0	0	0	0
chr_1	83604	85854	INV	2250	0	0	0	0	0	0	0	0	0	0	0	0	0	0	1	0	0	0
chr_1	83603	83603	TRA	0	1	0	0	0	0	0	0	0	0	0	0	0	0	0	0	0	0	0
chr_1	85851	85851	TRA	0	1	0	0	0	0	0	0	0	0	0	0	0	0	0	0	0	0	0
chr_1	85853	85853	TRA	0	0	1	0	0	0	0	0	0	0	0	0	0	0	0	0	0	0	0
chr_1	86693	86693	TRA	0	0	0	0	0	0	0	1	0	0	0	0	0	0	0	0	0	0	0
chr_1	92912	92912	TRA	0	0	0	0	1	0	0	0	0	0	0	0	0	1	0	0	0	0	0
chr_1	95216	95216	TRA	0	0	0	0	0	0	0	0	0	0	0	0	0	1	0	0	0	0	0
chr_1	95224	95224	TRA	0	0	0	0	0	0	0	0	0	0	0	0	0	1	0	0	0	0	0
chr_1	95225	95225	TRA	0	0	0	0	0	0	0	0	0	0	0	0	0	0	1	0	0	0	0
chr_1	109521	109521	TRA	0	0	0	0	1	0	0	0	1	0	0	1	1	0	0	1	0	0	1
chr_1	109778	109778	TRA	0	0	0	0	0	0	0	0	0	0	0	0	0	0	0	0	1	0	0
chr_1	111126	111126	TRA	0	0	0	0	0	0	0	0	0	0	0	0	0	0	0	1	0	0	0
chr_1	111566	111673	INDEL	108	0	0	0	0	0	0	0	0	0	0	0	0	0	0	0	0	1	0
chr_1	111754	111754	TRA	0	0	0	0	0	0	0	1	0	0	0	0	0	0	0	0	0	0	0
chr_1	117411	119189	INDEL	1778	0	0	0	0	0	0	0	1	0	0	0	0	0	0	0	0	0	0
chr_1	119951	119963	INDEL	11	1	1	0	0	1	0	1	0	0	0	1	0	0	1	0	0	0	0
chr_1	119878	120454	INDEL	566	0	0	0	0	0	0	0	0	0	0	0	1	0	0	0	0	0	0
chr_1	121976	121976	TRA	0	0	0	0	0	0	0	0	0	0	0	0	0	0	0	1	0	0	0
chr_1	121989	121989	TRA	0	0	0	0	0	0	0	0	0	0	0	0	0	0	0	1	0	0	0
chr_1	122709	122709	TRA	0	0	0	0	0	0	0	1	0	0	0	0	0	0	0	0	0	0	0
chr_1	122645	122645	TRA	0	0	0	0	0	0	0	0	0	0	0	0	1	0	0	0	0	0	0
chr_1	122729	122729	TRA	0	0	0	0	0	0	0	0	0	0	0	1	0	0	0	0	0	0	1
chr_1	122684	122684	TRA	0	0	0	0	0	0	0	0	0	0	0	1	0	0	0	0	0	0	1
chr_1	122645	122645	TRA	0	0	0	0	0	0	0	1	0	0	0	0	1	0	0	0	0	0	0
chr_1	122562	122562	TRA	0	0	0	0	1	0	0	0	0	0	0	0	0	0	0	0	0	0	0
chr_1	124307	124582	INDEL	281	0	0	0	0	0	0	0	0	1	0	0	1	0	0	0	1	0	1
chr_1	136486	136486	TRA	0	0	0	0	0	0	0	0	0	0	0	0	0	1	0	0	0	0	0
chr_1	136490	136490	TRA	0	0	0	0	0	0	0	0	0	0	0	0	0	1	0	0	0	0	0
chr_1	136489	136489	TRA	0	0	0	0	0	0	0	0	0	0	0	0	0	1	0	0	0	0	0
chr_1	137807	137807	TRA	0	0	0	0	0	0	0	0	0	0	0	0	0	1	0	0	0	0	0
chr_1	138324	138562	INDEL	242	0	0	0	0	0	0	0	0	0	0	0	1	0	0	0	0	0	0
chr_1	140167	140179	INDEL	12	0	1	0	0	0	0	0	0	0	0	0	0	0	0	0	0	0	0
chr_1	145235	145235	TRA	0	0	0	0	0	0	0	0	0	0	1	0	0	0	0	0	0	0	0
chr_1	145235	145235	TRA	0	0	0	0	0	0	0	0	0	1	1	0	0	0	0	0	0	0	0
chr_1	146939	146939	TRA	0	0	0	0	0	0	0	0	0	0	0	1	0	0	0	0	0	0	0
chr_1	146939	146939	TRA	0	0	0	0	0	0	0	0	0	0	0	0	0	1	0	0	0	0	0
chr_1	146939	150338	INDEL	3399	1	0	0	0	1	1	0	0	0	1	0	0	0	0	1	1	0	0
chr_1	146940	146940	TRA	0	0	0	0	0	0	0	0	0	0	0	1	0	0	0	0	0	0	0
chr_1	146939	146939	TRA	0	1	0	0	0	0	0	0	0	0	0	0	0	0	0	0	0	0	0
chr_1	146965	146965	TRA	0	0	1	0	0	0	0	0	0	0	0	0	0	0	0	0	0	0	0
chr_1	146947	146947	TRA	0	0	0	0	1	0	0	0	0	0	0	0	0	0	0	0	0	0	0
chr_1	150077	150077	TRA	0	0	0	1	0	0	0	0	0	0	0	0	0	0	0	0	0	0	0
chr_1	150572	150767	INDEL	195	0	0	0	0	0	0	1	1	0	0	0	1	0	0	0	0	0	1
chr_1	150698	150698	TRA	0	0	0	0	0	0	0	0	1	0	0	0	0	1	0	1	0	0	0
chr_1	150337	150337	TRA	0	1	0	0	0	0	0	0	0	0	0	0	0	0	0	0	0	0	0
chr_1	150455	150455	TRA	0	0	0	1	0	0	0	0	0	0	0	0	0	0	0	0	0	0	0
chr_1	150336	150336	TRA	0	0	1	0	0	0	0	0	0	0	0	0	0	0	0	0	0	0	0
chr_1	150329	150329	TRA	0	0	0	0	0	0	0	0	0	0	0	0	0	0	0	0	0	1	0
chr_1	150455	150455	TRA	0	0	0	0	0	0	0	0	0	0	1	0	0	0	0	0	0	0	0
chr_1	150337	150337	TRA	0	0	0	0	1	0	0	0	0	0	0	0	0	0	0	0	0	0	0
chr_1	155855	155874	INDEL	19	0	0	1	0	0	0	0	0	0	0	0	0	0	0	0	0	0	0
chr_1	158257	158273	INDEL	16	0	0	0	0	0	0	0	0	0	0	0	0	0	0	0	0	1	0
chr_1	159520	159546	INDEL	26	0	0	0	0	0	0	0	0	0	0	0	0	0	1	0	0	0	0
chr_1	161088	161088	TRA	0	1	0	0	0	0	0	0	0	0	0	0	0	0	0	0	0	0	0
chr_1	161080	161080	TRA	0	1	0	0	0	0	0	0	0	0	0	0	0	0	0	0	0	0	0
chr_1	160114	160201	INDEL	81	1	0	1	0	0	0	0	0	0	0	0	0	0	1	0	0	0	0
chr_1	160725	161029	INDEL	232	0	0	0	0	0	0	1	0	0	1	0	1	0	1	0	0	0	0
chr_1	160336	175448	INDEL	15112	0	0	0	0	1	0	0	0	0	0	0	0	0	0	0	0	0	0
chr_1	161713	161713	TRA	0	0	0	1	0	0	0	0	0	0	0	0	1	0	0	0	0	0	0
chr_1	162008	162201	INDEL	107	0	0	0	0	0	1	0	0	0	0	0	0	0	0	0	0	1	0
chr_1	162933	162933	TRA	0	0	0	0	0	0	0	0	0	0	0	0	1	0	0	0	0	0	0
chr_1	162937	162937	TRA	0	0	0	0	0	0	0	0	0	0	0	0	1	0	0	0	0	0	0
chr_1	162936	175457	INDEL	12530	1	1	0	1	0	1	1	1	1	1	1	1	1	0	1	1	1	1
chr_1	162935	162935	TRA	0	0	0	0	0	0	0	0	0	0	0	1	0	0	0	0	0	0	0
chr_1	162936	162936	TRA	0	0	0	1	0	0	0	0	0	0	0	0	0	0	0	0	0	0	0
chr_1	162937	162937	TRA	0	0	0	0	0	0	0	0	0	0	0	0	0	1	0	0	0	0	0
chr_1	162936	162936	TRA	0	0	0	0	0	0	0	0	0	0	0	1	0	0	0	0	0	0	0
chr_1	162936	162936	TRA	0	0	0	0	0	0	0	0	0	0	0	0	1	0	0	0	0	0	0
chr_1	162936	162936	TRA	0	0	0	0	0	0	0	0	0	0	0	0	0	0	0	0	1	0	0
chr_1	164139	164154	INDEL	15	0	0	0	0	0	0	0	0	0	0	1	0	0	0	0	0	0	0
chr_1	163934	163963	INDEL	40	0	0	0	0	0	0	0	0	0	0	1	1	0	0	0	1	0	0
chr_1	167787	167856	INDEL	69	0	0	0	0	0	0	0	0	0	0	0	0	0	0	0	0	0	1
chr_1	168747	169517	INDEL	770	0	0	1	0	0	0	0	0	0	0	1	1	1	0	0	1	0	1
chr_1	175461	175461	TRA	0	0	0	0	0	0	0	0	0	0	0	0	1	0	0	0	0	0	0
chr_1	175448	175448	TRA	0	0	0	0	0	0	0	0	0	0	0	0	1	0	0	0	0	0	0
chr_1	175448	175448	TRA	0	0	0	0	0	0	0	0	0	0	0	1	0	0	0	0	0	0	0
chr_1	175448	175448	TRA	0	0	0	1	0	0	0	0	0	0	0	0	0	0	0	0	0	0	0
chr_1	175447	175447	TRA	0	0	0	0	0	0	0	0	0	0	0	0	0	1	0	0	0	0	0
chr_1	175448	175448	TRA	0	0	0	0	0	0	0	0	0	0	0	0	0	0	0	0	0	0	1
chr_1	175448	175448	TRA	0	0	0	0	0	0	0	0	0	0	0	1	0	0	0	0	0	0	0
chr_1	175448	175448	TRA	0	0	0	0	0	0	0	0	0	0	0	0	1	0	0	0	0	0	0
chr_1	175448	175448	TRA	0	0	0	0	0	0	0	0	0	0	0	0	0	0	0	0	1	0	0
chr_1	176142	176182	INDEL	40	0	0	0	0	0	0	0	0	0	0	0	0	0	0	0	0	0	1
chr_1	181259	182257	INDEL	998	0	0	0	1	0	0	0	0	0	0	0	0	0	0	0	0	0	0
chr_1	180458	180458	TRA	0	0	0	0	0	0	0	0	0	0	1	0	0	0	0	0	0	0	0
chr_1	180458	180458	TRA	0	0	0	0	0	0	0	0	0	0	1	0	0	0	0	0	0	0	0
chr_1	180490	180490	TRA	0	0	0	0	0	0	1	0	0	0	0	0	0	0	0	0	0	0	0
chr_1	180490	180490	TRA	0	0	0	0	0	0	1	0	0	0	0	0	0	0	0	0	0	0	0
chr_1	182936	189296	INDEL	6359	0	0	0	1	1	0	0	0	0	1	0	1	1	0	0	1	1	1
chr_1	182940	182940	TRA	0	0	0	0	0	0	0	0	0	0	0	0	0	0	0	1	0	0	0
chr_1	189335	189335	TRA	0	0	0	0	0	0	0	0	0	0	0	0	0	0	0	1	0	0	0
chr_1	189315	189315	TRA	0	0	0	0	0	0	1	0	0	0	0	0	0	0	0	0	0	0	0
chr_1	198324	198324	TRA	0	0	0	1	0	0	0	0	0	0	0	0	0	0	0	0	0	0	0
chr_1	202383	202575	INDEL	192	0	0	0	0	0	0	0	0	0	0	0	1	0	0	0	0	0	0
chr_1	211272	211290	INDEL	18	0	0	0	0	0	0	0	0	0	0	0	0	0	0	0	0	1	0
chr_1	213432	213496	INDEL	56	0	0	0	1	1	0	1	1	1	0	1	1	0	0	1	1	1	1
chr_1	214715	214734	INDEL	16	0	0	0	0	0	0	0	1	0	1	0	0	0	0	0	0	0	0
chr_1	214747	214761	INDEL	15	0	0	0	0	0	1	0	0	0	0	0	1	0	0	0	0	0	0
chr_1	218988	219125	INDEL	145	1	0	0	0	1	1	1	1	0	1	1	1	0	1	1	1	1	1
chr_1	219396	219396	TRA	0	0	0	0	0	0	0	0	0	0	0	0	0	0	0	0	1	0	0
chr_1	242484	242497	INDEL	13	0	0	0	0	0	1	0	0	0	0	0	0	0	0	0	0	0	0
chr_1	243886	243903	INDEL	18	0	0	0	0	0	0	0	0	0	0	0	0	1	0	0	1	0	0
chr_1	244262	244286	INDEL	16	0	0	0	0	0	0	0	0	0	0	0	0	1	0	1	1	0	0
chr_1	246771	247194	INDEL	424	0	0	0	0	0	0	0	0	0	0	0	0	0	0	1	0	1	0
chr_1	247998	248063	INDEL	161	0	0	0	0	1	1	0	0	0	0	1	0	0	0	0	0	1	0
chr_1	252815	252832	INDEL	551	0	0	0	1	0	0	0	0	0	0	0	0	0	0	0	0	1	0
chr_1	254538	254575	INDEL	30	0	0	0	0	0	1	0	1	1	1	0	0	1	1	0	0	0	1
chr_1	254692	254705	INDEL	22	1	1	0	0	0	1	0	0	1	1	0	1	1	0	0	0	1	1
chr_1	255875	255905	INDEL	30	0	0	0	0	0	0	0	0	1	0	0	0	0	0	0	0	0	0
chr_1	260621	266265	INDEL	5644	0	0	0	0	0	0	0	0	0	0	0	1	0	0	0	0	0	0
chr_1	266860	267043	INDEL	183	0	0	0	0	0	0	0	0	0	0	0	1	0	0	0	0	0	0
chr_1	275375	278575	INV	3133	0	0	0	0	0	1	0	0	1	0	0	0	0	1	0	0	0	0
chr_1	276530	276530	TRA	0	0	0	0	0	1	0	0	0	0	0	0	0	0	0	0	0	0	0
chr_1	276872	276872	TRA	0	0	1	0	0	0	0	0	0	0	0	0	0	0	0	0	0	0	0
chr_1	283527	283527	TRA	0	0	0	0	0	0	0	0	1	0	0	0	0	0	0	0	0	0	0
chr_1	283532	283532	TRA	0	0	0	0	0	0	0	0	1	0	0	0	0	0	0	0	0	0	0
chr_1	283394	283394	TRA	0	0	0	0	1	0	0	0	0	0	0	0	0	0	0	0	0	0	0
chr_1	283566	283577	INDEL	11	0	0	0	0	0	1	0	0	0	0	0	0	0	0	0	0	0	0
chr_1	286740	287009	INDEL	269	0	0	0	0	0	0	0	0	0	0	0	0	1	0	0	0	0	0
chr_1	288764	288809	INDEL	45	0	0	0	0	0	0	0	1	0	0	0	1	1	0	0	0	0	1
chr_1	298197	298197	TRA	0	0	0	1	0	0	0	0	0	0	0	0	0	0	0	0	0	0	0
chr_1	304177	304203	INDEL	32	1	0	0	1	1	0	1	1	1	1	0	0	0	0	0	1	1	1
chr_1	320099	320120	INDEL	21	0	1	0	0	0	0	0	0	0	0	0	0	1	0	0	0	0	0
chr_1	327828	328020	INDEL	187	0	0	1	0	0	1	0	0	0	0	0	0	0	0	0	0	0	0
chr_1	331822	331841	INDEL	19	0	0	0	0	1	0	0	0	0	0	0	0	0	0	0	0	0	0
chr_1	332218	332233	INDEL	60	0	0	0	0	1	0	0	1	0	0	1	0	0	1	0	0	0	0
chr_1	333035	333035	TRA	0	0	0	0	0	0	0	0	0	0	0	0	1	0	0	0	0	0	0
chr_1	334089	334158	INDEL	71	0	0	1	1	0	0	0	0	0	1	0	0	0	0	0	1	0	1
chr_1	334404	334404	TRA	0	0	0	0	0	0	0	0	0	0	0	0	0	0	0	0	0	1	0
chr_1	347443	347472	INDEL	29	1	0	0	0	0	0	0	0	0	0	0	0	0	0	0	0	0	0
chr_1	350517	350517	TRA	0	0	0	0	0	0	0	0	0	1	0	0	0	0	0	0	0	0	0
chr_1	350515	350515	TRA	0	0	0	0	0	0	0	0	0	1	0	0	0	0	0	0	0	0	0
chr_1	350699	350712	INDEL	13	0	0	0	0	0	0	0	0	1	0	0	0	0	0	0	0	0	0
chr_1	350883	350902	INDEL	19	0	0	0	0	0	0	0	0	1	1	0	0	1	0	1	0	0	0
chr_1	353509	353528	INDEL	19	0	0	0	0	0	0	0	0	0	1	0	0	0	0	0	0	0	0
chr_1	359308	359308	TRA	0	0	0	0	0	0	0	0	0	0	1	0	0	0	0	0	0	0	0
chr_1	359308	359308	TRA	0	0	0	0	0	0	0	0	0	0	1	0	0	0	0	0	0	0	0
chr_1	359435	359435	TRA	0	0	0	0	0	0	0	0	0	0	1	0	0	0	0	0	0	0	0
chr_1	359435	359435	TRA	0	0	0	0	0	0	0	0	0	0	1	0	0	0	0	0	0	0	0
chr_1	359439	359665	INDEL	214	0	0	0	1	0	0	0	0	0	0	0	0	0	0	1	0	0	0
chr_1	363848	363860	INDEL	12	0	0	0	0	0	0	0	0	0	0	1	1	0	0	0	0	1	1
chr_1	364082	364082	TRA	0	0	0	0	0	1	0	0	0	0	0	0	0	0	0	0	0	0	0
chr_1	364088	364088	TRA	0	0	0	0	0	1	0	0	0	0	0	0	0	0	0	0	0	0	0
chr_1	364424	364736	INDEL	312	0	0	0	0	0	1	0	0	0	0	0	0	0	0	0	0	0	0
chr_1	369629	370014	INDEL	385	0	0	0	0	1	0	1	1	0	0	0	0	0	0	0	0	0	0
chr_1	370330	370330	TRA	0	0	0	0	0	0	1	0	0	0	0	0	0	0	0	0	0	0	0
chr_1	370337	370337	TRA	0	0	0	0	0	0	1	0	0	0	0	0	0	0	0	0	0	0	0
chr_1	372819	373720	INDEL	901	0	0	0	0	0	1	0	0	0	0	0	0	0	0	0	0	0	0
chr_1	373443	373993	INDEL	552	0	1	0	1	1	0	0	1	0	0	1	1	0	0	0	0	0	0
chr_1	373443	385524	INV	11996	0	0	0	0	0	0	1	0	0	1	0	0	0	0	0	0	0	0
chr_1	374220	374424	INDEL	204	0	0	0	0	0	0	0	0	0	0	0	1	0	0	0	0	0	0
chr_1	375294	375320	INDEL	26	0	0	0	0	1	0	0	0	0	0	0	1	0	0	0	0	0	0
chr_1	375292	387004	INV	11712	0	0	0	0	0	0	0	0	0	1	0	0	0	0	0	0	0	0
chr_1	375313	399446	INV	24133	0	0	0	0	0	0	0	0	1	0	0	0	0	0	0	0	0	0
chr_1	378091	378699	INDEL	608	0	0	1	0	0	0	0	1	0	1	1	0	0	0	1	0	0	0
chr_1	381653	381653	TRA	0	0	0	0	0	1	0	0	0	0	0	0	0	0	0	0	0	0	0
chr_1	381638	381638	TRA	0	0	0	0	0	1	0	0	0	0	0	0	0	0	0	0	0	0	0
chr_1	381712	381730	INDEL	18	0	1	0	0	0	0	0	0	0	0	0	0	0	0	0	0	0	0
chr_1	383551	383626	INDEL	45	0	0	0	0	0	0	0	0	0	0	0	1	0	0	0	0	1	0
chr_1	384021	384072	INDEL	50	0	0	0	0	0	0	0	0	0	0	0	0	0	0	0	1	1	0
chr_1	386715	386968	INDEL	253	0	0	0	0	0	0	0	0	0	0	0	0	1	0	0	0	0	0
chr_1	387722	396323	INDEL	8601	1	0	0	0	0	0	0	0	0	0	0	0	0	0	0	0	0	0
chr_1	388376	388376	TRA	0	0	0	0	0	0	0	0	0	0	0	1	0	0	0	0	0	0	0
chr_1	388210	398890	INDEL	10976	0	0	0	0	1	1	1	1	0	1	0	0	0	0	1	0	0	0
chr_1	388376	388376	TRA	0	0	0	0	1	0	0	0	0	0	0	0	0	0	0	0	0	0	0
chr_1	388375	388375	TRA	0	0	0	0	0	0	0	0	0	0	0	0	0	0	0	0	0	0	1
chr_1	388566	389347	INDEL	781	0	0	0	0	0	0	0	0	0	0	0	0	0	0	0	0	1	0
chr_1	389891	389891	TRA	0	1	0	0	0	0	0	0	0	0	0	0	0	0	0	0	0	0	0
chr_1	389922	389922	TRA	0	0	0	0	0	0	0	0	0	0	0	0	0	0	0	0	1	0	0
chr_1	389908	389908	TRA	0	0	0	0	0	0	0	0	0	0	0	0	0	0	0	0	1	0	0
chr_1	389908	389908	TRA	0	0	0	0	0	0	0	1	0	0	0	0	0	0	0	0	0	0	0
chr_1	390586	390586	TRA	0	0	0	0	0	0	0	1	0	0	0	0	0	0	0	0	0	0	0
chr_1	394511	394511	TRA	0	0	0	0	0	0	0	0	0	0	0	0	0	0	0	0	1	0	0
chr_1	394512	394512	TRA	0	0	0	0	0	0	0	0	0	0	0	0	0	0	0	0	1	0	0
chr_1	395290	395290	TRA	0	0	0	0	0	0	0	0	0	0	0	0	0	0	0	0	1	0	0
chr_1	395318	395318	TRA	0	0	0	0	0	0	0	0	0	0	0	0	1	0	0	0	0	0	0
chr_1	395319	395319	TRA	0	0	0	0	0	0	0	0	0	0	0	0	0	0	0	0	1	0	0
chr_1	395369	395369	TRA	0	0	0	0	0	0	0	0	0	0	0	0	1	0	0	0	0	0	1
chr_1	396280	396280	TRA	0	0	0	0	0	0	0	0	0	0	1	0	0	0	0	0	0	0	0
chr_1	396274	396274	TRA	0	0	0	1	0	0	0	0	0	0	0	0	0	0	0	0	0	0	0
chr_1	398543	398896	INDEL	906	0	1	0	0	1	0	1	0	0	0	0	1	0	0	0	1	0	0
chr_1	398976	398976	TRA	0	0	0	0	0	0	0	0	0	0	0	1	0	0	0	0	0	0	0
chr_1	398890	398890	TRA	0	0	0	0	0	0	0	0	1	0	0	0	0	0	0	0	0	0	0
chr_1	398977	399066	INDEL	88	0	0	0	1	0	0	0	0	0	0	0	0	0	0	0	0	0	0
chr_1	406974	406987	INDEL	12	0	0	0	0	1	0	0	0	0	0	0	0	0	0	0	0	0	0
chr_1	410158	410361	INDEL	206	0	0	0	0	1	0	0	0	1	0	0	0	0	0	0	0	1	0
chr_1	410087	410087	TRA	0	0	0	0	0	0	0	0	0	0	0	0	1	0	0	0	0	0	0
chr_1	410644	410657	INDEL	12	0	0	0	1	0	0	0	0	0	0	0	0	0	0	0	0	1	0
chr_1	411250	411277	INDEL	28	1	0	0	1	0	0	1	0	0	0	0	0	0	0	0	0	0	0
chr_1	412958	414053	INDEL	1086	0	0	0	0	1	0	0	0	0	0	0	0	0	0	0	0	0	1
chr_1	415517	415543	INDEL	26	0	0	0	0	0	1	1	0	1	1	0	0	0	0	1	0	0	0
chr_1	415201	415201	TRA	0	0	0	0	0	0	0	0	0	0	0	0	0	0	0	0	1	0	0
chr_1	415333	415333	TRA	0	0	0	1	0	0	0	0	0	0	0	0	0	0	0	0	0	0	0
chr_1	418914	418930	INDEL	20	0	1	0	0	1	0	1	1	0	0	1	0	1	0	0	0	0	0
chr_1	421744	421744	TRA	0	0	0	0	0	0	0	0	0	0	0	0	0	0	0	0	0	1	0
chr_1	422048	422246	INDEL	198	0	0	0	0	0	0	0	0	0	0	0	1	0	0	0	0	0	0
chr_1	423712	424033	INDEL	324	0	0	0	0	0	0	0	0	0	0	0	0	0	0	0	0	0	1
chr_1	427317	436768	INDEL	9452	1	1	1	1	1	1	1	1	0	1	1	1	1	1	1	1	1	1
chr_1	438843	438843	TRA	0	0	0	0	0	0	1	0	0	0	0	0	0	0	0	0	0	0	0
chr_1	438834	438834	TRA	0	0	0	0	0	0	1	0	0	0	0	0	0	0	0	0	0	0	0
chr_1	439764	439764	TRA	0	1	0	0	0	0	0	0	0	0	0	0	0	0	0	0	0	0	0
chr_1	452125	452232	INDEL	107	0	0	0	0	0	0	0	0	0	0	0	0	1	0	0	1	0	0
chr_1	453405	453492	INDEL	86	0	0	1	0	1	1	0	1	1	1	1	1	0	0	1	0	0	0
chr_1	464720	464902	INDEL	177	0	0	0	0	0	0	0	0	0	0	0	0	0	0	0	0	1	0
chr_1	464444	464444	TRA	0	0	0	0	0	0	1	0	0	0	0	0	0	0	0	0	0	0	0
chr_1	465143	465143	TRA	0	0	0	0	0	0	0	0	1	0	0	0	0	0	0	0	0	0	0
chr_1	465087	465087	TRA	0	0	0	0	0	0	0	0	0	0	0	0	0	0	0	0	0	1	0
chr_1	465325	473618	INDEL	8293	0	0	0	0	0	0	0	0	1	0	0	0	0	0	0	0	0	0
chr_1	465087	560253	INV	95166	0	0	0	0	0	0	0	0	0	0	0	0	0	0	0	1	0	0
chr_1	465325	465325	TRA	0	0	0	0	0	0	0	0	0	0	0	1	0	0	0	0	0	0	0
chr_1	473354	473354	TRA	0	0	0	0	0	0	0	0	0	0	1	0	0	0	0	0	0	0	0
chr_1	473354	473354	TRA	0	0	0	0	0	0	0	0	0	0	0	0	0	0	0	0	0	1	0
chr_1	478075	478091	INDEL	16	0	0	0	0	0	0	0	0	0	0	0	1	0	0	0	0	0	0
chr_1	479716	479779	INDEL	44	0	0	1	0	0	0	1	0	0	0	1	0	0	0	0	0	0	0
chr_1	480106	480129	INDEL	23	0	0	1	0	0	0	0	0	0	0	0	0	0	0	0	0	0	0
chr_1	481078	481318	INDEL	239	0	0	0	0	0	0	0	0	0	0	0	0	0	0	0	1	0	0
chr_1	482269	482286	INDEL	17	0	1	0	0	0	0	0	0	0	0	0	1	0	0	0	0	0	0
chr_1	491054	491054	TRA	0	0	0	0	0	0	0	0	0	0	0	0	0	1	0	0	0	0	0
chr_1	491054	491054	TRA	0	0	0	0	0	0	0	0	0	0	0	0	0	1	0	0	0	0	0
chr_1	494978	494993	INDEL	15	0	0	0	0	0	0	0	0	1	0	0	0	0	0	1	0	0	1
chr_1	499540	499540	TRA	0	0	0	0	0	0	0	0	0	0	0	0	1	0	0	0	0	0	0
chr_1	499536	499536	TRA	0	0	0	0	0	0	0	0	0	0	0	0	1	0	0	0	0	0	0
chr_1	500157	500157	TRA	0	0	0	0	0	0	0	0	0	0	0	0	0	1	0	0	0	0	0
chr_1	500161	500161	TRA	0	0	0	0	0	0	0	0	0	0	0	0	0	1	0	0	0	0	0
chr_1	506505	506505	TRA	0	0	0	0	0	0	0	0	0	0	0	0	1	0	0	0	0	0	0
chr_1	506504	506979	INDEL	133	0	1	0	0	0	1	1	0	0	1	1	1	0	0	1	1	1	0
chr_1	508363	508363	TRA	0	0	0	0	0	0	0	0	0	0	0	0	0	1	0	0	0	0	0
chr_1	508371	508371	TRA	0	0	0	0	0	0	0	0	0	0	0	0	0	0	0	0	0	1	0
chr_1	508498	508498	TRA	0	0	0	0	0	0	0	0	0	0	0	0	0	0	1	0	0	0	0
chr_1	508953	508953	TRA	0	0	0	0	0	0	1	0	0	0	0	0	0	0	0	0	0	0	0
chr_1	510042	510078	INDEL	36	0	0	0	0	0	0	0	1	0	0	0	0	0	0	0	0	0	0
chr_1	510068	510068	TRA	0	0	0	0	0	0	0	0	0	0	0	0	0	0	0	1	0	0	0
chr_1	510068	510068	TRA	0	0	0	0	0	0	0	0	0	0	0	0	0	0	0	1	0	0	0
chr_1	510512	510512	TRA	0	0	0	0	0	0	0	0	0	0	0	0	0	0	0	1	0	0	0
chr_1	513330	513330	TRA	0	0	0	0	0	0	1	0	0	0	0	0	0	0	0	0	0	0	0
chr_1	513338	513338	TRA	0	0	0	0	0	0	1	0	0	0	0	0	0	0	0	0	0	0	0
chr_1	518509	518539	INDEL	30	0	0	0	0	0	0	0	0	0	0	0	0	0	0	0	0	0	1
chr_1	519095	519095	TRA	0	0	0	0	0	0	1	0	0	0	0	0	0	0	0	0	0	0	0
chr_1	519087	519087	TRA	0	0	0	0	0	0	1	0	0	0	0	0	0	0	0	0	0	0	0
chr_1	520275	520288	INDEL	12	0	0	0	0	0	0	0	0	0	0	0	0	0	0	0	0	0	1
chr_1	528365	528365	TRA	0	0	0	0	0	0	0	0	0	0	0	0	0	0	0	0	0	0	1
chr_1	528367	528367	TRA	0	0	0	0	0	0	0	0	0	0	0	0	0	0	0	0	0	0	1
chr_1	528367	528367	TRA	0	0	0	0	0	0	0	0	0	0	0	0	0	0	0	0	0	0	1
chr_1	536008	536344	INDEL	182	0	0	0	0	0	0	0	0	1	0	1	0	0	1	0	0	0	0
chr_1	537968	537968	TRA	0	0	0	0	0	0	0	0	0	0	0	1	0	0	0	0	0	0	0
chr_1	538160	538160	TRA	0	0	0	0	0	0	0	0	0	0	0	1	0	0	0	0	0	0	0
chr_1	538162	538929	INDEL	767	0	0	0	0	0	0	0	0	0	0	0	0	0	0	1	0	0	0
chr_1	538797	538797	TRA	0	1	0	0	0	0	0	0	0	0	0	0	0	0	0	0	0	0	0
chr_1	538764	538764	TRA	0	1	0	0	0	0	0	0	0	0	0	0	0	0	0	0	0	0	0
chr_1	538387	538414	INDEL	84	0	0	1	1	0	1	0	1	0	1	1	1	1	0	1	0	1	0
chr_1	538718	538790	INDEL	73	0	0	0	0	1	0	0	0	0	1	0	0	0	0	0	0	0	0
chr_1	538764	538764	TRA	0	1	0	0	0	0	0	0	0	0	0	0	0	0	0	0	0	0	0
chr_1	542946	542961	INDEL	90	1	1	0	0	1	1	0	0	1	0	1	0	0	0	0	1	0	1
chr_1	544809	544885	INDEL	73	0	0	0	0	0	0	0	0	1	0	1	0	0	0	0	1	0	1
chr_1	548454	548454	TRA	0	0	0	0	0	0	0	0	0	0	0	0	0	0	0	0	1	0	0
chr_1	548452	548452	TRA	0	0	0	0	0	0	0	0	0	0	0	0	0	0	0	0	1	0	0
chr_1	555366	555383	INDEL	16	0	0	0	0	0	0	0	0	1	0	0	1	0	0	1	0	0	0
chr_1	555779	555779	TRA	0	0	0	1	0	0	0	0	0	0	0	0	0	0	0	0	0	0	0
chr_1	555778	560255	INDEL	4484	1	1	1	1	1	1	1	1	1	1	1	1	1	1	1	1	0	1
chr_1	555777	555777	TRA	0	0	0	0	0	0	0	0	0	0	0	0	0	0	0	0	0	0	1
chr_1	555768	555768	TRA	0	0	0	1	0	0	0	0	0	0	0	0	0	0	0	0	0	0	0
chr_1	555778	555778	TRA	0	1	0	0	0	0	0	0	0	0	0	0	0	0	0	0	0	0	0
chr_1	555777	555777	TRA	0	0	0	0	0	0	0	0	0	0	0	0	0	1	0	0	0	1	0
chr_1	555576	555576	TRA	0	0	0	0	0	0	0	0	0	0	0	0	0	0	0	0	0	1	0
chr_1	555777	555777	TRA	0	0	0	0	0	0	0	0	0	0	0	0	1	0	0	0	0	0	0
chr_1	555779	555779	TRA	0	0	0	0	0	0	0	0	0	0	0	0	0	0	0	0	0	0	1
chr_1	558411	558411	TRA	0	0	0	0	0	0	0	0	0	0	0	0	0	0	0	1	0	0	0
chr_1	560253	560253	TRA	0	0	0	0	0	0	0	0	0	0	0	0	0	1	0	0	0	0	0
chr_1	560255	560255	TRA	0	0	0	0	0	0	0	0	0	1	0	0	0	0	0	0	0	0	0
chr_1	560256	560256	TRA	0	0	0	0	0	0	0	0	0	0	1	0	0	0	0	0	0	0	0
chr_1	560253	560253	TRA	0	1	0	0	0	0	0	0	0	0	0	0	0	0	0	0	0	0	0
chr_1	560252	560252	TRA	0	0	0	1	0	0	0	0	0	0	0	0	0	0	0	0	0	0	0
chr_1	560245	560245	TRA	0	0	0	0	0	0	0	0	0	1	0	0	0	0	0	0	0	0	0
chr_1	559596	559624	INDEL	23	0	0	1	0	0	0	0	0	0	0	0	0	0	0	0	0	0	0
chr_1	560535	560556	INDEL	33	0	0	0	0	0	0	0	0	0	0	0	0	0	0	0	1	0	1
chr_1	560253	560253	TRA	0	0	0	0	0	0	0	0	0	0	0	0	0	0	0	0	0	0	1
chr_1	560252	560252	TRA	0	0	0	1	0	0	0	0	0	0	0	0	0	0	0	0	0	0	0
chr_1	560253	560253	TRA	0	0	0	0	0	0	0	0	0	0	0	0	0	0	0	0	0	1	0
chr_1	560253	560253	TRA	0	0	0	0	0	0	0	0	0	0	1	0	0	0	0	1	0	0	0
chr_1	560251	560251	TRA	0	0	0	0	0	0	0	0	0	0	1	0	0	0	0	0	0	0	0
chr_1	560252	560252	TRA	0	0	0	0	0	0	0	0	0	0	0	1	1	0	0	0	0	0	0
chr_1	560253	560253	TRA	0	0	0	0	0	0	1	0	0	0	0	0	0	0	0	0	0	0	0
chr_1	560256	560256	TRA	0	0	0	0	0	0	0	0	0	0	0	0	0	0	0	1	0	0	0
chr_1	560252	560252	TRA	0	0	0	0	0	0	1	0	0	0	0	0	0	0	0	0	0	0	0
chr_1	560252	560252	TRA	0	0	0	0	0	0	0	0	0	0	0	1	0	0	0	0	0	0	0
chr_1	560243	560243	TRA	0	0	0	0	0	0	0	0	0	0	0	1	0	0	0	0	0	0	0
chr_1	560254	560254	TRA	0	0	0	1	0	0	0	0	0	0	0	0	0	0	0	0	0	0	0
chr_1	560244	560244	TRA	0	0	0	0	0	0	0	1	0	0	0	0	0	0	0	0	0	0	0
chr_1	560253	560253	TRA	0	0	0	0	0	0	0	0	0	0	0	1	0	0	0	0	0	0	0
chr_1	560252	560252	TRA	0	0	0	0	0	0	0	0	0	0	1	0	0	0	0	0	0	0	0
chr_1	560256	560256	TRA	0	0	0	0	0	0	0	0	0	0	0	0	0	0	0	0	1	0	0
chr_1	560253	560253	TRA	0	0	0	0	0	0	0	0	0	0	0	0	0	0	0	1	0	0	0
chr_1	560253	560253	TRA	0	0	0	0	0	0	0	0	0	0	0	0	1	0	0	0	0	0	0
chr_1	560253	560253	TRA	0	0	0	0	0	0	0	0	0	0	1	0	0	0	0	0	0	0	0
chr_1	560253	560253	TRA	0	0	0	0	0	0	0	0	0	1	0	0	0	0	0	0	0	0	0
chr_1	560252	560252	TRA	0	1	0	0	0	0	0	0	0	0	0	0	0	0	0	0	0	0	0
chr_1	561774	561793	INDEL	19	0	0	0	0	0	0	0	0	0	0	0	0	1	0	0	0	0	0
chr_1	562181	562250	INDEL	68	0	0	0	0	0	0	0	0	0	0	0	0	1	0	0	1	0	0
chr_1	563559	563598	INDEL	46	0	0	0	0	0	0	0	0	0	0	0	0	1	0	0	1	0	0
chr_1	564070	564930	INDEL	860	0	0	0	0	0	0	0	1	0	0	0	0	0	0	0	0	0	0
chr_1	567807	567807	TRA	0	0	0	0	0	1	0	0	0	0	0	0	0	0	0	0	0	0	0
chr_1	567883	567883	TRA	0	0	0	0	0	1	0	0	0	0	0	0	0	0	0	0	0	0	0
chr_1	569843	569859	INDEL	16	0	0	0	0	0	0	0	0	1	0	0	0	0	0	0	0	0	0
chr_1	570235	570235	TRA	0	0	0	0	0	0	0	0	1	0	0	0	0	0	0	0	0	0	0
chr_1	570221	570221	TRA	0	0	0	1	0	0	0	0	0	0	0	0	0	0	0	0	0	0	0
chr_1	574997	575010	INDEL	15	0	0	1	0	0	0	0	0	0	0	0	0	0	1	0	0	0	0
chr_1	576473	576537	INDEL	65	0	0	1	0	0	0	0	1	1	0	0	1	0	1	0	0	0	0
chr_1	576628	576628	TRA	0	0	0	1	0	0	0	0	0	0	0	0	0	0	0	0	0	0	0
chr_1	576630	576630	TRA	0	0	0	1	0	0	0	0	0	1	0	0	0	0	0	0	1	0	0
chr_1	576621	576689	INDEL	43	0	0	0	0	0	0	0	0	0	0	0	1	0	1	0	0	0	0
chr_1	586200	586200	TRA	0	0	0	0	0	0	0	0	1	0	0	0	0	0	0	0	0	0	0
chr_1	586213	586213	TRA	0	0	0	0	0	0	0	0	1	0	0	0	0	0	0	0	0	0	0
chr_1	599842	599861	INDEL	42	1	1	1	0	0	0	1	0	0	0	0	0	1	0	1	1	0	0
chr_1	600513	600573	INDEL	52	1	0	0	0	0	0	1	0	0	0	0	0	0	0	0	0	0	0
chr_1	600875	600917	INDEL	42	0	0	0	0	0	0	0	0	0	0	0	0	0	0	0	1	0	0
chr_1	604809	605357	INDEL	548	0	0	0	0	0	0	1	0	0	0	0	0	0	0	0	0	0	0
chr_1	613527	613546	INDEL	20	0	0	0	0	0	0	0	1	0	0	0	0	0	0	0	0	0	0
chr_1	614327	614375	INDEL	37	0	0	0	0	1	0	0	1	1	0	1	1	0	0	0	1	1	1
chr_1	615497	615514	INDEL	224	0	0	0	0	0	0	0	0	1	0	0	0	0	0	0	1	0	1
chr_1	625974	625989	INDEL	15	0	0	1	0	0	0	0	0	0	0	0	0	0	0	0	0	0	0
chr_1	629436	629449	INDEL	12	0	0	0	0	0	0	1	0	0	0	1	0	0	0	0	0	0	0
chr_1	633100	633100	TRA	0	0	0	0	0	0	0	0	0	0	0	0	0	0	0	1	0	0	0
chr_1	636026	636037	INDEL	11	0	1	0	0	0	0	0	0	0	0	0	0	0	0	0	0	0	0
chr_1	645016	645016	TRA	0	0	0	1	0	0	0	0	0	0	0	0	0	0	0	0	0	0	0
chr_1	645011	645011	TRA	0	0	0	1	0	0	0	0	0	0	0	0	0	0	0	0	0	0	0
chr_1	645016	645016	TRA	0	0	0	1	0	0	0	0	0	0	0	0	0	0	0	0	0	0	0
chr_1	646508	646526	INDEL	18	0	0	0	0	0	0	0	0	0	0	0	0	0	0	1	0	0	0
chr_1	649891	649972	INDEL	81	0	1	0	0	0	0	0	0	0	0	0	0	0	0	0	0	0	0
chr_1	650091	650091	TRA	0	1	0	0	0	0	0	0	0	0	0	0	0	0	0	0	0	0	0
chr_1	650101	650101	TRA	0	1	0	0	0	0	0	0	0	0	0	0	0	0	0	0	0	0	0
chr_1	652587	652607	INDEL	20	0	0	0	0	0	0	0	0	0	0	0	0	0	0	0	0	1	0
chr_1	653456	653528	INDEL	72	0	0	0	1	0	0	0	0	0	0	1	0	0	0	0	0	0	0
chr_1	656656	656710	INDEL	54	0	0	0	1	0	0	0	0	0	1	1	0	0	0	0	0	0	0
chr_1	667683	667883	INDEL	151	0	0	0	0	0	0	0	1	0	0	0	1	0	0	0	0	0	0
chr_1	674055	674221	INDEL	56	0	0	0	0	1	1	0	1	1	0	0	0	0	0	0	0	0	0
chr_1	678063	678978	INDEL	903	0	0	0	0	0	0	0	0	0	0	0	1	0	0	0	0	0	0
chr_1	679418	679560	INDEL	142	0	0	0	0	0	0	0	0	0	0	0	1	0	0	0	0	0	0
chr_1	680474	680582	INDEL	108	0	0	0	0	0	0	0	0	0	0	0	0	0	0	0	0	1	0
chr_1	685830	685865	INDEL	40	0	0	0	0	1	1	0	0	1	0	0	1	0	0	1	1	1	1
chr_1	686599	686649	INDEL	50	0	0	0	0	0	0	0	0	0	0	0	0	0	0	0	1	0	0
chr_1	693730	693831	INDEL	101	1	0	0	0	0	0	0	0	0	0	0	0	0	0	0	0	0	0
chr_1	695975	695975	TRA	0	0	1	0	0	0	0	0	0	0	0	0	0	0	0	0	0	0	0
chr_1	696370	696370	TRA	0	0	0	0	0	0	0	0	0	0	1	0	0	0	0	0	0	0	0
chr_1	696666	696666	TRA	0	0	0	0	0	0	0	0	0	0	0	0	1	0	0	0	0	0	0
chr_1	696958	696958	TRA	0	0	0	0	0	1	0	0	0	0	0	0	0	0	0	0	0	0	0
chr_1	696878	696878	TRA	0	0	0	0	0	0	0	0	0	1	0	0	0	0	0	0	0	0	0
chr_1	696925	696965	INDEL	40	0	0	0	0	0	0	0	0	0	0	0	0	0	0	0	0	1	0
chr_1	696490	696490	TRA	0	0	0	0	0	0	0	0	0	0	0	0	1	0	0	0	0	0	0
chr_1	696650	696650	TRA	0	1	0	0	0	0	0	0	0	0	0	0	0	0	0	0	0	0	0
chr_1	696958	696958	TRA	0	0	0	0	0	1	0	0	0	0	0	0	0	0	0	0	0	0	0
chr_1	702168	702168	TRA	0	0	0	0	0	0	0	1	0	0	0	0	0	0	0	0	0	0	0
chr_1	702438	702438	TRA	0	0	0	0	0	0	0	1	0	0	0	0	0	0	0	0	0	0	0
chr_1	701699	701699	TRA	0	0	0	0	0	0	0	0	0	0	0	1	0	0	0	0	0	0	0
chr_1	705800	706112	INDEL	316	0	0	0	0	0	1	0	0	1	0	0	0	0	0	0	0	1	0
chr_1	707137	707255	INDEL	106	0	0	1	1	0	1	0	1	0	0	1	0	1	0	1	0	1	0
chr_1	707603	721287	INDEL	13691	1	0	1	1	1	1	1	1	1	1	1	1	0	1	1	1	1	1
chr_1	721508	721523	INDEL	15	0	0	0	0	0	0	0	0	0	0	0	0	0	0	1	0	1	0
chr_1	723449	723495	INDEL	46	0	0	0	0	0	0	0	0	1	0	0	0	0	0	0	0	1	0
chr_1	723358	723844	INDEL	475	0	0	0	0	0	0	1	0	0	0	0	0	0	0	0	0	1	0
chr_1	728479	728499	INDEL	20	0	0	0	0	0	0	0	0	0	0	0	0	0	0	0	0	0	1
chr_1	728781	728800	INDEL	19	0	0	0	0	0	0	0	1	0	0	0	0	0	0	0	0	0	0
chr_1	735155	735729	INDEL	574	0	0	0	0	1	1	1	1	1	1	1	1	1	1	1	1	1	1
chr_1	738594	738594	TRA	0	0	0	1	0	0	0	0	0	0	0	0	0	0	0	0	0	0	0
chr_1	738393	738411	INDEL	18	0	0	0	0	1	0	0	0	0	0	0	0	0	0	0	0	0	0
chr_1	738591	745201	INDEL	6618	1	1	0	1	1	1	1	1	1	1	1	1	1	1	1	1	1	1
chr_1	745233	745233	TRA	0	0	0	1	0	0	0	0	0	0	0	0	0	0	0	0	0	0	0
chr_1	755921	755956	INDEL	36	0	0	0	0	0	0	0	0	0	0	0	1	0	0	0	1	0	0
chr_1	756032	756050	INDEL	18	0	1	0	0	0	0	0	0	0	0	0	0	0	0	0	0	0	0
chr_1	764079	764095	INDEL	16	0	0	0	0	0	0	0	0	0	0	0	0	0	0	0	0	1	0
chr_1	766487	766516	INDEL	22	1	0	0	0	0	0	0	0	0	0	0	1	1	1	0	1	0	0
chr_1	770394	770492	INDEL	58	0	0	0	0	0	0	0	0	0	1	0	0	0	0	0	1	0	0
chr_1	770447	770852	INDEL	404	0	0	0	0	0	0	0	0	0	0	0	1	0	0	0	0	0	0
chr_1	774877	774893	INDEL	15	0	0	0	0	1	1	0	0	1	0	0	0	0	0	0	0	0	0
chr_1	774698	774715	INDEL	78	0	0	1	1	1	0	1	0	0	0	0	0	1	1	0	0	0	0
chr_1	777782	777889	INDEL	109	0	0	0	0	0	0	1	0	0	0	0	0	1	0	0	0	0	0
chr_1	779395	779395	TRA	0	0	0	0	0	0	0	0	0	0	0	0	0	0	0	1	0	0	0
chr_1	781363	781380	INDEL	17	0	0	0	0	0	0	0	0	0	0	0	1	0	0	0	0	0	0
chr_1	781353	781381	INDEL	38	0	0	0	1	0	0	0	1	0	0	0	0	0	0	1	0	0	0
chr_1	785446	785446	TRA	0	0	0	0	0	0	1	0	0	0	0	0	0	0	0	0	0	0	0
chr_1	785412	785412	TRA	0	1	0	0	0	0	0	0	0	0	0	0	0	0	0	0	0	0	0
chr_1	785423	785423	TRA	0	1	0	0	0	0	0	0	0	0	0	0	0	0	0	0	0	0	0
chr_1	793630	793797	INDEL	174	0	0	0	0	0	0	0	0	0	0	0	0	1	0	0	0	0	0
chr_1	795455	795455	TRA	0	0	0	0	0	0	0	0	0	0	0	0	0	1	0	0	0	0	0
chr_1	802611	802611	TRA	0	0	0	0	0	0	1	0	0	0	0	0	0	0	0	0	0	0	0
chr_1	801952	801952	TRA	0	0	0	0	0	0	0	0	0	0	0	0	0	0	1	0	0	0	0
chr_1	802414	802463	INDEL	49	0	0	0	0	0	0	1	0	0	0	0	0	0	0	0	1	0	0
chr_1	803564	803564	TRA	0	0	0	0	0	1	0	0	0	0	0	0	0	0	0	0	0	0	0
chr_1	802604	802969	INDEL	342	0	0	0	0	0	1	0	0	0	0	0	0	0	0	0	0	0	0
chr_1	803776	803800	INDEL	25	0	0	0	0	1	0	0	0	1	0	0	0	0	0	0	0	0	0
chr_1	804030	804041	INDEL	11	0	0	0	0	0	0	0	0	0	1	0	0	0	0	0	0	0	0
chr_1	804158	809015	INV	5153	1	1	1	0	0	1	0	0	0	0	0	0	0	1	0	0	0	0
chr_1	803564	803564	TRA	0	0	0	0	0	1	0	0	0	0	0	0	0	0	0	0	0	0	0
chr_1	803559	803559	TRA	0	0	0	0	0	1	0	0	0	0	0	0	0	0	0	0	0	0	0
chr_1	805166	805199	INDEL	33	0	0	0	0	0	0	0	0	0	1	0	0	0	0	0	0	0	0
chr_1	805666	809015	INV	3349	0	0	0	0	0	0	0	0	0	0	0	0	0	0	1	0	0	0
chr_1	816753	816776	INDEL	24	0	0	0	0	0	0	0	0	0	0	0	1	0	0	0	0	0	0
chr_1	818592	819026	INDEL	434	0	0	0	0	0	0	1	0	0	1	0	0	0	0	1	0	0	0
chr_1	819413	819464	INDEL	55	1	0	0	0	0	0	0	0	0	0	0	1	0	0	0	0	0	0
chr_1	838200	838240	INDEL	40	0	0	0	0	1	0	0	0	0	0	0	0	0	0	0	0	0	0
chr_1	841944	841974	INDEL	30	0	0	0	0	0	0	0	1	0	0	0	0	0	0	1	0	0	0
chr_1	847621	847621	TRA	0	0	0	0	0	0	0	0	0	0	0	0	0	0	0	0	0	0	1
chr_1	847083	847099	INDEL	16	0	0	0	0	0	0	0	0	1	0	0	0	0	0	0	0	0	0
chr_1	847637	847827	INDEL	210	1	1	1	1	1	0	1	1	1	1	1	1	0	1	1	1	1	1
chr_1	848455	848455	TRA	0	0	0	0	0	0	0	1	0	0	0	0	0	0	0	0	0	0	0
chr_1	849543	849543	TRA	0	0	0	0	0	0	0	0	1	0	0	0	0	0	0	0	0	0	0
chr_1	849556	849556	TRA	0	0	0	0	0	0	0	0	1	0	0	0	0	0	0	0	0	0	0
chr_1	848800	848827	INDEL	25	1	0	0	0	0	0	0	0	0	1	0	0	0	0	1	0	1	0
chr_1	849968	850595	INDEL	627	0	0	0	0	0	0	0	0	0	0	0	0	0	0	1	0	0	0
chr_1	859762	859791	INDEL	42	1	0	0	0	1	1	1	1	0	0	1	0	0	0	0	1	0	1
chr_1	863341	863341	TRA	0	0	0	0	0	0	1	0	0	0	0	0	0	0	0	0	0	0	0
chr_1	863341	863341	TRA	0	0	0	0	0	0	1	0	0	0	0	0	0	0	0	0	0	0	0
chr_1	863331	863331	TRA	0	0	0	0	0	0	1	0	0	0	0	0	0	0	0	0	0	0	0
chr_1	863458	863458	TRA	0	0	0	0	0	0	0	0	0	0	0	0	0	1	0	0	0	0	0
chr_1	872047	872047	TRA	0	1	0	0	0	0	0	0	0	0	0	0	0	0	0	0	0	0	0
chr_1	872140	872167	INDEL	27	0	0	0	0	0	0	0	0	0	0	0	0	0	0	0	1	0	0
chr_1	872546	872546	TRA	0	1	0	0	0	0	0	0	0	0	0	0	0	0	0	0	0	0	0
chr_1	877716	877900	INDEL	176	0	0	0	1	0	0	1	0	0	0	0	0	0	0	0	0	0	0
chr_1	878411	878426	INDEL	170	0	0	0	0	0	0	0	0	0	0	0	0	0	0	0	1	0	0
chr_1	878759	878779	INDEL	18	0	0	0	0	0	0	0	0	0	0	0	0	1	0	0	0	0	0
chr_1	892412	892661	INDEL	249	0	0	0	0	0	0	0	0	0	1	1	1	0	0	0	0	0	1
chr_1	894014	894014	TRA	0	1	0	0	0	0	0	0	0	0	0	0	0	0	0	0	0	0	0
chr_1	894278	894289	INDEL	11	0	0	0	1	0	1	0	0	0	0	0	0	0	0	0	1	0	0
chr_1	895780	895800	INDEL	20	1	0	0	0	0	0	0	0	0	0	1	0	1	0	0	0	0	0
chr_1	895488	895533	INDEL	36	0	0	0	0	0	0	0	0	0	0	1	0	1	1	0	0	0	0
chr_1	895906	895906	TRA	0	0	0	0	0	0	0	0	1	0	0	0	0	0	0	0	0	0	0
chr_1	898318	898454	INDEL	136	0	0	0	0	0	0	0	0	0	0	1	0	0	1	0	0	0	0
chr_1	903276	903341	INDEL	65	0	0	0	0	0	0	1	0	0	0	0	0	0	0	0	0	0	0
chr_1	905281	905313	INDEL	48	0	0	0	0	0	0	0	0	0	1	1	0	0	0	1	0	1	0
chr_1	909522	930664	INDEL	21176	1	1	1	1	1	1	1	1	1	1	1	1	1	1	1	1	1	1
chr_1	908745	908745	TRA	0	1	0	0	0	0	0	0	0	0	0	0	0	0	0	0	0	0	0
chr_1	929577	929577	TRA	0	0	0	0	0	0	0	0	0	0	0	0	0	1	0	0	0	0	0
chr_1	929645	929645	TRA	0	0	0	0	0	0	0	0	1	1	0	0	0	0	0	1	1	0	0
chr_1	935246	935257	DUP	11	0	0	0	0	0	0	0	1	0	0	0	0	0	0	0	0	0	0
chr_1	935501	935525	INDEL	24	0	0	0	0	0	0	0	0	0	0	0	0	0	0	0	1	0	0
chr_1	935263	935263	TRA	0	0	0	0	0	0	0	0	0	0	0	0	0	0	0	1	0	0	0
chr_1	935267	935267	TRA	0	0	0	0	0	0	0	0	0	0	0	0	0	0	0	1	0	0	0
chr_1	939124	939340	INDEL	219	0	0	0	0	0	0	0	1	0	0	0	0	0	0	0	0	0	0
chr_1	941599	941599	TRA	0	1	0	0	0	0	0	0	0	0	0	0	0	0	0	0	0	0	0
chr_1	941604	941604	TRA	0	1	0	0	0	0	0	0	0	0	0	0	0	0	0	0	0	0	0
chr_1	943282	943877	INDEL	592	0	0	0	0	1	0	1	1	0	0	0	1	0	0	1	0	0	0
chr_1	951054	951069	INDEL	11	1	0	0	0	0	0	0	0	0	0	0	0	0	0	0	0	0	0
chr_1	958541	958541	TRA	0	0	0	0	0	0	0	1	0	0	0	0	0	0	0	0	0	0	0
chr_1	958598	958598	TRA	0	0	0	0	0	0	0	1	0	0	0	0	0	0	0	0	0	0	0
chr_1	959132	959145	INDEL	13	0	0	0	0	0	0	0	0	0	0	0	1	0	0	0	0	0	0
chr_1	960244	960244	TRA	0	0	1	0	0	0	0	0	0	0	0	0	0	0	0	0	0	0	0
chr_1	960590	960603	INDEL	13	0	0	0	0	0	0	0	0	1	0	0	0	0	0	0	0	0	0
chr_1	985584	985584	TRA	0	0	0	0	0	0	1	0	0	0	0	0	0	0	0	0	0	0	0
chr_1	992626	992626	TRA	0	0	0	0	0	1	0	0	0	0	0	0	0	0	0	0	0	0	0
chr_1	992624	992624	TRA	0	0	0	0	0	1	0	0	0	0	0	0	0	0	0	0	0	0	0
chr_1	992627	992627	TRA	0	0	0	0	0	1	0	0	0	0	0	0	0	0	0	0	0	0	0
chr_1	992731	992750	INDEL	30	1	0	1	1	1	0	1	1	0	1	0	0	1	0	0	0	0	1
chr_1	1005814	1005871	INDEL	60	0	0	1	0	0	0	0	0	0	0	0	0	0	0	0	0	0	0
chr_1	1016511	1016511	TRA	0	0	0	0	0	0	0	0	0	0	0	1	0	0	0	0	0	0	0
chr_1	1016752	1016779	INDEL	27	0	0	0	0	0	0	0	1	0	0	0	0	0	0	0	0	0	0
chr_1	1016793	1016793	TRA	0	0	0	0	0	0	0	0	0	0	0	1	0	0	0	0	0	0	0
chr_1	1020196	1020210	INDEL	14	0	0	0	0	0	0	0	0	0	0	0	0	0	0	0	1	0	0
chr_1	1019632	1019632	TRA	0	0	0	0	0	0	0	0	0	0	0	1	0	0	0	0	0	0	0
chr_1	1019632	1019632	TRA	0	0	0	0	0	0	0	0	0	0	0	1	0	0	0	0	0	0	0
chr_1	1020373	1020384	INDEL	11	0	0	0	1	0	0	0	0	0	0	0	0	0	0	0	0	0	0
chr_1	1029177	1029177	TRA	0	1	0	1	0	0	1	1	0	0	0	0	0	0	0	0	0	0	0
chr_1	1029190	1029190	TRA	0	0	0	1	0	0	1	1	0	0	0	0	0	0	0	0	0	0	0
chr_1	1029177	1029177	TRA	0	1	0	0	0	0	0	1	0	0	0	0	0	0	0	0	0	0	0
chr_1	1029190	1029190	TRA	0	0	0	0	0	0	1	0	0	0	0	0	0	0	0	0	0	0	0
chr_1	1029146	1029146	TRA	0	0	0	0	0	0	0	0	0	0	0	0	0	0	0	1	0	0	0
chr_1	1029154	1029154	TRA	0	0	0	0	0	0	0	0	0	0	0	0	0	0	0	1	0	0	0
chr_1	1029812	1029825	INDEL	13	0	0	0	0	0	0	0	0	0	0	0	0	0	0	0	1	0	0
chr_1	1029558	1029558	TRA	0	0	0	0	0	0	0	0	0	0	0	0	1	0	0	0	0	0	0
chr_1	1029546	1029546	TRA	0	0	0	0	0	0	0	0	0	0	0	0	1	0	0	0	0	0	0
chr_1	1037357	1037982	INDEL	625	0	0	0	0	0	0	0	0	1	0	0	0	0	0	0	0	0	0
chr_1	1036942	1036942	TRA	0	0	0	0	0	0	0	0	0	0	0	0	0	0	0	0	0	0	1
chr_1	1043451	1044136	INDEL	680	0	0	0	0	0	0	0	1	1	1	0	0	1	0	1	0	0	0
chr_1	1043597	1043597	TRA	0	0	0	0	0	0	0	0	0	0	0	0	0	1	0	0	0	0	0
chr_1	1043451	1043451	TRA	0	0	0	0	0	0	0	0	0	0	0	0	0	1	0	0	0	0	0
chr_1	1043975	1045841	INDEL	2087	1	0	0	0	0	0	0	0	1	0	1	0	0	0	0	1	0	1
chr_1	1044305	1044305	TRA	0	1	0	0	0	0	0	0	0	0	0	0	0	0	0	0	0	0	0
chr_1	1045841	1045841	TRA	0	0	0	0	0	1	0	0	0	0	0	0	0	0	0	0	0	0	0
chr_1	1045841	1045841	TRA	0	0	0	0	0	1	0	0	0	0	0	0	0	0	0	0	0	0	0
chr_1	1045879	1045879	TRA	0	0	0	0	0	0	0	1	0	0	0	0	0	0	0	0	0	0	0
chr_1	1053186	1053186	TRA	0	0	0	0	0	0	0	0	1	0	0	0	0	0	0	0	0	0	0
chr_1	1057791	1057791	TRA	0	0	0	1	0	0	0	0	0	0	0	0	0	0	0	0	0	0	0
chr_1	1057796	1057796	TRA	0	0	0	1	0	0	0	0	0	0	0	0	0	0	0	0	0	0	0
chr_1	1066725	1066744	INDEL	19	0	0	0	0	0	0	0	1	0	0	0	0	0	0	0	0	0	0
chr_1	1070162	1070162	TRA	0	0	0	0	0	0	0	0	0	0	0	0	0	0	0	0	0	0	1
chr_1	1074786	1074803	INDEL	17	0	0	0	0	0	0	0	1	0	0	0	0	0	0	0	0	0	0
chr_1	1077777	1077803	INDEL	26	1	0	0	0	0	0	0	0	1	0	0	1	0	0	1	0	0	0
chr_1	1097463	1097463	TRA	0	0	0	0	0	0	0	0	0	0	0	1	0	0	0	0	0	0	0
chr_1	1101855	1101855	TRA	0	0	0	0	0	1	0	0	0	0	0	0	0	0	0	0	0	0	0
chr_1	1111797	1111819	INDEL	25	0	0	0	1	0	0	0	0	0	0	0	1	0	1	0	0	1	1
chr_1	1111929	1111944	INDEL	15	0	1	1	0	0	0	0	0	0	0	0	0	0	0	0	0	1	1
chr_1	1113584	1113612	INDEL	26	0	0	1	0	0	0	1	0	0	0	0	1	0	0	0	0	1	0
chr_1	1114716	1114729	INDEL	14	0	0	0	0	0	0	1	1	0	0	0	1	0	0	0	0	1	1
chr_1	1114986	1115008	INDEL	18	0	0	0	0	0	0	0	0	0	0	0	0	1	0	0	1	1	1
chr_1	1114987	1114987	TRA	0	0	0	0	0	0	0	0	1	0	0	0	0	0	0	0	0	0	0
chr_1	1128730	1128730	TRA	0	0	1	0	0	0	0	0	0	0	0	0	0	0	0	0	0	0	0
chr_1	1128763	1128763	TRA	0	0	1	0	0	0	0	0	0	0	0	0	0	0	0	0	0	0	0
chr_1	1128764	1128764	TRA	0	0	0	0	0	0	0	0	1	0	0	0	0	0	0	0	0	0	0
chr_1	1128718	1128718	TRA	0	0	0	0	0	0	0	0	1	0	0	0	0	0	0	0	0	0	0
chr_1	1128763	1128763	TRA	0	0	0	0	0	0	0	0	1	0	0	0	0	0	0	0	0	0	0
chr_1	1128718	1128718	TRA	0	0	0	0	0	0	0	0	1	0	0	0	0	0	0	0	0	0	0
chr_1	1128750	1128763	INDEL	13	0	0	0	0	0	0	0	1	0	0	0	0	0	0	0	0	0	0
chr_1	1133251	1133251	TRA	0	0	0	0	0	0	0	0	0	0	0	0	0	0	1	0	0	0	0
chr_1	1133261	1133261	TRA	0	0	0	0	0	0	0	0	0	0	0	0	0	0	1	0	0	0	0
chr_1	1141254	1141254	TRA	0	0	0	0	0	0	0	0	0	0	0	0	1	0	0	0	0	0	0
chr_1	1141254	1141254	TRA	0	0	0	0	0	0	0	0	0	0	0	0	1	0	0	0	0	0	0
chr_1	1141346	1141360	INDEL	12	0	0	0	0	0	0	0	0	0	0	0	0	0	0	0	0	1	0
chr_1	1141273	1141273	TRA	0	0	0	0	0	0	0	0	0	0	0	0	0	1	0	0	0	0	0
chr_1	1141283	1141283	TRA	0	0	0	0	0	0	0	0	0	0	0	0	0	1	0	0	0	0	0
chr_1	1141263	1141263	TRA	0	0	0	0	0	0	0	0	0	0	0	0	1	0	0	0	0	0	0
chr_1	1154591	1160946	INDEL	6420	1	1	1	1	1	1	1	1	1	1	1	1	1	1	1	1	1	1
chr_1	1161314	1161314	TRA	0	0	0	0	0	0	0	0	0	0	0	0	0	0	0	1	0	0	0
chr_1	1168104	1168135	INDEL	30	0	0	0	0	0	0	0	1	0	0	0	1	0	0	1	0	1	1
chr_1	1171980	1171980	TRA	0	0	0	0	0	0	0	0	0	0	0	0	0	0	0	0	1	0	0
chr_1	1171939	1171939	TRA	0	0	0	0	0	0	0	0	0	0	0	0	0	1	0	0	0	0	0
chr_1	1172532	1172532	TRA	0	0	0	0	0	0	0	0	0	0	0	0	0	1	0	0	0	1	0
chr_1	1171939	1171939	TRA	0	0	0	1	0	0	0	0	0	0	0	0	0	0	0	0	0	0	0
chr_1	1171980	1171980	TRA	0	0	0	0	0	0	0	0	0	0	0	0	0	1	0	0	0	0	0
chr_1	1171979	1171979	TRA	0	0	0	0	0	0	0	0	0	0	0	0	0	0	0	0	0	0	1
chr_1	1171938	1171938	TRA	0	1	0	0	0	0	0	0	0	0	0	0	0	0	0	0	0	0	0
chr_1	1171971	1171971	TRA	0	0	0	0	0	0	0	0	0	0	0	0	0	1	0	0	0	0	0
chr_1	1171942	1171942	TRA	0	0	0	0	0	0	0	0	0	0	0	0	0	0	0	0	1	0	0
chr_1	1171939	1171939	TRA	0	0	0	0	1	0	0	0	0	0	0	0	0	0	0	0	0	0	0
chr_1	1171939	1171939	TRA	0	0	0	0	0	0	0	0	0	0	0	0	1	0	0	0	0	0	0
chr_1	1171934	1171934	TRA	0	0	0	0	0	0	0	0	0	0	0	0	0	0	0	0	1	0	0
chr_1	1171939	1176106	INDEL	4180	1	1	1	1	0	1	1	1	1	1	1	1	1	1	1	1	1	1
chr_1	1171939	1171939	TRA	0	0	1	0	0	0	0	0	0	0	0	0	0	0	0	0	0	0	0
chr_1	1171939	1171939	TRA	0	0	0	0	0	0	0	0	0	1	0	0	0	0	0	0	0	0	0
chr_1	1171939	1171939	TRA	0	0	0	0	0	0	0	0	0	0	0	0	0	0	0	0	1	0	0
chr_1	1171939	1171939	TRA	0	0	0	0	0	1	0	0	0	0	0	0	0	0	0	0	0	0	0
chr_1	1171939	1171939	TRA	0	0	0	0	0	0	0	0	0	0	0	0	1	0	0	0	0	0	0
chr_1	1171939	1171939	TRA	0	0	0	0	0	1	0	0	0	0	0	0	0	0	0	0	0	0	0
chr_1	1171939	1171939	TRA	0	0	0	0	0	0	0	0	0	0	0	0	0	0	0	0	1	0	0
chr_1	1171939	1171939	TRA	0	0	0	0	0	0	0	0	0	0	0	0	0	0	0	0	1	0	0
chr_1	1171939	1171939	TRA	0	0	0	0	0	0	0	0	0	0	0	0	0	0	0	0	1	0	0
chr_1	1171938	1171938	TRA	0	0	1	0	0	0	0	0	0	0	0	0	0	0	0	0	0	0	0
chr_1	1171938	1171938	TRA	0	0	0	0	0	1	0	1	0	0	0	0	0	0	0	0	0	0	0
chr_1	1171938	1171938	TRA	0	0	0	0	0	0	0	0	0	0	0	0	0	0	0	0	1	0	0
chr_1	1172123	1172123	TRA	0	0	0	0	0	0	0	0	0	0	0	0	0	0	0	0	1	0	0
chr_1	1172512	1172512	TRA	0	0	0	0	0	0	0	0	0	0	0	0	0	0	0	0	1	0	0
chr_1	1172512	1172512	TRA	0	0	0	0	0	0	0	0	0	0	0	0	0	1	0	0	0	0	0
chr_1	1172464	1172464	TRA	0	1	0	0	0	0	0	0	0	0	0	0	0	0	0	0	0	0	0
chr_1	1173097	1173097	TRA	0	0	0	0	0	0	0	0	0	0	0	0	1	0	0	0	0	0	0
chr_1	1176107	1176107	TRA	0	0	0	0	0	0	0	0	0	0	0	0	0	1	0	0	0	0	0
chr_1	1176107	1176107	TRA	0	0	0	0	0	0	0	0	0	0	0	0	1	0	0	0	0	0	0
chr_1	1176108	1176108	TRA	0	0	0	1	0	0	0	0	0	0	0	0	0	0	0	0	0	0	0
chr_1	1176107	1176107	TRA	0	1	0	0	0	0	0	0	0	0	0	0	0	0	0	0	0	0	0
chr_1	1176107	1176107	TRA	0	0	0	0	0	0	0	0	0	0	0	0	0	0	0	0	1	0	0
chr_1	1176107	1176107	TRA	0	0	0	0	1	0	0	0	0	0	0	0	0	0	0	0	0	0	0
chr_1	1176107	1176107	TRA	0	0	0	0	0	0	0	0	0	0	0	0	1	0	0	0	0	0	0
chr_1	1176107	1176107	TRA	0	0	0	0	0	0	0	0	0	0	0	0	0	0	0	0	1	0	0
chr_1	1176107	1176107	TRA	0	0	1	0	0	0	0	0	0	0	0	0	0	0	0	0	0	0	0
chr_1	1176106	1176106	TRA	0	0	0	0	0	0	0	0	0	1	0	0	0	0	0	0	0	0	0
chr_1	1176106	1176106	TRA	0	0	0	1	0	0	0	0	0	0	0	0	0	0	0	0	0	0	0
chr_1	1176107	1176107	TRA	0	0	0	0	0	0	0	0	0	0	0	0	0	0	0	0	1	0	0
chr_1	1176107	1176107	TRA	0	0	0	0	0	0	0	0	0	0	0	0	1	0	0	0	0	0	0
chr_1	1176107	1176107	TRA	0	0	0	0	0	0	0	0	0	0	0	0	0	0	0	0	1	0	0
chr_1	1176107	1176107	TRA	0	0	0	0	0	0	0	0	0	0	0	0	0	0	0	0	1	0	0
chr_1	1176107	1176107	TRA	0	0	1	0	0	0	0	0	0	0	0	0	0	0	0	0	0	0	0
chr_1	1176107	1176107	TRA	0	0	0	0	0	1	0	1	0	0	0	0	0	0	0	0	0	0	0
chr_1	1176107	1176107	TRA	0	0	0	0	0	0	0	0	0	0	0	0	0	0	0	0	1	0	0
chr_1	1176110	1176110	TRA	0	0	0	0	0	0	0	0	0	0	0	0	0	0	0	0	1	0	0
chr_1	1178439	1178524	INDEL	85	0	0	0	0	0	0	0	0	0	0	0	0	0	0	0	0	0	1
chr_1	1184603	1184603	TRA	0	0	0	0	0	0	0	0	0	0	0	0	0	0	0	0	0	0	1
chr_1	1184198	1199543	INDEL	15344	1	1	1	1	1	1	1	1	1	1	1	1	1	1	1	1	1	1
chr_1	1184603	1184603	TRA	0	0	0	0	0	0	0	0	0	0	0	0	0	0	0	0	1	0	0
chr_1	1184607	1184607	TRA	0	0	0	0	0	0	0	0	0	0	0	0	0	0	0	0	1	0	0
chr_1	1197583	1197583	TRA	0	0	0	0	0	0	0	0	0	0	0	0	0	0	0	0	1	0	0
chr_1	1199352	1199352	TRA	0	0	0	0	0	0	0	0	0	0	1	0	0	0	0	0	0	0	0
chr_1	1199544	1199544	TRA	0	0	0	0	0	0	0	0	0	0	0	0	0	0	0	1	0	0	0
chr_1	1204818	1205429	INDEL	611	0	0	0	0	0	0	0	0	0	0	0	0	0	0	0	0	0	1
chr_1	1207371	1207371	TRA	0	0	0	0	0	0	0	0	0	0	0	0	1	0	0	0	0	0	0
chr_1	1207387	1207387	TRA	0	0	0	0	0	0	0	0	0	0	0	0	0	0	0	0	0	1	0
chr_1	1211271	1211307	INDEL	35	0	0	0	0	0	0	0	0	0	0	0	1	1	0	0	1	0	0
chr_1	1217847	1217847	TRA	0	0	0	0	0	0	0	0	0	0	0	0	1	0	0	0	0	0	0
chr_1	1218144	1224500	INDEL	6412	1	1	1	1	1	1	1	1	1	1	1	1	1	1	1	1	1	1
chr_1	1217876	1217876	TRA	0	0	0	0	0	0	0	0	0	0	0	0	0	0	0	0	0	1	0
chr_1	1217874	1217874	TRA	0	0	0	0	0	0	0	0	0	0	0	0	0	0	0	0	0	1	0
chr_1	1217876	1217876	TRA	0	0	0	0	0	0	0	0	0	0	0	0	0	0	0	0	0	1	0
chr_1	1225311	1225324	INDEL	13	0	0	0	0	0	0	1	0	0	0	0	0	0	0	0	0	0	0
chr_1	1230056	1230101	INDEL	45	0	1	0	0	0	0	0	0	0	0	0	0	0	0	0	0	0	0
chr_1	1230249	1230249	TRA	0	0	0	0	0	0	0	0	0	0	0	0	0	0	1	0	0	0	0
chr_1	1242052	1242052	TRA	0	0	0	0	0	0	0	0	0	0	1	0	0	0	0	0	0	0	0
chr_1	1242121	1242367	INDEL	253	0	0	0	0	0	0	0	0	0	0	1	0	0	0	0	0	0	0
chr_1	1242057	1242057	TRA	0	0	0	0	0	0	0	0	0	0	1	0	0	0	0	0	0	0	0
chr_1	1242057	1242057	TRA	0	0	0	0	0	0	0	0	0	0	1	0	0	0	0	0	0	0	0
chr_1	1242052	1242052	TRA	0	0	0	0	0	0	0	0	0	0	1	0	0	0	0	0	0	0	0
chr_1	1245089	1245100	INDEL	12	0	0	0	0	0	0	0	0	0	0	0	0	0	0	0	0	1	0
chr_1	1250462	1250462	TRA	0	0	0	0	0	0	0	0	0	0	0	0	0	0	0	0	0	1	0
chr_1	1250274	1250335	INDEL	61	0	0	0	0	0	0	0	0	0	0	0	0	0	0	1	0	0	0
chr_1	1250431	1250431	TRA	0	0	0	0	0	0	0	0	0	0	0	0	0	0	0	0	0	1	0
chr_1	1257704	1257715	INDEL	11	0	0	0	0	0	0	0	0	0	0	0	0	0	0	0	0	1	0
chr_1	1257596	1257613	INDEL	25	1	1	0	1	0	1	1	1	0	0	0	0	1	0	1	0	1	0
chr_1	1258225	1258225	TRA	0	0	0	0	0	0	0	0	0	0	0	0	0	0	0	1	0	0	0
chr_1	1258234	1258234	TRA	0	0	0	0	0	0	0	0	0	0	0	0	0	0	0	1	0	0	0
chr_1	1262960	1262977	INDEL	11	0	0	0	1	0	0	0	0	0	0	0	1	0	0	0	0	0	0
chr_1	1265409	1265409	TRA	0	0	0	0	0	0	0	0	0	0	0	0	1	0	0	0	0	0	0
chr_1	1265372	1265391	INDEL	16	0	1	0	0	0	0	0	0	0	0	0	0	0	0	0	0	0	0
chr_1	1267120	1267142	INDEL	20	0	0	0	1	1	0	0	0	0	0	0	1	1	1	0	0	0	1
chr_1	1266756	1266785	INDEL	26	1	1	1	0	1	0	1	0	1	1	1	1	1	1	1	1	1	1
chr_1	1268832	1268852	INDEL	19	1	0	0	0	1	0	0	0	0	1	0	0	0	0	1	0	0	0
chr_1	1271044	1271044	TRA	0	0	0	0	0	0	1	0	0	0	0	0	0	0	0	0	0	0	0
chr_1	1277557	1277557	TRA	0	0	0	1	0	0	0	0	0	0	0	0	0	0	0	0	0	0	0
chr_1	1285049	1285063	INDEL	30	0	1	1	1	1	0	1	0	0	1	0	0	1	0	0	1	0	1
chr_1	1288588	1288588	TRA	0	0	0	0	0	0	0	0	0	0	0	0	1	0	0	0	0	0	0
chr_1	1288476	1288530	INDEL	54	0	0	0	1	1	0	0	1	1	0	0	0	1	0	0	0	1	0
chr_1	1288692	1288711	INDEL	18	0	0	1	1	1	0	1	1	1	1	1	0	1	1	1	1	1	1
chr_1	1288588	1288588	TRA	0	0	0	0	0	0	0	0	0	0	0	0	1	0	0	0	0	0	0
chr_1	1309894	1309894	TRA	0	0	0	0	1	0	0	0	0	0	0	0	0	0	0	0	0	0	0
chr_1	1321444	1321444	TRA	0	0	0	0	0	0	0	0	0	0	0	0	0	0	0	1	0	0	0
chr_1	1321741	1321757	INDEL	16	0	0	0	0	0	0	0	0	0	0	0	0	0	0	1	0	0	0
chr_1	1331379	1331379	TRA	0	0	0	0	0	0	0	0	0	0	0	0	0	1	0	0	0	0	0
chr_1	1331249	1331249	TRA	0	0	0	0	0	0	0	0	0	0	0	0	1	0	0	0	0	0	0
chr_1	1342354	1342427	INDEL	74	0	0	0	0	0	0	0	0	0	0	0	1	1	0	0	0	0	1
chr_1	1342312	1342324	INDEL	12	0	0	0	0	0	0	0	0	0	0	1	1	0	0	0	0	0	0
chr_1	1344593	1344658	INDEL	65	0	0	0	0	0	0	0	0	0	0	0	0	0	0	0	1	0	1
chr_1	1346674	1346704	INDEL	27	1	0	0	0	0	0	0	0	0	0	0	0	0	0	1	0	0	1
chr_1	1346725	1346791	INDEL	66	0	1	0	0	0	0	1	0	0	0	0	0	0	1	0	0	0	0
chr_1	1358045	1358045	TRA	0	0	0	0	0	0	0	0	0	0	0	0	0	0	0	0	0	0	1
chr_1	1358045	1358392	INDEL	348	0	0	0	0	0	0	0	0	0	0	0	0	0	0	0	0	0	1
chr_1	1359954	1359972	INDEL	18	0	0	0	0	0	0	0	0	1	0	0	0	0	0	0	0	0	0
chr_1	1363760	1363760	TRA	0	0	0	0	0	0	0	0	0	0	1	0	0	0	0	0	0	0	0
chr_1	1365490	1365490	TRA	0	0	0	0	0	1	0	0	0	0	0	0	0	0	0	0	0	0	0
chr_1	1365658	1365728	INDEL	63	1	0	0	0	0	1	0	0	1	0	0	0	0	0	1	1	1	0
chr_1	1365659	1365659	TRA	0	0	0	0	0	0	0	0	0	0	0	0	0	0	0	1	0	0	0
chr_1	1365467	1365467	TRA	0	0	0	0	0	0	0	0	0	0	0	0	0	0	0	1	0	0	0
chr_1	1368353	1368401	INDEL	48	0	0	0	0	0	0	0	0	0	0	0	0	0	0	0	1	0	0
chr_1	1372775	1372775	TRA	0	0	0	0	0	0	0	0	0	0	0	1	0	0	0	0	0	0	0
chr_1	1372768	1372768	TRA	0	0	0	0	0	0	0	0	0	0	0	1	0	0	0	0	0	0	0
chr_1	1375222	1375695	INDEL	465	0	0	0	0	1	0	0	0	0	0	0	0	0	0	1	0	1	1
chr_1	1378829	1378829	TRA	0	0	0	0	0	0	0	0	0	0	0	0	0	0	0	1	0	0	0
chr_1	1379245	1379298	INDEL	53	0	0	0	0	0	0	0	0	0	0	1	0	0	0	0	0	0	0
chr_1	1379004	1379004	TRA	0	0	0	0	0	1	0	0	0	0	0	0	0	0	0	0	0	0	0
chr_1	1378997	1378997	TRA	0	0	0	0	0	1	0	0	0	0	0	0	0	0	0	0	0	0	0
chr_1	1378894	1378955	INDEL	21	0	0	0	0	0	1	0	1	1	0	1	0	0	0	0	0	1	0
chr_1	1382415	1382429	INDEL	14	0	0	0	0	0	0	0	0	0	0	1	0	0	0	0	0	0	0
chr_1	1390784	1390784	TRA	0	0	0	0	0	0	1	0	0	0	0	0	0	0	0	0	0	0	0
chr_1	1391183	1391183	TRA	0	0	0	0	0	0	0	0	0	0	0	1	0	0	0	0	0	0	0
chr_1	1391183	1391183	TRA	0	0	0	0	0	0	0	0	0	0	0	1	0	0	0	0	0	0	0
chr_1	1391183	1391183	TRA	0	0	0	0	0	0	0	0	0	0	0	1	0	0	0	0	0	0	0
chr_1	1391177	1391177	TRA	0	0	0	0	0	0	0	0	0	0	0	1	0	0	0	0	0	0	0
chr_1	1400306	1400306	TRA	0	0	0	0	0	0	1	0	0	0	0	0	0	0	0	0	0	0	0
chr_1	1400353	1400353	TRA	0	0	0	0	0	0	1	0	0	0	0	0	0	0	0	0	0	0	0
chr_1	1400537	1400537	TRA	0	0	0	0	0	0	0	0	0	0	1	0	0	0	0	0	0	0	0
chr_1	1402087	1402087	TRA	0	0	0	1	0	0	0	0	0	0	0	0	0	0	0	0	0	0	0
chr_1	1402135	1402135	TRA	0	0	0	0	0	0	0	1	0	0	0	0	0	0	0	0	0	0	0
chr_1	1402144	1402144	TRA	0	0	0	0	0	0	0	1	0	0	0	0	0	0	0	0	0	0	0
chr_1	1404354	1404354	TRA	0	0	0	0	0	0	1	0	0	0	0	0	0	0	0	0	0	0	0
chr_1	1411713	1411713	TRA	0	0	0	0	0	0	0	0	0	0	0	0	0	0	0	0	0	0	1
chr_1	1411722	1411722	TRA	0	0	0	0	0	0	0	0	0	0	0	0	0	0	0	0	0	0	1
chr_1	1411549	1411549	TRA	0	0	0	0	0	1	0	0	0	0	0	0	0	0	0	0	0	0	0
chr_1	1411544	1411544	TRA	0	0	0	0	0	1	0	0	0	0	0	0	0	0	0	0	0	0	0
chr_1	1411709	1411709	TRA	0	0	0	0	0	0	0	0	0	0	0	0	0	0	0	0	0	0	1
chr_1	1411722	1411722	TRA	0	0	0	0	0	0	0	0	0	0	0	0	0	0	0	0	0	0	1
chr_1	1412484	1412493	INDEL	11	0	0	0	0	0	0	0	0	0	0	0	0	0	0	0	0	1	0
chr_1	1417267	1417267	TRA	0	0	0	0	0	0	0	0	0	0	0	0	0	0	0	1	0	0	0
chr_1	1417538	1417565	INDEL	19	1	0	0	0	1	0	1	0	0	0	1	0	0	1	0	1	0	0
chr_1	1421611	1421611	TRA	0	0	0	0	1	0	0	0	0	0	0	0	0	0	0	0	0	0	0
chr_1	1421611	1431569	INV	9958	0	0	0	0	0	0	0	0	0	0	0	0	1	0	0	0	0	0
chr_1	1421664	1473845	DUP	52136	0	0	0	1	0	0	0	0	0	0	0	0	1	0	0	0	0	0
chr_1	1426766	1426784	INDEL	16	0	1	0	0	0	0	0	0	1	1	0	0	0	0	0	0	0	0
chr_1	1426480	1427894	INDEL	1188	0	0	0	0	0	0	1	1	0	0	0	0	0	1	0	0	0	0
chr_1	1431608	1438818	INDEL	7256	1	1	1	0	1	1	1	1	1	1	1	1	0	1	0	1	1	1
chr_1	1439641	1439690	INDEL	47	0	0	0	0	0	0	0	1	0	1	0	0	0	0	0	0	0	0
chr_1	1439668	1475761	INV	36093	0	0	0	0	0	0	0	0	0	0	0	0	1	0	0	0	0	0
chr_1	1442234	1442327	INDEL	93	0	0	0	0	0	0	0	1	0	0	0	0	0	0	0	0	0	0
chr_1	1446890	1446890	TRA	0	0	0	0	0	0	0	0	0	0	0	0	0	0	0	0	1	0	0
chr_1	1446893	1446893	TRA	0	0	0	0	0	0	0	0	0	0	0	0	0	0	0	0	1	0	0
chr_1	1446894	1446894	TRA	0	0	0	0	0	0	0	0	0	0	0	0	0	0	0	0	1	0	0
chr_1	1446872	1446872	TRA	0	0	0	1	0	0	0	0	0	0	0	0	0	0	0	0	0	0	0
chr_1	1446874	1446874	TRA	0	0	0	1	0	0	0	0	0	0	0	0	0	0	0	0	0	0	0
chr_1	1451503	1451503	TRA	0	0	0	1	0	0	0	0	0	0	0	0	0	0	0	0	0	0	0
chr_1	1452583	1452596	INDEL	13	0	0	0	0	0	0	0	1	0	0	0	0	0	0	0	0	0	0
chr_1	1459174	1459188	INDEL	14	0	0	1	0	0	0	1	0	0	0	1	0	0	0	1	0	0	0
chr_1	1459836	1459856	INDEL	36	1	0	0	0	1	1	0	0	0	0	0	0	0	1	0	0	1	0
chr_1	1473654	1473654	TRA	0	0	0	0	0	0	0	0	0	0	1	0	0	0	0	0	0	0	0
chr_1	1473649	1473649	TRA	0	0	0	0	0	0	0	0	0	0	1	0	0	0	0	0	0	0	0
chr_1	1474086	1474086	TRA	0	0	0	1	0	0	0	0	0	0	0	0	0	0	0	0	0	0	0
chr_1	1474088	1474088	TRA	0	0	0	1	0	0	0	0	0	0	0	0	0	0	0	0	0	0	0
chr_1	1474088	1474088	TRA	0	0	0	1	0	0	0	0	0	0	0	0	0	0	0	0	0	0	0
chr_1	1483405	1483430	INDEL	41	1	1	0	0	0	1	1	1	0	1	0	1	0	0	1	1	1	1
chr_1	1484753	1484773	INDEL	16	0	0	0	0	0	0	0	0	0	1	0	1	0	0	0	1	1	1
chr_1	1491896	1491896	TRA	0	0	0	0	0	0	0	0	0	0	0	0	0	0	0	1	0	0	0
chr_1	1493281	1493315	INDEL	35	0	0	0	0	0	0	0	1	0	0	0	0	0	0	1	0	0	0
chr_1	1495516	1495516	TRA	0	0	0	0	0	0	0	0	0	0	1	0	0	0	0	0	0	0	0
chr_1	1495524	1495524	TRA	0	0	0	0	0	0	0	0	0	0	1	0	0	0	0	0	0	0	0
chr_1	1497642	1497791	INDEL	150	0	0	1	0	0	1	0	1	0	0	0	1	1	0	1	0	1	0
chr_1	1498051	1498062	INDEL	12	0	0	1	0	0	1	0	1	0	0	0	1	0	0	0	0	1	0
chr_1	1503679	1503679	TRA	0	0	0	1	0	0	0	0	0	0	0	0	0	0	0	0	0	0	0
chr_1	1503897	1503926	INDEL	29	0	0	0	0	0	0	0	0	0	0	0	0	0	0	0	0	0	1
chr_1	1503653	1503653	TRA	0	0	0	0	0	0	0	0	0	0	0	0	0	0	0	0	0	0	1
chr_1	1503520	1503520	TRA	0	0	0	0	0	0	0	0	0	0	0	0	0	0	0	1	0	0	0
chr_1	1503530	1503530	TRA	0	0	0	0	0	0	0	0	0	0	0	0	0	0	0	1	0	0	0
chr_1	1504111	1504111	TRA	0	0	0	0	0	0	0	0	0	0	0	0	0	1	0	0	0	0	0
chr_1	1504111	1504111	TRA	0	0	0	0	0	0	0	0	0	0	0	0	0	1	0	0	0	0	0
chr_1	1504105	1504105	TRA	0	0	0	0	0	0	0	0	0	0	0	0	0	1	0	0	0	0	0
chr_1	1505821	1505838	INDEL	16	0	0	0	1	0	0	0	1	0	0	0	0	0	0	0	1	0	0
chr_1	1516194	1516194	TRA	0	0	0	0	0	0	0	0	0	0	0	0	0	0	0	0	1	0	0
chr_1	1521117	1521117	TRA	0	0	0	0	0	0	0	0	0	0	0	0	0	1	0	0	0	0	0
chr_1	1521121	1521121	TRA	0	0	0	0	0	0	0	0	0	0	0	0	0	1	0	0	0	0	0
chr_1	1522237	1522256	INDEL	19	0	0	0	1	0	0	0	0	0	0	0	0	0	0	0	0	0	0
chr_1	1522379	1522594	INDEL	120	0	0	0	0	0	0	0	0	0	0	1	0	0	0	0	0	0	1
chr_1	1524267	1524589	INDEL	328	0	0	0	0	0	0	1	0	0	0	1	0	0	0	0	0	0	0
chr_1	1529778	1529805	INDEL	26	0	0	0	0	0	0	0	0	0	0	1	0	0	0	0	0	0	0
chr_1	1530090	1530107	INDEL	28	0	0	0	0	0	0	0	0	0	0	1	1	0	0	0	1	0	1
chr_1	1533666	1533955	INDEL	289	0	0	0	0	0	0	0	0	0	0	1	0	0	0	0	0	0	0
chr_1	1543047	1543065	INDEL	18	0	1	0	1	1	0	0	0	0	0	1	1	1	0	1	0	0	0
chr_1	1551585	1551615	INDEL	30	0	0	0	1	0	0	0	0	0	0	0	0	0	0	0	0	0	0
chr_1	1569201	1569201	TRA	0	0	0	1	0	0	0	0	0	0	0	0	0	0	0	0	0	0	0
chr_1	1579440	1579440	TRA	0	0	1	0	0	0	0	0	0	0	0	0	0	0	0	0	0	0	0
chr_1	1579449	1579449	TRA	0	0	1	0	0	0	0	0	0	0	0	0	0	0	0	0	0	0	0
chr_1	1579449	1579449	TRA	0	0	1	0	0	0	0	0	0	0	0	0	0	0	0	0	0	0	0
chr_1	1580486	1580501	INDEL	20	0	0	0	0	0	0	0	0	0	0	0	1	0	0	0	0	0	0
chr_1	1589940	1590194	INDEL	254	0	0	0	0	0	0	0	0	0	0	0	0	0	0	0	1	0	0
chr_1	1595346	1595346	TRA	0	1	0	0	0	0	0	0	0	0	0	0	0	0	0	0	0	0	0
chr_1	1595349	1595349	TRA	0	1	0	0	0	0	0	0	0	0	0	0	0	0	0	0	0	0	0
chr_1	1595349	1595349	TRA	0	1	0	0	0	0	0	0	0	0	0	0	0	0	0	0	0	0	0
chr_1	1601982	1602348	INDEL	341	0	0	0	0	0	0	0	0	0	0	1	0	0	0	0	0	0	0
chr_1	1603248	1603262	INDEL	14	0	0	0	0	0	0	0	0	0	0	1	0	0	0	0	0	0	0
chr_1	1605812	1605840	INDEL	22	0	0	0	0	0	0	0	0	0	0	0	0	0	0	0	0	1	0
chr_1	1606438	1606451	INDEL	13	0	0	0	0	0	0	1	0	0	0	0	0	0	0	0	0	0	0
chr_1	1618321	1618340	INDEL	22	0	1	0	0	0	0	0	0	0	0	0	0	0	0	0	0	0	0
chr_1	1620089	1620089	TRA	0	0	0	0	0	0	0	0	0	0	0	1	0	0	0	0	0	0	0
chr_1	1624254	1624254	TRA	0	0	0	0	0	0	0	0	0	0	0	0	0	0	0	0	1	0	0
chr_1	1626845	1626845	TRA	0	0	0	0	0	0	0	0	1	0	0	0	0	0	0	0	0	0	0
chr_1	1635271	1635326	INDEL	55	0	0	0	0	0	0	0	0	0	0	0	0	0	0	0	0	0	1
chr_1	1640245	1640350	INDEL	105	0	1	0	0	0	1	0	0	0	0	0	0	0	0	0	0	0	0
chr_1	1648498	1648498	TRA	0	0	1	0	0	0	0	0	0	0	0	0	0	0	0	0	0	0	0
chr_1	1648227	1648227	TRA	0	0	0	0	0	0	0	0	0	1	0	0	0	0	0	0	0	0	0
chr_1	1648225	1648225	TRA	0	0	0	0	0	0	0	0	0	1	0	0	0	0	0	0	0	0	0
chr_1	1658396	1658396	TRA	0	0	0	0	0	0	0	0	0	0	1	0	0	0	0	0	0	0	0
chr_1	1658400	1658400	TRA	0	0	0	0	0	0	0	0	0	0	1	0	0	0	0	0	0	0	0
chr_1	1662959	1662959	TRA	0	0	0	0	0	0	0	0	0	0	0	0	0	0	0	0	0	0	1
chr_1	1662959	1662978	INDEL	19	0	0	0	0	0	0	0	0	0	0	0	1	0	0	0	0	0	0
chr_1	1670852	1670869	INDEL	19	0	0	1	0	0	0	1	1	1	1	1	0	1	0	0	0	0	0
chr_1	1673658	1673685	INDEL	27	0	0	0	0	0	0	0	0	0	1	0	0	0	0	0	1	0	0
chr_1	1690971	1691038	INDEL	70	0	0	0	0	0	0	0	0	0	1	0	0	0	0	0	0	0	0
chr_1	1695431	1695449	INDEL	18	0	0	0	0	1	0	0	0	0	0	0	0	0	0	0	0	0	0
chr_1	1698370	1698389	INDEL	19	0	0	0	0	0	0	0	1	0	0	0	0	0	0	0	0	0	0
chr_1	1699189	1699276	INDEL	340	0	0	0	1	0	0	1	0	1	0	0	0	0	1	0	0	0	0
chr_1	1699658	1699799	INDEL	127	0	0	0	0	0	1	0	0	1	1	0	0	0	1	1	0	1	0
chr_1	1700415	1700437	INDEL	22	0	0	0	0	0	0	0	0	0	0	0	0	0	1	0	0	0	0
chr_1	1701459	1701475	INDEL	27	0	0	0	0	0	0	0	1	0	0	0	0	0	0	0	0	0	0
chr_1	1701708	1701762	INDEL	54	0	0	1	0	0	0	0	0	0	0	0	0	0	0	0	0	0	0
chr_1	1706243	1706257	INDEL	13	0	0	0	0	0	0	0	0	0	0	0	0	1	0	0	0	0	0
chr_1	1708975	1708992	INDEL	94	0	1	1	0	1	0	0	0	1	0	1	0	0	0	0	0	0	1
chr_1	1709944	1709944	TRA	0	0	0	0	0	0	0	0	1	0	0	0	0	0	0	0	0	0	0
chr_1	1712282	1712358	INDEL	78	0	0	0	1	0	0	0	0	0	0	0	0	0	0	0	0	0	0
chr_1	1713643	1713711	INDEL	61	1	0	0	1	0	0	0	1	0	0	1	1	1	0	0	0	0	0
chr_1	1713866	1713866	TRA	0	0	0	1	0	0	0	0	0	0	0	0	0	0	0	0	0	0	0
chr_1	1736056	1736056	TRA	0	0	0	0	0	0	0	0	0	0	0	1	0	0	0	0	0	0	0
chr_1	1736067	1736067	TRA	0	0	0	0	0	0	0	0	0	0	0	1	0	0	0	0	0	0	0
chr_1	1736360	1736373	INDEL	13	0	0	0	0	0	1	0	1	0	0	0	1	0	0	0	0	0	0
chr_1	1736408	1736844	INDEL	443	0	0	1	0	0	0	0	0	0	0	0	0	0	0	0	0	0	0
chr_1	1737552	1737569	INDEL	33	1	0	1	0	0	1	0	1	0	1	0	0	0	0	0	0	0	0
chr_1	1739109	1739130	INDEL	21	0	0	0	0	0	0	0	0	0	0	0	1	0	0	0	0	0	0
chr_1	1751155	1751179	INDEL	24	0	0	0	0	0	0	0	0	0	0	0	0	0	0	1	0	0	0
chr_1	1752273	1752293	INDEL	21	1	1	0	1	0	0	1	1	0	1	0	0	0	1	1	0	0	0
chr_1	1759934	1759934	TRA	0	0	0	0	0	0	0	0	0	0	0	0	0	0	0	0	0	0	1
chr_1	1769421	1769421	TRA	0	0	0	0	0	0	0	0	1	0	0	0	0	0	0	0	0	0	0
chr_1	1771145	1771161	INDEL	16	0	0	0	0	0	0	1	0	0	0	0	0	0	0	0	0	0	0
chr_1	1781162	1781177	INDEL	18	0	0	1	0	0	0	0	0	0	0	0	0	0	0	0	0	0	0
chr_1	1782452	1782465	INDEL	14	0	0	0	0	0	0	1	0	0	0	0	0	0	0	0	0	0	0
chr_1	1802372	1802397	INDEL	25	0	0	0	0	0	0	0	0	1	0	1	0	1	0	0	0	0	1
chr_1	1804621	1804647	INDEL	26	0	0	0	0	1	0	0	0	0	0	0	1	0	0	0	0	0	0
chr_1	1805988	1806858	INDEL	865	0	0	0	0	1	0	0	0	0	0	0	0	0	0	0	1	1	0
chr_1	1807735	1807748	INDEL	13	0	0	0	0	1	1	0	0	0	1	0	0	0	0	0	1	0	0
chr_1	1824605	1824621	INDEL	16	0	0	0	0	0	0	0	0	1	0	1	0	0	0	0	0	0	0
chr_1	1827388	1827483	INDEL	95	1	0	1	0	0	1	1	1	1	1	1	1	1	1	1	1	0	0
chr_1	1827219	1827376	INDEL	124	0	0	1	0	0	0	1	1	1	1	1	1	1	0	1	1	0	1
chr_1	1828557	1828571	INDEL	14	0	0	0	0	0	0	0	0	0	0	0	1	0	0	0	0	0	0
chr_1	1828621	1828632	INDEL	11	0	0	0	0	0	0	0	0	0	0	0	1	0	0	0	0	0	0
chr_1	1834189	1834189	TRA	0	1	0	0	0	0	0	0	0	0	0	0	0	0	0	0	0	0	0
chr_1	1833760	1834200	INDEL	442	1	0	0	0	0	0	0	0	0	0	0	0	0	0	0	0	0	0
chr_1	1833781	1833781	TRA	0	0	0	0	0	0	0	0	0	0	1	0	0	0	0	0	0	0	0
chr_1	1834329	1834340	INDEL	72	0	0	0	0	0	0	0	0	1	1	1	1	1	0	0	0	1	1
chr_1	1836304	1836304	TRA	0	0	0	0	1	0	0	0	0	0	0	0	0	0	0	0	0	0	0
chr_1	1837654	1837654	TRA	0	0	0	0	0	0	0	0	0	0	1	0	0	0	0	0	0	0	0
chr_1	1837665	1837665	TRA	0	0	0	0	0	0	0	0	0	0	1	0	0	0	0	0	0	0	0
chr_1	1837784	1837802	INDEL	18	0	0	0	0	0	0	1	0	0	0	0	0	0	0	0	0	0	0
chr_1	1840997	1841013	INDEL	19	0	0	0	0	0	0	1	1	1	0	0	0	0	0	0	0	0	0
chr_1	1841597	1841597	TRA	0	0	0	0	0	0	0	0	0	0	0	0	1	0	0	0	0	0	0
chr_1	1841588	1841588	TRA	0	0	0	0	0	0	0	0	0	0	0	0	0	0	0	0	0	0	1
chr_1	1841588	1841588	TRA	0	0	0	0	0	0	0	0	0	0	0	0	0	0	0	0	0	0	1
chr_1	1841588	1845078	INDEL	3504	1	1	1	1	1	1	1	1	1	1	1	1	1	1	1	1	1	1
chr_1	1845081	1845081	TRA	0	0	0	0	0	0	0	0	0	0	1	0	0	0	0	0	0	0	0
chr_1	1845082	1845082	TRA	0	0	0	0	0	0	0	0	0	0	0	0	0	0	0	0	0	0	1
chr_1	1845080	1845080	TRA	0	0	0	0	0	0	0	0	0	0	0	0	0	0	1	0	0	0	0
chr_1	1845075	1845075	TRA	0	0	0	0	0	0	0	0	0	0	0	0	1	0	0	0	0	0	0
chr_1	1845081	1845081	TRA	0	0	0	0	0	1	0	0	0	0	0	0	0	0	0	0	0	0	0
chr_1	1845081	1845081	TRA	0	0	0	0	0	0	0	0	0	0	0	0	0	0	0	1	0	0	0
chr_1	1845171	1845225	INDEL	54	1	0	0	0	0	0	0	0	0	0	0	0	0	0	0	0	0	0
chr_1	1857017	1857044	INDEL	139	1	0	0	0	0	1	1	0	0	0	0	0	0	0	0	0	0	0
chr_1	1859507	1859555	INDEL	38	0	0	1	1	0	0	0	0	0	1	0	1	1	0	0	0	0	1
chr_1	1868947	1868960	INDEL	11	0	0	0	0	0	0	0	0	0	0	0	0	0	1	0	0	0	0
chr_1	1874669	1874710	INDEL	41	0	0	0	0	0	0	0	0	0	0	0	0	1	0	0	0	0	0
chr_1	1875000	1875011	INDEL	11	0	0	0	0	1	0	0	0	0	0	0	1	1	0	0	1	0	1
chr_1	1882753	1883167	INDEL	418	0	0	0	0	0	0	1	1	0	1	0	0	0	0	0	1	0	0
chr_1	1891893	1891911	INDEL	18	0	0	0	0	0	0	1	0	0	0	0	0	0	0	0	0	0	0
chr_1	1892498	1892565	INDEL	68	0	0	0	0	1	0	1	0	0	0	0	0	0	1	0	0	1	0
chr_1	1893583	1893693	INDEL	117	0	0	0	1	0	0	1	0	0	1	1	0	1	1	1	0	0	0
chr_1	1895547	1895560	INDEL	13	0	0	0	0	0	0	0	0	0	1	0	0	0	0	0	0	0	0
chr_1	1897618	1897642	INDEL	24	0	0	0	1	0	0	0	0	0	0	0	0	0	0	0	0	0	0
chr_1	1924675	1924675	TRA	0	0	0	0	0	0	0	0	0	0	0	0	1	0	0	0	0	0	0
chr_1	1924678	1924678	TRA	0	0	0	0	0	0	0	0	0	0	0	0	1	0	0	0	0	0	0
chr_1	1924793	1924793	TRA	0	0	0	0	0	0	1	0	0	0	0	0	0	0	0	0	0	0	0
chr_1	1924749	1924773	INDEL	36	0	0	0	1	1	0	1	1	0	1	0	0	1	0	1	0	0	0
chr_1	1925424	1925453	INDEL	23	0	0	0	0	0	0	0	0	0	0	0	0	1	0	0	1	0	0
chr_1	1927392	1927409	INDEL	17	0	0	0	0	0	0	0	0	1	0	0	0	0	0	1	1	0	0
chr_1	1930255	1930436	INDEL	181	0	0	0	0	0	0	1	0	0	0	0	0	0	0	0	0	0	0
chr_1	1931824	1931890	INDEL	48	0	0	0	0	1	0	0	0	0	0	0	0	0	1	0	0	1	0
chr_1	1939308	1939324	INDEL	16	0	0	0	0	0	0	0	0	0	0	0	1	0	0	0	0	0	0
chr_1	1951705	1951732	INDEL	27	0	0	0	1	0	0	0	0	0	0	0	0	0	0	0	0	0	0
chr_1	1958115	1958161	INDEL	50	1	0	0	0	0	0	0	0	0	1	0	0	0	0	0	0	0	0
chr_1	1967654	1967673	INDEL	19	0	0	0	0	0	0	0	0	0	0	0	0	0	0	1	0	0	0
chr_1	1968884	1968884	TRA	0	0	0	0	0	0	0	0	0	0	0	0	0	0	0	1	0	0	0
chr_1	1968894	1968894	TRA	0	0	0	0	0	0	0	0	0	0	0	0	0	0	0	1	0	0	0
chr_1	1968460	1968460	TRA	0	1	0	0	0	0	0	0	0	0	0	0	0	0	0	0	0	0	0
chr_1	1968465	1968465	TRA	0	1	0	0	0	0	0	0	0	0	0	0	0	0	0	0	0	0	0
chr_1	1970895	1970941	INDEL	45	0	0	0	0	0	1	0	0	0	0	0	0	1	0	0	0	0	0
chr_1	1973162	1973162	TRA	0	0	0	0	0	0	0	0	0	0	0	0	0	0	0	1	0	0	0
chr_1	1973161	1973161	TRA	0	0	0	0	0	0	0	0	0	0	0	0	0	0	0	1	0	0	0
chr_1	1978991	1978991	TRA	0	0	0	0	0	0	0	0	0	0	0	0	0	0	0	0	0	1	0
chr_1	1978533	1978551	INDEL	18	1	0	0	0	0	0	0	0	0	0	0	0	0	0	0	0	0	0
chr_1	1978357	1978357	TRA	0	0	0	0	0	1	0	0	0	0	0	0	0	0	0	0	0	0	0
chr_1	1978978	1978978	TRA	0	0	0	0	0	0	0	0	0	0	0	0	0	0	0	0	0	1	0
chr_1	1978991	1978991	TRA	0	0	0	0	0	0	0	0	0	0	0	0	0	0	0	0	0	1	0
chr_1	1979758	1980092	INDEL	328	0	0	1	0	0	0	0	0	0	0	0	0	0	0	0	0	0	0
chr_1	1989083	1989100	INDEL	22	1	0	0	0	0	0	0	0	1	0	0	0	0	0	1	0	0	0
chr_1	1989403	1989403	TRA	0	0	0	0	0	0	0	0	0	0	0	0	0	0	0	0	0	1	0
chr_1	1989401	1989401	TRA	0	0	0	0	0	0	0	0	0	0	0	0	0	0	0	0	0	1	0
chr_1	1989402	1989402	TRA	0	0	0	0	1	0	0	0	0	0	0	0	0	0	0	0	0	0	0
chr_1	1989402	1989402	TRA	0	0	1	0	0	0	0	0	0	0	0	0	0	0	0	0	0	0	0
chr_1	1989401	1989401	TRA	0	0	0	0	0	0	0	1	0	0	0	0	0	0	0	0	0	0	0
chr_1	1989402	1989402	TRA	0	0	0	1	0	0	0	0	0	0	0	0	0	0	0	0	0	0	0
chr_1	1989404	1989404	TRA	0	0	0	0	0	0	0	0	1	0	1	0	0	0	0	0	0	0	0
chr_1	1989403	1989403	TRA	0	0	0	1	0	0	0	0	0	0	0	0	0	0	0	0	0	0	0
chr_1	1989404	1989404	TRA	0	0	0	0	0	1	0	0	0	0	0	0	0	0	0	0	0	0	0
chr_1	1989407	1989407	TRA	0	0	0	0	0	0	0	0	0	0	0	0	0	1	0	0	0	0	0
chr_1	1989402	1989402	TRA	0	0	0	0	0	0	0	0	0	0	0	1	0	0	0	0	0	0	0
chr_1	1988929	1988940	INDEL	15	1	0	0	1	0	1	0	1	0	0	0	0	1	0	1	0	1	1
chr_1	1989404	1991292	INDEL	1887	1	1	1	1	1	0	1	1	1	1	0	1	1	1	1	1	1	1
chr_1	1989402	1989402	TRA	0	1	0	0	0	0	0	0	0	0	0	0	0	0	0	0	0	0	0
chr_1	1989400	1989400	TRA	0	1	0	0	0	0	0	0	0	0	0	0	0	0	0	0	0	0	0
chr_1	1989405	1989405	TRA	0	1	0	0	0	0	0	0	0	0	0	0	0	0	0	0	0	0	0
chr_1	1989404	1989404	TRA	0	0	0	0	0	0	0	0	0	1	0	0	0	0	0	0	0	0	0
chr_1	1988933	1988933	TRA	0	0	0	0	0	0	0	0	0	0	0	0	1	0	0	0	0	0	0
chr_1	1989405	1989405	TRA	0	0	0	1	0	0	0	0	0	0	0	0	0	0	0	0	0	0	0
chr_1	1990509	1990509	TRA	0	0	0	0	0	0	0	0	0	1	0	0	0	0	0	0	0	0	0
chr_1	1990504	1990504	TRA	0	0	0	0	0	0	0	0	0	1	0	0	0	0	0	0	0	0	0
chr_1	1991292	1991292	TRA	0	0	0	0	0	0	0	0	0	0	0	0	0	0	0	0	0	1	0
chr_1	1991293	1991293	TRA	0	0	1	0	0	0	0	0	0	0	0	0	0	0	0	0	0	0	0
chr_1	1991292	1991292	TRA	0	0	0	0	0	0	0	0	0	0	0	0	1	0	0	0	0	0	0
chr_1	1991292	1991292	TRA	0	0	0	0	0	0	0	0	0	0	0	0	0	0	0	0	0	1	0
chr_1	1991290	1991290	TRA	0	0	0	1	0	0	0	0	0	0	0	0	0	0	0	0	0	0	0
chr_1	1991290	1991290	TRA	0	0	0	0	0	0	0	0	0	0	1	0	0	0	0	0	0	0	0
chr_1	1991292	1991292	TRA	0	0	0	1	0	0	0	0	0	0	0	0	0	0	0	0	0	0	0
chr_1	1991292	1991292	TRA	0	0	0	0	0	1	0	0	0	0	0	0	0	0	0	0	0	0	0
chr_1	1991292	1991292	TRA	0	0	0	0	0	0	0	1	0	0	0	0	0	0	0	0	0	0	0
chr_1	1991289	1991289	TRA	0	1	0	0	0	0	0	0	0	0	0	0	0	0	0	0	0	0	0
chr_1	1991292	1991292	TRA	0	1	0	0	0	0	0	0	0	0	0	0	0	0	0	0	0	0	0
chr_1	1991294	1991294	TRA	0	1	0	0	0	0	0	0	0	0	0	0	0	0	0	0	0	0	0
chr_1	1991289	1991289	TRA	0	0	0	0	0	0	0	0	0	1	0	0	0	0	0	0	0	0	0
chr_1	1993207	1994991	INDEL	1784	0	0	0	0	0	1	0	0	0	0	0	0	0	0	0	0	0	0
chr_1	1993776	1993887	INDEL	108	0	0	0	0	0	0	0	0	0	1	1	0	0	0	0	0	0	0
chr_1	2000367	2000423	INDEL	56	0	0	0	1	0	0	0	0	0	0	0	0	0	0	0	0	0	0
chr_1	2017244	2017892	INDEL	648	1	0	0	0	0	0	0	0	0	0	0	0	0	0	0	0	0	0
chr_1	2017898	2017898	TRA	0	0	0	0	0	0	0	0	0	0	1	0	0	0	0	0	0	0	0
chr_1	2020416	2020416	TRA	0	0	1	0	0	0	0	0	0	0	0	0	0	0	0	0	0	0	0
chr_1	2023445	2023445	TRA	0	0	0	0	0	0	0	0	0	0	0	0	0	0	0	0	0	0	1
chr_1	2023440	2023440	TRA	0	0	0	0	0	0	0	0	0	0	0	0	0	0	0	0	0	0	1
chr_1	2023393	2023393	TRA	0	0	0	0	0	0	0	0	0	0	0	0	0	1	0	0	0	0	0
chr_1	2030917	2030950	INDEL	27	0	0	1	0	0	0	0	0	1	0	0	0	0	0	0	0	0	0
chr_1	2037456	2037480	INDEL	25	1	1	1	0	0	1	0	0	1	1	1	0	0	1	0	0	0	0
chr_1	2038383	2038412	INDEL	29	0	0	0	0	0	0	0	0	0	0	0	1	0	0	0	0	0	0
chr_1	2040909	2040999	INDEL	107	0	0	0	0	1	1	1	0	0	1	1	0	1	1	1	0	0	0
chr_1	2047771	2049072	INDEL	1301	0	0	0	0	0	0	0	1	0	0	0	0	0	0	0	0	0	0
chr_1	2056441	2056485	INDEL	35	0	0	0	0	1	0	0	1	0	0	0	0	0	0	0	0	0	0
chr_1	2059987	2059987	TRA	0	0	0	0	0	0	0	0	1	0	0	0	0	0	0	0	0	0	0
chr_1	2059985	2059985	TRA	0	0	0	0	0	0	0	0	1	0	0	0	0	0	0	0	0	0	0
chr_1	2079013	2079049	INDEL	36	0	0	0	1	0	0	0	0	0	0	0	0	0	0	0	0	0	0
chr_1	2079380	2079680	INDEL	300	0	0	0	0	0	0	0	0	0	0	0	0	0	1	0	0	0	0
chr_1	2080589	2080600	INDEL	15	0	1	0	0	1	1	0	1	0	0	1	1	1	1	0	0	0	1
chr_1	2081764	2081905	INDEL	92	0	0	1	0	0	0	1	0	0	0	0	1	0	0	0	0	1	1
chr_1	2081814	2081814	TRA	0	0	0	0	0	0	0	0	0	0	0	0	0	0	0	1	0	0	0
chr_1	2081812	2081812	TRA	0	0	0	0	0	0	0	0	0	0	0	0	0	0	0	1	0	0	0
chr_1	2092905	2092931	INDEL	26	0	0	0	0	0	0	0	1	0	1	0	0	0	1	0	0	0	0
chr_1	2094234	2094251	INDEL	17	0	0	0	0	0	0	0	1	0	1	0	0	0	1	0	0	0	0
chr_1	2097549	2097567	INDEL	21	0	0	0	0	0	0	0	0	0	0	0	0	0	0	0	1	1	0
chr_1	2099508	2099522	INDEL	14	0	0	0	0	0	0	0	0	0	0	0	0	0	0	0	1	0	0
chr_1	2099571	2105993	INDEL	6408	1	1	1	1	1	1	1	1	1	1	1	1	1	1	1	1	1	1
chr_1	2105991	2106010	INDEL	20	0	0	0	0	0	0	0	1	0	0	0	0	0	0	0	0	0	0
chr_1	2111714	2111714	TRA	0	0	0	0	0	0	0	0	0	0	0	1	1	0	0	0	0	0	1
chr_1	2115218	2115261	INDEL	43	0	0	0	0	0	0	0	1	0	0	0	0	0	0	0	1	1	1
chr_1	2119373	2119407	INDEL	34	0	0	0	0	0	0	0	1	0	1	1	0	0	0	0	0	1	1
chr_1	2122628	2122655	INDEL	27	0	0	0	0	0	0	0	0	0	0	0	0	0	0	0	0	0	1
chr_1	2126148	2126148	TRA	0	0	0	0	0	0	0	0	0	0	0	0	0	0	0	0	1	0	0
chr_1	2126155	2126636	INDEL	490	0	0	0	0	0	0	0	0	0	0	0	0	0	0	0	1	0	0
chr_1	2140922	2140922	TRA	0	0	0	0	0	0	0	0	0	0	0	1	0	0	0	0	0	0	1
chr_1	2140914	2140914	TRA	0	0	0	0	0	0	0	0	0	0	0	1	0	0	0	0	0	0	0
chr_1	2142311	2142311	TRA	0	1	0	0	0	0	0	0	0	0	0	0	0	0	0	0	0	0	0
chr_1	2142307	2142307	TRA	0	0	0	0	0	0	0	0	0	0	0	0	1	0	0	0	0	0	0
chr_1	2141903	2141903	TRA	0	0	0	0	0	1	0	0	0	0	0	0	0	0	0	0	0	0	0
chr_1	2142312	2142312	TRA	0	0	0	0	0	0	0	0	0	0	0	0	1	0	0	0	0	0	0
chr_1	2141902	2142319	INDEL	417	0	0	0	0	0	0	0	1	0	1	1	1	0	1	0	1	0	1
chr_1	2142602	2142865	INDEL	260	0	1	0	0	0	0	0	0	0	0	0	0	0	0	0	0	0	0
chr_1	2142002	2142002	TRA	0	0	1	0	0	0	0	0	0	0	0	0	0	0	0	0	0	0	0
chr_1	2142008	2142008	TRA	0	0	1	0	0	0	0	0	0	0	0	0	0	0	0	0	0	0	0
chr_1	2144434	2144434	TRA	0	0	0	0	0	0	0	0	0	0	0	0	1	0	0	0	0	0	0
chr_1	2144552	2144568	INDEL	16	0	0	0	0	0	0	0	0	0	1	0	0	0	0	0	0	0	0
chr_1	2144437	2144437	TRA	0	0	0	0	0	0	0	0	0	0	0	0	1	0	0	0	0	0	0
chr_1	2144434	2144434	TRA	0	0	0	0	0	0	0	0	0	0	0	0	1	0	0	0	0	0	0
chr_1	2145459	2145479	INDEL	20	0	0	0	0	0	0	0	1	0	1	0	0	0	0	0	0	0	0
chr_1	2149639	2149656	INDEL	17	0	0	0	0	0	0	0	1	0	0	1	1	0	0	0	0	0	0
chr_1	2149713	2149847	INDEL	137	0	0	0	0	1	0	0	1	0	0	1	1	1	0	1	1	1	1
chr_1	2154988	2154988	TRA	0	0	0	0	0	0	0	0	0	0	0	0	0	1	0	0	0	0	0
chr_1	2154765	2154765	TRA	0	0	0	0	0	0	0	0	0	0	0	0	0	0	0	0	0	1	0
chr_1	2155185	2155212	INDEL	27	0	0	1	0	0	0	0	0	0	0	0	0	0	0	0	0	0	0
chr_1	2155757	2155757	TRA	0	0	0	0	0	0	0	0	0	0	0	0	1	0	0	0	0	0	0
chr_1	2155764	2155764	TRA	0	0	0	0	0	0	0	0	0	0	0	0	1	0	0	0	0	0	0
chr_1	2158244	2158244	TRA	0	0	0	0	1	0	0	0	0	0	0	0	0	0	0	0	0	0	0
chr_1	2157740	2157740	TRA	0	0	0	0	1	0	0	0	0	0	0	0	0	0	0	0	0	0	0
chr_1	2157740	2157740	TRA	0	0	0	0	0	0	0	0	1	0	0	0	0	0	0	0	0	0	0
chr_1	2156822	2157025	INDEL	203	0	0	0	1	0	0	0	0	0	0	0	0	0	0	0	0	0	0
chr_1	2157740	2165260	INDEL	7520	1	0	0	0	0	0	0	0	0	0	0	0	0	0	0	0	0	0
chr_1	2159918	2159918	TRA	0	0	0	0	0	0	0	0	0	0	0	0	0	0	0	0	0	1	0
chr_1	2159916	2159916	TRA	0	0	0	0	0	0	0	0	0	0	0	0	0	0	0	0	0	1	0
chr_1	2160332	2160332	TRA	0	0	1	0	0	0	0	0	0	0	0	0	0	0	0	0	0	0	0
chr_1	2160334	2160334	TRA	0	0	1	0	0	0	0	0	0	0	0	0	0	0	0	0	0	0	0
chr_1	2160767	2160767	TRA	0	0	0	0	0	0	0	0	1	0	0	0	0	0	0	0	0	0	0
chr_1	2164177	2164177	TRA	0	0	0	0	0	0	0	0	0	0	0	1	1	0	0	0	0	0	0
chr_1	2172497	2172522	INDEL	49	0	0	0	0	1	0	0	0	0	0	0	0	0	0	0	0	0	0
chr_1	2175823	2175823	TRA	0	0	0	0	0	0	0	0	0	0	1	0	0	0	0	0	0	0	0
chr_1	2177600	2177615	INDEL	15	0	0	0	1	0	0	0	0	0	0	0	0	0	0	0	0	0	0
chr_1	2178598	2178598	TRA	0	0	0	0	0	0	0	0	0	0	0	0	0	0	0	0	0	0	1
chr_1	2178592	2178592	TRA	0	0	0	0	0	0	0	0	0	0	0	1	0	0	0	0	0	0	1
chr_1	2186078	2186078	TRA	0	1	0	0	0	0	0	0	0	0	0	0	0	0	0	0	0	0	0
chr_1	2186079	2186079	TRA	0	0	0	0	1	0	0	0	0	0	0	0	0	0	0	0	0	0	0
chr_1	2185286	2185317	INDEL	27	1	0	0	0	0	0	1	0	0	0	0	0	1	0	0	0	0	0
chr_1	2185737	2185775	INDEL	38	1	0	0	1	0	1	1	1	0	0	1	1	1	1	1	1	0	1
chr_1	2186082	2186082	TRA	0	0	0	0	0	0	0	0	0	0	1	0	0	0	0	0	0	0	0
chr_1	2186081	2186081	TRA	0	0	0	0	0	1	0	0	0	0	0	0	0	0	0	0	0	0	0
chr_1	2186081	2188274	INDEL	2192	1	1	1	1	1	1	1	1	1	1	1	1	1	1	1	1	1	1
chr_1	2186082	2186082	TRA	0	0	0	0	1	0	0	0	0	0	0	0	0	0	0	0	0	0	0
chr_1	2188244	2188244	TRA	0	0	0	0	0	0	0	1	0	0	0	0	0	0	0	0	0	0	0
chr_1	2188272	2188272	TRA	0	0	0	0	0	0	0	0	1	0	0	0	0	0	0	0	0	0	0
chr_1	2188274	2188274	TRA	0	0	0	0	0	0	0	0	1	0	0	0	0	0	0	0	0	0	0
chr_1	2188272	2188272	TRA	0	1	0	0	0	0	0	0	0	0	0	0	0	0	0	0	0	0	0
chr_1	2188272	2188272	TRA	0	0	0	0	1	0	0	0	0	0	0	0	0	0	0	0	0	0	0
chr_1	2188927	2188958	INDEL	27	0	0	0	0	1	1	0	0	0	0	1	1	0	0	0	0	0	1
chr_1	2195751	2195751	TRA	0	0	0	0	0	0	0	0	1	0	0	0	0	0	0	0	0	0	0
chr_1	2195742	2195742	TRA	0	0	0	0	0	0	0	0	1	0	0	0	0	0	0	0	0	0	0
chr_1	2207890	2207890	TRA	0	0	0	0	0	0	0	0	0	1	0	0	0	0	0	0	0	0	0
chr_1	2207832	2207832	TRA	0	0	1	0	0	0	0	0	0	0	0	0	0	0	0	0	0	0	0
chr_1	2213101	2213101	TRA	0	0	0	0	0	0	0	0	0	0	0	0	1	0	0	0	0	0	0
chr_1	2213141	2213162	INDEL	16	1	0	0	1	1	1	1	1	0	1	1	0	1	1	0	1	0	1
chr_1	2213590	2213629	INDEL	32	0	0	0	0	1	1	1	1	0	1	1	0	0	1	0	0	0	1
chr_1	2216917	2216928	INDEL	11	0	0	0	0	0	1	0	0	0	0	0	0	0	0	0	0	0	0
chr_1	2217251	2217262	INDEL	12	0	0	0	0	0	1	0	0	0	0	0	0	0	0	0	0	0	0
chr_1	2218731	2218752	INDEL	21	0	0	0	0	0	0	0	0	0	0	0	0	0	1	0	0	0	0
chr_1	2225197	2225197	TRA	0	0	0	0	0	1	0	0	0	0	0	0	0	0	0	0	0	0	0
chr_1	2233243	2233261	INDEL	18	0	0	0	0	0	0	0	0	0	0	0	0	1	0	0	0	0	0
chr_1	2264119	2264119	TRA	0	0	0	0	0	0	0	0	0	0	0	1	0	1	0	0	0	0	0
chr_1	2264110	2264110	TRA	0	0	0	0	0	0	0	0	0	0	0	1	0	1	0	0	0	0	0
chr_1	2267048	2267062	INDEL	14	0	0	0	0	1	0	0	0	0	0	0	1	0	0	0	0	1	0
chr_1	2267957	2267990	INDEL	33	0	0	0	0	0	0	0	0	0	0	1	0	1	0	0	0	0	0
chr_1	2275800	2275812	INDEL	39	0	0	0	1	0	0	0	1	1	0	1	0	1	0	1	1	1	1
chr_1	2276535	2276644	INDEL	104	0	0	0	0	0	0	0	0	0	0	1	0	1	0	0	0	1	0
chr_1	2277947	2277964	INDEL	33	1	0	0	0	0	0	0	0	0	1	1	1	1	0	0	0	1	1
chr_1	2279748	2279763	INDEL	16	1	0	0	0	1	1	0	0	0	0	0	1	0	0	0	1	0	0
chr_1	2281296	2281355	INDEL	59	0	0	0	0	0	0	0	0	0	0	0	0	0	0	0	1	0	0
chr_1	2298103	2298771	INDEL	395	0	0	0	0	0	0	1	0	0	0	0	0	0	0	0	0	0	1
chr_1	2299065	2299156	INDEL	96	0	0	0	0	0	0	1	0	0	0	0	0	0	0	0	0	0	0
chr_1	2299065	2300015	INDEL	934	0	0	0	0	0	0	0	0	0	0	0	1	0	0	0	0	0	0
chr_1	2300159	2300579	INDEL	76	0	0	1	0	1	0	0	0	1	0	0	1	1	0	1	1	1	0
chr_1	2306067	2306067	TRA	0	0	0	0	0	0	0	0	0	0	1	0	0	0	0	0	0	0	0
chr_1	2305992	2305992	TRA	0	0	0	0	0	0	0	0	1	0	1	0	0	0	0	0	0	0	0
chr_1	2305194	2305208	INDEL	16	1	1	1	0	0	0	0	0	0	0	1	1	0	0	0	0	0	0
chr_1	2305311	2305342	INDEL	35	1	1	1	0	0	0	0	0	0	0	1	1	0	0	0	0	0	0
chr_1	2315606	2315631	INDEL	25	0	0	0	0	0	0	0	0	0	0	0	1	0	0	0	0	1	0
chr_1	2315931	2315947	INDEL	12	0	0	1	0	0	0	0	0	0	0	0	1	0	0	0	0	1	0
chr_1	2317779	2317779	TRA	0	0	0	0	0	0	0	0	0	0	0	0	0	0	1	0	0	0	0
chr_1	2317771	2317771	TRA	0	0	0	0	0	0	0	0	0	0	0	0	0	0	1	0	0	0	0
chr_1	2318017	2318031	INDEL	14	1	0	0	0	0	0	0	0	0	0	0	1	0	0	1	1	0	0
chr_1	2319796	2319818	INDEL	44	0	0	0	0	0	0	0	0	0	0	0	0	0	0	0	0	0	1
chr_1	2328423	2328444	INDEL	21	0	1	0	0	0	0	0	0	0	0	0	0	0	0	0	0	0	0
chr_1	2335397	2335397	TRA	0	0	0	0	0	0	0	0	0	0	0	0	0	0	0	1	0	0	0
chr_1	2335403	2335403	TRA	0	0	0	0	0	0	0	0	0	0	0	0	0	0	0	1	0	0	0
chr_1	2344149	2344294	INV	149	0	0	1	0	0	0	0	0	0	0	0	1	0	0	0	0	0	1
chr_1	2344637	2344637	TRA	0	1	0	0	0	0	0	0	0	0	0	0	0	0	0	0	0	0	0
chr_1	2346130	2346146	INDEL	86	0	0	0	0	0	0	0	1	0	0	0	1	0	1	0	0	0	0
chr_1	2353023	2353023	TRA	0	0	0	0	0	0	0	0	1	0	0	0	0	0	0	0	0	0	0
chr_1	2353903	2353903	TRA	0	0	0	0	1	0	0	0	0	0	0	0	0	0	0	0	0	0	0
chr_1	2353906	2353906	TRA	0	0	0	0	1	0	0	0	0	0	0	0	0	0	0	0	0	0	0
chr_1	2353496	2353496	TRA	0	1	0	0	0	0	0	0	0	0	0	0	0	0	0	0	0	0	0
chr_1	2353599	2353617	INDEL	17	1	1	1	1	0	1	1	1	0	1	0	1	0	1	1	1	1	0
chr_1	2353916	2353932	INDEL	16	0	0	0	0	0	0	0	0	0	0	0	0	1	0	0	1	0	0
chr_1	2358923	2358940	INDEL	16	0	0	0	1	0	0	0	1	0	0	0	1	0	1	0	0	0	0
chr_1	2359048	2359048	TRA	0	0	0	0	0	0	0	0	0	0	0	1	0	0	0	0	0	0	0
chr_1	2358988	2358988	TRA	0	0	0	0	0	0	0	0	0	0	0	1	0	0	0	0	0	0	0
chr_1	2359053	2359471	INDEL	303	1	0	1	1	1	1	1	1	1	1	0	1	1	1	1	1	1	1
chr_1	2376973	2376973	TRA	0	0	0	0	0	0	0	0	0	0	0	0	0	0	1	0	0	0	0
chr_1	2376965	2376965	TRA	0	0	0	0	0	0	0	0	0	0	0	0	0	0	1	0	0	0	0
chr_1	2383130	2383130	TRA	0	0	0	1	0	0	0	0	0	0	0	0	0	0	0	0	0	0	0
chr_1	2394539	2394539	TRA	0	0	0	0	0	0	0	0	0	0	0	0	0	1	0	0	0	0	0
chr_1	2394447	2398641	INDEL	4196	1	1	1	0	0	1	1	1	1	1	1	1	1	1	1	1	0	1
chr_1	2397031	2397031	TRA	0	0	0	0	0	0	0	0	0	0	0	0	0	0	0	0	1	0	0
chr_1	2397035	2397035	TRA	0	0	0	0	0	0	0	0	0	0	0	0	0	0	1	0	0	0	0
chr_1	2398085	2398085	TRA	0	0	0	0	0	0	0	0	0	0	0	0	0	1	0	0	0	0	0
chr_1	2401127	2401127	TRA	0	0	0	0	0	0	0	1	0	0	0	0	0	0	0	0	0	0	0
chr_1	2400433	2400794	INDEL	366	0	1	0	0	0	0	0	0	0	0	0	0	0	0	0	0	0	0
chr_1	2401221	2401221	TRA	0	0	0	0	0	0	1	0	0	0	0	0	0	0	0	0	0	0	0
chr_1	2401233	2401233	TRA	0	0	0	0	0	0	1	0	0	0	0	0	0	0	0	0	0	0	0
chr_1	2403762	2403762	TRA	0	0	0	0	0	0	0	0	1	0	0	0	0	0	0	0	0	0	0
chr_1	2403751	2403751	TRA	0	0	0	0	0	0	0	0	1	0	0	0	0	0	0	0	0	0	0
chr_1	2403810	2403837	INDEL	31	0	0	0	0	1	0	0	0	1	1	0	0	0	0	1	0	0	1
chr_1	2404002	2404035	INDEL	25	0	1	0	0	1	0	0	1	1	1	1	0	1	0	1	1	0	1
chr_1	2404009	2404009	TRA	0	0	0	0	0	0	0	0	0	0	0	0	1	0	0	0	0	0	0
chr_1	2403699	2403699	TRA	0	0	0	0	0	0	0	0	0	0	0	0	1	0	0	0	0	0	0
chr_1	2407394	2407439	INDEL	42	0	0	0	0	1	0	0	0	0	0	0	1	0	1	0	0	0	1
chr_1	2409239	2409239	TRA	0	0	0	0	0	0	0	0	0	0	0	0	1	0	0	0	0	0	1
chr_1	2409233	2409233	TRA	0	0	0	0	0	0	0	0	0	0	0	0	1	0	0	0	0	0	1
chr_1	2412916	2419608	INV	6692	1	0	0	0	0	0	0	0	0	0	0	0	0	0	0	0	0	0
chr_1	2419486	2419486	TRA	0	0	0	0	0	1	0	0	0	0	0	0	0	0	0	0	0	0	0
chr_1	2419488	2419488	TRA	0	0	0	0	0	1	0	0	0	0	0	0	0	0	0	0	0	0	0
chr_1	2419295	2419295	TRA	0	0	0	0	0	0	0	0	0	0	1	0	0	0	0	0	0	0	0
chr_1	2426251	2426251	TRA	0	0	0	0	1	0	0	0	0	0	0	0	0	0	0	0	0	0	0
chr_1	2426258	2426258	TRA	0	0	0	0	1	0	0	0	0	0	0	0	0	0	0	0	0	0	0
chr_1	2427665	2427665	TRA	0	0	0	0	0	0	0	0	0	0	0	0	0	1	0	0	0	0	0
chr_1	2427667	2427667	TRA	0	0	0	0	0	0	0	0	0	0	0	0	0	1	0	0	0	0	0
chr_1	2427665	2427665	TRA	0	0	0	0	0	0	0	0	0	0	0	0	0	1	0	0	0	0	0
chr_1	2430951	2458672	INDEL	27721	0	0	0	0	0	0	1	0	1	0	0	0	0	0	0	1	0	0
chr_1	2434214	2434214	TRA	0	0	0	0	0	0	0	0	0	0	0	0	0	0	0	1	0	0	0
chr_1	2436092	2436092	TRA	0	0	0	0	0	0	0	0	0	0	1	0	0	0	0	0	0	0	0
chr_1	2436523	2436914	INDEL	308	0	0	0	0	1	1	0	1	0	0	0	0	0	1	1	0	0	0
chr_1	2438824	2438824	TRA	0	0	0	0	0	0	0	0	0	0	1	0	0	0	1	0	0	0	0
chr_1	2438824	2438824	TRA	0	0	0	0	0	0	0	0	0	0	0	0	0	0	0	0	0	0	1
chr_1	2439047	2439047	TRA	0	0	0	0	0	0	0	0	0	0	0	0	0	1	0	0	0	0	0
chr_1	2438824	2438824	TRA	0	0	0	0	0	0	0	0	0	0	0	0	0	1	0	0	0	0	0
chr_1	2438998	2438998	TRA	0	0	0	0	0	1	0	0	0	0	0	0	0	0	0	0	0	0	0
chr_1	2438824	2438824	TRA	0	0	0	0	0	0	0	0	1	0	0	0	0	0	0	0	0	0	0
chr_1	2438824	2438824	TRA	0	0	0	0	0	0	0	0	1	0	0	0	0	0	0	0	0	0	0
chr_1	2438827	2438827	TRA	0	0	0	0	0	0	0	0	0	0	0	0	1	0	0	0	0	0	0
chr_1	2438824	2438824	TRA	0	1	0	0	0	1	0	0	0	0	1	0	0	0	0	0	0	0	0
chr_1	2438824	2451172	INDEL	12348	0	0	0	0	0	0	0	0	0	0	1	0	0	0	0	0	0	0
chr_1	2438824	2438824	TRA	0	0	0	0	0	1	0	1	0	0	0	0	0	0	0	0	0	0	0
chr_1	2438824	2438824	TRA	0	0	0	0	0	1	0	1	0	0	0	0	0	0	0	0	0	0	0
chr_1	2443213	2450120	INDEL	6907	0	0	0	0	1	0	0	0	0	0	0	0	0	0	0	0	0	0
chr_1	2450125	2450125	TRA	0	0	0	0	0	0	0	0	0	0	0	0	1	0	0	1	0	0	0
chr_1	2450120	2450120	TRA	0	0	0	0	0	1	0	0	0	0	1	0	1	0	0	0	0	0	0
chr_1	2451937	2451937	TRA	0	0	0	0	0	0	0	0	0	0	0	1	0	0	0	0	0	0	0
chr_1	2451853	2451853	TRA	0	0	0	0	0	0	0	0	0	0	0	0	1	0	0	0	0	0	1
chr_1	2451862	2451862	TRA	0	0	0	0	0	0	0	0	0	0	0	0	1	0	0	0	0	0	1
chr_1	2451799	2451814	INDEL	15	0	0	0	0	0	0	0	0	0	1	0	0	0	0	0	0	0	0
chr_1	2454141	2454180	INDEL	39	0	0	0	0	0	0	0	0	0	0	0	1	0	0	0	0	0	1
chr_1	2464704	2464704	TRA	0	0	0	1	0	0	0	0	0	0	0	0	0	0	0	0	0	0	0
chr_1	2466421	2466421	TRA	0	0	0	0	1	0	0	0	0	0	0	0	0	0	0	0	0	0	0
chr_1	2466486	2466486	TRA	0	0	0	1	0	0	0	0	0	0	0	0	0	0	0	0	0	0	0
chr_1	2469463	2469832	INDEL	362	0	0	0	0	0	1	0	0	0	0	0	0	0	0	0	0	0	0
chr_1	2470570	2471478	INDEL	461	0	0	0	0	0	0	0	1	0	0	0	0	0	0	0	0	1	0
chr_1	2470823	2470836	INDEL	13	0	0	0	0	0	0	0	0	0	0	0	0	1	0	0	0	0	0
chr_1	2478029	2478029	TRA	0	0	0	0	0	0	0	0	0	0	0	0	0	0	0	1	0	0	0
chr_1	2478024	2478024	TRA	0	0	0	0	0	0	0	0	0	0	0	0	0	0	0	1	0	0	0
chr_1	2478010	2478028	INDEL	18	0	0	0	0	0	0	0	0	0	1	0	0	0	0	0	0	0	0
chr_1	2484720	2484720	TRA	0	0	0	0	0	0	0	0	0	0	0	0	1	0	0	0	0	0	0
chr_1	2484741	2484741	TRA	0	0	0	0	0	0	0	0	0	0	0	0	0	0	0	1	0	0	0
chr_1	2484725	2484725	TRA	0	0	0	0	0	0	0	0	0	0	0	0	0	0	0	1	0	0	0
chr_1	2488381	2488509	INDEL	38	0	0	1	1	1	0	0	1	0	1	0	0	1	0	1	1	0	1
chr_1	2488120	2488231	INDEL	104	0	1	0	1	1	1	0	0	0	0	1	1	1	1	0	1	1	1
chr_1	2494480	2494539	INDEL	46	0	0	0	0	1	0	0	0	0	0	0	0	0	0	0	0	0	1
chr_1	2499847	2499946	INDEL	99	0	0	0	0	0	0	0	0	0	0	0	0	0	0	0	0	0	1
chr_1	2500279	2500279	TRA	0	0	0	0	0	0	0	0	0	0	0	0	0	0	0	0	0	0	1
chr_1	2500267	2500267	TRA	0	0	0	0	0	0	0	0	0	0	0	0	0	0	0	0	0	0	1
chr_1	2500496	2500496	TRA	0	0	0	0	0	0	0	0	0	0	0	0	0	0	1	0	0	0	0
chr_1	2500508	2500508	TRA	0	0	0	0	0	0	0	0	0	0	0	0	0	0	1	0	0	0	0
chr_1	2501146	2501146	TRA	0	0	0	0	0	0	0	1	0	0	0	0	0	0	0	0	0	0	0
chr_1	2501618	2501618	TRA	0	0	0	0	0	0	0	0	0	0	0	0	0	1	0	0	0	0	0
chr_1	2501606	2501606	TRA	0	0	0	0	0	0	0	0	0	0	0	0	0	1	0	0	0	0	0
chr_1	2500994	2501141	INDEL	147	0	0	0	0	0	0	0	1	0	1	0	0	1	0	0	1	0	0
chr_1	2501674	2501686	INDEL	13	0	0	0	0	0	0	0	0	0	0	0	0	0	0	1	0	0	0
chr_1	2509636	2509673	INDEL	110	0	0	1	0	0	1	1	0	0	0	0	0	0	0	1	1	1	1
chr_1	2509636	2509664	INDEL	23	1	0	0	1	1	1	1	1	1	1	1	1	1	1	1	1	1	0
chr_1	2512936	2512936	TRA	0	0	0	0	0	1	0	0	0	0	0	0	0	0	0	0	0	0	0
chr_1	2512673	2512771	INDEL	116	1	0	0	0	1	0	0	0	0	1	1	0	0	0	0	1	0	0
chr_1	2517256	2517267	INDEL	11	0	1	0	0	0	0	0	0	0	0	0	0	0	0	0	0	0	0
chr_1	2518314	2518333	INDEL	19	0	0	0	0	0	0	0	0	0	0	0	0	0	0	0	1	0	0
chr_1	2522396	2522396	TRA	0	0	0	0	0	0	0	0	0	0	0	0	1	0	0	0	0	0	0
chr_1	2522396	2522415	INDEL	19	1	0	0	0	0	0	0	0	0	1	0	0	0	0	1	1	0	0
chr_1	2522636	2522651	INDEL	15	0	0	0	0	0	0	0	1	0	0	0	0	0	0	0	0	0	0
chr_1	2532014	2532088	INDEL	74	1	0	0	0	1	0	1	0	1	1	1	1	1	0	1	0	0	0
chr_1	2543089	2543117	INDEL	27	0	0	1	0	1	0	0	0	0	0	0	0	0	0	0	0	0	0
chr_1	2543762	2543780	INDEL	18	0	0	0	0	0	0	0	0	0	0	0	0	0	0	1	0	0	0
chr_1	2548075	2548075	TRA	0	0	0	0	0	0	0	0	0	0	0	0	0	1	0	0	0	0	0
chr_1	2569350	2569350	TRA	0	0	0	0	0	0	0	1	0	0	0	0	0	0	0	0	0	0	0
chr_1	2569175	2569338	INDEL	120	0	0	1	0	0	0	0	0	0	0	0	0	1	0	0	1	0	1
chr_1	2569597	2569614	INDEL	125	1	1	1	1	1	1	0	0	1	1	1	1	1	1	1	1	1	1
chr_1	2578593	2578593	TRA	0	0	0	0	0	0	0	0	0	1	0	0	0	0	0	0	0	0	0
chr_1	2578589	2578589	TRA	0	0	0	0	0	0	0	0	0	1	0	0	0	0	0	0	0	0	0
chr_1	2582257	2582273	INDEL	16	0	0	0	0	0	0	0	0	0	0	0	0	0	0	0	1	0	0
chr_1	2590844	2590858	INDEL	18	1	0	0	0	1	0	0	0	1	0	0	0	0	0	0	0	0	0
chr_1	2590937	2590949	INDEL	12	0	0	0	0	0	0	0	1	0	0	0	1	0	0	0	0	0	0
chr_1	2593268	2593306	INDEL	38	0	0	0	0	0	0	0	0	1	0	0	0	0	0	0	0	0	0
chr_1	2593238	2593820	INDEL	582	0	0	0	0	0	1	0	0	0	0	0	0	0	0	0	0	0	0
chr_1	2596921	2598405	INDEL	1484	0	0	1	0	0	0	0	0	0	0	0	0	0	0	0	0	0	0
chr_1	2598404	2598404	TRA	0	0	0	0	0	0	0	0	0	0	0	0	0	0	0	1	0	0	0
chr_1	2598405	2598405	TRA	0	0	1	0	0	0	0	0	0	0	0	0	0	0	0	0	0	0	0
chr_1	2598426	2598426	TRA	0	0	1	0	0	0	0	0	0	0	0	0	0	0	0	0	0	0	0
chr_1	2598426	2598426	TRA	0	0	1	0	0	0	0	0	0	0	0	0	0	0	0	0	0	0	0
chr_1	2598409	2598409	TRA	0	0	0	0	0	0	0	0	0	0	0	0	0	0	0	0	1	0	0
chr_1	2598411	2598411	TRA	0	0	0	0	0	0	0	0	0	0	0	0	0	0	0	0	1	0	0
chr_1	2598404	2598404	TRA	0	0	0	0	0	0	0	0	0	0	0	0	0	0	0	1	0	0	0
chr_1	2598357	2598399	INDEL	42	0	0	0	0	0	0	0	0	0	0	0	0	0	0	0	0	0	1
chr_1	2602608	2602686	INDEL	78	0	0	0	0	0	0	0	0	0	0	0	0	0	0	0	0	0	1
chr_1	2602803	2602862	INDEL	60	0	0	0	0	1	0	0	0	1	1	0	0	0	1	0	0	0	1
chr_1	2603059	2603087	DUP	29	0	0	1	0	1	0	0	1	1	1	0	0	0	1	1	0	0	1
chr_1	2603060	2605846	INV	2783	0	1	1	0	1	0	0	1	1	1	0	0	0	1	1	0	0	1
chr_1	2604729	2604823	INDEL	32	1	1	0	1	0	1	0	0	0	0	0	0	0	0	0	0	0	0
chr_1	2606114	2606148	INDEL	31	0	0	0	1	0	1	0	0	0	0	0	1	1	0	0	0	1	0
chr_1	2606244	2606255	INDEL	135	0	0	1	0	1	0	0	1	1	1	0	1	1	1	1	0	0	1
chr_1	2615995	2615995	TRA	0	0	0	0	0	0	0	1	0	0	0	0	0	0	0	0	0	0	0
chr_1	2622427	2622441	INDEL	14	0	0	0	0	0	0	0	0	1	0	0	0	0	0	0	0	0	0
chr_1	2624493	2624551	INDEL	59	0	0	0	0	1	1	1	0	0	0	0	0	0	0	0	0	0	0
chr_1	2626900	2626900	TRA	0	0	0	0	0	0	0	0	0	0	1	0	0	0	0	0	0	0	0
chr_1	2626836	2626849	INDEL	23	0	0	0	0	0	1	1	1	0	0	0	0	0	0	1	1	0	1
chr_1	2629074	2629074	TRA	0	0	0	0	0	0	0	0	0	0	0	0	0	0	0	1	0	0	0
chr_1	2629063	2629063	TRA	0	0	0	0	0	0	0	0	0	0	0	0	0	0	0	1	0	0	0
chr_1	2629074	2629074	TRA	0	0	0	0	0	0	0	0	0	0	0	0	0	0	0	1	0	0	0
chr_1	2632317	2632317	TRA	0	0	0	0	0	0	0	0	1	0	0	0	0	0	0	0	0	0	0
chr_1	2632321	2632321	TRA	0	0	0	0	0	0	0	0	1	0	0	0	0	0	0	0	0	0	0
chr_1	2632540	2632540	TRA	0	0	0	0	0	1	1	1	0	0	0	0	0	0	0	1	0	0	0
chr_1	2632540	2632540	TRA	0	0	0	0	0	0	0	0	0	0	0	0	1	0	0	0	0	0	0
chr_1	2632316	2632316	TRA	0	0	0	0	0	1	0	0	0	0	0	0	0	0	0	0	0	0	0
chr_1	2637224	2637224	TRA	0	0	0	0	0	0	0	0	1	0	0	0	0	0	0	0	1	0	0
chr_1	2636929	2636929	TRA	0	0	0	0	0	0	0	0	0	0	0	0	0	0	0	0	0	0	1
chr_1	2636950	2636950	TRA	0	0	0	0	0	0	0	0	1	0	0	0	0	0	0	0	0	0	0
chr_1	2636956	2636956	TRA	0	0	0	0	0	0	0	0	1	0	0	0	0	0	0	0	0	0	0
chr_1	2636930	2636930	TRA	0	0	0	0	0	0	0	0	0	0	0	0	0	0	0	0	0	0	1
chr_1	2639793	2639812	INDEL	19	0	0	0	0	0	0	0	0	0	0	1	0	0	0	0	0	0	0
chr_1	2645170	2645170	TRA	0	0	0	0	1	0	0	0	0	0	0	0	0	0	0	0	0	0	0
chr_1	2650417	2650435	INDEL	17	0	1	1	0	0	1	0	1	0	0	0	1	1	0	1	0	1	1
chr_1	2651268	2651324	INDEL	53	0	0	0	0	0	1	0	0	0	0	0	0	0	0	1	0	0	0
chr_1	2653487	2653505	INDEL	18	0	0	0	0	0	0	0	0	0	0	0	0	0	0	1	0	0	0
chr_1	2662228	2662275	INDEL	47	0	0	0	0	0	0	0	0	0	1	0	0	0	0	0	0	0	0
chr_1	2662548	2662559	INDEL	64	0	0	0	0	1	0	0	1	0	0	0	1	1	0	0	0	0	1
chr_1	2668924	2668936	INDEL	12	0	0	0	0	0	0	0	0	0	0	0	0	1	0	0	0	0	0
chr_1	2676722	2676722	TRA	0	0	0	0	0	0	0	0	0	1	0	0	0	0	0	0	0	0	0
chr_1	2677380	2677380	TRA	0	0	0	0	0	0	0	0	0	0	0	0	0	0	0	0	1	0	0
chr_1	2691609	2691639	INDEL	31	0	0	0	0	0	0	0	0	0	0	0	1	0	0	0	0	0	0
chr_1	2697436	2697436	TRA	0	0	0	0	0	0	0	0	0	0	0	0	0	1	0	0	0	0	0
chr_1	2697305	2697305	TRA	0	0	1	0	0	0	0	0	0	0	0	0	0	0	0	0	0	0	0
chr_1	2697297	2697297	TRA	0	0	1	0	0	0	0	0	0	0	0	0	0	0	0	0	0	0	0
chr_1	2696945	2697210	INDEL	144	0	0	0	0	0	0	0	0	1	0	0	0	0	1	0	0	0	0
chr_1	2697189	2697200	INDEL	30	0	0	0	0	0	0	0	0	1	0	0	1	0	0	0	0	1	0
chr_1	2698069	2698069	TRA	0	0	0	0	0	0	0	0	0	0	0	0	0	1	0	0	0	0	0
chr_1	2702425	2702425	TRA	0	0	0	0	0	0	0	0	0	0	1	0	0	0	0	0	0	0	0
chr_1	2702426	2702426	TRA	0	0	0	0	0	0	0	0	0	0	1	0	0	0	0	0	0	0	0
chr_1	2704592	2704617	INDEL	33	0	1	0	0	0	0	0	0	0	0	0	1	0	0	0	0	0	0
chr_1	2708079	2708079	TRA	0	0	0	0	0	0	0	0	0	0	0	0	0	0	0	1	0	0	0
chr_1	2714152	2714900	INDEL	748	0	0	0	0	0	0	0	0	0	0	0	0	0	0	0	0	1	0
chr_1	2723484	2723484	TRA	0	0	0	1	0	0	0	0	0	0	0	0	0	0	0	0	0	0	0
chr_1	2723481	2723481	TRA	0	0	0	1	0	0	0	0	0	0	0	0	0	0	0	0	0	0	0
chr_1	2729392	2729409	INDEL	17	0	0	1	0	0	0	0	0	0	0	0	0	0	0	0	0	0	0
chr_1	2735426	2735448	INDEL	22	0	0	0	0	0	0	0	0	1	0	0	0	0	0	0	0	0	0
chr_1	2744224	2744235	INDEL	11	0	0	0	0	0	1	0	0	0	0	0	0	0	1	0	0	0	1
chr_1	2751450	2751450	TRA	0	0	0	0	0	0	0	0	1	0	0	0	0	0	0	0	0	0	0
chr_1	2751456	2751456	TRA	0	0	0	0	0	0	0	0	1	0	0	0	0	0	0	0	0	0	0
chr_1	2751205	2751205	TRA	0	0	0	1	0	0	0	0	0	0	0	0	1	0	0	0	0	0	0
chr_1	2752984	2753693	INDEL	705	0	0	0	0	0	0	0	1	0	0	0	0	0	0	0	0	0	0
chr_1	2754382	2754405	INDEL	23	0	0	0	0	0	0	0	1	0	0	0	0	0	0	0	0	0	1
chr_1	2762116	2768912	INDEL	6799	1	0	0	1	1	0	1	1	1	1	1	1	1	0	1	0	0	1
chr_1	2761618	2800158	INDEL	38542	0	1	1	0	0	1	0	0	0	0	0	0	0	1	0	1	1	0
chr_1	2761614	2805560	INDEL	43946	0	0	0	0	0	0	0	0	0	0	0	0	0	0	0	1	0	0
chr_1	2771013	2771030	DUP	17	0	0	0	0	0	0	0	0	0	0	0	0	1	0	0	0	0	0
chr_1	2771807	2778447	INDEL	6640	0	0	0	0	1	0	0	0	0	0	0	0	0	0	0	0	0	0
chr_1	2778573	2778573	TRA	0	0	0	0	0	0	0	0	0	0	0	0	0	0	0	0	0	1	0
chr_1	2778573	2778573	TRA	0	0	0	0	0	0	0	0	1	0	0	0	0	0	0	0	0	0	0
chr_1	2778573	2778573	TRA	0	0	0	0	0	0	0	0	1	0	0	0	0	0	0	0	0	0	0
chr_1	2778574	2778574	TRA	0	0	0	0	0	0	0	0	0	0	0	0	0	0	0	0	0	1	0
chr_1	2778573	2778573	TRA	0	0	0	0	0	0	0	0	0	0	0	0	1	0	0	0	0	0	0
chr_1	2778572	2798360	INDEL	19788	0	0	0	0	0	0	0	0	0	0	0	1	0	0	0	0	0	0
chr_1	2780560	2781381	INDEL	824	0	0	0	0	1	0	0	0	0	0	0	0	0	0	0	0	0	0
chr_1	2784851	2784851	TRA	0	0	0	0	0	0	0	1	0	0	0	0	0	0	0	0	0	0	0
chr_1	2784851	2784851	TRA	0	0	0	0	0	0	0	1	0	0	0	0	0	0	0	0	0	0	0
chr_1	2784936	2798024	INDEL	13086	1	0	0	1	1	0	0	1	1	1	1	0	1	0	1	0	0	1
chr_1	2799006	2799006	TRA	0	0	0	0	0	0	0	0	0	0	0	1	0	0	0	0	0	0	0
chr_1	2799012	2799012	TRA	0	0	0	0	0	0	0	0	0	0	0	1	0	0	0	0	0	0	0
chr_1	2798019	2798019	TRA	0	0	0	0	0	0	0	1	0	0	0	0	0	0	0	0	0	0	0
chr_1	2798019	2798019	TRA	0	0	0	0	0	0	0	1	0	0	0	0	0	0	0	0	0	0	0
chr_1	2800402	2800402	TRA	0	0	0	0	1	0	0	0	0	0	0	0	0	0	0	0	0	0	0
chr_1	2800394	2800394	TRA	0	0	0	0	1	0	0	0	0	0	0	0	0	0	0	0	0	0	0
chr_1	2800394	2800394	TRA	0	0	0	0	1	0	0	0	0	0	0	0	0	0	0	0	0	0	0
chr_1	2800403	2800403	TRA	0	0	0	0	1	0	0	0	0	0	0	0	0	0	0	0	0	0	0
chr_1	2799604	2799604	TRA	0	0	0	0	0	1	0	0	0	0	0	0	0	0	1	0	0	0	0
chr_1	2799601	2800394	INDEL	796	0	0	0	0	1	0	0	0	0	0	0	0	0	0	0	0	0	0
chr_1	2800407	2805561	INDEL	5154	0	0	0	0	0	0	0	0	0	0	0	0	0	0	0	1	0	0
chr_1	2799946	2799946	TRA	0	0	0	0	0	0	0	0	0	0	1	0	0	0	0	0	0	0	0
chr_1	2802189	2802189	TRA	0	0	0	0	0	0	0	0	0	1	0	0	0	0	0	0	0	0	0
chr_1	2802172	2802584	INDEL	412	0	0	0	0	0	1	0	0	0	0	0	0	0	0	0	0	0	0
chr_1	2813702	2813702	TRA	0	0	0	0	1	0	0	0	0	0	0	0	0	0	0	0	0	0	0
chr_1	2813700	2813700	TRA	0	0	0	0	1	0	0	0	0	0	0	0	0	0	0	0	0	0	0
chr_1	2819908	2819908	TRA	0	0	0	0	0	0	0	0	0	0	0	0	0	0	0	0	0	1	0
chr_1	2819904	2819904	TRA	0	1	0	0	0	0	0	0	0	0	0	0	0	0	0	0	0	0	0
chr_1	2819906	2819906	TRA	0	0	0	0	0	0	0	1	0	0	0	0	0	0	0	0	0	0	0
chr_1	2819902	2819902	TRA	0	0	0	0	0	0	0	0	0	0	1	0	0	0	0	0	0	0	0
chr_1	2819902	2819902	TRA	0	0	0	0	0	0	0	0	0	0	0	0	0	0	1	0	0	0	0
chr_1	2819903	2819903	TRA	0	0	0	0	0	0	0	0	0	0	0	0	0	0	0	0	1	0	0
chr_1	2819901	2823931	INDEL	4034	1	1	1	1	1	0	0	0	0	0	1	0	1	0	0	1	1	0
chr_1	2819901	2850972	DUP	31071	0	0	1	0	0	0	0	0	0	0	0	0	0	0	0	0	0	0
chr_1	2823888	2823888	TRA	0	0	0	0	0	0	0	0	0	0	0	0	0	1	0	0	0	0	0
chr_1	2823932	2823932	TRA	0	1	0	0	0	0	0	0	0	0	0	0	0	0	0	0	0	0	0
chr_1	2823888	2823888	TRA	0	1	0	0	0	0	0	0	0	0	0	0	0	0	0	0	0	0	0
chr_1	2823932	2823932	TRA	0	0	0	0	0	0	0	0	0	0	1	0	0	0	0	0	0	0	0
chr_1	2823888	2823888	TRA	0	0	0	0	0	0	0	0	0	0	0	0	0	1	0	0	0	0	0
chr_1	2823933	2823933	TRA	0	0	0	0	0	0	0	0	1	0	1	0	0	0	0	0	0	0	0
chr_1	2823888	2823888	TRA	0	0	0	0	0	0	0	0	0	0	0	0	0	1	0	0	0	0	0
chr_1	2823888	2823888	TRA	0	0	0	0	0	0	0	0	0	0	0	0	0	0	0	0	1	0	0
chr_1	2823888	2823888	TRA	0	0	0	0	0	0	0	0	0	0	0	0	0	0	0	0	1	0	0
chr_1	2823888	2823888	TRA	0	0	0	0	0	0	0	0	0	0	0	0	0	0	0	0	0	0	1
chr_1	2823831	2823831	TRA	0	0	0	0	0	0	0	0	0	0	0	0	0	0	0	0	1	0	0
chr_1	2823888	2823888	TRA	0	0	0	0	0	0	0	0	0	0	0	0	0	0	1	0	0	0	0
chr_1	2823888	2823888	TRA	0	0	0	0	0	0	0	0	0	0	0	0	0	0	0	0	0	0	1
chr_1	2823932	2823932	TRA	0	0	0	0	0	0	0	0	0	0	0	0	0	0	0	0	1	0	0
chr_1	2823914	2823914	TRA	0	0	0	0	0	0	0	0	0	0	0	1	0	0	0	0	0	0	0
chr_1	2823831	2823831	TRA	0	0	0	0	0	0	0	0	0	0	0	0	0	0	0	0	1	0	0
chr_1	2823888	2823888	TRA	0	0	0	0	0	0	0	0	0	0	0	1	0	0	0	0	0	0	0
chr_1	2823880	2823880	TRA	0	0	0	0	0	0	0	0	0	0	1	0	0	0	0	0	0	0	0
chr_1	2823885	2823885	TRA	0	0	0	0	0	0	0	0	0	0	0	0	0	0	0	0	1	0	0
chr_1	2823932	2850961	INDEL	27029	0	0	1	0	0	0	0	0	0	0	0	0	0	0	0	0	0	0
chr_1	2823888	2823888	TRA	0	0	0	0	0	0	0	0	0	0	0	0	0	0	0	0	0	0	1
chr_1	2823921	2823921	TRA	0	0	0	0	0	0	0	0	0	0	0	0	0	0	1	0	0	0	0
chr_1	2831008	2831008	TRA	0	0	0	1	0	0	0	0	0	0	0	0	0	0	0	0	0	0	0
chr_1	2833228	2833275	INDEL	37	1	0	1	1	1	0	1	1	1	1	0	0	0	1	1	1	0	1
chr_1	2850983	2850983	TRA	0	0	0	0	0	0	0	0	0	0	0	0	0	0	0	0	0	1	0
chr_1	2856644	2856644	TRA	0	0	0	0	0	0	0	0	1	0	0	0	0	0	0	0	0	0	0
chr_1	2856631	2856631	TRA	0	0	0	0	0	0	0	0	1	0	0	0	0	0	0	0	0	0	0
chr_1	2865611	2865611	TRA	0	0	0	0	0	0	0	0	0	0	0	0	0	1	0	0	0	0	0
chr_1	2865619	2865619	TRA	0	0	0	0	0	0	0	0	0	0	0	0	0	1	0	0	0	0	0
chr_1	2865607	2865607	TRA	0	0	0	0	0	0	0	0	0	0	0	0	0	1	0	0	0	0	0
chr_1	2865619	2865619	TRA	0	0	0	0	0	0	0	0	0	0	0	0	0	1	0	0	0	0	0
chr_1	2865245	2865245	TRA	0	0	0	0	0	0	0	0	0	0	0	0	0	0	0	0	1	0	0
chr_1	2865238	2865238	TRA	0	0	0	0	0	0	0	0	0	0	0	0	0	0	0	0	1	0	0
chr_1	2865245	2865245	TRA	0	0	0	0	0	0	0	0	0	0	0	0	0	0	0	0	1	0	0
chr_1	2865554	2865565	INDEL	11	0	0	0	0	0	0	0	0	0	0	0	0	1	0	0	0	0	1
chr_1	2865556	2865601	INDEL	45	0	0	0	0	0	0	0	0	0	0	0	0	0	0	0	1	0	0
chr_1	2870191	2870210	INDEL	19	1	0	0	0	0	0	0	0	0	0	0	0	0	0	0	1	0	0
chr_1	2871819	2871858	INDEL	39	0	0	1	0	0	0	0	1	0	0	1	1	1	1	0	0	1	1
chr_1	2890746	2890746	TRA	0	0	0	0	0	0	0	0	0	0	1	0	0	0	0	0	0	0	0
chr_1	2890736	2890736	TRA	0	0	0	0	0	0	0	0	0	0	1	0	0	0	0	0	0	0	0
chr_1	2891022	2891048	INDEL	20	0	0	1	0	0	0	0	0	1	0	0	0	0	0	0	0	0	0
chr_1	2893178	2893178	TRA	0	0	0	0	0	0	0	0	0	0	0	0	0	0	0	0	1	0	0
chr_1	2893178	2893178	TRA	0	0	0	0	0	0	0	0	0	0	0	0	0	0	0	0	1	0	0
chr_1	2893173	2893173	TRA	0	0	0	0	0	0	0	0	0	0	0	0	0	0	0	0	1	0	0
chr_1	2898061	2898061	TRA	0	0	0	0	0	0	0	0	1	0	0	0	0	0	0	0	0	0	0
chr_1	2897888	2897888	TRA	0	0	0	0	0	0	1	0	0	0	0	0	0	0	0	0	0	0	0
chr_1	2897879	2897879	TRA	0	0	0	0	0	0	1	0	0	0	0	0	0	0	0	0	0	0	0
chr_1	2898061	2898121	INDEL	52	0	0	0	1	0	0	0	1	1	0	0	0	0	1	0	0	0	0
chr_1	2902292	2902604	INDEL	305	0	0	0	0	1	0	0	0	0	0	0	0	0	0	0	0	0	0
chr_1	2907576	2907576	TRA	0	0	0	0	0	0	0	1	0	0	0	0	0	0	0	0	0	0	0
chr_1	2907567	2907567	TRA	0	0	0	0	0	0	0	1	0	0	0	0	0	0	0	0	0	0	0
chr_1	2906622	2906622	TRA	0	0	0	0	0	0	0	0	1	0	0	0	0	0	0	0	0	0	0
chr_1	2906811	2906811	TRA	0	0	0	0	0	0	0	0	1	0	0	0	0	0	0	0	0	0	0
chr_1	2907576	2907576	TRA	0	0	0	0	0	0	0	1	0	0	0	0	0	0	0	0	0	0	0
chr_1	2907566	2907566	TRA	0	0	0	0	0	0	0	1	0	0	0	0	0	0	0	0	0	0	0
chr_1	2908783	2908799	INDEL	15	0	1	0	0	0	0	0	0	1	0	0	0	0	1	0	0	0	1
chr_1	2910231	2910231	TRA	0	0	1	0	0	0	0	0	0	0	0	0	0	0	0	0	0	0	0
chr_1	2910228	2910228	TRA	0	0	1	0	0	0	0	0	0	0	0	0	0	0	0	0	0	0	0
chr_1	2909926	2909937	INDEL	11	0	0	0	0	1	1	0	0	0	0	0	0	0	0	0	0	0	0
chr_1	2913096	2913305	INDEL	209	0	0	0	0	1	0	0	0	0	0	0	0	0	0	0	0	0	0
chr_1	2917235	2917250	INDEL	13	0	0	0	0	0	0	1	0	0	0	0	1	0	0	0	0	0	0
chr_1	2930701	2930701	TRA	0	0	0	0	0	0	0	0	0	0	0	0	0	0	0	0	1	0	0
chr_1	2929709	2929709	TRA	0	0	0	0	0	1	0	0	0	0	0	0	0	0	0	0	0	0	0
chr_1	2929715	2929715	TRA	0	0	0	0	0	1	0	0	0	0	0	0	0	0	0	0	0	0	0
chr_1	2930761	2930761	TRA	0	0	0	0	0	0	0	0	0	0	0	0	0	0	0	1	0	0	0
chr_1	2930764	2930764	TRA	0	0	0	0	0	0	0	0	0	0	0	0	0	0	0	1	0	0	0
chr_1	2930903	2930903	TRA	0	0	0	0	0	0	1	0	0	0	0	0	0	0	0	0	0	0	0
chr_1	2930911	2930911	TRA	0	0	0	0	0	0	1	0	0	0	0	0	0	0	0	0	0	0	0
chr_1	2930911	2930911	TRA	0	0	0	0	0	0	1	0	0	0	0	0	0	0	0	0	0	0	0
chr_1	2930903	2930903	TRA	0	0	0	0	0	0	1	0	0	0	0	0	0	0	0	0	0	0	0
chr_1	2930768	2930843	INDEL	75	0	0	0	0	0	0	0	0	0	0	0	0	0	0	0	0	0	1
chr_1	2935533	2935533	TRA	0	0	0	0	0	0	0	0	0	0	0	0	0	0	0	0	0	1	0
chr_1	2935531	2935531	TRA	0	0	0	0	0	0	0	0	0	0	0	0	0	0	0	0	0	1	0
chr_1	2940898	2940898	TRA	0	0	0	0	0	0	0	0	0	0	1	0	0	0	0	0	0	0	0
chr_1	2942535	2942535	TRA	0	0	0	0	0	0	0	0	0	0	0	1	0	0	0	0	0	0	0
chr_1	2946806	2946806	TRA	0	0	0	1	0	0	0	0	0	0	0	0	0	0	0	0	0	0	0
chr_1	2950273	2950310	INDEL	37	0	0	0	0	0	0	0	0	0	0	0	0	0	0	1	0	0	0
chr_1	2950372	2950390	INDEL	18	0	0	0	0	1	0	0	0	0	0	0	0	0	0	0	0	0	0
chr_1	2961706	2961706	TRA	0	0	0	0	0	0	1	0	0	0	0	0	0	0	0	0	0	0	0
chr_1	2961724	2961724	TRA	0	0	0	0	0	0	1	0	0	0	0	0	0	0	0	0	0	0	0
chr_1	2965309	2965309	TRA	0	0	0	0	0	0	0	0	0	0	0	0	1	0	0	0	0	0	0
chr_1	2965309	2965309	TRA	0	0	0	0	0	0	0	0	0	0	0	0	1	0	0	0	0	0	1
chr_1	2965309	2966278	INDEL	969	0	0	0	0	0	1	0	0	0	0	0	0	0	0	0	0	0	0
chr_1	2975548	2975562	INDEL	16	0	0	0	0	0	0	1	0	0	0	0	0	0	0	0	1	0	0
chr_1	2977564	2977564	TRA	0	0	0	0	0	1	0	0	0	0	0	0	0	0	0	0	0	0	0
chr_1	2977689	2977706	INDEL	22	0	1	0	0	0	1	1	1	1	0	1	0	0	0	1	1	1	0
chr_1	2979143	2979160	INDEL	18	0	0	0	0	0	1	1	1	1	0	1	1	0	1	1	1	0	0
chr_1	2984761	2984761	TRA	0	0	0	0	0	0	0	0	0	0	0	0	0	0	0	0	1	0	0
chr_1	2984761	2984761	TRA	0	0	0	0	0	0	0	0	0	0	0	0	0	0	0	0	1	0	0
chr_1	2984767	2984767	TRA	0	0	0	0	0	0	0	0	0	0	0	0	0	0	0	0	1	0	0
chr_1	2984454	2984454	TRA	0	0	0	0	0	0	0	1	0	0	0	0	0	0	0	0	0	0	0
chr_1	2984450	2984450	TRA	0	0	0	0	0	0	0	1	0	0	0	0	0	0	0	0	0	0	0
chr_1	2984450	2984450	TRA	0	0	0	0	0	0	0	1	0	0	0	0	0	0	0	0	0	0	0
chr_1	2985614	2985628	INDEL	14	0	0	0	0	0	0	0	0	1	0	0	0	0	0	0	0	0	0
chr_1	3002646	3002682	INDEL	36	0	0	0	0	0	0	0	0	1	0	0	0	0	0	0	1	0	1
chr_1	3002094	3002480	INDEL	387	0	0	0	0	0	0	0	0	0	0	0	0	0	0	0	0	0	1
chr_1	3009425	3009441	INDEL	16	0	0	0	0	0	1	0	0	0	0	0	0	0	0	0	0	0	0
chr_1	3009486	3009509	INDEL	13	0	0	0	0	0	1	0	0	0	0	0	0	0	0	0	0	0	0
chr_1	3012470	3012481	INDEL	11	0	0	0	0	0	0	0	0	0	0	1	0	0	0	0	0	0	1
chr_1	3015026	3015055	INDEL	29	0	0	0	0	0	0	0	0	0	0	0	0	0	0	0	0	0	1
chr_1	3018755	3018755	TRA	0	0	0	0	0	0	1	0	0	0	0	0	0	0	0	0	0	0	0
chr_1	3018764	3018764	TRA	0	0	0	0	0	0	1	0	0	0	0	0	0	0	0	0	0	0	0
chr_1	3018764	3018764	TRA	0	0	0	0	0	0	1	0	0	0	0	0	0	0	0	0	0	0	0
chr_1	3018755	3018755	TRA	0	0	0	0	0	0	1	0	0	0	0	0	0	0	0	0	0	0	0
chr_1	3019614	3019883	INV	269	0	0	0	0	0	0	0	0	1	0	0	0	0	0	0	0	0	0
chr_1	3019882	3019961	INDEL	82	0	0	0	0	0	0	0	0	1	1	1	1	1	0	0	0	0	0
chr_1	3022169	3022192	INDEL	24	0	0	0	0	0	0	0	0	1	0	0	0	0	0	0	0	0	0
chr_1	3024043	3024102	INDEL	59	0	0	0	1	0	0	0	0	0	0	0	0	0	0	0	0	0	0
chr_1	3030196	3030410	INDEL	214	0	0	0	0	0	0	0	0	0	1	0	0	1	0	1	0	1	1
chr_1	3043660	3043660	TRA	0	0	0	0	0	0	0	0	0	0	0	0	0	0	0	0	0	1	0
chr_1	3043669	3043669	TRA	0	0	0	0	0	0	0	0	0	0	0	0	0	0	0	0	0	1	0
chr_1	3051409	3051422	INDEL	13	0	0	0	0	0	0	0	0	0	0	0	0	0	0	0	1	0	0
chr_1	3056835	3056862	INDEL	27	0	0	0	0	0	0	0	0	0	0	1	1	0	0	0	0	0	0
chr_1	3064680	3064696	INDEL	16	0	0	0	0	0	0	0	1	0	0	0	0	0	0	0	0	0	0
chr_1	3066010	3066010	TRA	0	0	0	1	0	0	0	0	0	0	0	0	0	0	0	0	0	0	0
chr_1	3065041	3065706	INDEL	350	0	0	0	0	0	0	1	0	0	0	0	0	0	0	0	1	0	0
chr_1	3074671	3074671	TRA	0	0	0	0	0	0	0	1	0	0	0	0	0	0	0	0	0	0	0
chr_1	3074671	3074671	TRA	0	0	0	0	0	0	0	1	0	0	0	0	0	0	0	0	0	0	0
chr_1	3074694	3074694	TRA	0	0	0	0	0	0	0	1	0	0	0	0	0	0	0	0	0	0	0
chr_1	3077339	3105100	INV	27761	0	0	0	0	0	1	0	0	0	0	0	0	0	0	0	0	0	0
chr_1	3079392	3079449	INDEL	58	0	1	0	1	0	0	0	0	0	0	0	0	0	0	0	0	0	0
chr_1	3081079	3081151	INDEL	72	0	0	0	0	1	0	0	0	0	0	0	0	0	0	0	1	0	1
chr_1	3081241	3081272	INDEL	25	0	1	0	0	0	0	0	0	0	0	0	0	0	0	0	0	0	0
chr_1	3085933	3085933	TRA	0	0	0	0	0	0	0	0	0	0	0	0	0	0	0	0	0	0	1
chr_1	3085120	3085120	TRA	0	0	0	0	0	0	0	0	0	0	0	0	0	0	0	0	0	0	1
chr_1	3085120	3085776	INDEL	656	0	0	0	0	0	0	0	0	0	0	0	0	0	0	0	0	0	1
chr_1	3088702	3088702	TRA	0	0	0	0	0	0	0	0	0	0	0	0	0	0	0	0	0	1	0
chr_1	3088724	3088724	TRA	0	0	0	0	0	0	0	0	0	0	0	0	0	0	0	0	0	1	0
chr_1	3097253	3097275	INDEL	22	0	0	0	0	0	0	0	0	0	0	0	0	0	0	0	0	0	1
chr_1	3099043	3099066	INDEL	24	0	0	0	1	1	0	0	1	0	1	0	1	1	0	1	1	0	1
chr_1	3102431	3102472	INDEL	45	1	0	0	0	0	0	0	0	0	0	0	0	0	0	0	1	0	0
chr_1	3102431	3102650	INDEL	210	0	0	0	0	0	0	0	1	0	0	1	0	0	0	0	0	1	0
chr_1	3105342	3105360	INDEL	278	0	0	0	0	1	0	1	1	1	0	0	1	0	0	0	0	0	1
chr_1	3107063	3107063	TRA	0	0	0	0	0	0	1	0	0	0	0	0	0	0	0	0	0	0	0
chr_1	3107268	3107268	TRA	0	0	0	0	0	0	0	1	0	0	0	0	0	0	0	0	0	0	0
chr_1	3106474	3106510	INDEL	37	0	0	0	0	1	0	0	1	0	0	0	1	0	0	0	0	0	1
chr_1	3107286	3109499	INDEL	2211	1	1	1	1	1	1	0	1	1	1	1	0	0	1	1	1	1	1
chr_1	3109762	3109775	INDEL	14	0	0	0	0	0	0	0	0	0	0	1	0	0	0	1	1	0	1
chr_1	3110254	3110266	INDEL	12	0	0	0	0	0	0	0	0	0	0	0	0	0	0	0	0	0	1
chr_1	3111533	3112391	INDEL	858	0	0	0	0	0	0	0	1	0	0	0	0	0	0	0	0	0	0
chr_1	3148522	3148533	INDEL	11	0	1	0	0	0	0	0	0	0	0	0	0	0	0	0	0	0	0
chr_1	3156961	3156961	TRA	0	0	0	0	0	0	0	0	0	0	0	0	1	0	0	0	0	0	0
chr_1	3162102	3162102	TRA	0	0	0	0	0	0	0	0	0	0	0	0	1	0	0	0	0	0	0
chr_1	3163916	3163916	TRA	0	0	0	0	0	0	0	0	0	0	0	0	1	0	0	0	0	0	0
chr_1	3163025	3163054	INDEL	35	1	1	0	1	1	0	1	1	0	1	1	0	1	0	1	1	1	1
chr_1	3163896	3163916	INDEL	48	1	1	0	0	1	1	1	1	1	1	1	0	0	0	1	1	1	1
chr_1	3170308	3170329	INDEL	19	0	0	0	0	0	0	0	0	0	0	0	0	0	0	1	0	1	0
chr_1	3171489	3172350	INDEL	853	0	0	0	0	1	0	0	0	0	0	0	0	0	0	0	1	0	1
chr_1	3176216	3176216	TRA	0	0	0	0	0	0	1	0	0	0	0	0	0	0	0	0	0	0	0
chr_1	3175447	3176217	INDEL	863	1	0	1	0	1	0	0	0	0	0	1	1	0	1	0	1	0	1
chr_1	3176764	3176791	INDEL	16	0	1	0	0	0	0	0	0	0	0	0	0	1	0	1	0	0	0
chr_1	3180346	3180346	TRA	0	0	0	0	0	0	0	0	1	0	0	0	0	0	0	0	0	0	0
chr_1	3180531	3180554	INDEL	23	0	0	1	0	0	0	0	0	0	0	0	0	0	0	0	0	0	0
chr_1	3180525	3180525	TRA	0	0	0	0	0	0	0	0	1	0	0	0	0	0	0	0	0	0	0
chr_1	3182602	3182629	INDEL	27	0	0	1	0	1	0	0	0	0	0	0	1	1	0	0	0	0	0
chr_1	3185303	3185323	INDEL	20	0	0	0	0	0	0	0	1	0	0	0	0	0	0	0	0	0	0
chr_1	3194219	3194219	TRA	0	0	0	0	0	1	0	0	0	0	0	0	0	0	0	0	0	0	0
chr_1	3194219	3194219	TRA	0	0	0	0	0	1	0	0	0	0	0	0	0	0	0	0	0	0	0
chr_1	3195325	3195325	TRA	0	1	0	0	0	0	0	0	0	0	0	0	0	0	0	0	0	0	0
chr_1	3195320	3195320	TRA	0	1	0	0	0	0	0	0	0	0	0	0	0	0	0	0	0	0	0
chr_1	3196661	3196661	TRA	0	1	0	0	0	0	0	0	0	0	0	0	0	0	0	0	0	0	0
chr_1	3196665	3196665	TRA	0	1	0	0	0	0	0	0	0	0	0	0	0	0	0	0	0	0	0
chr_1	3196487	3196579	INDEL	92	0	0	1	0	0	0	0	0	0	0	0	0	0	1	0	0	0	0
chr_1	3198258	3198276	INDEL	18	0	0	0	0	1	0	0	0	0	1	0	0	0	0	0	1	0	0
chr_1	3199411	3199411	TRA	0	1	0	0	0	0	0	0	0	0	0	0	0	0	0	0	0	0	0
chr_1	3199370	3199370	TRA	0	0	0	0	0	0	0	0	0	0	0	0	0	0	0	0	1	0	0
chr_1	3199367	3199367	TRA	0	0	0	0	0	0	0	0	0	0	0	0	0	0	0	0	0	0	1
chr_1	3199367	3199367	TRA	0	0	0	1	0	0	0	0	0	0	0	0	0	0	0	0	0	0	0
chr_1	3199366	3199366	TRA	0	0	0	0	0	0	0	0	0	0	0	1	1	0	0	0	0	0	0
chr_1	3199366	3199366	TRA	0	0	0	0	0	0	0	0	0	0	0	0	0	0	0	0	0	0	1
chr_1	3199411	3199411	TRA	0	0	0	0	0	0	0	0	0	0	0	0	0	0	0	0	0	0	1
chr_1	3199367	3199367	TRA	0	0	1	0	0	0	0	0	0	0	0	0	0	0	0	0	0	0	0
chr_1	3199411	3199411	TRA	0	0	0	0	0	0	0	0	0	0	0	0	1	0	0	0	0	0	0
chr_1	3199411	3199411	TRA	0	0	0	0	0	0	0	0	0	0	0	0	0	1	0	0	0	0	0
chr_1	3199367	3199367	TRA	0	0	0	1	0	0	0	0	0	0	0	0	0	0	0	0	0	0	0
chr_1	3199367	3199367	TRA	0	0	0	0	0	1	0	0	0	0	0	0	0	0	0	0	0	0	0
chr_1	3199384	3199384	TRA	0	0	0	0	0	0	0	0	0	0	0	0	0	1	0	0	0	0	0
chr_1	3199384	3199384	TRA	0	0	0	0	0	0	0	0	0	0	0	0	0	1	0	0	0	0	0
chr_1	3199411	3199411	TRA	0	0	0	0	0	0	0	0	0	0	0	1	0	0	0	0	0	0	0
chr_1	3199367	3199367	TRA	0	0	0	1	0	0	0	0	0	0	0	0	0	0	0	0	0	0	0
chr_1	3199411	3199411	TRA	0	0	0	0	0	0	0	0	0	0	0	0	0	0	0	0	0	0	1
chr_1	3199411	3199411	TRA	0	0	0	0	0	0	0	0	0	0	0	0	1	0	0	0	0	0	0
chr_1	3199367	3199367	TRA	0	0	0	0	0	0	0	0	0	0	0	1	1	0	0	0	0	0	0
chr_1	3199370	3199370	TRA	0	0	0	1	0	0	0	0	0	0	0	0	0	0	0	0	0	0	0
chr_1	3199367	3199367	TRA	0	0	0	0	0	0	0	0	0	0	0	1	0	0	0	0	0	0	0
chr_1	3199421	3199421	TRA	0	0	0	0	0	0	0	1	0	0	0	0	0	0	0	0	0	0	0
chr_1	3199411	3199411	TRA	0	0	0	0	0	0	0	0	1	0	0	0	0	0	0	0	0	0	0
chr_1	3199411	3199411	TRA	0	0	1	0	0	0	0	0	0	0	0	0	0	0	0	0	0	0	0
chr_1	3198650	3198671	INDEL	14	0	0	0	0	0	0	0	0	0	0	0	0	0	0	0	1	0	0
chr_1	3199370	3201206	DUP	1836	0	0	0	0	0	0	0	0	0	0	0	0	1	0	0	0	0	0
chr_1	3199365	3201210	INDEL	1844	1	1	1	1	1	1	1	1	1	1	1	0	0	1	0	1	1	1
chr_1	3201209	3201209	TRA	0	0	0	0	0	0	0	0	0	0	0	0	0	0	0	0	1	0	0
chr_1	3201208	3201208	TRA	0	0	0	0	0	0	0	0	0	0	0	0	0	0	0	0	0	0	1
chr_1	3201209	3201209	TRA	0	0	0	0	0	0	0	0	0	0	0	0	0	0	0	0	0	0	1
chr_1	3201178	3201178	TRA	0	0	0	1	0	0	0	0	0	0	0	0	0	0	0	0	0	0	0
chr_1	3201210	3201210	TRA	0	0	0	0	0	0	0	0	0	0	0	0	0	1	0	0	0	0	0
chr_1	3201209	3201209	TRA	0	0	0	0	0	0	0	0	0	0	0	0	1	0	0	0	0	0	0
chr_1	3201208	3201208	TRA	0	0	0	0	0	0	0	0	0	0	0	0	0	0	0	0	0	1	0
chr_1	3201189	3201189	TRA	0	1	0	0	0	0	0	0	0	0	0	0	0	0	0	0	0	0	0
chr_1	3201189	3201189	TRA	0	0	0	0	0	0	0	0	0	0	0	0	0	1	0	0	0	0	0
chr_1	3201197	3201197	TRA	0	0	0	0	0	0	0	0	0	0	0	0	0	0	0	0	1	0	0
chr_1	3201189	3201189	TRA	0	0	0	0	1	0	0	0	0	0	0	0	0	0	0	0	0	0	0
chr_1	3201191	3201191	TRA	0	0	0	0	0	0	0	0	0	0	0	0	0	1	0	0	0	0	0
chr_1	3201189	3201189	TRA	0	0	0	0	0	0	0	0	0	0	0	0	0	0	0	0	1	0	0
chr_1	3201196	3201196	TRA	0	0	0	0	0	0	0	0	0	0	0	0	1	0	0	0	0	0	0
chr_1	3201208	3201208	TRA	0	0	0	0	0	1	0	0	0	0	0	0	0	0	0	0	0	0	0
chr_1	3201207	3201207	TRA	0	0	0	0	0	0	0	0	0	0	0	0	0	1	0	0	0	0	0
chr_1	3201209	3201209	TRA	0	0	0	0	0	0	0	0	0	0	0	1	0	0	0	0	0	0	0
chr_1	3201209	3201209	TRA	0	0	0	0	1	0	0	0	0	0	0	0	0	0	0	0	0	0	0
chr_1	3200771	3200783	DUP	12	0	0	0	0	0	0	0	0	0	0	0	1	0	0	0	0	0	0
chr_1	3204500	3204500	TRA	0	0	0	0	0	1	0	0	0	0	0	0	0	0	0	0	0	0	0
chr_1	3204528	3204553	INDEL	19	0	0	0	0	0	0	0	1	0	0	0	1	0	0	0	0	0	0
chr_1	3204777	3204796	INDEL	18	0	0	0	1	0	0	1	0	0	0	0	0	0	0	0	0	0	0
chr_1	3207555	3208323	INDEL	1012	0	0	0	0	0	0	0	0	1	0	0	0	0	0	0	0	0	1
chr_1	3208816	3208816	TRA	0	0	0	0	0	0	1	0	0	0	0	0	0	0	0	0	0	0	0
chr_1	3209369	3209384	INDEL	294	0	0	0	0	1	0	0	1	0	0	1	1	0	0	0	1	1	0
chr_1	3209019	3209030	INDEL	11	0	0	0	0	0	0	0	0	0	0	0	0	0	0	0	0	1	0
chr_1	3210484	3210484	TRA	0	0	1	0	0	0	0	0	0	0	0	0	0	0	0	0	0	0	0
chr_1	3210457	3210795	INDEL	338	0	0	0	0	1	0	0	0	0	0	1	1	0	0	0	0	0	0
chr_1	3220644	3220644	TRA	0	1	0	0	0	0	0	0	0	0	0	0	0	0	0	0	0	0	0
chr_1	3219708	3219708	TRA	0	0	0	0	1	0	0	0	0	0	0	0	0	0	0	0	0	0	0
chr_1	3219710	3219710	TRA	0	0	0	0	1	0	0	0	0	0	0	0	0	0	0	0	0	0	0
chr_1	3223624	3223624	TRA	0	0	0	0	0	0	0	0	0	0	1	0	0	0	0	0	0	0	0
chr_1	3223662	3223689	INDEL	27	0	0	0	0	0	0	0	0	0	0	0	0	0	1	0	0	0	0
chr_1	3223923	3233434	INDEL	9510	1	1	1	1	1	1	1	1	1	1	1	1	1	1	1	1	1	1
chr_1	3233433	3233433	TRA	0	0	0	0	0	0	0	0	0	0	1	0	0	0	0	0	0	0	0
chr_1	3242833	3242854	INDEL	20	0	0	0	1	0	0	1	0	1	0	0	0	0	0	0	0	0	0
chr_1	3243795	3243813	INDEL	42	0	0	0	0	0	0	0	0	0	1	1	0	0	0	1	0	1	1
chr_1	3249104	3249153	INDEL	45	0	1	1	1	0	0	0	0	0	0	1	1	1	0	0	1	0	1
chr_1	3249104	3250459	INV	1355	0	1	1	0	0	0	0	0	0	0	1	1	1	0	0	1	0	1
chr_1	3250378	3250378	TRA	0	0	0	0	0	0	0	0	0	0	0	0	0	0	1	0	0	0	0
chr_1	3250388	3250388	TRA	0	0	0	0	0	0	0	0	0	0	0	0	0	0	1	0	0	0	0
chr_1	3250460	3250534	INDEL	74	0	1	1	0	0	0	0	0	0	0	1	1	1	0	0	1	0	1
chr_1	3251707	3251707	TRA	0	0	0	0	0	0	1	0	0	0	0	0	0	0	0	0	0	0	0
chr_1	3251707	3251707	TRA	0	0	0	0	0	0	1	0	0	0	0	0	0	0	0	0	0	0	0
chr_1	3251716	3251716	TRA	0	0	0	0	0	0	1	0	0	0	0	0	0	0	0	0	0	0	0
chr_1	3261459	3261459	TRA	0	0	0	0	0	0	0	0	0	0	0	0	0	0	0	0	0	0	1
chr_1	3261573	3261573	TRA	0	0	0	0	0	0	0	0	0	0	0	0	0	0	0	1	0	0	0
chr_1	3261567	3263850	INDEL	2285	0	1	1	1	0	0	0	0	0	0	1	0	0	0	0	0	0	0
chr_1	3263850	3263850	TRA	0	0	0	0	0	0	0	0	0	0	0	0	0	0	0	0	0	0	1
chr_1	3263838	3263838	TRA	0	0	0	0	1	0	0	0	0	0	0	0	0	0	0	1	0	0	0
chr_1	3271910	3271934	INDEL	18	0	1	0	0	0	0	0	0	1	1	0	1	0	0	0	1	0	0
chr_1	3273288	3273381	INDEL	98	0	0	0	1	0	1	0	0	1	1	1	1	0	0	1	1	1	0
chr_1	3281124	3281124	TRA	0	0	0	0	0	0	0	0	1	0	0	0	0	0	0	0	0	0	0
chr_1	3281124	3281124	TRA	0	0	0	0	0	0	0	0	1	0	0	0	0	0	0	0	0	0	0
chr_1	3281130	3281130	TRA	0	0	0	0	0	0	0	0	1	0	0	0	0	0	0	0	0	0	0
chr_1	3280957	3280976	INDEL	19	0	0	0	0	0	0	0	0	0	0	0	0	1	0	0	0	0	0
chr_1	3289530	3289550	INDEL	16	1	1	0	0	0	0	0	0	0	0	0	0	0	0	0	0	0	0
chr_1	3291274	3291289	INDEL	14	1	0	0	0	0	0	0	0	0	0	0	0	0	0	1	0	0	0
chr_1	3295520	3295544	INDEL	24	0	0	0	0	0	0	0	0	0	0	0	0	1	0	0	0	0	0
chr_1	3302239	3302239	TRA	0	0	0	0	0	0	1	0	0	0	0	0	0	0	0	0	0	0	0
chr_1	3302243	3302243	TRA	0	0	0	0	0	0	1	0	0	0	0	0	0	0	0	0	0	0	0
chr_1	3302231	3302231	TRA	0	0	0	0	0	0	0	0	0	1	0	0	0	0	0	0	0	0	0
chr_1	3302238	3302238	TRA	0	0	0	0	0	0	1	0	0	0	0	0	0	0	0	0	0	0	0
chr_1	3302239	3302239	TRA	0	0	0	0	0	0	1	0	0	0	0	0	0	0	0	0	0	0	0
chr_1	3302239	3302239	TRA	0	0	0	0	0	0	1	0	0	0	0	0	0	0	0	0	0	0	0
chr_1	3302239	3302239	TRA	0	0	0	0	0	0	1	0	0	0	0	0	0	0	0	0	0	0	0
chr_1	3302238	3302238	TRA	0	0	0	0	0	0	0	0	0	1	0	0	0	0	0	0	0	0	0
chr_1	3302239	3302239	TRA	0	0	0	1	0	0	0	0	0	0	0	0	0	0	0	0	0	0	0
chr_1	3302239	3302239	TRA	0	1	0	0	0	0	0	0	0	0	0	0	0	0	0	0	0	0	0
chr_1	3302239	3302239	TRA	0	0	0	0	0	0	0	0	0	0	0	0	0	0	0	1	0	0	0
chr_1	3302238	3302238	TRA	0	0	0	0	0	0	0	0	0	0	0	0	0	0	0	1	0	0	0
chr_1	3302239	3302239	TRA	0	0	0	0	0	0	1	0	0	0	0	0	0	0	0	0	0	0	0
chr_1	3302239	3302239	TRA	0	0	0	0	0	0	1	0	0	0	0	0	0	0	0	0	0	0	0
chr_1	3302239	3302239	TRA	0	0	0	0	0	0	1	0	0	0	0	0	0	0	0	0	0	0	0
chr_1	3302239	3302239	TRA	0	0	0	0	0	0	1	0	0	0	0	0	0	0	0	0	0	0	0
chr_1	3302239	3302239	TRA	0	0	0	0	0	0	0	0	0	0	0	0	0	0	0	1	0	0	0
chr_1	3302239	3302239	TRA	0	0	0	1	0	0	0	0	0	0	0	0	0	0	0	0	0	0	0
chr_1	3302238	3302238	TRA	0	0	0	0	0	0	0	0	0	0	0	0	0	1	0	0	0	0	0
chr_1	3302239	3302239	TRA	0	0	0	0	0	0	0	0	0	0	1	0	0	0	0	0	0	0	0
chr_1	3302239	3302239	TRA	0	1	0	0	0	0	0	0	0	0	0	0	0	0	0	0	0	0	0
chr_1	3302240	3302240	TRA	0	0	0	0	0	0	0	0	0	0	0	1	0	0	0	0	0	0	0
chr_1	3302239	3302239	TRA	0	0	0	0	0	0	0	1	0	0	0	0	0	0	0	0	1	0	0
chr_1	3302240	3302240	TRA	0	0	0	0	0	0	1	0	0	0	0	0	0	0	0	0	0	0	0
chr_1	3302239	3302239	TRA	0	0	0	0	0	0	1	0	0	0	0	0	0	0	0	0	0	0	0
chr_1	3302239	3302239	TRA	0	0	0	0	0	0	0	0	1	1	0	0	0	0	0	0	0	0	0
chr_1	3302240	3302240	TRA	0	0	0	0	0	0	1	0	0	0	0	0	0	0	0	0	0	0	0
chr_1	3302241	3302241	TRA	0	0	1	0	0	0	0	0	0	0	0	0	0	0	0	0	0	0	0
chr_1	3302239	3302239	TRA	0	0	0	0	0	0	0	0	0	0	0	0	0	1	0	0	0	0	0
chr_1	3302241	3302241	TRA	0	0	0	0	0	0	1	0	0	0	0	0	0	0	0	0	0	0	0
chr_1	3302239	3302239	TRA	0	0	0	0	0	0	0	0	0	0	0	0	0	0	1	0	0	0	0
chr_1	3302240	3302240	TRA	0	0	1	0	0	0	0	0	0	0	0	0	0	0	0	0	0	0	0
chr_1	3302237	3302237	TRA	0	0	0	0	0	0	0	0	0	0	0	0	0	0	0	0	1	0	0
chr_1	3302234	3302234	TRA	0	0	0	0	0	0	0	0	0	0	0	0	1	0	0	0	0	0	0
chr_1	3302239	3302239	TRA	0	0	0	0	0	0	1	0	0	0	0	0	0	0	0	0	0	0	0
chr_1	3302237	3302237	TRA	0	0	0	0	0	0	1	0	0	0	0	0	0	0	0	0	0	0	0
chr_1	3302239	3302239	TRA	0	0	0	0	0	0	1	0	0	0	0	0	0	0	0	0	0	0	0
chr_1	3302239	3302239	TRA	0	0	0	0	0	0	0	0	0	1	0	0	0	0	0	0	0	0	0
chr_1	3302239	3302239	TRA	0	0	0	0	0	0	1	0	0	0	0	0	0	0	0	0	0	0	0
chr_1	3302239	3302239	TRA	0	1	0	0	0	0	0	0	0	0	0	0	0	0	0	0	0	0	0
chr_1	3302239	3302239	TRA	0	0	0	0	0	0	1	0	0	0	0	0	0	0	0	0	0	0	0
chr_1	3302239	3302239	TRA	0	0	0	0	0	0	0	0	0	0	0	0	0	1	0	0	0	0	0
chr_1	3302238	3302238	TRA	0	0	0	0	0	0	0	0	0	1	0	0	0	0	0	0	0	0	0
chr_1	3302246	3302246	TRA	0	0	0	0	0	0	0	1	0	0	0	0	0	0	0	0	0	0	0
chr_1	3302239	3302239	TRA	0	0	0	0	0	0	0	0	1	0	0	0	0	0	0	0	0	0	0
chr_1	3302239	3302239	TRA	0	0	0	0	0	0	0	0	1	0	0	0	0	0	0	0	0	0	0
chr_1	3302239	3302239	TRA	0	0	0	0	0	0	0	0	0	0	1	0	0	0	0	0	0	0	0
chr_1	3302240	3302240	TRA	0	0	0	0	0	0	1	0	0	0	0	0	0	0	0	0	0	0	0
chr_1	3302239	3302239	TRA	0	0	0	1	0	0	0	0	0	0	0	0	0	0	0	0	0	0	0
chr_1	3302243	3302243	TRA	0	0	0	0	0	0	0	0	0	0	0	0	0	0	0	0	1	0	0
chr_1	3302239	3302239	TRA	0	0	0	0	0	0	0	0	0	0	0	0	0	0	0	1	0	0	0
chr_1	3302239	3302239	TRA	0	0	0	0	0	0	1	0	0	0	0	0	0	0	0	0	0	0	0
chr_1	3302243	3302243	TRA	0	0	0	0	0	0	0	0	0	0	0	0	0	1	0	0	0	0	0
chr_1	3302239	3302239	TRA	0	0	0	0	0	0	0	0	0	0	1	0	0	0	0	0	0	0	0
chr_1	3302242	3302242	TRA	0	0	0	0	0	0	1	0	0	0	0	0	0	0	0	0	0	0	0
chr_1	3302047	3302073	INDEL	26	0	0	1	0	0	0	0	0	1	0	1	1	1	0	0	0	0	1
chr_1	3302238	3307684	INDEL	5447	1	1	1	1	1	1	1	1	1	1	1	1	1	1	1	1	1	1
chr_1	3302239	3302239	TRA	0	0	0	0	0	0	0	0	0	0	0	0	0	0	0	0	1	0	0
chr_1	3302238	3302238	TRA	0	0	0	0	0	0	0	0	0	0	0	1	0	0	0	0	0	0	0
chr_1	3307678	3307678	TRA	0	0	0	0	0	0	1	0	0	0	0	0	0	0	0	0	0	0	0
chr_1	3307682	3307682	TRA	0	0	0	0	0	0	1	0	0	0	0	0	0	0	0	0	0	0	0
chr_1	3307681	3307681	TRA	0	0	0	0	0	0	0	0	0	1	0	0	0	0	0	0	0	0	0
chr_1	3307681	3307681	TRA	0	0	0	0	0	0	1	0	0	0	0	0	0	0	0	0	0	0	0
chr_1	3307201	3307201	TRA	0	0	0	0	0	1	0	0	0	0	0	0	0	0	0	0	0	0	0
chr_1	3307671	3307671	TRA	0	0	0	0	0	0	1	0	0	0	0	0	0	0	0	0	0	0	0
chr_1	3307682	3307682	TRA	0	0	0	0	0	0	1	0	0	0	0	0	0	0	0	0	0	0	0
chr_1	3307680	3307680	TRA	0	0	0	0	0	0	1	0	0	0	0	0	0	0	0	0	0	0	0
chr_1	3307672	3307672	TRA	0	0	0	0	0	0	0	0	0	1	0	0	0	0	0	0	0	0	0
chr_1	3307681	3307681	TRA	0	0	0	1	0	0	0	0	0	0	0	0	0	0	0	0	0	0	0
chr_1	3307680	3307680	TRA	0	1	0	0	0	0	0	0	0	0	0	0	0	0	0	0	0	0	0
chr_1	3307682	3307682	TRA	0	0	0	0	0	1	0	0	0	0	0	0	0	0	0	0	0	0	0
chr_1	3307681	3307681	TRA	0	0	0	0	0	0	0	0	0	1	0	0	0	0	0	0	0	0	0
chr_1	3307681	3307681	TRA	0	0	0	0	0	0	0	0	0	0	0	0	0	0	0	0	0	1	0
chr_1	3307682	3307682	TRA	0	0	0	0	0	0	0	0	0	0	0	0	0	0	0	1	0	0	0
chr_1	3307681	3307681	TRA	0	0	0	0	0	0	1	0	0	0	0	0	0	0	0	0	0	0	0
chr_1	3307681	3307681	TRA	0	0	0	0	0	0	1	0	0	0	0	0	0	0	0	0	0	0	0
chr_1	3307681	3307681	TRA	0	0	0	0	0	0	0	0	0	0	0	0	1	0	0	0	0	0	0
chr_1	3307681	3307681	TRA	0	0	0	0	0	0	1	0	0	0	0	0	0	0	0	0	0	0	0
chr_1	3307679	3307679	TRA	0	0	0	0	0	0	0	0	0	0	0	0	0	0	0	1	0	0	0
chr_1	3307682	3307682	TRA	0	0	0	1	0	0	0	0	0	0	0	0	0	0	0	0	0	0	0
chr_1	3307681	3307681	TRA	0	0	0	0	0	0	0	0	0	0	0	0	0	1	0	0	0	0	0
chr_1	3307680	3307680	TRA	0	0	1	0	0	0	0	0	0	0	0	0	0	0	0	0	0	0	0
chr_1	3307681	3307681	TRA	0	0	1	0	0	0	0	0	0	0	0	0	0	0	0	0	0	0	0
chr_1	3307681	3307681	TRA	0	0	0	0	0	0	1	0	0	0	0	0	0	0	0	0	0	0	0
chr_1	3307681	3307681	TRA	0	0	0	0	0	0	0	0	0	0	1	0	0	0	0	0	0	0	0
chr_1	3307679	3307679	TRA	0	0	0	0	0	0	0	0	0	1	0	0	0	0	0	0	0	0	0
chr_1	3307681	3307681	TRA	0	1	0	0	0	0	0	0	0	0	0	0	0	0	0	0	0	0	0
chr_1	3307682	3307682	TRA	0	0	0	0	0	0	0	0	0	0	0	0	0	0	0	0	1	0	0
chr_1	3307681	3307681	TRA	0	0	0	0	0	0	0	0	0	0	0	0	0	1	0	0	0	0	1
chr_1	3307681	3307681	TRA	0	0	0	0	0	1	0	0	0	0	0	0	0	0	0	0	0	0	0
chr_1	3307681	3307681	TRA	0	0	0	0	0	0	1	0	0	0	0	0	0	0	0	0	0	0	0
chr_1	3307680	3307680	TRA	0	0	0	0	0	0	0	0	0	0	0	0	0	0	0	1	0	0	0
chr_1	3307685	3307685	TRA	0	0	0	0	0	0	0	0	0	0	0	1	0	0	0	0	0	0	0
chr_1	3307681	3307681	TRA	0	0	0	0	0	0	0	0	0	0	0	0	0	1	0	0	0	0	0
chr_1	3307680	3307680	TRA	0	0	1	0	0	0	0	0	0	0	0	0	0	0	0	0	0	0	0
chr_1	3307680	3307680	TRA	0	0	0	0	0	0	1	0	0	0	0	0	0	0	0	0	0	0	0
chr_1	3307681	3307681	TRA	0	0	0	0	0	0	1	0	0	0	0	0	0	0	0	0	0	0	0
chr_1	3307681	3307681	TRA	0	0	0	0	0	0	0	0	0	0	0	0	0	0	1	0	0	0	0
chr_1	3307245	3307245	TRA	0	0	0	1	0	0	0	0	0	0	0	0	0	0	0	0	0	0	0
chr_1	3307684	3307684	TRA	0	0	1	0	0	0	0	0	0	0	0	0	0	0	0	0	0	0	0
chr_1	3307681	3307681	TRA	0	0	0	0	0	0	0	0	0	0	0	0	0	0	0	0	1	0	0
chr_1	3307681	3307681	TRA	0	0	0	0	0	0	0	0	0	0	0	0	0	0	0	0	1	0	0
chr_1	3307681	3307681	TRA	0	0	0	0	0	0	0	0	0	0	0	0	1	0	0	0	0	0	0
chr_1	3307681	3307681	TRA	0	0	0	0	0	0	1	0	0	0	0	0	0	0	0	0	0	0	0
chr_1	3307680	3307680	TRA	0	0	0	0	0	0	1	0	0	0	0	0	0	0	0	0	0	0	0
chr_1	3307679	3307679	TRA	0	0	0	0	0	0	0	0	0	1	0	0	0	0	0	0	0	0	0
chr_1	3307218	3307218	TRA	0	0	0	0	0	1	0	0	0	0	0	0	0	0	0	0	0	0	0
chr_1	3307681	3307681	TRA	0	0	0	0	0	0	1	0	0	0	0	0	0	0	0	0	0	0	0
chr_1	3307681	3307681	TRA	0	1	0	0	0	0	0	0	0	0	0	0	0	0	0	0	0	0	0
chr_1	3307680	3307680	TRA	0	0	0	0	0	0	1	0	0	0	0	0	0	0	0	0	0	0	0
chr_1	3307680	3307680	TRA	0	0	0	0	0	0	0	0	0	0	0	0	0	0	0	0	1	0	0
chr_1	3307218	3307218	TRA	0	0	0	0	0	0	0	1	0	0	0	0	0	0	0	0	0	0	0
chr_1	3307672	3307672	TRA	0	0	0	0	0	0	0	0	0	0	0	0	0	1	0	0	0	0	0
chr_1	3307268	3307268	TRA	0	0	0	0	0	1	0	0	0	0	0	0	0	0	0	0	0	0	0
chr_1	3307672	3307672	TRA	0	0	0	0	0	0	0	0	0	1	0	0	0	0	0	0	0	0	0
chr_1	3307681	3307681	TRA	0	0	0	0	0	0	0	1	0	0	0	0	0	0	0	0	0	0	0
chr_1	3307681	3307681	TRA	0	0	0	0	0	0	0	0	1	0	0	0	0	0	0	0	0	0	0
chr_1	3307681	3307681	TRA	0	0	0	0	0	0	0	0	0	0	1	0	0	0	0	0	0	0	0
chr_1	3307680	3307680	TRA	0	0	0	0	0	0	1	0	0	0	0	0	0	0	0	0	0	0	0
chr_1	3307681	3307681	TRA	0	0	0	0	0	0	0	0	0	0	0	0	1	0	0	0	0	0	0
chr_1	3307680	3307680	TRA	0	0	0	1	0	0	0	0	0	0	0	0	0	0	0	0	0	0	0
chr_1	3307681	3307681	TRA	0	0	0	0	0	0	0	0	0	0	0	0	0	0	0	0	1	0	0
chr_1	3307680	3307680	TRA	0	0	0	0	0	0	0	0	0	0	0	0	0	0	0	1	0	0	0
chr_1	3307680	3307680	TRA	0	0	0	0	0	0	1	0	0	0	0	0	0	0	0	0	0	0	0
chr_1	3307681	3307681	TRA	0	0	0	0	0	0	0	0	0	0	0	0	0	1	0	0	0	0	0
chr_1	3307681	3307681	TRA	0	0	0	0	0	0	0	0	0	0	1	0	0	0	0	0	0	0	0
chr_1	3307681	3307681	TRA	0	0	0	0	0	0	1	0	0	0	0	0	0	0	0	0	0	0	0
chr_1	3307681	3307681	TRA	0	0	0	0	0	0	0	0	0	0	0	0	0	0	0	0	1	0	0
chr_1	3307681	3307681	TRA	0	0	0	0	0	0	0	0	0	0	0	1	0	0	0	0	0	0	0
chr_1	3310226	3310226	TRA	0	0	0	0	0	0	0	0	0	0	1	0	0	0	0	0	0	0	0
chr_1	3310228	3310228	TRA	0	0	0	0	0	0	0	0	0	0	1	0	0	0	0	0	0	0	0
chr_1	3309999	3309999	TRA	0	0	0	0	0	0	0	0	1	0	0	0	0	0	0	0	0	0	0
chr_1	3317641	3317641	TRA	0	0	0	0	0	0	1	0	0	0	0	0	0	0	0	0	0	0	0
chr_1	3317674	3317691	INDEL	20	0	0	0	0	0	0	0	1	0	0	0	0	0	0	1	0	0	0
chr_1	3321605	3321605	TRA	0	0	0	0	0	0	0	0	0	0	0	1	1	1	0	0	0	0	1
chr_1	3321605	3321605	TRA	0	0	0	0	0	0	0	0	0	0	0	0	1	0	0	0	0	0	0
chr_1	3321906	3321906	TRA	0	0	0	0	0	0	0	0	1	0	0	0	0	0	0	0	0	0	0
chr_1	3321914	3321914	TRA	0	0	0	0	0	0	0	0	1	0	0	0	0	0	0	0	0	0	0
chr_1	3322105	3322105	TRA	0	0	0	0	0	0	0	0	0	0	0	0	0	0	0	1	0	0	0
chr_1	3322100	3322100	TRA	0	0	0	0	0	0	0	0	0	0	0	0	0	0	0	1	0	0	0
chr_1	3321606	3321622	DUP	17	0	0	0	0	0	0	0	0	0	0	0	1	0	0	0	0	0	1
chr_1	3340838	3340859	INDEL	21	0	0	0	0	1	0	0	0	0	0	0	0	0	0	0	0	0	0
chr_1	3343667	3343667	TRA	0	0	0	0	0	0	1	0	0	0	0	0	0	0	0	0	0	0	0
chr_1	3343627	3343641	INDEL	14	0	0	0	0	0	0	0	0	0	0	0	0	0	0	0	0	0	1
chr_1	3343719	3343737	INDEL	23	1	0	0	0	0	0	1	1	0	0	0	0	0	0	0	0	0	1
chr_1	3346859	3346859	TRA	0	0	0	0	0	1	0	0	0	0	0	0	0	0	0	0	0	0	0
chr_1	3372730	3372741	INDEL	26	0	0	0	0	0	0	0	1	0	0	0	0	0	0	0	0	0	0
chr_1	3384007	3384270	INDEL	257	0	0	0	0	0	1	0	1	0	1	0	0	0	0	1	0	1	1
chr_1	3384277	3384311	INDEL	33	0	0	0	0	0	0	0	0	0	0	0	0	1	1	0	0	1	0
chr_1	3388967	3388967	TRA	0	1	0	0	0	0	0	0	0	0	0	0	0	0	0	0	0	0	0
chr_1	3388802	3388802	TRA	0	0	0	0	0	0	0	0	0	0	0	1	0	0	0	0	0	0	0
chr_1	3389055	3389073	INDEL	18	0	0	0	0	0	0	0	0	0	0	0	0	0	0	0	1	0	0
chr_1	3402376	3402408	INDEL	33	0	0	0	0	1	0	0	0	0	0	0	0	0	0	0	0	0	0
chr_1	3403903	3403903	TRA	0	0	0	1	0	0	0	0	0	0	0	0	0	0	0	0	0	0	0
chr_1	3403744	3403744	TRA	0	0	1	0	0	0	0	0	0	0	0	0	0	0	0	0	0	0	0
chr_1	3403295	3403295	TRA	0	0	0	0	0	0	1	0	0	0	0	0	0	0	0	0	0	0	0
chr_1	3403303	3403303	TRA	0	0	0	0	0	0	1	0	0	0	0	0	0	0	0	0	0	0	0
chr_1	3402376	3402409	INDEL	32	0	0	0	0	0	0	0	0	0	0	0	0	0	0	1	1	0	0
chr_1	3402487	3402513	INDEL	26	0	0	0	0	0	0	0	0	1	0	0	0	0	0	0	0	0	0
chr_1	3403903	3403903	TRA	0	0	0	1	0	0	0	0	0	0	0	0	0	0	0	0	0	0	0
chr_1	3403497	3403746	INDEL	249	0	0	0	0	0	0	0	0	0	0	0	0	0	0	0	1	1	0
chr_1	3404535	3404535	TRA	0	1	0	0	0	0	0	0	0	0	0	0	0	0	0	0	0	0	0
chr_1	3404530	3404530	TRA	0	1	0	0	0	0	0	0	0	0	0	0	0	0	0	0	0	0	0
chr_1	3406546	3406546	TRA	0	0	0	0	0	0	1	0	0	0	0	0	0	0	0	0	0	0	0
chr_1	3406553	3406553	TRA	0	0	0	0	0	0	1	0	0	0	0	0	0	0	0	0	0	0	0
chr_1	3406771	3406771	TRA	0	0	0	0	0	0	0	0	0	0	0	0	0	0	0	0	0	1	0
chr_1	3406773	3406773	TRA	0	0	0	0	0	0	0	0	0	0	0	0	0	0	0	0	0	1	0
chr_1	3406358	3406557	INDEL	80	0	0	0	0	0	0	0	0	0	1	0	0	0	0	1	1	0	0
chr_1	3406552	3407175	INDEL	606	0	0	0	0	1	0	1	0	0	0	0	0	0	0	0	0	0	0
chr_1	3407405	3418478	INDEL	11087	1	0	1	1	1	1	1	1	1	1	0	1	1	1	1	1	1	0
chr_1	3406553	3406553	TRA	0	0	0	0	0	0	1	0	0	0	0	0	0	0	0	0	0	0	0
chr_1	3417106	3417106	TRA	0	0	0	0	0	0	0	0	0	0	0	0	0	0	0	0	0	0	1
chr_1	3418479	3418479	TRA	0	0	0	0	0	0	0	0	1	0	0	0	0	0	0	0	0	0	0
chr_1	3418475	3418475	TRA	0	0	0	0	0	0	0	0	0	0	0	0	1	0	0	0	0	0	0
chr_1	3418479	3418479	TRA	0	0	0	0	0	1	0	0	0	0	0	0	0	0	0	0	0	0	0
chr_1	3418478	3418478	TRA	0	0	0	0	0	0	0	0	1	0	0	0	0	0	0	0	0	0	0
chr_1	3418479	3418479	TRA	0	0	0	0	0	0	0	0	0	0	1	0	0	0	0	0	0	0	0
chr_1	3425189	3425200	INDEL	11	0	0	1	0	0	0	0	0	0	0	0	0	0	0	0	0	0	0
chr_1	3440219	3440230	INDEL	11	0	0	0	0	0	0	0	0	0	0	1	0	0	0	0	0	0	0
chr_1	3440195	3440236	INDEL	101	1	0	1	1	0	0	1	0	0	0	1	1	0	0	0	0	0	0
chr_1	3441450	3441624	INDEL	174	0	0	0	0	1	0	1	0	0	0	1	0	1	0	0	0	0	1
chr_1	3443571	3443601	INDEL	30	0	0	0	0	1	0	1	0	0	0	0	0	0	0	0	0	0	1
chr_1	3456129	3456149	INDEL	20	0	0	0	0	1	0	1	0	0	0	0	0	0	0	0	0	0	0
chr_1	3457651	3457669	INDEL	18	0	0	0	0	0	0	0	0	1	0	0	0	0	0	0	0	0	0
chr_1	3462033	3462033	TRA	0	0	0	0	0	0	0	0	1	0	0	0	0	0	0	0	0	0	0
chr_1	3473394	3473432	INDEL	38	0	0	0	0	1	1	0	0	0	0	0	0	0	0	0	0	0	0
chr_1	3476139	3476139	TRA	0	0	0	0	0	0	0	0	1	0	0	0	0	0	0	0	0	0	0
chr_1	3476146	3476146	TRA	0	0	0	0	0	0	0	0	1	0	0	0	0	0	0	0	0	0	0
chr_1	3476146	3476146	TRA	0	0	0	0	0	0	0	0	1	0	0	0	0	0	0	0	0	0	0
chr_1	3483953	3483964	INDEL	14	1	0	0	0	0	1	1	1	0	1	0	0	0	1	1	0	0	0
chr_1	3487491	3487491	TRA	0	0	0	0	0	0	0	0	0	0	0	0	1	0	0	0	0	0	0
chr_1	3487491	3487491	TRA	0	0	0	0	0	0	0	0	0	0	0	0	1	0	0	0	0	0	0
chr_1	3487488	3487488	TRA	0	0	0	0	0	0	0	0	0	0	0	0	1	0	0	0	0	0	0
chr_1	3491077	3491077	TRA	0	0	0	0	0	0	0	0	0	0	0	0	0	0	0	1	0	0	0
chr_1	3491083	3491083	TRA	0	0	0	0	0	0	0	0	0	0	0	0	0	0	0	1	0	0	0
chr_1	3491083	3491083	TRA	0	0	0	0	0	0	0	0	1	0	0	0	0	0	0	0	0	0	0
chr_1	3491094	3491094	TRA	0	0	0	0	0	0	0	0	1	0	0	0	0	0	0	0	0	0	0
chr_1	3491095	3491095	TRA	0	0	0	0	0	0	0	0	1	0	0	0	0	0	0	0	0	0	0
chr_1	3497294	3497784	INDEL	483	0	0	0	0	0	0	0	0	0	1	0	0	0	0	0	0	0	0
chr_1	3504795	3504839	INDEL	44	0	0	0	0	1	0	0	0	0	0	0	0	0	0	0	0	0	0
chr_1	3507581	3507659	INDEL	78	0	0	0	0	0	0	0	0	0	0	0	1	0	0	0	0	0	0
chr_1	3510721	3510760	INDEL	35	0	0	1	0	1	0	1	0	0	0	0	0	0	0	0	0	0	0
chr_1	3511077	3511095	INDEL	18	0	0	0	0	0	0	0	0	0	0	0	0	0	0	0	0	0	1
chr_1	3536476	3536476	TRA	0	0	1	0	0	0	0	0	0	0	0	0	0	0	0	0	0	0	0
chr_1	3536480	3536480	TRA	0	0	1	0	0	0	0	0	0	0	0	0	0	0	0	0	0	0	0
chr_1	3537132	3537154	INDEL	22	1	0	0	1	0	0	1	0	0	0	0	0	0	1	0	0	0	1
chr_1	3537103	3537141	INDEL	46	0	0	0	0	0	0	1	1	1	0	0	0	0	0	0	1	0	0
chr_1	3542541	3542569	INDEL	33	0	1	0	0	1	0	0	0	0	1	1	0	0	1	0	1	1	0
chr_1	3542423	3542944	INDEL	578	1	0	0	0	0	0	1	1	0	0	0	0	0	0	0	0	0	1
chr_1	3552886	3552886	TRA	0	0	0	0	0	0	1	0	0	0	0	0	0	0	0	0	0	0	0
chr_1	3552583	3552583	TRA	0	0	0	0	0	0	0	0	0	0	0	1	0	0	0	0	0	0	0
chr_1	3552583	3552583	TRA	0	0	0	0	0	0	0	0	0	0	0	1	0	0	0	0	0	0	0
chr_1	3552580	3552580	TRA	0	0	0	0	0	0	0	0	0	0	0	1	0	0	0	0	0	0	0
chr_1	3556408	3556408	TRA	0	0	0	0	0	0	0	0	0	0	0	0	0	0	0	0	1	0	0
chr_1	3556408	3556408	TRA	0	0	0	0	0	0	0	0	0	0	0	0	0	0	0	0	1	0	0
chr_1	3556642	3556653	INDEL	16	1	0	1	0	1	1	1	1	0	1	0	0	0	0	1	0	0	0
chr_1	3564499	3564499	TRA	0	0	0	0	0	0	0	0	0	0	0	0	0	0	0	0	0	1	0
chr_1	3565088	3565088	TRA	0	0	0	0	0	0	0	0	0	0	0	0	0	0	0	0	1	0	0
chr_1	3565097	3565097	TRA	0	0	0	0	0	0	0	0	0	0	0	0	0	0	0	0	1	0	0
chr_1	3564814	3564849	INDEL	26	0	0	0	0	0	1	0	0	0	1	0	0	0	0	0	0	0	0
chr_1	3570039	3570057	INDEL	18	0	0	0	0	0	0	0	0	0	0	0	0	0	0	1	0	0	0
chr_1	3578852	3578852	TRA	0	0	0	0	0	0	0	1	0	0	0	0	0	0	0	0	0	0	0
chr_1	3578705	3578723	INDEL	17	0	0	0	0	1	0	0	0	1	0	1	0	0	0	0	0	0	0
chr_1	3581328	3581328	TRA	0	0	0	0	0	0	0	0	0	0	0	0	0	0	0	0	0	1	0
chr_1	3581326	3581326	TRA	0	0	0	0	0	0	0	0	1	0	0	0	0	0	0	1	0	0	0
chr_1	3581330	3581330	TRA	0	0	0	0	0	0	0	0	0	0	0	0	0	1	0	0	0	0	0
chr_1	3581330	3581330	TRA	0	0	0	0	0	0	1	0	0	0	0	0	0	0	0	0	0	0	0
chr_1	3581329	3581329	TRA	0	1	0	0	0	0	0	0	0	0	0	0	0	0	0	0	0	0	0
chr_1	3581330	3581330	TRA	0	0	0	0	0	0	0	0	0	0	0	1	0	0	0	0	0	0	0
chr_1	3581330	3581330	TRA	0	0	0	0	0	0	1	0	0	0	0	0	0	0	0	0	0	0	0
chr_1	3581330	3581330	TRA	0	0	0	0	0	0	0	0	0	0	0	0	0	1	0	0	0	0	0
chr_1	3581328	3581328	TRA	0	0	0	0	0	1	0	0	0	0	0	0	0	0	0	0	0	0	0
chr_1	3581330	3581330	TRA	0	0	0	0	0	0	0	0	0	0	0	0	0	0	0	0	0	0	1
chr_1	3581328	3581328	TRA	0	0	0	0	0	0	0	0	0	0	0	0	0	0	0	0	0	0	1
chr_1	3581330	3581330	TRA	0	0	0	1	0	0	0	0	0	0	0	0	0	0	0	0	0	0	0
chr_1	3581330	3581330	TRA	0	0	0	0	0	1	0	0	0	0	0	0	0	0	0	0	0	0	0
chr_1	3581960	3581960	TRA	0	0	0	0	0	0	0	0	0	0	0	1	0	0	0	0	0	0	0
chr_1	3581330	3581330	TRA	0	0	0	0	0	0	0	0	0	0	1	0	0	0	0	0	0	0	0
chr_1	3581332	3581332	TRA	0	0	0	0	0	0	0	0	0	0	0	0	0	0	0	0	0	0	1
chr_1	3581325	3581325	TRA	0	0	0	0	0	0	0	0	0	0	0	0	0	0	0	0	1	0	0
chr_1	3581329	3581329	TRA	0	0	0	0	0	0	0	0	0	0	0	1	0	0	0	0	0	0	0
chr_1	3581329	3581329	TRA	0	0	0	0	0	0	0	0	0	0	1	0	0	0	0	0	0	0	0
chr_1	3581329	3581329	TRA	0	0	0	0	0	0	0	0	0	0	0	0	0	0	0	0	1	0	0
chr_1	3581330	3581330	TRA	0	0	0	0	0	0	0	0	0	1	0	0	0	0	0	0	0	0	0
chr_1	3581332	3581332	TRA	0	0	0	0	0	0	0	0	0	0	0	0	0	0	0	0	0	0	1
chr_1	3581330	3581330	TRA	0	0	0	0	0	0	0	0	0	0	0	1	0	0	0	0	0	0	0
chr_1	3581989	3581989	TRA	0	0	0	0	0	1	0	0	0	0	0	0	0	0	0	0	0	0	0
chr_1	3581348	3581348	TRA	0	0	0	0	0	0	0	1	0	0	0	0	0	0	0	0	0	0	0
chr_1	3581330	3581330	TRA	0	0	0	0	0	0	0	0	0	0	0	1	0	0	0	0	0	0	0
chr_1	3581330	3581330	TRA	0	0	0	1	0	0	0	0	0	0	0	0	0	0	0	0	0	0	0
chr_1	3581348	3581348	TRA	0	0	0	0	0	0	0	0	0	0	0	0	0	0	0	0	1	0	0
chr_1	3581331	3581331	TRA	0	0	0	0	0	0	0	0	1	0	0	0	0	0	0	0	0	0	0
chr_1	3581329	3581329	TRA	0	0	0	1	0	0	0	0	0	0	0	0	0	0	0	0	0	0	0
chr_1	3581326	3581326	TRA	0	0	0	0	1	0	0	0	0	0	0	0	0	0	0	0	0	0	0
chr_1	3581330	3581330	TRA	0	0	0	0	0	0	0	0	0	0	0	0	0	0	0	0	1	0	0
chr_1	3581330	3581330	TRA	0	0	0	0	0	0	1	0	0	0	0	0	0	0	0	0	0	0	0
chr_1	3581330	3581330	TRA	0	0	0	0	0	1	0	1	0	0	0	0	0	0	0	0	0	0	0
chr_1	3581329	3581329	TRA	0	0	0	0	0	0	1	0	0	0	0	0	0	0	0	0	0	0	0
chr_1	3581330	3581330	TRA	0	0	1	0	0	0	0	0	0	0	0	0	0	0	0	0	0	0	0
chr_1	3581332	3581332	TRA	0	0	0	0	1	0	0	0	0	0	0	0	0	0	0	0	0	0	0
chr_1	3581329	3581329	TRA	0	0	0	0	0	0	0	1	0	0	0	0	0	0	0	0	0	0	0
chr_1	3581330	3581330	TRA	0	0	0	0	0	0	0	0	0	0	0	0	0	1	0	0	0	0	0
chr_1	3581329	3581329	TRA	0	0	0	0	0	1	0	0	0	0	0	0	0	0	0	0	0	0	0
chr_1	3581325	3586787	INDEL	5482	1	1	1	1	1	1	1	1	1	1	1	1	1	0	1	1	1	1
chr_1	3582721	3582721	TRA	0	0	0	0	0	0	0	0	0	0	0	0	1	0	0	0	0	0	0
chr_1	3586789	3586789	TRA	0	0	0	0	0	0	0	0	0	0	0	0	0	0	0	0	0	1	0
chr_1	3586789	3586789	TRA	0	0	0	0	0	0	0	0	1	0	0	0	0	0	0	0	0	0	0
chr_1	3586796	3586796	TRA	0	0	0	0	0	1	0	0	0	0	0	0	0	0	0	0	0	0	0
chr_1	3586789	3586789	TRA	0	1	0	0	0	0	0	0	0	0	0	0	0	0	0	0	0	0	0
chr_1	3586789	3586789	TRA	0	0	0	0	0	0	0	0	0	0	0	1	0	0	0	0	0	0	0
chr_1	3586789	3586789	TRA	0	0	0	0	0	0	1	0	0	0	0	0	0	0	0	0	0	0	0
chr_1	3586789	3586789	TRA	0	0	0	0	0	0	0	1	0	0	0	0	0	0	0	0	0	0	0
chr_1	3586789	3586789	TRA	0	0	0	0	0	1	0	0	0	0	0	0	0	0	0	0	0	0	0
chr_1	3586789	3586789	TRA	0	0	0	0	0	0	0	0	0	0	0	0	0	0	0	0	0	0	1
chr_1	3587636	3587636	TRA	0	0	0	0	0	0	0	0	0	0	0	0	0	0	0	0	1	0	0
chr_1	3586789	3586789	TRA	0	0	0	1	0	0	0	0	0	0	0	0	0	0	0	0	0	0	0
chr_1	3586789	3586789	TRA	0	0	0	0	0	1	0	0	0	0	0	0	0	0	0	0	0	0	0
chr_1	3586783	3586783	TRA	0	0	0	0	0	0	0	0	0	1	0	0	0	0	0	0	0	0	0
chr_1	3586789	3586789	TRA	0	0	0	0	0	0	0	0	0	0	1	0	0	0	0	0	0	0	0
chr_1	3586789	3586789	TRA	0	0	0	0	0	0	0	0	0	0	0	1	0	0	0	0	0	0	0
chr_1	3586787	3586787	TRA	0	0	0	0	0	0	0	0	0	0	0	0	0	0	0	0	1	0	0
chr_1	3586789	3586789	TRA	0	0	0	0	0	0	0	0	0	1	0	0	0	0	0	0	0	0	0
chr_1	3586789	3586789	TRA	0	0	0	0	0	0	0	0	0	0	0	1	0	0	0	0	0	0	0
chr_1	3586789	3586789	TRA	0	0	0	0	0	0	0	1	0	0	0	0	0	0	0	0	0	0	0
chr_1	3586789	3586789	TRA	0	0	0	1	0	0	0	0	0	0	0	0	0	0	0	0	0	0	0
chr_1	3586788	3586788	TRA	0	0	0	0	1	0	0	0	0	0	0	0	0	0	0	0	0	0	0
chr_1	3586790	3586790	TRA	0	0	0	0	0	0	0	0	0	0	0	0	0	0	0	0	1	0	0
chr_1	3586789	3586789	TRA	0	0	0	0	0	0	1	0	0	0	0	0	0	0	0	0	0	0	0
chr_1	3586785	3586785	TRA	0	0	0	0	0	0	0	0	0	0	0	0	0	0	0	0	1	0	0
chr_1	3586789	3586789	TRA	0	0	0	0	0	0	0	0	0	0	0	0	0	0	0	0	1	0	0
chr_1	3586790	3586790	TRA	0	0	0	0	0	0	0	1	0	0	0	0	0	0	0	0	0	0	0
chr_1	3587806	3587806	TRA	0	0	0	0	0	0	0	0	0	0	0	0	1	0	0	0	0	0	0
chr_1	3587806	3587806	TRA	0	0	0	0	0	0	0	0	0	0	0	0	1	0	0	0	0	0	0
chr_1	3587636	3587636	TRA	0	0	0	0	0	0	0	0	0	0	0	0	0	0	0	0	1	0	0
chr_1	3592648	3592648	TRA	0	0	0	0	0	0	0	0	0	0	0	0	0	0	0	0	0	0	1
chr_1	3592659	3592659	TRA	0	0	0	0	0	0	0	0	0	0	0	0	0	0	0	0	1	0	0
chr_1	3592661	3592661	TRA	0	0	0	0	1	0	0	0	0	0	0	0	0	0	0	0	0	0	0
chr_1	3592660	3592660	TRA	0	1	0	1	0	0	0	1	1	0	0	0	0	0	0	0	0	0	0
chr_1	3592660	3594810	INDEL	2150	0	0	0	0	0	0	0	0	0	0	1	0	1	0	0	1	1	0
chr_1	3594808	3594808	TRA	0	0	0	0	0	0	0	0	0	0	0	0	0	0	0	0	0	0	1
chr_1	3594319	3594319	TRA	0	0	0	0	0	1	0	0	0	0	0	0	0	0	0	0	0	0	0
chr_1	3594314	3594314	TRA	0	0	0	0	0	1	0	0	0	0	0	0	0	0	0	0	0	0	0
chr_1	3594810	3594810	TRA	0	0	0	0	0	0	0	0	0	0	0	0	0	0	0	0	1	0	0
chr_1	3594810	3594810	TRA	0	0	0	0	0	0	0	0	0	0	0	1	0	0	0	0	0	0	0
chr_1	3594025	3594025	TRA	0	0	0	0	0	0	0	0	0	0	0	0	0	0	0	0	1	0	0
chr_1	3594808	3594808	TRA	0	1	0	1	0	0	0	1	1	0	0	0	0	0	0	0	0	0	0
chr_1	3599000	3599446	INDEL	457	0	0	0	0	0	0	0	0	0	0	0	0	0	0	0	1	0	0
chr_1	3604788	3604788	TRA	0	0	0	0	0	0	0	0	0	0	0	0	0	0	0	0	1	0	0
chr_1	3604797	3604797	TRA	0	0	0	0	0	0	0	0	0	0	0	0	0	0	0	0	1	0	0
chr_1	3608878	3608950	INDEL	72	0	0	0	0	1	1	0	0	0	0	0	0	0	0	0	0	0	0
chr_1	3609037	3609049	INDEL	13	1	0	0	1	1	1	0	1	1	0	1	0	1	0	1	1	1	0
chr_1	3611742	3611760	INDEL	18	0	0	0	0	0	0	0	0	0	0	0	0	0	0	1	0	0	0
chr_1	3613235	3613235	TRA	0	0	0	0	0	0	0	0	0	0	0	0	0	0	0	1	0	0	0
chr_1	3613230	3613230	TRA	0	0	0	0	0	0	0	0	0	0	0	0	0	0	0	1	0	0	0
chr_1	3612985	3613000	INDEL	22	0	0	0	0	0	0	0	1	0	1	0	0	0	0	0	0	0	0
chr_1	3617128	3617128	TRA	0	0	0	0	1	0	0	0	0	0	0	0	0	0	0	0	0	0	0
chr_1	3617136	3617136	TRA	0	1	0	0	0	0	0	0	0	0	0	1	0	1	0	0	0	0	0
chr_1	3617333	3617333	TRA	0	0	0	0	0	0	0	0	0	0	0	0	0	1	0	0	0	0	0
chr_1	3617126	3617126	TRA	0	0	0	0	0	0	0	0	0	0	0	0	1	0	0	0	0	0	0
chr_1	3617129	3617129	TRA	0	0	0	0	0	1	0	0	0	0	0	0	0	0	0	0	0	0	0
chr_1	3617131	3617131	TRA	0	0	1	0	0	0	0	0	0	0	0	0	0	0	0	0	0	0	0
chr_1	3617126	3617126	TRA	0	0	0	0	0	0	0	0	0	0	0	0	0	0	1	0	0	0	0
chr_1	3617126	3617126	TRA	0	0	0	0	0	0	0	0	0	0	0	0	1	0	0	0	0	0	0
chr_1	3617128	3617128	TRA	0	0	0	0	1	0	0	0	0	0	0	0	0	0	0	0	0	0	0
chr_1	3617129	3617129	TRA	0	0	0	0	0	0	0	0	0	0	0	0	0	0	1	0	0	0	1
chr_1	3617125	3617125	TRA	0	0	0	0	0	0	0	0	0	1	0	0	0	0	0	0	0	0	0
chr_1	3617128	3617128	TRA	0	0	0	0	0	0	0	0	0	1	0	0	0	0	0	0	0	0	0
chr_1	3617131	3617131	TRA	0	0	0	0	0	0	0	0	0	0	0	0	0	1	0	0	0	0	0
chr_1	3617394	3617394	TRA	0	0	0	0	0	0	0	0	0	0	0	0	0	0	0	0	1	0	0
chr_1	3617127	3618743	INDEL	1616	0	0	1	1	1	1	0	1	1	1	0	1	0	0	1	1	0	0
chr_1	3618744	3618744	TRA	0	0	0	0	0	0	0	0	0	0	0	0	1	0	0	0	0	0	0
chr_1	3618741	3618741	TRA	0	0	0	0	1	0	0	0	0	0	0	0	0	0	0	0	0	0	0
chr_1	3618742	3618742	TRA	0	1	0	0	0	0	0	0	0	0	0	1	0	1	0	0	0	0	0
chr_1	3618743	3618743	TRA	0	0	0	0	0	0	1	0	0	0	0	0	0	0	0	0	0	0	0
chr_1	3618744	3618744	TRA	0	0	0	0	0	0	0	0	0	0	0	0	1	0	0	0	0	0	0
chr_1	3618742	3618742	TRA	0	0	0	0	0	1	0	0	0	0	0	0	0	0	0	0	0	0	0
chr_1	3618744	3618744	TRA	0	0	0	0	0	0	0	1	0	0	0	0	0	0	0	0	0	0	0
chr_1	3619060	3619060	TRA	0	0	0	0	0	0	0	0	0	1	0	0	0	0	0	0	0	0	0
chr_1	3618743	3618743	TRA	0	0	0	0	0	0	0	0	0	0	0	0	0	0	0	0	1	0	0
chr_1	3618742	3618742	TRA	0	0	0	0	0	0	0	0	0	0	0	0	0	0	1	0	0	0	0
chr_1	3618741	3618741	TRA	0	0	0	0	0	0	0	0	0	0	0	0	0	0	0	0	0	1	0
chr_1	3618745	3618745	TRA	0	0	0	0	0	0	0	0	0	0	0	0	0	1	0	0	0	0	0
chr_1	3618744	3618744	TRA	0	0	0	0	0	0	0	0	0	0	0	0	0	0	0	1	0	0	0
chr_1	3618744	3618744	TRA	0	0	0	0	1	0	0	0	0	0	0	0	0	0	0	0	0	0	0
chr_1	3618742	3618742	TRA	0	0	0	0	0	0	0	0	0	0	0	0	0	0	1	0	0	0	1
chr_1	3618744	3618744	TRA	0	0	0	0	0	0	1	0	1	0	0	0	0	0	0	0	0	0	1
chr_1	3617845	3617845	TRA	0	0	0	0	0	0	0	0	0	0	0	0	0	0	0	0	1	0	0
chr_1	3617845	3617845	TRA	0	0	0	0	0	0	0	0	0	0	0	0	0	0	0	0	1	0	0
chr_1	3624854	3624854	TRA	0	0	0	0	0	0	0	0	0	0	0	0	0	0	0	0	1	0	0
chr_1	3625672	3625684	INDEL	12	1	0	0	0	0	0	0	0	0	0	0	0	0	0	0	0	0	0
chr_1	3632237	3632237	TRA	0	0	0	0	0	0	0	0	0	0	0	0	0	0	0	0	1	0	0
chr_1	3635046	3635046	TRA	0	0	0	0	0	0	0	0	0	0	0	0	0	0	0	1	0	0	0
chr_1	3635056	3635056	TRA	0	0	0	0	0	0	0	0	0	0	0	0	0	0	0	1	0	0	0
chr_1	3636787	3636787	TRA	0	0	0	0	0	0	0	0	1	0	0	0	0	0	0	0	0	0	0
chr_1	3636788	3636788	TRA	0	0	0	0	0	0	0	0	1	0	0	0	0	0	0	0	0	0	0
chr_1	3641560	3641560	TRA	0	0	0	0	0	0	0	0	0	0	0	0	1	0	0	0	0	0	0
chr_1	3641563	3641563	TRA	0	0	0	0	0	0	0	0	0	0	0	0	1	0	0	0	0	0	0
chr_1	3643403	3643587	INDEL	184	0	0	0	0	0	0	0	0	0	0	0	0	0	0	0	1	0	0
chr_1	3645914	3645931	INDEL	17	0	0	0	0	0	0	0	0	0	1	0	0	0	0	0	0	0	0
chr_1	3662085	3662103	INDEL	18	0	1	0	0	0	0	0	0	0	0	0	0	0	0	0	0	0	0
chr_1	3662271	3662289	INDEL	18	0	0	0	0	0	0	0	0	0	0	0	1	0	0	0	1	0	0
chr_1	3666286	3666286	TRA	0	0	0	0	0	0	0	0	0	0	0	0	0	0	1	0	1	0	1
chr_1	3666337	3666337	TRA	0	0	0	0	0	0	0	0	0	0	0	0	0	0	0	0	1	0	0
chr_1	3666388	3666388	TRA	0	0	0	0	0	0	0	0	0	0	0	0	0	0	1	0	1	0	1
chr_1	3666162	3666186	INDEL	24	0	0	0	0	0	0	0	0	0	0	0	1	0	0	0	0	0	0
chr_1	3666285	3666461	INDEL	179	0	0	0	0	1	0	1	1	0	0	1	0	0	0	0	0	1	0
chr_1	3694541	3694597	INDEL	56	0	0	0	0	0	0	0	0	0	1	0	0	0	0	0	0	0	0
chr_1	3709927	3709944	INDEL	17	0	0	0	0	0	0	0	0	0	0	1	1	0	0	0	0	1	0
chr_1	3711874	3711874	TRA	0	1	0	0	0	0	0	0	0	0	0	0	0	0	0	0	0	0	0
chr_1	3711879	3711879	TRA	0	0	0	0	0	0	0	0	0	0	0	0	0	0	0	0	1	0	0
chr_1	3711877	3711877	TRA	0	0	0	0	0	0	0	0	0	0	0	0	0	0	0	1	0	0	0
chr_1	3711885	3711885	TRA	0	0	0	0	0	0	0	0	0	0	0	0	0	1	0	0	0	0	0
chr_1	3712363	3712363	TRA	0	0	0	0	0	0	0	0	0	0	0	0	0	1	0	0	0	0	0
chr_1	3711876	3711876	TRA	0	0	0	0	0	0	0	0	0	0	0	0	0	0	0	0	0	1	0
chr_1	3711877	3711877	TRA	0	0	0	1	0	0	0	0	0	0	0	0	0	0	0	0	0	0	0
chr_1	3711877	3711877	TRA	0	0	0	0	1	0	0	0	0	0	0	0	0	0	0	0	0	0	0
chr_1	3711875	3712365	INDEL	490	0	0	1	0	1	0	0	0	1	1	1	1	1	1	1	1	1	1
chr_1	3712513	3712556	INDEL	42	0	0	0	1	0	0	0	0	0	0	0	0	0	0	0	0	0	0
chr_1	3715934	3715996	INDEL	58	0	0	0	1	0	0	0	0	1	0	0	0	0	0	0	0	0	0
chr_1	3716031	3716321	INDEL	290	0	0	0	0	0	0	0	1	0	0	0	0	0	0	0	1	0	0
chr_1	3718430	3718430	TRA	0	0	0	0	0	0	0	0	0	0	0	0	1	0	0	0	0	0	0
chr_1	3718430	3718430	TRA	0	0	0	0	1	0	0	0	0	0	0	0	0	0	0	0	0	0	0
chr_1	3718430	3718430	TRA	0	0	0	0	0	0	0	0	0	0	0	0	1	0	0	0	0	0	0
chr_1	3718430	3718430	TRA	0	0	0	0	0	0	0	0	0	0	0	0	1	0	0	0	0	0	0
chr_1	3718430	3718430	TRA	0	0	0	1	0	0	0	0	0	0	0	0	0	0	0	0	0	0	0
chr_1	3718257	3718431	INDEL	95	0	0	0	0	1	0	0	0	0	1	0	0	1	0	0	0	1	0
chr_1	3718429	3718879	INDEL	436	0	0	0	0	0	0	0	0	0	1	0	0	0	0	1	0	1	1
chr_1	3723441	3723441	TRA	0	0	0	0	0	0	0	0	0	0	0	0	0	1	0	0	0	0	0
chr_1	3730541	3730560	INDEL	17	0	1	0	0	0	0	1	0	0	0	0	0	0	0	1	0	0	0
chr_1	3732492	3732814	INDEL	322	0	0	0	0	0	0	0	0	0	0	0	0	1	0	0	0	0	0
chr_1	3736089	3736944	INDEL	855	0	0	0	0	0	0	0	1	0	0	0	0	0	0	0	0	0	0
chr_1	3736945	3736945	TRA	0	0	0	0	0	0	0	0	0	0	1	0	0	0	0	0	0	0	0
chr_1	3737279	3737505	INDEL	226	0	0	1	0	0	0	0	0	1	0	0	0	0	0	0	0	0	0
chr_1	3736944	3737404	INDEL	471	0	0	0	0	0	0	0	0	0	0	0	0	1	0	0	0	0	0
chr_1	3740149	3740194	INDEL	45	0	0	0	0	0	0	1	0	0	0	0	0	0	0	0	0	0	0
chr_1	3742103	3742210	INDEL	107	0	0	0	0	0	0	0	0	0	0	0	1	0	0	0	0	0	0
chr_1	3746038	3746038	TRA	0	0	0	0	0	0	0	0	0	0	0	0	0	1	0	0	0	0	0
chr_1	3756195	3756195	TRA	0	0	0	0	0	1	0	0	0	0	0	0	0	0	0	0	0	0	0
chr_1	3756186	3756186	TRA	0	0	0	0	0	0	0	0	0	0	0	0	1	0	0	0	0	0	0
chr_1	3756186	3756186	TRA	0	0	0	0	0	0	0	0	0	0	0	0	0	1	0	0	0	0	0
chr_1	3756186	3756186	TRA	0	0	0	0	0	0	0	0	0	0	0	0	1	0	0	0	0	0	0
chr_1	3757106	3757106	TRA	0	0	0	0	0	0	0	1	0	0	0	0	0	0	0	0	0	0	0
chr_1	3757095	3770313	INDEL	13217	0	0	0	1	1	0	0	0	1	0	0	1	1	0	0	0	1	0
chr_1	3756187	3772948	INDEL	16762	0	0	0	0	1	0	0	1	0	0	1	1	1	0	0	1	0	1
chr_1	3756187	3782352	INDEL	26166	0	0	0	0	1	0	0	1	0	1	1	1	1	0	1	1	1	1
chr_1	3758360	3758375	INDEL	26	0	0	0	0	0	0	1	0	0	0	0	0	0	0	0	0	0	0
chr_1	3770313	3770313	TRA	0	0	0	0	0	1	0	0	0	0	0	0	0	0	0	0	0	0	0
chr_1	3771190	3771190	TRA	0	0	0	0	0	0	0	0	0	0	0	1	0	0	0	0	0	0	0
chr_1	3770313	3772938	DUP	2625	0	0	0	1	0	0	0	0	0	0	0	0	0	0	0	0	0	0
chr_1	3772215	3772215	TRA	0	0	0	0	0	0	0	0	0	0	0	1	0	0	0	0	0	0	0
chr_1	3773291	3773291	TRA	0	0	1	0	0	0	0	0	0	0	0	0	0	0	0	0	0	0	0
chr_1	3772939	3772939	TRA	0	0	0	0	0	0	0	0	0	0	0	0	1	0	0	0	0	0	0
chr_1	3772939	3772939	TRA	0	0	0	0	0	0	0	0	0	0	0	0	1	0	0	0	0	0	0
chr_1	3772916	3772916	TRA	0	0	0	0	0	0	0	0	0	0	0	0	0	1	0	0	0	0	0
chr_1	3772939	3772939	TRA	0	0	0	0	0	0	0	0	0	0	0	0	1	0	0	0	0	0	0
chr_1	3773162	3782353	INDEL	9193	0	0	0	0	0	0	0	1	0	0	1	1	0	0	1	1	0	1
chr_1	3782354	3782354	TRA	0	0	1	0	0	0	0	0	0	0	0	0	0	0	0	0	0	0	0
chr_1	3782357	3782357	TRA	0	0	0	0	0	0	0	0	1	0	0	0	0	0	0	0	0	0	0
chr_1	3782357	3782357	TRA	0	0	1	0	0	0	0	0	0	0	0	0	0	0	0	0	0	0	0
chr_1	3784453	3784453	TRA	0	0	0	0	0	0	0	0	0	0	0	0	0	0	0	1	0	0	0
chr_1	3784434	3784434	TRA	0	0	0	0	0	0	0	0	0	0	0	0	0	0	0	1	0	0	0
chr_1	3788605	3788605	TRA	0	0	0	0	1	0	0	0	0	0	0	0	0	0	0	0	0	0	0
chr_1	3788606	3788606	TRA	0	0	0	0	1	0	0	0	0	0	0	0	0	0	0	0	0	0	0
chr_1	3788596	3788596	TRA	0	0	0	0	1	0	0	0	0	0	0	0	0	0	0	0	0	0	0
chr_1	3796191	3796191	TRA	0	1	0	0	0	0	0	0	0	0	0	0	0	0	0	0	0	0	0
chr_1	3796150	3796150	TRA	0	0	0	0	0	0	0	0	0	0	0	0	0	0	1	0	0	0	1
chr_1	3796242	3796242	TRA	0	0	0	1	0	0	0	0	0	0	0	0	0	0	0	0	0	0	0
chr_1	3796194	3796194	TRA	0	0	0	0	0	0	1	0	0	0	0	0	0	0	0	0	0	0	0
chr_1	3796193	3796193	TRA	0	0	0	0	0	0	0	0	0	0	0	0	1	0	0	0	0	0	0
chr_1	3796194	3796194	TRA	0	0	0	0	0	0	0	0	0	0	0	0	0	0	0	0	0	0	1
chr_1	3796194	3796194	TRA	0	0	0	0	0	0	0	0	0	0	0	0	0	0	0	0	0	1	0
chr_1	3796194	3796194	TRA	0	0	0	0	0	0	0	0	0	0	0	0	0	0	1	0	0	0	0
chr_1	3796193	3796193	TRA	0	0	0	0	0	0	0	1	0	0	0	0	0	0	0	0	0	0	0
chr_1	3795525	3795542	INDEL	20	0	0	1	1	1	0	0	0	0	0	0	0	0	0	0	0	0	0
chr_1	3796193	3798385	INDEL	2194	0	1	1	1	1	0	0	0	1	0	0	0	0	0	1	0	1	0
chr_1	3798342	3798342	TRA	0	0	0	0	0	0	0	0	0	0	0	0	0	0	0	0	1	0	0
chr_1	3798489	3798489	TRA	0	0	0	0	0	0	0	0	0	0	0	0	0	0	1	0	0	0	0
chr_1	3798381	3798381	TRA	0	0	0	1	0	0	0	0	0	0	0	0	0	0	0	0	0	0	0
chr_1	3798380	3798380	TRA	0	0	0	0	0	0	0	0	0	0	0	0	0	1	0	0	0	0	0
chr_1	3798388	3798388	TRA	0	0	0	0	0	0	0	0	0	0	0	0	0	0	0	0	0	1	0
chr_1	3798387	3798387	TRA	0	0	0	0	0	0	0	0	0	0	0	0	0	0	0	1	0	0	0
chr_1	3798360	3798360	TRA	0	1	0	0	0	0	0	0	0	0	0	0	0	0	0	0	0	0	0
chr_1	3798390	3798390	TRA	0	0	0	1	0	0	0	0	0	0	0	0	0	0	0	0	0	0	0
chr_1	3798381	3798381	TRA	0	0	0	0	0	0	0	0	0	0	0	0	1	0	0	0	0	0	0
chr_1	3798388	3798388	TRA	0	0	0	0	1	0	0	0	0	0	0	0	0	0	0	0	0	0	0
chr_1	3798388	3798388	TRA	0	0	0	0	0	0	0	0	0	0	0	0	0	1	0	0	0	0	0
chr_1	3798388	3798388	TRA	0	0	0	0	0	0	0	0	0	0	0	0	0	0	0	0	0	1	0
chr_1	3798386	3798386	TRA	0	0	0	0	1	0	0	0	0	0	0	0	0	0	0	0	0	0	0
chr_1	3798390	3798390	TRA	0	0	0	0	0	0	0	1	0	0	0	0	0	0	0	0	0	0	0
chr_1	3798388	3798388	TRA	0	0	0	0	0	1	0	0	0	0	0	0	0	0	0	0	0	0	0
chr_1	3798388	3798388	TRA	0	0	0	0	0	0	0	0	0	0	0	0	0	0	0	0	0	0	1
chr_1	3798385	3798385	TRA	0	0	0	0	0	0	0	0	0	0	0	0	0	0	0	0	0	1	0
chr_1	3798386	3798386	TRA	0	0	0	0	0	0	0	0	0	0	0	0	0	0	0	0	0	1	0
chr_1	3798386	3798386	TRA	0	0	0	0	0	0	0	0	0	1	0	0	0	0	0	0	0	0	0
chr_1	3798367	3798367	TRA	0	0	0	0	0	0	0	0	1	0	0	0	0	0	0	0	0	0	0
chr_1	3798387	3798387	TRA	0	0	0	0	0	0	0	0	0	0	0	0	0	0	0	0	0	0	1
chr_1	3798389	3798389	TRA	0	0	0	0	0	0	0	0	0	0	0	0	0	0	1	0	0	0	0
chr_1	3798385	3798385	TRA	0	0	0	0	0	0	0	0	0	0	0	0	0	0	1	0	0	0	0
chr_1	3798388	3798388	TRA	0	0	0	0	1	0	0	0	0	0	0	0	0	0	0	0	0	0	0
chr_1	3798388	3798388	TRA	0	0	0	0	0	0	0	0	0	0	0	1	0	0	0	0	0	0	0
chr_1	3798472	3798489	INDEL	20	1	1	1	1	1	1	1	1	1	1	1	1	1	0	1	0	1	0
chr_1	3805965	3807462	INDEL	1497	0	0	0	0	0	0	0	0	0	0	0	0	1	0	0	0	0	0
chr_1	3812151	3812151	TRA	0	0	0	0	0	1	0	0	0	0	0	0	0	0	0	0	0	0	0
chr_1	3812141	3812141	TRA	0	0	0	0	0	1	0	0	0	0	0	0	0	0	0	0	0	0	0
chr_1	3812241	3812298	INDEL	58	0	0	0	1	1	0	0	0	0	0	0	0	0	0	1	0	0	0
chr_1	3840620	3840620	TRA	0	0	0	0	0	0	0	0	0	0	0	0	0	0	0	1	0	0	0
chr_1	3840871	3840871	TRA	0	0	0	0	0	0	0	0	0	0	0	0	0	0	1	0	0	0	0
chr_1	3841077	3841077	TRA	0	0	0	0	0	0	0	1	0	0	0	0	0	0	0	0	0	0	0
chr_1	3840620	3840620	TRA	0	0	0	0	0	0	0	0	0	0	0	0	0	0	0	1	0	0	0
chr_1	3840145	3846460	INDEL	6272	0	0	0	0	0	0	0	0	0	0	1	1	1	0	0	0	0	0
chr_1	3842849	3842849	TRA	0	0	0	0	0	0	0	0	0	0	1	0	0	0	0	0	0	0	0
chr_1	3842848	3842848	TRA	0	0	0	0	0	0	0	0	0	0	1	0	0	0	0	0	0	0	0
chr_1	3843650	3843650	TRA	0	0	0	0	0	0	0	0	0	0	0	0	0	0	0	1	0	0	0
chr_1	3843644	3843644	TRA	0	0	0	0	0	0	0	0	0	0	0	0	0	0	0	1	0	0	0
chr_1	3844933	3844933	TRA	0	0	0	0	0	0	0	0	0	0	1	0	0	0	0	0	0	0	0
chr_1	3844831	3844831	TRA	0	0	0	0	0	0	0	0	0	0	0	0	0	1	0	0	1	0	0
chr_1	3845558	3845558	TRA	0	0	0	0	0	0	0	0	0	0	0	0	0	1	0	0	0	0	0
chr_1	3844884	3844980	INDEL	121	0	0	1	1	0	0	0	0	0	0	0	0	0	1	0	0	0	0
chr_1	3847355	3847355	TRA	0	0	0	0	0	1	0	0	0	1	0	1	0	1	0	0	1	0	0
chr_1	3846460	3846460	TRA	0	0	0	0	0	0	0	0	0	0	0	0	0	0	0	1	0	0	0
chr_1	3846460	3846460	TRA	0	0	0	0	0	0	0	0	0	0	0	1	0	0	0	0	0	0	0
chr_1	3846460	3846460	TRA	0	0	0	0	0	0	0	0	1	0	0	0	0	0	0	0	0	0	0
chr_1	3846673	3846927	INDEL	254	0	0	0	0	1	0	0	0	0	0	0	0	0	0	0	0	0	0
chr_1	3848397	3848397	TRA	0	0	0	0	0	0	0	0	0	0	0	0	0	0	0	1	0	0	0
chr_1	3848359	3848359	TRA	0	1	0	0	0	0	0	0	0	1	0	0	0	0	0	0	0	0	0
chr_1	3847934	3847934	TRA	0	0	0	1	0	1	0	1	0	0	0	1	0	0	0	0	0	0	0
chr_1	3848391	3848391	TRA	0	0	0	0	0	0	0	0	0	0	0	0	0	0	0	0	1	0	0
chr_1	3848390	3848390	TRA	0	0	0	0	0	0	0	0	0	0	1	0	0	0	0	0	0	0	0
chr_1	3848383	3848383	TRA	0	0	0	0	0	1	0	1	0	0	0	0	0	0	0	0	0	0	0
chr_1	3848389	3848389	TRA	0	0	0	0	0	0	0	0	0	0	0	0	0	0	0	0	0	1	0
chr_1	3848390	3848390	TRA	0	0	1	0	0	0	0	0	0	0	0	0	0	0	0	0	0	0	0
chr_1	3848385	3853057	INDEL	4676	1	1	1	1	1	1	1	1	1	0	1	1	1	0	1	1	1	1
chr_1	3847534	3858241	INDEL	10707	0	0	0	0	0	0	0	1	0	0	0	0	0	0	0	0	0	0
chr_1	3848388	3860966	INDEL	12578	0	0	0	0	0	0	0	0	0	0	0	0	1	0	0	0	0	0
chr_1	3849435	3849435	TRA	0	0	0	0	0	0	0	0	0	0	0	0	0	0	0	1	0	0	0
chr_1	3849429	3849429	TRA	0	0	0	0	0	0	0	0	0	0	0	0	0	0	0	1	0	0	0
chr_1	3853049	3853049	TRA	0	0	0	0	0	0	1	0	0	0	0	0	0	0	0	0	0	0	0
chr_1	3853622	3853622	TRA	0	0	0	0	0	0	0	0	1	0	0	0	0	0	0	0	0	0	0
chr_1	3853798	3853798	TRA	0	0	0	0	0	0	0	0	0	0	0	0	0	1	0	0	0	0	0
chr_1	3853047	3853047	TRA	0	0	0	0	0	0	0	0	0	0	1	0	0	0	0	0	0	0	0
chr_1	3853049	3853049	TRA	0	0	0	0	0	1	0	1	0	0	0	0	0	0	0	0	0	0	0
chr_1	3853622	3853622	TRA	0	0	0	0	0	0	0	0	1	0	0	0	0	0	0	0	0	0	0
chr_1	3853050	3853050	TRA	0	0	0	0	0	0	0	0	0	0	0	0	0	0	0	0	0	1	0
chr_1	3853733	3853841	INDEL	120	0	0	0	0	1	0	0	0	0	0	0	0	0	0	0	0	0	1
chr_1	3854729	3855095	INDEL	366	0	0	0	0	0	0	1	0	0	0	0	0	0	0	0	0	0	0
chr_1	3857302	3857316	INDEL	14	0	0	0	0	0	0	0	0	0	0	0	0	0	0	0	1	0	0
chr_1	3856781	3860966	INDEL	4185	0	0	0	0	0	0	0	0	0	0	0	0	1	0	0	0	0	0
chr_1	3859791	3859791	TRA	0	0	0	0	0	0	0	0	0	0	0	0	0	0	0	0	0	1	0
chr_1	3859791	3859791	TRA	0	0	0	0	0	0	0	0	0	0	0	0	0	0	0	0	0	1	0
chr_1	3859797	3859797	TRA	0	0	0	0	0	0	0	0	0	0	0	0	0	0	0	0	0	1	0
chr_1	3859325	3859325	TRA	0	0	0	0	0	0	0	0	0	0	0	0	1	0	0	0	0	0	0
chr_1	3859321	3859321	TRA	0	0	0	0	0	0	0	0	0	0	0	0	1	0	0	0	0	0	1
chr_1	3859324	3859324	TRA	0	0	0	0	0	0	0	0	0	0	0	0	1	0	0	0	0	0	0
chr_1	3859321	3859321	TRA	0	0	0	0	0	0	0	0	0	0	0	0	1	0	0	0	0	0	1
chr_1	3859324	3859324	TRA	0	0	0	0	0	0	0	0	0	0	0	0	0	0	0	0	0	0	1
chr_1	3859324	3860173	INDEL	837	0	0	0	0	0	0	0	0	0	0	0	0	0	0	0	1	0	0
chr_1	3868990	3869017	INDEL	27	0	0	0	0	0	0	0	0	0	0	0	0	0	1	0	0	0	0
chr_1	3868884	3868932	INDEL	24	0	0	0	0	0	0	0	1	0	0	1	1	1	0	0	1	1	1
[truncated: 19,720 more rows]
