# Supplementary material for: Machine-learning predicts genomic determinants of meiosis-driven structural variation in a eukaryotic pathogen
Source: Nat Commun. 2021 Jun 10;12:3551. doi: 10.1038/s41467-021-23862-x (PMC8192914; doi:10.1038/s41467-021-23862-x)
Supplement: Supplementary file 6 — Supplementary Data 2 [file 41467_2021_23862_MOESM6_ESM.csv]

Supplementary Data 2: List and positions of all whole-genome alignment based structural variants identified in the 19-isolate pangenome. Positions are given relative to the IPO323 reference genome
chr	start	stop	type	size	1A5	1E4	3D1	3D7	Arg00	Aus01	CH95	CNR93	CRI10	I93	IR01_26b	IR01_48b	ISY92	KE94	OregS90	TN09	UR95	YEQ92
chr_1	5930	7953	HDR	3354	1	0	0	0	0	0	0	0	0	0	0	0	0	0	0	0	0	0
chr_1	1409	18406	INVTR	18285	1	0	0	0	0	0	0	0	0	0	0	0	0	0	0	0	0	0
chr_1	10773	10829	INDEL	56	1	0	0	0	0	0	0	0	0	0	0	0	0	0	0	0	0	0
chr_1	12820	12835	INDEL	15	1	0	0	0	0	0	0	0	0	0	0	0	0	0	0	0	0	0
chr_1	17349	17349	INDEL	23	1	0	0	0	0	0	0	0	0	0	0	0	0	0	0	0	0	0
chr_1	23849	25860	DUP	2011	1	0	0	0	0	0	0	0	0	0	0	0	0	0	0	0	0	0
chr_1	50532	50832	DUP	300	1	0	0	0	0	0	0	0	0	0	0	0	0	0	0	0	0	0
chr_1	52599	52726	INVTR	127	1	0	0	0	0	0	0	0	0	0	0	0	0	0	0	0	0	0
chr_1	62884	63896	DUP	1013	1	0	0	0	0	0	0	0	0	0	0	0	0	0	0	0	0	0
chr_1	78157	82940	INVTR	4785	1	0	0	0	0	0	0	0	0	0	0	0	0	0	0	0	0	0
chr_1	86693	87485	INVTR	792	1	0	0	0	0	0	0	0	0	0	0	0	0	0	0	0	0	0
chr_1	111702	111721	INDEL	19	1	0	0	0	0	0	0	0	0	0	0	0	0	0	0	0	0	0
chr_1	117350	117367	INDEL	17	1	0	0	0	0	0	0	0	0	0	0	0	0	0	0	0	0	0
chr_1	119852	119852	INDEL	14	1	1	0	1	1	0	1	1	1	0	1	0	1	1	0	1	1	0
chr_1	119950	119950	INDEL	14	1	0	0	0	0	0	0	0	0	0	0	0	0	0	0	0	0	0
chr_1	119983	119983	INDEL	11	1	1	0	1	1	0	1	1	1	0	1	0	1	1	0	1	1	0
chr_1	120869	121724	HDR	880	1	1	1	0	1	0	0	1	0	0	1	0	0	0	0	0	1	1
chr_1	129363	129899	HDR	668	1	0	0	0	0	0	0	0	0	0	0	0	0	0	0	0	0	0
chr_1	150578	150704	INVTR	126	1	0	0	1	0	0	0	1	0	0	0	1	0	1	0	0	0	1
chr_1	158250	158250	INDEL	16	1	1	0	0	0	1	0	1	1	0	1	1	0	1	0	0	1	1
chr_1	159532	159550	INDEL	18	1	0	1	1	1	0	0	0	0	0	0	0	0	1	0	1	0	0
chr_1	159752	160113	HDR	429	1	1	0	0	0	0	0	0	0	0	0	0	0	0	0	0	0	0
chr_1	179814	179828	INDEL	14	1	0	1	0	0	0	0	0	1	0	0	0	0	0	1	1	0	0
chr_1	182940	182940	INDEL	19	1	0	1	0	0	0	1	0	0	0	0	0	0	0	0	0	0	0
chr_1	189297	189316	INDEL	19	1	0	0	0	0	0	0	0	0	0	0	0	0	0	0	0	0	0
chr_1	211267	211286	INDEL	19	1	1	1	0	0	1	0	0	1	0	0	0	0	0	0	0	0	0
chr_1	211291	211310	INDEL	19	1	1	1	1	0	1	0	1	1	1	1	1	1	0	1	1	0	1
chr_1	213487	213520	INDEL	33	1	1	1	0	0	1	0	0	1	0	0	0	0	0	0	0	0	0
chr_1	214731	214746	INDEL	15	1	1	1	0	0	0	0	1	0	1	0	0	0	1	0	0	1	0
chr_1	218064	218235	HDR	171	1	1	0	0	0	1	0	0	0	0	0	0	0	0	0	0	0	0
chr_1	218985	218990	CP	154	1	0	1	1	1	1	1	1	1	1	1	1	1	1	1	1	1	1
chr_1	231600	232218	INDEL	618	1	0	0	1	0	0	0	0	0	0	0	0	0	0	0	0	0	0
chr_1	244710	245178	HDR	477	1	1	0	1	1	1	0	1	1	0	0	1	1	1	0	0	0	1
chr_1	252815	252832	INDEL	17	1	1	0	1	0	1	0	0	1	0	1	1	1	0	1	1	1	1
chr_1	254544	254771	HDR	228	1	1	0	0	0	1	0	0	1	1	0	0	1	0	0	0	0	1
chr_1	278175	278575	HDR	618	1	0	0	0	0	0	0	0	0	0	0	0	0	0	0	0	0	0
chr_1	287785	288830	HDR	1045	1	0	0	0	0	0	0	1	0	1	0	1	1	0	1	1	0	1
chr_1	290443	290454	INDEL	11	1	1	0	0	0	0	1	0	1	0	0	0	0	0	0	0	1	0
chr_1	303937	303937	INDEL	16	1	0	0	0	0	0	0	0	0	0	0	0	0	0	0	0	0	0
chr_1	304176	304417	HDR	241	1	0	1	1	1	0	0	1	1	1	0	0	0	1	0	1	1	1
chr_1	327332	327452	HDR	123	1	0	0	0	0	0	0	0	0	0	0	0	0	0	0	0	0	0
chr_1	347452	347463	INDEL	11	1	0	0	0	0	0	0	0	0	0	0	0	0	0	0	0	0	0
chr_1	350883	350883	INDEL	20	1	1	0	0	0	0	0	0	1	1	1	1	1	0	1	0	1	1
chr_1	351644	351656	INDEL	12	1	0	0	1	1	0	0	0	0	0	0	0	0	0	0	1	0	0
chr_1	357108	357260	HDR	165	1	0	0	0	0	0	0	0	0	0	0	0	0	0	0	0	1	0
chr_1	359436	359439	INDEL	213	1	1	1	1	1	1	0	0	0	1	1	1	1	0	1	1	1	1
chr_1	369630	370130	HDR	500	1	1	1	0	1	0	1	1	0	0	0	1	0	1	0	0	0	0
chr_1	373444	373723	HDR	279	1	0	0	0	0	0	0	0	0	0	0	0	0	0	0	0	0	0
chr_1	376630	376642	INDEL	12	1	1	1	0	0	0	0	1	0	1	0	0	0	0	0	0	0	0
chr_1	377857	379284	HDR	1427	1	1	1	1	0	0	0	1	0	1	1	0	0	1	1	0	0	0
chr_1	375293	385523	INV	10230	1	1	1	1	0	0	0	1	1	1	1	0	0	1	1	0	0	0
chr_1	403370	403370	INDEL	16	1	1	1	0	1	1	1	0	1	1	0	0	1	1	1	1	1	1
chr_1	405406	405406	INDEL	14	1	1	0	1	0	0	0	1	0	1	0	1	1	1	1	0	1	1
chr_1	415824	416080	HDR	256	1	1	1	0	0	1	0	1	0	1	1	0	1	0	1	0	0	1
chr_1	418922	418922	INDEL	12	1	0	1	1	1	0	1	1	0	0	0	1	0	0	0	1	0	0
chr_1	422528	422653	HDR	125	1	1	0	0	0	0	0	0	1	0	0	0	0	0	0	0	0	0
chr_1	449376	449394	INDEL	18	1	0	0	0	0	0	0	0	0	0	0	0	0	0	0	0	0	0
chr_1	451164	451238	INDEL	74	1	0	0	0	0	0	0	0	0	0	1	0	0	0	0	1	0	0
chr_1	452035	452296	HDR	310	1	1	0	0	1	0	0	0	0	0	0	0	0	0	0	0	0	0
chr_1	453039	454369	HDR	2264	1	0	0	0	0	0	0	0	0	0	0	0	0	0	0	0	0	0
chr_1	464808	464821	INDEL	13	1	1	1	1	1	1	0	1	1	0	1	0	1	0	1	1	0	0
chr_1	470000	472590	TRA	2590	1	0	0	0	0	0	0	0	0	0	0	0	0	0	0	0	0	0
chr_1	479757	479757	INDEL	14	1	0	0	1	1	1	0	1	0	0	1	1	1	1	1	1	1	0
chr_1	479769	479769	INDEL	13	1	0	1	1	1	1	0	1	0	0	1	1	1	1	1	1	1	0
chr_1	494977	494977	INDEL	14	1	1	1	0	0	0	0	0	0	1	0	1	0	0	0	0	0	1
chr_1	505783	505783	INDEL	15	1	0	0	0	0	1	0	0	0	0	1	0	1	0	0	0	1	0
chr_1	506647	506647	INDEL	48	1	0	1	1	1	0	1	1	1	1	1	0	1	1	1	1	0	1
chr_1	510043	510105	CP	62	1	1	1	1	1	1	1	1	0	1	1	0	0	1	0	1	0	1
chr_1	538417	538417	INDEL	28	1	1	1	0	0	1	1	1	0	1	1	1	0	0	0	1	0	1
chr_1	542945	542945	INDEL	15	1	1	0	0	1	0	0	0	0	0	1	0	0	0	0	0	0	1
chr_1	555364	555364	INDEL	17	1	1	1	0	0	0	0	1	1	1	1	1	1	0	1	1	1	1
chr_1	561747	561805	CP	58	1	0	0	0	0	0	0	0	0	0	0	0	0	0	0	0	0	0
chr_1	570229	570660	INDEL	431	1	0	0	0	0	0	0	0	0	0	0	0	0	0	0	0	0	0
chr_1	575033	575134	HDR	101	1	0	0	0	0	0	0	0	0	0	0	0	0	0	0	0	0	0
chr_1	597703	597804	CP	204	1	0	0	0	0	0	0	0	0	0	0	0	0	0	0	0	0	0
chr_1	599852	599876	INDEL	24	1	0	0	1	0	0	0	0	0	0	1	1	1	1	1	1	1	0
chr_1	600443	600443	INDEL	30	1	0	0	0	1	0	0	0	0	1	1	0	0	0	0	1	1	1
chr_1	600578	600593	INDEL	15	1	0	0	0	0	0	0	0	0	0	0	0	1	0	0	0	0	0
chr_1	604758	604758	INDEL	13	1	1	1	1	0	1	1	0	1	1	1	0	1	1	1	0	1	1
chr_1	629437	629437	INDEL	12	1	1	0	0	1	1	1	1	1	1	1	1	1	1	1	0	1	1
chr_1	649686	649702	INDEL	16	1	0	0	0	0	0	0	0	0	1	0	0	0	0	0	0	0	0
chr_1	650092	650101	CP	3297	1	0	0	0	0	0	0	0	0	0	0	0	0	0	0	0	0	0
chr_1	682316	682332	INDEL	16	1	0	0	1	0	0	0	0	0	0	0	0	0	1	0	0	0	0
chr_1	684367	684378	INDEL	11	1	1	0	1	0	1	0	0	0	1	0	0	1	1	0	0	1	0
chr_1	686247	686834	HDR	729	1	0	0	0	1	1	0	0	1	0	0	0	0	0	1	0	1	1
chr_1	693731	693828	INDEL	97	1	0	1	0	0	0	1	0	0	0	0	0	0	0	0	0	0	0
chr_1	707197	707255	INDEL	58	1	0	0	0	0	0	0	0	0	0	0	0	0	0	0	0	0	0
chr_1	728278	728292	INDEL	14	1	0	0	0	0	1	0	0	0	1	0	0	0	0	0	0	1	0
chr_1	755921	755921	INDEL	36	1	1	1	1	1	1	1	1	0	1	0	1	1	0	1	1	0	0
chr_1	765750	766565	HDR	815	1	0	0	0	0	0	0	0	0	0	0	0	1	1	0	0	0	0
chr_1	775081	775106	INDEL	25	1	0	0	0	0	0	0	0	0	0	0	0	0	0	0	0	0	0
chr_1	777781	777783	INDEL	105	1	1	0	1	1	1	1	1	1	1	1	1	1	1	1	1	1	1
chr_1	779264	779275	INDEL	11	1	0	0	0	0	0	0	0	0	0	0	0	0	0	0	0	0	0
chr_1	785417	785423	CP	7941	1	0	0	0	0	0	0	0	0	0	0	0	0	0	0	0	0	0
chr_1	789600	789616	INDEL	16	1	0	1	0	0	0	0	0	0	1	1	1	1	1	1	1	1	1
chr_1	789641	789688	INDEL	47	1	0	1	0	0	0	0	0	0	1	1	1	1	1	1	1	1	1
chr_1	793626	793630	INDEL	166	1	1	1	0	0	0	1	0	0	0	0	0	1	0	0	0	0	1
chr_1	805666	808897	INV	3231	1	1	1	1	0	1	0	0	0	0	0	0	0	1	1	0	0	0
chr_1	810769	810782	INDEL	13	1	1	1	0	0	0	1	0	0	1	1	1	1	0	1	1	1	1
chr_1	814660	814660	INDEL	18	1	1	1	1	1	1	1	1	1	1	1	1	1	1	1	1	1	1
chr_1	818225	818287	INDEL	62	1	0	0	0	0	0	0	0	0	0	0	0	0	0	0	0	0	0
chr_1	819386	819427	CP	97	1	1	1	1	1	1	0	1	1	0	0	1	1	1	0	1	1	1
chr_1	838942	838942	INDEL	28	1	0	0	0	0	0	0	0	0	0	0	0	0	0	0	0	0	0
chr_1	841961	841961	INDEL	30	1	1	1	1	0	1	0	1	1	1	1	1	1	1	1	1	1	1
chr_1	847157	847157	INDEL	19	1	0	1	1	0	1	1	1	1	1	1	1	1	1	1	1	1	1
chr_1	847416	847416	INDEL	27	1	0	0	0	0	0	0	0	0	0	0	0	0	0	0	0	1	1
chr_1	847638	847639	INDEL	246	1	1	1	0	0	0	1	1	1	1	1	1	0	0	1	1	1	0
chr_1	848800	848827	INDEL	27	1	0	0	0	0	1	0	0	0	1	0	0	0	0	1	0	0	0
chr_1	858992	859159	TDM	167	1	0	0	1	0	0	0	0	0	1	1	1	0	0	1	0	1	0
chr_1	859860	859890	INDEL	30	1	0	0	0	0	1	1	1	0	0	0	0	0	0	0	0	0	0
chr_1	866054	866054	INDEL	13	1	0	0	0	1	0	1	1	1	1	0	1	1	1	1	0	0	0
chr_1	872040	872047	CP	7942	1	0	0	0	0	0	0	0	0	0	0	0	0	0	0	0	0	0
chr_1	872230	872546	HDR	316	1	0	0	0	0	0	1	0	0	0	0	0	0	0	0	0	0	0
chr_1	890009	892715	HDR	2706	1	0	0	0	0	0	0	0	0	1	1	1	0	0	0	0	0	1
chr_1	895501	895515	INDEL	14	1	0	0	0	0	0	0	0	0	0	0	0	0	0	0	0	0	0
chr_1	895778	895778	INDEL	20	1	0	0	0	0	0	0	0	0	0	1	0	1	0	0	0	0	0
chr_1	898329	898471	HDR	142	1	1	1	1	0	0	0	0	0	0	1	0	0	1	0	0	0	0
chr_1	939122	939219	HDR	113	1	0	1	1	1	0	1	1	0	1	1	1	1	0	0	0	1	0
chr_1	941599	941604	CP	7940	1	0	0	0	0	0	0	0	0	0	0	0	0	0	0	0	0	0
chr_1	943282	943282	INDEL	590	1	1	0	0	1	1	1	1	1	1	0	1	0	1	1	0	1	1
chr_1	964423	964441	INDEL	18	1	0	0	0	0	0	0	0	1	1	0	0	1	0	1	0	0	0
chr_1	977661	977697	INDEL	36	1	0	0	0	0	0	0	0	0	0	0	0	0	0	1	0	0	0
chr_1	984196	984231	INDEL	35	1	1	1	1	1	1	1	1	1	1	0	0	1	1	1	0	1	1
chr_1	993163	993163	INDEL	32	1	0	1	1	1	1	1	1	0	0	0	0	1	0	0	0	0	1
chr_1	1004869	1006147	HDR	6197	1	0	0	0	0	0	0	0	0	0	0	0	0	0	0	0	0	0
chr_1	1016752	1016779	INDEL	27	1	0	0	0	0	0	0	1	0	0	1	0	0	0	0	0	0	0
chr_1	1019403	1019416	INDEL	13	1	0	0	0	0	0	0	1	0	0	0	0	0	0	0	0	0	0
chr_1	1029812	1029812	INDEL	13	1	1	1	1	1	1	1	1	1	0	1	0	0	1	0	1	1	1
chr_1	1032485	1032485	INDEL	22	1	0	0	0	0	0	0	0	0	0	0	0	0	0	0	0	0	0
chr_1	1038259	1038259	INDEL	24	1	0	0	0	0	0	0	0	0	0	0	0	0	0	0	0	0	0
chr_1	1042670	1042670	INDEL	15	1	1	1	0	1	1	1	1	1	1	1	0	1	1	1	0	0	1
chr_1	1043452	1043457	HDR	676	1	1	0	0	1	0	1	1	1	1	1	1	1	1	1	0	1	1
chr_1	1043975	1045815	HDR	1840	1	0	0	0	0	0	0	1	0	1	1	1	1	0	1	0	0	1
chr_1	1052958	1052958	INDEL	22	1	0	0	0	0	0	0	0	0	0	0	0	0	0	0	0	0	0
chr_1	1077212	1077212	INDEL	14	1	0	0	0	0	0	0	0	1	0	0	1	0	0	0	1	1	0
chr_1	1077777	1077803	INDEL	26	1	0	0	0	0	1	0	1	1	0	0	1	1	1	1	0	0	1
chr_1	1090517	1090517	INDEL	21	1	1	1	0	1	0	1	1	0	0	1	1	1	0	1	1	1	1
chr_1	1105567	1105588	INDEL	21	1	0	0	0	0	0	0	0	0	0	0	0	0	0	0	0	0	0
chr_1	1111799	1111799	INDEL	22	1	0	0	0	1	1	1	0	1	0	1	0	0	1	0	0	0	0
chr_1	1113584	1113584	INDEL	27	1	0	1	1	0	0	0	1	0	0	0	1	1	0	0	0	1	0
chr_1	1115027	1115050	INDEL	23	1	0	0	0	0	0	0	0	0	0	0	0	0	0	0	0	0	0
chr_1	1116264	1119027	HDR	5729	1	0	0	1	0	0	0	0	0	0	0	0	0	0	0	0	0	0
chr_1	1168104	1168104	INDEL	30	1	1	1	1	1	1	0	0	0	0	1	1	1	1	0	0	1	1
chr_1	1172319	1172457	TRA	139	1	0	0	0	0	0	0	0	0	0	0	0	0	0	0	0	0	0
chr_1	1257590	1257590	INDEL	11	1	0	1	1	0	1	1	1	1	1	0	0	1	1	1	0	0	0
chr_1	1257924	1257924	INDEL	20	1	0	0	0	0	0	0	0	0	0	0	0	0	0	0	1	1	0
chr_1	1262867	1262969	HDR	139	1	1	0	1	0	0	1	0	0	0	0	1	0	0	0	1	0	0
chr_1	1267119	1267141	INDEL	22	1	1	1	0	1	1	1	0	1	0	1	1	1	1	1	1	1	0
chr_1	1267631	1267631	INDEL	12	1	0	0	0	0	0	0	0	0	0	0	0	0	0	0	0	0	0
chr_1	1267982	1267997	INDEL	15	1	0	0	0	0	0	0	0	0	0	0	0	0	0	0	0	0	0
chr_1	1274521	1274532	INDEL	11	1	0	0	0	0	0	0	0	0	1	1	1	1	1	1	1	1	1
chr_1	1284344	1284380	INDEL	36	1	1	1	1	1	1	1	1	1	1	1	1	1	1	0	1	1	1
chr_1	1287856	1287856	INDEL	17	1	0	0	0	0	0	0	0	0	0	0	0	0	0	0	0	0	0
chr_1	1320036	1320047	INDEL	11	1	0	0	0	0	0	1	0	0	1	0	0	0	1	1	0	0	0
chr_1	1349538	1349691	HDR	154	1	1	1	1	0	1	1	1	0	1	1	1	0	1	0	1	1	0
chr_1	1365468	1365479	HDR	161	1	0	0	1	0	1	1	1	0	0	0	0	0	0	0	0	0	1
chr_1	1365658	1365658	INDEL	52	1	0	0	0	0	0	0	0	0	0	0	0	0	0	0	0	0	0
chr_1	1365667	1365667	INDEL	14	1	0	0	0	0	0	0	0	0	0	0	1	0	0	0	0	0	0
chr_1	1375222	1375223	INDEL	470	1	0	0	1	1	1	1	1	1	1	1	0	0	1	1	1	1	1
chr_1	1417462	1417480	INDEL	18	1	0	0	0	1	0	1	1	1	1	0	0	0	1	0	0	0	0
chr_1	1417530	1417547	INDEL	17	1	0	0	0	1	0	1	1	1	1	0	0	0	1	0	1	0	0
chr_1	1426797	1427868	INDEL	1071	1	0	0	0	0	0	1	0	0	0	0	0	0	1	0	0	0	0
chr_1	1451496	1451503	CP	1775	1	0	0	1	1	0	1	0	1	0	1	0	0	0	0	1	0	0
chr_1	1451717	1451729	INDEL	12	1	0	0	0	1	1	1	0	1	0	1	0	0	1	0	1	0	0
chr_1	1458606	1458740	HDR	134	1	0	0	1	1	1	1	1	1	1	1	1	1	1	1	0	1	0
chr_1	1459056	1459192	HDR	136	1	0	1	0	0	0	1	0	0	0	1	0	0	0	1	0	0	0
chr_1	1459843	1459843	INDEL	11	1	0	0	0	1	1	0	0	1	0	0	0	0	1	0	0	1	0
chr_1	1459986	1459986	INDEL	12	1	0	0	0	0	1	0	0	1	0	0	0	0	1	0	0	1	0
chr_1	1475463	1475727	HDR	264	1	0	0	0	0	0	0	0	0	0	0	0	0	0	0	0	0	0
chr_1	1477375	1478020	HDR	678	1	1	0	0	0	0	1	0	0	0	0	0	0	0	0	0	0	0
chr_1	1474422	1475053	HDR	631	1	1	0	0	0	0	0	0	0	0	0	1	0	0	0	0	0	0
chr_1	1483060	1483419	HDR	359	1	0	0	0	0	0	0	0	0	0	0	0	0	0	0	0	0	0
chr_1	1505808	1505808	INDEL	17	1	1	1	1	1	1	1	1	1	1	1	0	1	0	1	1	0	0
chr_1	1522177	1522177	INDEL	12	1	1	1	1	0	0	1	0	1	1	0	1	0	1	1	1	1	0
chr_1	1524272	1524301	HDR	372	1	0	0	0	0	0	1	0	0	0	1	0	0	0	0	0	0	0
chr_1	1548816	1548831	INDEL	15	1	0	0	0	0	0	0	0	0	0	0	0	0	0	0	0	0	0
chr_1	1551323	1551344	INDEL	21	1	0	1	1	1	0	1	0	0	0	0	0	1	0	0	0	1	0
chr_1	1551346	1551361	INDEL	15	1	0	1	1	1	0	1	0	0	0	0	0	1	0	0	0	1	0
chr_1	1557507	1557524	INDEL	17	1	0	1	0	0	0	0	0	0	0	0	0	0	0	0	0	0	0
chr_1	1592410	1592463	INDEL	53	1	0	0	0	0	0	0	0	0	0	0	0	1	0	0	0	0	0
chr_1	1597565	1597577	INDEL	12	1	0	1	1	0	1	0	1	0	0	0	0	0	0	0	0	0	0
chr_1	1606713	1606731	INDEL	18	1	0	0	0	0	0	0	0	0	0	0	0	0	0	0	0	0	0
chr_1	1635269	1635269	INDEL	56	1	1	1	1	1	1	0	1	1	1	1	1	1	1	1	1	1	1
chr_1	1640251	1640253	HDR	112	1	1	0	1	1	1	1	1	1	1	1	1	0	1	0	1	1	1
chr_1	1662958	1662958	INDEL	15	1	0	0	0	0	1	0	1	0	1	0	0	0	0	0	1	0	0
chr_1	1670039	1670054	INDEL	15	1	1	1	1	0	0	0	0	1	0	1	0	1	0	0	0	0	0
chr_1	1673658	1673658	INDEL	27	1	1	1	1	0	0	0	1	1	1	0	0	0	1	1	1	0	0
chr_1	1685136	1685153	INDEL	17	1	1	1	1	0	1	0	1	1	1	1	0	0	1	1	1	1	0
chr_1	1690807	1690807	INDEL	12	1	0	1	0	0	1	0	0	1	1	1	0	0	0	0	1	0	1
chr_1	1695431	1695449	INDEL	18	1	0	0	1	1	1	1	0	0	1	0	1	1	0	1	1	1	1
chr_1	1699127	1699127	INDEL	38	1	1	0	0	0	0	0	0	0	1	0	0	0	0	0	0	0	0
chr_1	1704470	1704470	INDEL	11	1	1	0	0	0	0	1	0	1	0	1	0	0	0	1	0	0	0
chr_1	1708645	1708666	INDEL	21	1	0	1	1	1	1	0	0	1	0	1	1	0	0	0	0	0	1
chr_1	1710791	1711172	TDM	719	1	0	0	0	0	0	0	0	0	0	0	0	0	0	0	0	0	0
chr_1	1712103	1712460	CP	357	1	0	0	0	0	0	0	0	0	0	0	0	0	0	0	0	0	0
chr_1	1712548	1712701	CP	324	1	0	0	0	0	0	0	0	0	0	0	0	0	0	0	0	0	0
chr_1	1713644	1713931	HDR	287	1	0	0	1	0	0	0	0	0	0	1	1	1	0	0	0	0	0
chr_1	1736168	1736172	INDEL	41	1	1	1	1	1	1	0	0	1	1	1	0	1	0	0	1	1	0
chr_1	1737519	1737562	INDEL	43	1	0	0	0	0	0	0	0	0	0	0	0	0	0	0	0	0	0
chr_1	1751152	1751176	INDEL	24	1	1	1	1	0	0	1	1	0	1	1	0	1	1	1	0	0	1
chr_1	1752272	1752272	INDEL	21	1	0	0	0	0	0	0	0	0	0	0	0	0	0	0	0	0	0
chr_1	1769348	1769364	INDEL	16	1	0	0	0	0	0	0	0	0	0	0	0	0	0	0	0	0	0
chr_1	1785886	1785907	INDEL	21	1	0	1	0	1	0	1	0	1	0	1	1	0	0	0	0	0	1
chr_1	1805424	1805424	INDEL	15	1	0	0	0	0	0	0	0	0	0	0	0	0	0	0	0	0	0
chr_1	1827215	1827219	INDEL	157	1	0	1	0	0	1	1	1	1	1	0	1	0	1	1	1	0	0
chr_1	1827390	1827483	INDEL	93	1	0	1	0	0	1	1	1	1	1	1	1	1	1	1	1	0	0
chr_1	1840553	1840575	INDEL	22	1	0	0	1	1	1	0	1	1	1	0	0	0	0	1	0	0	0
chr_1	1845162	1845177	INDEL	15	1	0	0	0	0	0	0	0	0	0	0	0	0	0	0	0	0	0
chr_1	1845185	1845219	INDEL	34	1	0	0	0	0	0	0	0	0	0	0	0	0	0	0	0	0	0
chr_1	1856767	1856858	CP	91	1	1	1	0	0	1	0	0	0	0	0	0	0	0	0	0	0	0
chr_1	1857099	1857110	INDEL	11	1	1	1	1	1	1	1	0	1	1	0	0	0	1	0	0	0	0
chr_1	1858827	1858827	INDEL	12	1	1	1	1	0	1	1	0	1	1	1	1	1	1	1	1	0	1
chr_1	1868946	1868946	INDEL	12	1	1	1	1	1	1	1	1	1	1	1	1	1	1	1	0	1	0
chr_1	1872796	1874370	HDR	1658	1	1	1	1	0	0	1	1	1	1	0	0	0	1	1	0	1	0
chr_1	1881720	1881745	INDEL	25	1	0	0	1	0	0	1	1	0	1	0	0	0	0	0	0	0	0
chr_1	1881757	1881785	INDEL	28	1	0	0	1	0	0	1	1	0	1	0	0	0	0	0	0	0	0
chr_1	1882753	1882754	INDEL	418	1	0	0	1	1	0	1	1	0	1	0	0	0	0	1	0	0	0
chr_1	1892497	1892497	INDEL	69	1	1	1	1	0	1	0	1	1	1	0	1	0	1	1	1	1	1
chr_1	1898834	1898881	INDEL	47	1	0	0	0	0	0	0	0	0	0	0	0	0	0	0	0	0	0
chr_1	1923929	1923943	HDR	108	1	0	0	0	0	0	1	0	0	0	0	0	0	0	0	0	0	0
chr_1	1931820	1931824	INDEL	58	1	1	1	0	1	0	0	1	0	0	0	0	1	1	0	0	0	1
chr_1	1940640	1940656	INDEL	16	1	0	1	0	1	0	0	1	1	1	0	0	0	1	1	0	0	0
chr_1	1957963	1957963	INDEL	21	1	1	0	0	0	1	0	0	0	1	0	0	0	1	0	0	0	0
chr_1	1958115	1958156	INDEL	41	1	0	0	0	0	0	0	0	0	0	0	0	0	0	0	0	0	0
chr_1	1970895	1970895	INDEL	45	1	0	0	0	0	1	0	0	0	0	0	0	1	0	0	1	0	0
chr_1	1978533	1978551	INDEL	18	1	0	0	0	0	0	0	0	0	0	0	0	0	0	0	0	0	0
chr_1	1988811	1988811	INDEL	14	1	0	0	1	1	1	0	1	1	1	0	1	1	1	1	0	1	1
chr_1	1988929	1988929	INDEL	11	1	0	0	0	0	0	0	0	0	0	1	0	0	0	0	0	0	0
chr_1	1989083	1989096	INDEL	13	1	0	0	0	0	0	0	0	0	0	0	0	0	0	1	0	0	0
chr_1	1993775	1993949	CP	174	1	0	0	0	0	0	0	0	0	0	0	0	0	0	0	0	0	0
chr_1	2000367	2000423	INDEL	56	1	0	0	1	0	0	0	0	1	1	1	0	1	0	0	0	0	1
chr_1	2030923	2030923	INDEL	27	1	1	1	0	1	1	1	1	0	1	0	0	1	0	0	0	0	0
chr_1	2036860	2036860	INDEL	19	1	0	0	0	0	0	0	0	0	0	1	0	0	0	0	0	0	0
chr_1	2037841	2037841	INDEL	12	1	1	1	1	1	1	1	1	1	1	1	1	1	1	1	1	0	1
chr_1	2039619	2041404	HDR	1785	1	0	0	0	0	0	0	0	0	0	0	0	0	0	0	1	0	1
chr_1	2079391	2079691	HDR	300	1	0	0	0	1	0	0	1	0	0	0	0	1	1	0	0	0	1
chr_1	2080589	2080589	INDEL	11	1	0	1	1	1	0	1	1	0	0	1	1	1	0	0	1	0	1
chr_1	2115218	2115236	INDEL	18	1	0	0	0	0	0	1	1	0	1	1	0	1	0	0	1	1	1
chr_1	2115239	2115256	INDEL	17	1	0	0	0	0	0	1	1	0	1	1	0	1	0	0	1	1	1
chr_1	2137494	2137494	INDEL	11	1	0	0	0	1	0	0	1	0	0	0	0	1	0	1	0	0	0
chr_1	2137497	2137497	INDEL	13	1	0	0	0	0	0	0	0	0	0	0	0	0	0	0	0	0	0
chr_1	2141903	2142315	DUP	413	1	0	1	0	0	0	1	1	0	0	0	0	0	1	1	1	0	0
chr_1	2144550	2144550	INDEL	16	1	1	1	1	0	1	1	1	1	1	0	0	0	1	0	0	1	0
chr_1	2157741	2165259	HDR	7518	1	0	0	0	0	0	0	0	0	0	0	0	0	0	0	0	0	0
chr_1	2181662	2181662	INDEL	13	1	1	1	1	1	1	1	1	1	1	1	1	1	1	1	0	1	1
chr_1	2185286	2185286	INDEL	26	1	0	0	0	0	0	0	0	0	0	0	0	0	0	0	0	0	0
chr_1	2185737	2185775	INDEL	38	1	1	1	1	1	1	1	1	1	1	1	1	1	0	1	1	0	1
chr_1	2200888	2200904	INDEL	16	1	0	0	0	0	0	0	0	0	0	0	0	0	0	0	0	0	0
chr_1	2212949	2213039	HDR	90	1	0	0	1	1	1	0	1	0	1	1	0	1	1	0	1	0	1
chr_1	2218578	2218653	INDEL	75	1	0	0	0	0	0	0	0	0	0	0	0	0	0	0	0	0	0
chr_1	2257312	2257733	HDR	421	1	1	0	0	1	0	1	0	0	0	0	0	0	0	0	1	1	1
chr_1	2264314	2264314	INDEL	12	1	1	0	1	0	0	1	1	1	1	1	0	1	0	1	0	0	1
chr_1	2265814	2265835	INDEL	21	1	0	0	0	1	0	0	0	0	0	0	1	0	0	0	1	0	0
chr_1	2267048	2267048	INDEL	15	1	1	1	1	1	1	1	1	0	0	1	1	1	1	0	0	1	1
chr_1	2275656	2275671	INDEL	15	1	0	0	0	1	1	0	0	1	0	1	0	1	1	0	0	1	1
chr_1	2275877	2276067	HDR	208	1	0	0	1	1	1	0	1	0	1	0	0	0	1	1	0	0	1
chr_1	2276536	2277239	HDR	703	1	0	1	1	0	0	0	1	0	1	0	1	0	0	1	1	0	1
chr_1	2277695	2277712	INDEL	17	1	0	1	0	0	0	0	0	0	1	0	1	0	0	0	0	1	1
chr_1	2277947	2277964	INDEL	17	1	0	1	0	0	0	0	0	0	1	0	1	0	0	0	0	1	1
chr_1	2279747	2279747	INDEL	17	1	1	1	1	1	1	0	1	1	1	1	1	1	1	1	1	1	1
chr_1	2299014	2299064	HDR	275	1	0	0	0	0	0	0	0	0	0	0	0	0	0	0	0	0	0
chr_1	2300182	2300549	HDR	367	1	1	1	1	1	0	0	0	0	0	1	1	1	0	1	1	1	1
chr_1	2305079	2305310	HDR	297	1	1	1	0	0	0	0	0	0	0	1	1	0	0	0	0	0	0
chr_1	2305991	2306017	INDEL	26	1	0	1	1	1	0	1	0	1	0	0	0	1	1	1	1	1	0
chr_1	2317912	2317926	INDEL	14	1	0	0	0	0	0	0	0	0	0	0	0	0	0	0	0	0	0
chr_1	2318017	2318017	INDEL	14	1	1	1	1	1	1	1	1	1	1	1	1	1	1	1	1	1	1
chr_1	2328433	2328450	INDEL	17	1	1	1	0	1	1	1	1	1	1	0	0	1	1	1	1	1	1
chr_1	2344139	2344305	INV	166	1	1	1	1	0	1	1	0	1	0	0	1	0	0	1	0	0	1
chr_1	2352966	2353055	HDR	89	1	0	0	0	0	0	0	0	0	0	0	0	0	0	0	0	0	0
chr_1	2353598	2353598	INDEL	18	1	1	0	1	0	0	1	0	0	1	0	1	0	1	1	0	1	0
chr_1	2353701	2353701	INDEL	17	1	0	0	0	0	0	0	0	1	0	0	0	0	0	0	0	0	0
chr_1	2358896	2358896	INDEL	15	1	1	1	1	1	1	1	1	1	1	1	1	1	1	1	1	1	1
chr_1	2359049	2359053	INDEL	410	1	1	0	0	1	0	1	0	0	0	0	1	1	1	1	1	1	1
chr_1	2383012	2383066	INDEL	54	1	0	0	0	0	0	0	0	0	0	0	0	0	0	0	0	0	0
chr_1	2407394	2407394	INDEL	44	1	1	1	1	1	1	1	1	1	1	1	1	1	1	1	1	1	1
chr_1	2413969	2419607	INV	5646	1	0	0	0	0	0	0	0	0	0	0	0	0	0	0	0	0	0
chr_1	2414702	2415165	HDR	469	1	0	0	0	0	0	0	0	0	0	0	0	0	0	0	0	0	0
chr_1	2450991	2450991	INDEL	21	1	1	1	1	1	1	0	1	0	1	0	1	1	1	1	0	1	1
chr_1	2451799	2451799	INDEL	15	1	1	1	1	1	1	0	1	0	1	1	1	1	1	1	0	1	1
chr_1	2468999	2469015	INDEL	16	1	0	1	0	0	0	0	0	0	1	0	0	0	1	1	0	0	0
chr_1	2470810	2470825	INDEL	15	1	0	0	1	0	0	1	1	1	0	1	1	0	0	0	1	0	1
chr_1	2488155	2488314	INDEL	159	1	0	0	1	0	1	0	0	0	0	0	0	0	1	0	0	0	0
chr_1	2509438	2509526	INDEL	88	1	0	0	0	1	0	0	1	1	0	0	0	0	0	1	1	1	0
chr_1	2509636	2509636	INDEL	14	1	1	0	1	1	0	0	0	0	0	0	0	0	0	0	0	1	0
chr_1	2509652	2509652	INDEL	13	1	1	0	1	1	1	1	0	1	1	1	1	1	1	0	0	1	0
chr_1	2512685	2512719	HDR	123	1	0	0	0	0	0	0	0	0	0	0	0	0	0	0	0	0	0
chr_1	2513014	2513014	INDEL	16	1	0	0	0	0	0	0	0	0	1	1	0	0	0	0	1	0	0
chr_1	2517257	2517268	INDEL	11	1	0	0	0	0	0	0	0	0	0	0	0	0	0	0	0	0	0
chr_1	2521947	2521996	INDEL	49	1	0	0	0	0	0	0	0	0	0	0	0	0	0	0	0	0	0
chr_1	2522395	2522395	INDEL	19	1	1	1	1	0	1	1	1	1	0	1	0	1	0	1	1	1	1
chr_1	2532014	2532041	INDEL	27	1	1	0	0	1	0	1	0	1	1	1	1	1	0	1	0	1	1
chr_1	2532065	2532083	INDEL	18	1	0	0	0	0	0	0	0	0	0	0	0	1	0	0	0	0	0
chr_1	2532087	2532102	INDEL	15	1	1	0	0	1	0	1	0	1	1	1	1	1	0	1	0	1	1
chr_1	2568135	2568149	INDEL	14	1	1	1	1	1	0	0	1	1	1	0	1	1	0	1	1	0	1
chr_1	2569529	2569554	INDEL	25	1	0	0	0	0	0	0	0	0	0	0	0	0	0	0	0	0	0
chr_1	2569597	2569597	INDEL	17	1	1	0	1	1	1	1	0	1	1	1	0	1	1	1	1	1	1
chr_1	2569791	2569791	INDEL	62	1	0	1	1	0	1	0	0	0	0	0	0	0	0	1	1	0	0
chr_1	2573798	2573931	HDR	133	1	0	1	0	0	1	1	0	1	1	1	0	1	0	1	0	1	0
chr_1	2582132	2582132	INDEL	18	1	0	0	0	1	1	1	0	1	1	1	0	0	0	1	0	0	0
chr_1	2590798	2590798	INDEL	14	1	0	0	1	1	0	0	0	1	0	0	0	0	1	0	0	1	0
chr_1	2590800	2590800	INDEL	11	1	0	0	0	0	0	0	0	0	0	0	0	0	0	0	0	0	0
chr_1	2590845	2590845	INDEL	15	1	0	0	1	1	0	0	0	1	0	1	0	0	1	0	1	1	0
chr_1	2604527	2604543	INDEL	16	1	0	0	1	0	0	0	0	0	0	0	0	0	0	0	0	0	0
chr_1	2604546	2604574	INDEL	28	1	0	0	1	0	0	0	0	0	0	0	0	0	0	0	0	0	0
chr_1	2604579	2604596	INDEL	17	1	0	0	1	0	0	0	0	0	0	0	0	0	0	0	0	0	0
chr_1	2604725	2604725	INDEL	11	1	0	0	1	0	1	0	0	0	0	0	0	0	0	0	0	0	0
chr_1	2626841	2626864	INDEL	23	1	1	1	1	1	1	1	1	1	0	1	1	1	1	1	1	1	1
chr_1	2639583	2639595	INDEL	12	1	0	0	0	0	0	0	0	0	0	0	0	0	0	1	0	0	0
chr_1	2662119	2662245	HDR	126	1	0	0	0	0	0	0	0	0	0	0	0	0	0	1	0	0	0
chr_1	2683650	2683676	INDEL	26	1	0	0	0	0	0	0	0	0	0	0	0	0	0	0	0	0	0
chr_1	2692777	2692825	HDR	3267	1	1	0	0	0	0	0	0	0	0	0	0	0	0	0	0	0	0
chr_1	2704608	2704640	INDEL	32	1	1	1	1	1	1	1	1	0	1	1	1	1	1	1	1	1	1
chr_1	2713519	2713545	INDEL	26	1	0	0	0	0	0	0	0	0	0	0	0	0	0	0	0	0	0
chr_1	2719490	2719502	INDEL	12	1	1	1	1	1	1	1	1	1	1	1	1	1	1	1	1	1	1
chr_1	2729391	2729408	INDEL	17	1	1	1	0	0	0	0	0	0	1	0	0	0	0	0	1	0	0
chr_1	2744224	2744224	INDEL	11	1	1	1	1	1	1	1	1	1	1	1	1	1	1	1	1	1	1
chr_1	2754381	2754404	INDEL	23	1	0	1	0	0	1	0	0	0	1	0	0	0	0	0	0	1	1
chr_1	2778571	2778764	DUP	193	1	0	0	0	0	0	0	0	0	0	0	0	0	0	0	0	0	0
chr_1	2802325	2802424	DUP	99	1	0	0	0	0	0	0	0	0	1	0	0	0	1	0	0	1	0
chr_1	2813508	2813910	HDR	402	1	0	0	0	0	0	0	0	0	0	0	0	0	0	0	0	0	0
chr_1	2851151	2851151	INDEL	11	1	0	0	0	0	0	0	0	0	0	0	0	0	0	0	0	0	0
chr_1	2863962	2863975	INDEL	13	1	0	0	0	0	0	0	0	0	0	0	0	0	0	0	0	0	0
chr_1	2865553	2865553	INDEL	11	1	1	0	0	0	1	1	1	1	0	1	1	0	0	0	0	0	1
chr_1	2870190	2870190	INDEL	18	1	1	1	1	1	1	1	1	1	1	1	1	1	1	1	1	1	1
chr_1	2889324	2889333	CP	351	1	0	0	0	0	0	0	0	0	0	0	0	0	0	0	0	0	0
chr_1	2898060	2898060	INDEL	23	1	0	1	1	0	0	0	0	0	0	0	0	0	0	1	0	1	0
chr_1	2899709	2899723	INDEL	14	1	0	0	0	0	0	0	0	0	0	0	0	0	0	0	0	0	0
chr_1	2900311	2900323	INDEL	12	1	0	1	1	1	1	1	1	1	1	1	0	0	0	1	1	0	0
chr_1	2908783	2908783	INDEL	16	1	0	0	0	0	0	0	0	0	0	0	0	0	0	0	0	0	0
chr_1	2915456	2915462	CP	107	1	0	1	0	0	0	0	0	0	0	0	0	1	0	0	1	0	1
chr_1	2950273	2950273	INDEL	38	1	0	0	0	1	0	0	0	1	0	1	1	1	1	1	1	1	1
chr_1	2965310	2966299	HDR	989	1	0	0	0	0	0	0	0	0	0	0	0	0	0	0	0	0	0
chr_1	2974557	2974557	INDEL	11	1	1	1	1	1	1	1	0	1	0	0	0	1	0	1	1	1	0
chr_1	2979160	2979178	INDEL	18	1	0	0	0	0	0	0	0	0	0	0	0	0	0	0	0	0	0
chr_1	3012467	3012467	INDEL	11	1	0	1	0	0	1	0	1	1	1	0	0	1	1	1	0	0	0
chr_1	3019681	3019717	INDEL	36	1	1	0	0	0	0	0	0	0	0	0	0	0	0	0	0	0	0
chr_1	3023997	3024013	INDEL	16	1	0	0	1	1	1	1	0	1	1	1	0	1	1	0	1	1	0
chr_1	3027092	3027115	INDEL	23	1	1	0	0	1	1	1	1	0	0	0	1	0	1	1	0	0	0
chr_1	3035762	3035913	HDR	151	1	0	0	0	0	0	0	0	0	0	0	0	0	0	0	0	0	0
chr_1	3051321	3051345	INDEL	24	1	0	0	0	0	0	0	0	0	0	0	0	0	0	0	0	0	0
chr_1	3064678	3064678	INDEL	15	1	1	1	1	1	1	1	1	1	0	1	1	1	0	0	0	0	0
chr_1	3085121	3085775	HDR	654	1	0	0	0	0	0	0	1	0	0	0	0	1	0	0	0	0	1
chr_1	3099042	3099042	INDEL	25	1	0	1	0	1	1	1	1	0	0	1	1	0	0	0	1	1	0
chr_1	3109759	3109759	INDEL	13	1	1	0	0	0	0	0	0	0	0	1	0	0	0	1	1	0	1
chr_1	3111533	3112391	HDR	858	1	0	0	0	1	1	1	1	0	0	1	0	0	0	1	0	0	0
chr_1	3126871	3126888	INDEL	17	1	0	0	1	0	0	0	1	0	0	1	1	0	0	0	1	1	1
chr_1	3152529	3152548	INDEL	19	1	1	1	1	1	1	1	1	1	1	1	0	1	0	1	1	1	1
chr_1	3156962	3163916	HDR	7675	1	0	0	0	0	0	0	0	0	0	0	0	0	0	0	0	0	0
chr_1	3169380	3169381	INDEL	173	1	0	0	0	1	0	0	0	0	0	0	0	0	1	0	0	1	0
chr_1	3171785	3171812	INDEL	27	1	0	0	0	0	1	0	0	0	0	0	0	0	0	0	0	0	0
chr_1	3180287	3180319	INDEL	32	1	0	0	0	0	0	0	0	0	0	0	0	0	0	0	0	0	0
chr_1	3182601	3182601	INDEL	27	1	1	1	0	1	1	1	0	1	1	1	0	1	1	1	1	1	0
chr_1	3185303	3185323	INDEL	20	1	0	0	0	0	0	1	1	0	0	0	0	1	1	0	1	1	0
chr_1	3195320	3195325	CP	7940	1	0	0	0	0	0	0	0	0	0	0	0	0	0	0	0	0	0
chr_1	3195495	3195495	INDEL	11	1	1	1	1	0	1	1	1	1	1	1	1	0	1	1	1	0	1
chr_1	3199367	3201208	INDEL	1841	1	0	0	0	0	1	1	1	1	1	0	0	0	1	0	0	0	0
chr_1	3204535	3204535	INDEL	18	1	0	0	0	0	0	0	0	0	0	0	1	0	1	0	0	1	1
chr_1	3207554	3208293	INDEL	739	1	0	0	0	0	0	0	0	0	0	0	0	0	0	0	0	0	0
chr_1	3250483	3250483	INDEL	13	1	0	0	0	0	0	0	0	0	0	0	0	0	0	0	0	0	0
chr_1	3261568	3263850	INDEL	2282	1	0	1	1	0	0	1	1	0	1	1	1	1	0	0	1	0	0
chr_1	3267749	3267749	INDEL	12	1	0	0	0	0	1	0	0	0	0	0	0	0	0	0	0	0	1
chr_1	3273198	3273481	TDM	283	1	0	0	0	0	0	0	0	0	0	0	0	0	0	0	0	0	0
chr_1	3273312	3273357	INDEL	45	1	0	0	0	0	0	0	0	0	0	0	0	0	0	0	0	0	0
chr_1	3277347	3277365	INDEL	18	1	0	0	0	0	0	0	0	0	0	0	0	0	0	0	0	0	0
chr_1	3289537	3289549	INDEL	12	1	0	0	0	0	0	0	0	0	0	0	0	0	0	0	0	0	0
chr_1	3291273	3291273	INDEL	14	1	1	1	1	1	1	1	1	1	0	1	1	1	1	1	1	1	1
chr_1	3296619	3296673	INDEL	54	1	0	0	0	0	0	0	0	0	0	0	0	0	0	0	0	0	0
chr_1	3296674	3296686	INDEL	12	1	0	0	0	0	0	0	0	0	0	0	0	0	0	0	0	0	0
chr_1	3302238	3307267	TRA	5029	1	0	0	0	0	0	0	0	0	0	0	0	0	0	0	0	0	0
chr_1	3302667	3302685	INDEL	18	1	1	0	0	0	0	0	0	1	0	0	0	0	0	0	0	0	0
chr_1	3303545	3303558	INDEL	13	1	0	0	0	0	0	0	0	0	0	0	0	0	0	0	0	0	0
chr_1	3305535	3307489	DUP	1954	1	0	0	0	0	0	0	0	0	0	0	0	0	0	0	0	0	0
chr_1	3317675	3317675	INDEL	12	1	0	0	0	0	0	0	0	0	1	0	0	0	0	0	1	1	0
chr_1	3327920	3327920	INDEL	11	1	0	1	0	1	1	0	1	1	0	1	1	1	0	1	1	0	1
chr_1	3343504	3343535	INDEL	31	1	0	0	0	0	0	0	0	0	0	0	0	0	0	0	0	0	0
chr_1	3343538	3343555	INDEL	17	1	0	0	0	0	0	0	0	1	0	0	0	0	0	0	0	0	0
chr_1	3343638	3343638	INDEL	14	1	0	0	0	0	0	1	0	0	0	0	0	0	0	0	0	1	0
chr_1	3343719	3343737	INDEL	18	1	0	0	0	0	0	1	1	0	0	0	0	0	0	0	0	0	0
chr_1	3362277	3362295	INDEL	18	1	1	0	0	0	0	0	0	0	0	0	1	0	0	0	0	0	0
chr_1	3381666	3381666	INDEL	12	1	0	1	0	0	1	0	1	0	1	0	0	1	1	1	1	1	0
chr_1	3384016	3384276	INDEL	260	1	0	1	0	1	1	1	1	1	1	0	0	0	0	1	0	0	1
chr_1	3388968	3388976	CP	3901	1	0	0	0	0	0	0	0	0	0	0	0	0	0	0	0	0	0
chr_1	3402375	3402375	INDEL	33	1	1	0	0	0	0	0	0	0	0	0	0	0	0	0	0	0	0
chr_1	3406071	3406213	DUP	143	1	0	0	0	0	1	1	0	0	0	1	0	1	1	0	0	1	0
chr_1	3406350	3406369	INDEL	19	1	0	0	0	0	0	0	0	0	0	0	0	0	0	0	0	0	0
chr_1	3423444	3423462	INDEL	18	1	0	0	1	1	0	0	0	0	0	0	0	0	0	0	0	0	0
chr_1	3436244	3436262	INDEL	18	1	1	1	0	0	1	1	0	1	0	0	0	0	0	0	1	0	0
chr_1	3439592	3439609	INDEL	17	1	0	1	1	0	0	1	0	0	0	0	1	0	0	0	0	0	0
chr_1	3439611	3439623	INDEL	12	1	0	1	1	0	0	1	0	0	0	0	1	0	0	0	0	0	0
chr_1	3440202	3440359	HDR	309	1	0	0	0	0	0	0	0	0	0	0	0	0	0	0	0	0	0
chr_1	3441458	3441630	INDEL	172	1	0	0	0	1	0	1	0	0	0	1	0	1	0	0	0	0	1
chr_1	3456047	3456069	INDEL	22	1	0	0	0	0	0	0	0	0	0	0	0	0	0	0	0	0	0
chr_1	3473430	3473448	INDEL	18	1	1	0	1	1	1	1	0	1	0	1	1	1	1	0	1	0	1
chr_1	3482609	3482622	INDEL	13	1	1	1	1	0	1	1	1	1	1	1	1	0	1	1	0	0	1
chr_1	3483953	3483964	INDEL	11	1	0	1	0	1	1	1	1	1	1	0	0	0	1	1	0	0	0
chr_1	3484271	3484283	INDEL	12	1	0	1	0	1	1	1	1	1	1	0	0	0	1	1	0	0	0
chr_1	3485214	3485239	INDEL	25	1	0	0	0	0	0	0	0	0	0	0	0	0	0	0	0	0	0
chr_1	3499883	3502031	HDR	2148	1	0	0	0	0	0	0	0	0	0	0	1	1	0	0	0	0	0
chr_1	3510721	3510721	INDEL	15	1	0	0	0	0	0	0	0	0	0	0	0	0	0	0	0	0	0
chr_1	3526655	3526802	HDR	147	1	0	0	0	0	0	0	0	0	0	0	0	0	0	0	0	0	0
chr_1	3537408	3537445	INDEL	37	1	0	0	0	0	0	0	0	0	0	0	0	0	0	0	0	0	0
chr_1	3542417	3542422	CP	518	1	0	1	0	1	1	1	1	0	0	0	0	0	0	0	0	0	0
chr_1	3556407	3556407	INDEL	54	1	0	1	0	1	1	1	1	1	1	1	0	0	0	1	0	0	0
chr_1	3578704	3578704	INDEL	19	1	1	0	1	1	1	0	0	1	1	1	0	1	1	1	0	0	1
chr_1	3581324	3586788	INVTR	5487	1	0	0	0	0	0	0	0	0	0	0	0	0	0	0	0	0	0
chr_1	3584357	3586648	INVDP	2291	1	0	0	0	0	0	0	0	0	0	0	0	0	0	0	0	0	0
chr_1	3584981	3585003	INDEL	22	1	0	0	0	0	0	0	0	0	0	0	0	0	0	0	0	0	0
chr_1	3585113	3585113	INDEL	11	1	0	0	0	0	0	0	0	0	0	0	0	0	0	0	0	0	0
chr_1	3585120	3585120	INDEL	12	1	0	0	0	0	0	0	0	0	0	0	0	0	0	0	0	0	0
chr_1	3585285	3585303	INDEL	18	1	0	0	0	0	0	0	0	0	0	0	0	0	0	0	0	0	0
chr_1	3586942	3586964	INDEL	22	1	0	0	0	0	0	0	0	0	0	0	0	0	0	0	0	0	0
chr_1	3599001	3599007	CP	468	1	1	1	1	1	0	0	0	0	0	0	0	0	0	0	1	0	1
chr_1	3608877	3608949	INDEL	72	1	0	0	1	1	1	0	1	1	0	1	0	1	0	1	1	1	0
chr_1	3609036	3609036	INDEL	13	1	0	0	1	1	1	0	1	1	0	1	0	1	0	1	1	1	0
chr_1	3617125	3618743	TRA	1618	1	0	0	0	0	0	0	0	1	0	0	0	0	0	0	0	0	0
chr_1	3625672	3625672	INDEL	12	1	0	0	1	0	0	0	0	0	0	0	0	0	0	0	0	0	0
chr_1	3642454	3642454	INDEL	1292	1	0	0	1	0	0	0	1	0	0	0	0	0	0	1	0	1	0
chr_1	3643657	3643670	INDEL	13	1	0	0	0	1	0	1	1	1	1	0	1	0	0	1	1	0	0
chr_1	3646062	3646312	HDR	250	1	0	0	1	0	0	0	0	1	0	0	0	0	0	0	0	0	0
chr_1	3661753	3661774	INDEL	21	1	0	1	0	0	0	0	0	0	0	0	0	0	0	0	0	1	0
chr_1	3672537	3672537	INDEL	37	1	0	0	0	0	0	0	0	0	0	0	0	0	0	0	0	0	0
chr_1	3711877	3712362	DUP	485	1	1	1	1	0	0	0	0	0	0	0	0	1	1	1	1	1	0
chr_1	3718251	3718620	HDR	369	1	0	0	0	0	0	0	0	0	0	0	0	0	0	0	0	0	0
chr_1	3730540	3730559	INDEL	19	1	1	0	1	1	1	1	1	1	1	0	1	1	0	1	1	1	0
chr_1	3736946	3736962	HDR	467	1	0	0	0	0	0	0	0	0	0	0	0	0	0	1	0	0	0
chr_1	3741914	3741930	INDEL	16	1	0	0	0	0	0	0	0	0	0	0	0	0	0	0	0	0	0
chr_1	3758359	3758359	INDEL	27	1	0	0	1	0	1	1	0	1	0	0	0	0	1	0	0	0	0
chr_1	3766119	3766263	TRA	144	1	0	0	0	0	0	0	0	1	0	0	0	0	0	0	0	0	0
chr_1	3770039	3770313	INVDP	274	1	0	0	0	0	0	0	0	0	0	0	0	0	0	0	0	0	0
chr_1	3794920	3795710	INDEL	790	1	0	0	0	0	0	0	0	0	0	0	0	0	0	0	0	0	0
chr_1	3798471	3798471	INDEL	15	1	0	0	0	0	0	0	0	0	0	0	0	0	0	0	0	0	0
chr_1	3798881	3798881	INDEL	14	1	1	1	1	0	1	1	1	1	1	1	1	1	1	0	1	1	1
chr_1	3812241	3812241	INDEL	57	1	1	1	1	1	1	1	0	1	1	1	1	1	0	1	1	1	0
chr_1	3844787	3844885	CP	231	1	0	0	1	0	1	0	0	0	0	0	0	0	1	0	0	0	0
chr_1	3844933	3845226	CP	1427	1	0	0	0	0	0	0	0	0	0	0	0	0	0	0	0	0	0
chr_1	3845954	3846141	CP	187	1	0	0	0	0	0	0	0	0	0	0	0	0	0	0	0	0	0
chr_1	3848391	3853044	INDEL	4653	1	0	1	1	0	1	1	0	1	0	1	1	0	0	0	0	0	1
chr_1	3853631	3853658	INDEL	27	1	0	0	0	0	0	0	0	0	0	0	0	0	0	0	0	0	0
chr_1	3853762	3853762	INDEL	40	1	0	0	0	0	0	0	0	0	0	0	0	0	0	0	0	0	0
chr_1	3857044	3857142	INDEL	98	1	0	0	0	0	0	0	0	0	0	0	0	0	0	0	0	0	0
chr_1	3860736	3860736	INDEL	24	1	0	0	0	0	0	0	0	0	0	0	0	0	0	0	0	0	0
chr_1	3868999	3868999	INDEL	18	1	1	1	1	1	1	1	1	1	0	1	1	1	0	1	1	1	1
chr_1	3883838	3884026	CP	188	1	0	0	0	0	0	0	0	0	0	0	0	0	0	0	0	1	0
chr_1	3884487	3884487	INDEL	19	1	0	0	0	0	0	0	1	0	0	0	0	0	0	0	0	0	0
chr_1	3884557	3884557	INDEL	18	1	1	1	0	1	0	1	0	0	1	0	1	0	0	1	0	0	1
chr_1	3884656	3884745	INDEL	89	1	1	0	0	0	0	0	0	1	1	1	0	0	1	1	0	1	0
chr_1	3900221	3900221	INDEL	38	1	1	1	0	1	1	1	1	1	1	1	0	1	0	1	1	1	0
chr_1	3913775	3913831	INDEL	56	1	0	0	0	0	0	0	0	0	0	0	0	0	0	0	0	0	0
chr_1	3916851	3916867	INDEL	16	1	0	0	0	0	0	0	0	0	0	0	0	0	0	0	0	0	0
chr_1	3927442	3927454	INDEL	12	1	1	1	1	0	1	1	1	1	1	0	1	0	1	1	1	0	1
chr_1	3929120	3929125	CP	7128	1	0	1	0	0	0	0	0	0	0	0	0	0	0	0	0	0	0
chr_1	3930282	3930296	INDEL	14	1	0	0	0	0	0	0	0	0	0	0	0	0	0	0	0	0	0
chr_1	3936599	3936616	INDEL	17	1	0	0	1	0	0	0	1	1	0	1	1	1	0	0	0	1	1
chr_1	3940792	3940792	INDEL	67	1	1	0	0	0	0	0	0	0	1	1	1	0	0	1	1	0	0
chr_1	3958325	3958336	INDEL	11	1	0	0	0	0	1	0	1	1	0	0	0	0	1	1	0	1	1
chr_1	3958423	3958423	INDEL	11	1	1	0	1	0	0	1	1	1	1	0	1	0	1	0	0	1	0
chr_1	3961563	3961563	INDEL	12	1	1	1	0	1	1	1	1	1	0	1	1	1	1	1	1	1	1
chr_1	3963631	3963725	INDEL	94	1	1	1	1	0	1	0	0	0	0	0	0	0	0	1	0	0	0
chr_1	3990478	3990478	INDEL	69	1	0	1	0	0	0	0	0	0	0	0	0	0	0	1	0	0	0
chr_1	3990818	3990871	INDEL	53	1	0	0	0	0	0	0	0	0	0	0	0	0	0	0	0	0	0
chr_1	3991868	3991868	INDEL	73	1	0	0	1	1	1	1	0	0	0	0	1	1	0	0	1	1	1
chr_1	3998557	3998572	INDEL	15	1	0	0	0	0	0	0	0	1	0	0	0	0	0	0	0	0	0
chr_1	4001336	4001336	INDEL	32	1	0	0	0	0	0	0	0	0	0	0	0	0	0	0	0	0	0
chr_1	4003190	4013072	CP	9882	1	1	1	1	0	1	0	0	1	0	0	1	1	1	0	1	1	0
chr_1	4028745	4028745	INDEL	15	1	0	1	1	1	0	0	0	1	1	0	0	1	0	0	1	1	1
chr_1	4033079	4033079	INDEL	20	1	1	1	1	1	1	1	0	1	0	1	1	1	1	0	1	1	1
chr_1	4033136	4033152	INDEL	16	1	0	0	0	0	0	0	0	0	0	0	0	0	0	0	0	0	0
chr_1	4034642	4035154	HDR	512	1	0	0	1	0	0	0	0	0	0	0	1	0	1	0	0	0	0
chr_1	4052812	4052892	INDEL	80	1	0	0	0	0	0	0	0	0	0	0	0	0	0	0	0	0	0
chr_1	4066681	4069777	TRA	3096	1	0	0	0	0	0	0	0	0	0	0	0	0	0	0	0	0	0
chr_1	4068990	4069011	INDEL	21	1	0	0	0	0	0	0	0	0	0	0	0	0	0	1	0	0	0
chr_1	4069018	4069035	INDEL	17	1	0	0	0	0	0	0	0	0	0	0	0	0	0	0	0	0	0
chr_1	4079708	4079785	CP	152	1	0	0	0	0	0	0	0	0	0	0	0	0	0	0	0	0	0
chr_1	4104070	4104070	INDEL	18	1	0	0	0	1	0	1	1	1	1	0	1	1	1	1	1	0	0
chr_1	4107112	4107112	INDEL	13	1	1	1	0	0	0	0	0	0	1	0	0	0	0	0	1	1	0
chr_1	4117046	4117046	INDEL	18	1	1	0	0	0	0	0	0	0	1	1	0	1	0	0	0	0	1
chr_1	4117424	4117424	INDEL	15	1	0	0	0	0	0	0	0	0	0	0	0	0	0	0	0	0	0
chr_1	4127551	4127551	INDEL	34	1	0	0	0	0	0	0	0	0	0	0	0	0	0	0	0	0	0
chr_1	4136878	4136881	INDEL	43	1	0	0	0	0	0	0	0	0	0	0	0	0	0	0	0	1	0
chr_1	4152741	4152742	INDEL	780	1	0	0	0	1	0	0	0	1	0	0	0	0	0	0	0	0	0
chr_1	4185288	4185288	INDEL	11	1	1	1	1	1	1	1	1	1	1	0	1	1	0	0	1	1	0
chr_1	4193882	4194268	CP	386	1	1	1	1	1	0	1	0	0	1	1	1	1	0	1	1	0	0
chr_1	4215410	4215443	HDR	165	1	0	1	0	0	1	1	1	0	1	0	1	0	0	0	1	0	0
chr_1	4254055	4254055	INDEL	21	1	1	1	1	1	1	1	1	1	1	1	1	1	1	1	1	1	1
chr_1	4254287	4254304	INDEL	17	1	0	0	0	0	0	0	0	0	0	0	0	0	0	0	0	0	0
chr_1	4263497	4263521	INDEL	24	1	0	0	0	0	0	0	0	0	1	0	0	0	0	0	0	0	0
chr_1	4264320	4264343	INDEL	23	1	0	0	0	0	0	0	0	0	0	0	0	0	0	0	0	0	0
chr_1	4266673	4266673	INDEL	34	1	0	0	0	0	0	0	1	0	1	1	1	1	0	0	1	0	0
chr_1	4280050	4280275	HDR	225	1	0	0	0	0	0	0	0	0	0	0	0	1	0	0	0	0	0
chr_1	4310960	4310960	INDEL	17	1	1	1	1	1	1	1	1	1	1	1	1	1	1	1	1	1	1
chr_1	4318141	4318141	INDEL	12	1	1	1	1	1	0	1	1	0	0	1	0	1	1	0	1	0	1
chr_1	4318558	4318558	INDEL	11	1	0	1	0	0	0	0	1	0	0	1	0	0	0	0	0	1	0
chr_1	4326057	4326766	HDR	709	1	0	0	0	0	1	0	1	0	0	1	1	0	0	0	0	1	1
chr_1	4330523	4330523	INDEL	19	1	1	0	1	1	1	0	1	0	1	0	1	1	1	1	1	1	1
chr_1	4332211	4332414	HDR	324	1	1	0	0	0	0	0	0	0	0	0	0	0	0	0	0	0	0
chr_1	4336302	4336314	INDEL	12	1	1	1	1	0	0	0	0	0	0	0	0	0	0	1	0	0	0
chr_1	4340933	4341603	INDEL	670	1	1	0	0	0	0	0	0	1	0	0	0	0	0	0	0	0	0
chr_1	4357757	4357757	INDEL	17	1	1	1	0	1	0	1	0	1	1	0	0	0	0	1	1	0	1
chr_1	4367342	4367524	HDR	182	1	0	1	0	0	1	1	0	0	1	1	1	0	1	0	1	1	0
chr_1	4372059	4372059	INDEL	23	1	1	1	1	0	1	1	1	1	1	1	1	0	1	0	1	1	1
chr_1	4382249	4382260	INDEL	11	1	0	1	1	1	1	0	0	0	0	0	1	0	0	0	1	1	0
chr_1	4388598	4388611	INDEL	13	1	0	0	0	1	0	0	0	1	1	0	0	0	0	1	1	0	0
chr_1	4390509	4390523	INDEL	14	1	0	0	0	0	0	0	0	0	0	0	0	0	0	0	0	0	0
chr_1	4390843	4390850	CP	104	1	0	0	0	1	0	1	0	0	0	0	0	0	0	0	1	1	0
chr_1	4391577	4391577	INDEL	19	1	1	0	0	1	1	1	1	0	1	1	1	1	1	0	1	1	1
chr_1	4399510	4399529	INDEL	19	1	0	1	1	0	0	0	0	1	0	1	0	1	0	1	0	0	0
chr_1	4399626	4399651	INDEL	25	1	0	1	0	0	0	0	0	0	0	0	0	0	0	0	0	0	0
chr_1	4401526	4401575	INDEL	49	1	0	0	0	0	0	0	0	1	1	0	1	0	0	1	0	0	0
chr_1	4403522	4403522	INDEL	11	1	1	1	1	0	1	1	1	1	1	1	1	0	0	1	1	1	1
chr_1	4411289	4412041	HDR	914	1	0	0	1	0	0	1	0	0	0	0	1	0	1	1	1	1	1
chr_1	4416143	4416172	INDEL	29	1	0	1	1	0	0	0	1	1	1	0	1	0	1	1	0	0	1
chr_1	4416174	4416186	INDEL	12	1	0	1	1	0	0	0	1	1	1	0	1	0	1	1	0	0	0
chr_1	4431420	4431637	INDEL	217	1	1	0	0	0	0	0	0	0	0	0	0	0	0	0	0	0	0
chr_1	4440540	4440689	HDR	156	1	0	0	1	0	0	1	0	0	1	0	0	0	0	0	1	0	1
chr_1	4443492	4443492	INDEL	22	1	1	1	0	1	1	1	1	1	0	0	1	1	1	1	1	1	0
chr_1	4503727	4503738	INDEL	11	1	1	0	1	0	1	0	1	1	1	0	1	1	1	1	1	0	1
chr_1	4503916	4503935	INDEL	19	1	1	0	1	0	1	0	1	1	1	0	1	1	1	1	1	0	1
chr_1	4504112	4504112	INDEL	11	1	1	1	1	1	1	1	1	1	1	1	1	1	1	1	1	1	1
chr_1	4505750	4505821	CP	71	1	0	1	0	0	0	0	0	1	0	0	0	0	0	0	0	0	0
chr_1	4508057	4508332	INDEL	275	1	0	0	1	0	0	0	0	0	1	0	0	0	0	1	0	1	0
chr_1	4509625	4509733	INVDP	108	1	0	0	0	0	0	0	0	0	0	0	0	0	0	0	0	0	0
chr_1	4512117	4512413	HDR	1031	1	0	0	0	0	0	0	0	0	0	0	0	0	0	0	0	0	0
chr_1	4519574	4519926	TRA	356	1	0	0	0	0	0	0	0	0	0	0	0	0	0	0	0	0	0
chr_1	4525516	4525719	TRA	203	1	0	0	0	0	0	0	0	0	0	0	0	0	0	0	0	0	0
chr_1	4550557	4550557	INDEL	28	1	0	0	0	0	1	0	0	0	0	0	0	0	1	1	0	0	1
chr_1	4550706	4551853	HDR	1147	1	0	0	0	0	1	0	0	0	0	0	0	0	1	1	0	0	1
chr_1	4554273	4554425	HDR	181	1	0	0	0	0	0	0	0	0	0	0	0	0	0	0	1	0	0
chr_1	4554950	4554950	INDEL	21	1	0	0	0	0	0	1	0	0	1	0	1	0	0	0	0	0	0
chr_1	4559913	4560465	CP	552	1	1	0	0	0	1	0	0	0	0	0	0	0	0	0	0	0	0
chr_1	4563163	4563163	INDEL	22	1	0	1	0	1	1	0	1	1	1	1	1	1	1	1	1	1	1
chr_1	4566632	4566651	INDEL	19	1	0	0	0	0	0	0	0	0	0	0	0	0	0	0	0	0	0
chr_1	4575173	4575701	HDR	528	1	0	1	1	1	0	1	0	1	0	0	0	1	1	0	1	1	1
chr_1	4602406	4602406	INDEL	26	1	1	0	1	1	0	0	1	0	1	1	1	1	1	0	1	1	1
chr_1	4612001	4612001	INDEL	11	1	1	1	0	1	1	1	0	0	0	1	1	1	1	0	1	1	1
chr_1	4621232	4621259	INDEL	27	1	0	0	0	0	0	0	0	0	0	0	0	0	0	0	0	0	0
chr_1	4650345	4650359	INDEL	14	1	0	0	0	0	0	0	0	0	0	0	0	0	0	0	0	0	0
chr_1	4652636	4652636	INDEL	16	1	1	1	1	0	0	0	1	0	0	0	0	0	0	0	0	1	0
chr_1	4667979	4667979	INDEL	21	1	1	1	0	1	0	1	1	0	0	1	1	1	0	1	1	0	1
chr_1	4669540	4669559	INDEL	19	1	0	0	0	0	0	0	0	0	0	0	0	0	0	0	0	0	0
chr_1	4675792	4675792	INDEL	35	1	1	1	1	1	1	1	0	1	1	0	0	0	0	1	0	0	0
chr_1	4676003	4676022	INDEL	19	1	0	1	0	1	0	1	0	1	1	0	0	0	0	1	0	0	0
chr_1	4680082	4680124	INDEL	42	1	0	0	1	0	1	0	0	0	0	0	0	0	0	0	0	0	0
chr_1	4702432	4702432	INDEL	57	1	0	0	1	1	0	0	0	0	0	0	0	0	0	0	0	0	0
chr_1	4702437	4702437	INDEL	12	1	0	0	1	1	0	0	0	1	0	0	0	0	1	1	0	0	0
chr_1	4703905	4704199	DUP	306	1	0	0	0	0	0	0	0	0	0	0	0	0	0	0	0	0	0
chr_1	4705513	4705768	HDR	255	1	0	0	0	0	0	0	0	0	0	0	0	0	0	0	0	0	0
chr_1	4712771	4712771	INDEL	11	1	1	1	1	1	0	1	0	1	0	0	0	0	0	0	1	0	1
chr_1	4725168	4725169	INDEL	17236	1	0	0	0	0	0	0	0	0	0	0	0	0	0	0	0	0	0
chr_1	4725702	4725963	INDEL	261	1	1	0	0	0	0	0	0	0	0	0	0	0	0	0	0	0	0
chr_1	4729215	4729215	INDEL	12	1	0	1	1	0	1	1	0	0	0	0	0	0	0	0	1	0	1
chr_1	4729339	4729339	INDEL	13	1	1	1	1	1	1	1	0	1	1	1	1	1	0	1	1	1	1
chr_1	4729668	4729670	INDEL	3124	1	0	0	0	0	0	0	0	0	0	0	0	0	0	0	0	0	0
chr_1	4724552	4755422	INV	51007	1	0	0	0	0	0	0	0	0	0	0	0	0	0	0	0	0	0
chr_1	4739561	4739561	INDEL	41	1	1	1	1	1	1	1	1	1	1	1	1	1	1	1	0	1	1
chr_1	4749074	4750020	HDR	946	1	1	1	1	0	0	0	0	0	0	0	0	1	0	1	0	1	0
chr_1	4751142	4751142	INDEL	21	1	1	1	1	1	1	1	0	1	1	0	1	1	0	1	1	1	1
chr_1	4758112	4758112	INDEL	24	1	0	0	0	0	0	0	0	0	0	0	0	0	0	0	0	0	0
chr_1	4758284	4758295	INDEL	11	1	1	1	1	1	1	1	1	1	1	0	1	1	0	1	1	1	1
chr_1	4767563	4767563	INDEL	15	1	0	0	0	0	0	0	1	1	0	1	0	0	0	0	1	0	0
chr_1	4780025	4780025	INDEL	24	1	1	1	1	1	0	1	1	1	1	1	1	0	1	1	1	1	1
chr_1	4789781	4790107	HDR	326	1	1	1	1	1	0	0	0	0	0	1	1	0	1	0	0	0	0
chr_1	4791017	4791150	HDR	139	1	0	1	0	0	0	0	0	0	0	1	1	0	1	0	0	0	0
chr_1	4796196	4796196	INDEL	24	1	0	0	0	0	0	0	0	0	1	0	0	0	0	0	0	0	0
chr_1	4797667	4797925	HDR	258	1	0	1	1	0	0	0	0	0	1	0	0	0	0	1	0	0	0
chr_1	4801352	4801420	INDEL	68	1	0	0	0	0	0	0	0	0	0	0	0	0	0	0	0	0	0
chr_1	4801537	4801538	INDEL	90	1	0	0	0	0	0	0	1	1	1	0	0	0	0	0	1	0	0
chr_1	4825826	4825834	CP	3390	1	0	0	0	0	0	0	0	0	0	0	0	0	0	0	0	0	0
chr_1	4826164	4826180	INDEL	16	1	0	1	0	0	1	0	0	0	0	1	0	0	0	0	0	0	0
chr_1	4826552	4826564	INDEL	12	1	0	0	0	0	0	0	0	0	0	0	0	0	0	0	0	0	0
chr_1	4850035	4850053	INDEL	18	1	0	1	0	0	0	0	1	0	1	0	1	1	0	0	0	0	0
chr_1	4860386	4860696	HDR	310	1	0	0	0	0	1	1	1	1	0	1	0	0	0	0	0	0	0
chr_1	4861178	4861338	HDR	160	1	0	1	0	0	0	0	0	1	0	0	0	0	0	0	0	1	0
chr_1	4867568	4867581	INDEL	13	1	0	0	0	0	0	0	0	0	0	0	0	0	0	0	0	0	0
chr_1	4879364	4879364	INDEL	61	1	0	0	0	0	1	0	0	0	0	1	1	0	0	0	1	0	0
chr_1	4896842	4896854	INDEL	12	1	1	1	1	1	1	1	1	1	1	0	1	1	1	1	1	1	1
chr_1	4901555	4901555	INDEL	22	1	1	0	0	1	0	0	0	0	0	1	1	1	0	0	1	1	0
chr_1	4907206	4907361	INVDP	155	1	0	0	0	0	0	0	0	0	0	0	0	0	0	0	0	0	0
chr_1	4910822	4913608	TRA	2786	1	0	0	0	0	0	0	0	0	0	0	0	0	0	0	0	0	0
chr_1	4913610	4913782	INVTR	172	1	0	0	0	0	0	0	0	0	0	0	0	0	0	0	0	0	0
chr_1	4931270	4931270	INDEL	13	1	1	1	0	0	0	0	1	1	0	0	1	1	1	1	1	1	1
chr_1	4934701	4934713	INDEL	12	1	1	1	1	0	1	1	1	1	1	1	1	0	1	1	1	1	1
chr_1	4944265	4944268	INDEL	1638	1	0	0	0	0	0	0	0	0	0	0	0	0	0	0	0	0	0
chr_1	4950082	4950082	INDEL	39	1	0	0	0	0	0	0	1	0	0	1	0	1	1	0	0	0	0
chr_1	4955519	4960008	HDR	4489	1	0	1	1	0	1	0	1	1	1	1	1	1	0	1	0	0	1
chr_1	4961205	4961593	INDEL	388	1	0	0	0	0	0	0	0	0	0	0	0	0	0	0	0	0	0
chr_1	4961787	4961787	INDEL	13	1	1	1	1	1	0	1	1	0	1	1	0	1	1	1	1	0	0
chr_1	4963124	4963127	INDEL	41	1	0	0	0	1	1	1	1	1	1	1	1	1	0	0	0	0	0
chr_1	4963246	4963247	INDEL	72	1	0	0	0	0	0	0	0	0	0	1	1	1	0	0	0	0	0
chr_1	4977131	4977452	HDR	352	1	0	0	0	0	0	0	0	0	1	0	0	0	0	0	0	0	0
chr_1	4979911	4979930	INDEL	19	1	0	0	0	0	0	0	0	0	0	0	0	0	0	0	0	0	0
chr_1	4998882	4998912	INDEL	30	1	1	0	0	0	0	0	0	0	0	0	0	0	0	0	0	0	0
chr_1	5003514	5003540	INDEL	26	1	0	0	0	0	0	0	0	0	0	0	0	0	0	0	0	0	0
chr_1	5007757	5007993	HDR	241	1	1	0	0	0	0	0	1	1	0	0	0	0	0	1	0	0	0
chr_1	5047941	5048430	CP	489	1	0	0	0	0	0	0	0	0	0	0	0	0	0	0	0	0	0
chr_1	5061840	5061995	INDEL	155	1	0	0	0	0	0	0	0	0	0	0	0	0	0	0	0	0	0
chr_1	5104295	5104312	INDEL	17	1	0	0	0	0	0	1	0	1	0	1	0	0	1	1	0	0	0
chr_1	5120538	5120549	INDEL	11	1	0	0	0	0	0	0	0	0	0	1	1	1	0	0	0	1	0
chr_1	5120880	5120880	INDEL	15	1	0	0	0	0	0	0	0	0	0	1	1	1	0	0	0	1	0
chr_1	5120884	5120884	INDEL	12	1	0	0	0	0	0	0	0	0	0	1	1	1	0	0	0	1	0
chr_1	5162641	5162675	INDEL	34	1	1	1	1	1	0	1	1	0	1	1	1	1	1	0	0	0	1
chr_1	5171895	5175186	TRA	3292	1	0	0	0	0	0	0	0	0	0	0	0	0	0	0	0	0	0
chr_1	5173225	5178251	TRA	5026	1	0	0	0	0	0	0	0	0	0	0	0	0	0	0	0	0	0
chr_1	5188947	5188947	INDEL	641	1	0	0	0	0	0	0	0	0	0	0	0	0	0	0	0	0	0
chr_1	5211064	5213599	INVDP	2535	1	0	0	0	0	0	0	0	0	0	0	0	0	0	0	0	0	0
chr_1	5228551	5228552	INDEL	164	1	1	1	1	1	0	0	1	1	0	0	0	0	0	0	1	0	0
chr_1	5231849	5231849	INDEL	22	1	1	1	1	1	1	1	1	1	1	1	0	1	1	1	1	1	0
chr_1	5249614	5249614	INDEL	35	1	0	0	0	0	0	0	0	0	0	0	0	0	0	0	0	0	0
chr_1	5249621	5249621	INDEL	14	1	0	0	0	0	0	0	0	0	0	0	0	0	0	0	0	0	0
chr_1	5253599	5253627	INDEL	28	1	0	0	0	0	0	0	0	0	0	0	0	0	0	0	0	0	0
chr_1	5256218	5257550	HDR	1332	1	0	0	0	0	1	0	0	1	1	1	0	1	0	1	0	0	1
chr_1	5285607	5285607	INDEL	38	1	0	0	0	0	0	0	0	0	0	0	0	0	0	0	0	0	0
chr_1	5296543	5296543	INDEL	11	1	0	0	0	1	0	1	1	0	1	0	1	1	1	1	0	1	1
chr_1	5300811	5300962	INDEL	151	1	0	1	0	0	0	1	1	0	0	0	1	1	0	1	1	1	1
chr_1	5359971	5360145	HDR	174	1	0	0	0	0	0	0	0	0	0	0	0	0	0	0	0	0	0
chr_1	5363794	5363878	INDEL	84	1	0	0	0	0	0	0	0	0	1	0	0	0	0	0	0	0	0
chr_1	5373268	5373268	INDEL	11	1	0	1	0	1	0	0	1	0	1	1	0	1	1	0	1	1	0
chr_1	5380950	5381143	HDR	211	1	0	0	1	0	0	1	1	0	0	0	1	0	1	0	1	0	1
chr_1	5383166	5383302	HDR	136	1	0	0	0	0	0	0	0	1	0	0	0	0	0	0	0	0	0
chr_1	5383721	5383721	INDEL	16	1	0	0	0	0	0	0	1	0	0	0	1	0	0	0	0	0	1
chr_1	5387281	5387281	INDEL	19	1	0	1	0	1	0	1	0	0	0	1	1	1	1	1	1	0	1
chr_1	5411331	5412687	HDR	1356	1	1	1	0	1	1	0	1	1	1	1	1	0	0	1	0	0	0
chr_1	5413044	5413594	HDR	550	1	1	0	1	0	1	0	1	1	1	0	1	0	0	1	1	1	0
chr_1	5428021	5428499	HDR	574	1	1	1	0	0	1	1	0	1	0	1	1	0	1	1	0	0	0
chr_1	5439773	5446128	INVTR	6357	1	0	0	0	0	0	0	0	0	0	0	0	0	0	0	0	0	0
chr_1	5459783	5459800	INDEL	17	1	1	0	0	1	1	1	0	1	1	0	1	1	1	0	0	0	1
chr_1	5512615	5513583	HDR	968	1	0	0	0	0	1	0	0	0	0	0	0	0	0	0	0	0	0
chr_1	5516658	5516676	INDEL	18	1	1	1	1	1	1	1	1	1	1	1	0	1	1	1	0	1	1
chr_1	5524102	5524103	INDEL	385	1	0	0	0	1	0	1	0	1	1	0	0	0	0	0	0	0	0
chr_1	5533204	5533823	HDR	619	1	1	0	1	1	0	0	0	0	0	1	0	1	0	0	0	1	1
chr_1	5538253	5557085	HDR	18832	1	0	0	0	0	0	0	1	0	1	0	0	1	1	1	1	0	1
chr_1	5558707	5560502	HDR	1913	1	0	0	0	0	0	0	0	0	0	0	0	1	0	0	0	0	0
chr_1	5563644	5563647	INDEL	38	1	1	1	1	0	1	1	1	0	0	0	1	0	1	1	0	0	1
chr_1	5566401	5566401	INDEL	38	1	0	1	0	1	1	1	1	1	1	1	1	1	1	1	1	1	1
chr_1	5569120	5569144	INDEL	24	1	0	0	0	0	0	0	0	0	0	1	1	1	0	0	0	1	1
chr_1	5576994	5577329	HDR	339	1	0	0	0	0	0	0	0	0	0	0	0	0	0	0	0	0	0
chr_1	5603661	5603804	HDR	180	1	0	1	0	1	1	0	0	0	0	1	0	0	1	0	0	1	1
chr_1	5607698	5607703	CP	7940	1	0	0	0	0	0	0	0	0	0	0	0	0	0	0	0	0	0
chr_1	5609212	5609335	HDR	126	1	0	0	0	0	0	0	0	0	0	0	0	0	0	0	0	0	0
chr_1	5609878	5609899	INDEL	21	1	0	1	0	1	0	1	0	0	0	0	0	0	0	0	0	0	0
chr_1	5612603	5612761	CP	1558	1	0	0	0	0	0	1	0	0	0	0	0	0	0	0	0	0	0
chr_1	5613954	5613954	INDEL	64	1	1	1	1	1	0	1	0	1	0	0	0	0	1	0	0	1	1
chr_1	5629643	5629643	INDEL	66	1	1	1	1	1	0	1	1	0	1	0	1	1	0	1	1	0	1
chr_1	5629664	5629664	INDEL	14	1	1	1	1	1	0	1	1	1	1	1	1	1	0	1	1	0	1
chr_1	5631406	5631533	INDEL	127	1	1	0	1	0	0	0	0	1	1	0	0	1	0	0	0	1	1
chr_1	5631708	5631708	INDEL	14	1	0	0	0	0	0	0	0	0	0	0	0	0	0	0	0	0	0
chr_1	5640858	5640873	INDEL	15	1	0	0	0	0	0	0	0	0	0	0	0	0	0	0	0	0	0
chr_1	5643921	5644390	HDR	469	1	0	0	0	0	0	0	0	0	0	0	0	0	0	0	0	0	0
chr_1	5648893	5648921	INDEL	28	1	0	0	0	0	0	0	0	0	0	0	0	0	0	0	0	0	0
chr_1	5652458	5652475	INDEL	17	1	0	0	0	0	0	0	0	0	0	0	0	0	0	1	0	0	0
chr_1	5652614	5652666	INDEL	52	1	0	0	0	0	1	0	0	1	0	0	0	0	0	0	0	0	0
chr_1	5653440	5653472	INDEL	32	1	0	0	0	0	0	0	0	0	0	0	0	0	0	0	0	0	0
chr_1	5652475	5652972	TDM	497	1	0	0	0	0	0	0	0	0	0	0	0	0	0	0	0	0	0
chr_1	5667427	5671082	HDR	3706	1	0	0	0	1	0	0	0	0	0	1	1	0	0	0	0	1	0
chr_1	5674694	5674713	INDEL	19	1	1	1	1	1	1	1	0	0	1	1	1	1	1	1	1	0	0
chr_1	5689775	5690020	HDR	245	1	1	0	1	1	1	1	0	1	1	1	1	1	1	1	1	1	1
chr_1	5709748	5709764	INDEL	16	1	0	1	0	0	0	1	1	0	1	0	0	0	0	0	1	1	0
chr_1	5712291	5712291	INDEL	19	1	0	1	0	1	1	0	0	0	1	1	0	1	0	0	0	0	0
chr_1	5724052	5724128	INDEL	76	1	0	0	0	0	0	0	0	0	0	0	0	0	0	0	0	0	0
chr_1	5729759	5729780	INDEL	21	1	0	0	1	1	0	0	0	0	0	0	0	0	0	0	0	0	0
chr_1	5756329	5756353	INDEL	24	1	0	0	0	0	0	1	1	1	1	0	0	0	1	1	0	0	0
chr_1	5773908	5773936	INDEL	28	1	1	1	0	0	0	0	1	0	0	1	0	0	1	1	1	1	0
chr_1	5774690	5774703	INDEL	13	1	0	0	0	0	1	0	0	0	0	1	0	0	0	0	1	1	1
chr_1	5780444	5780444	INDEL	17	1	1	1	0	0	1	1	1	1	1	1	1	1	0	1	0	1	1
chr_1	5789696	5789710	INDEL	14	1	0	0	0	0	0	0	0	0	0	0	0	0	0	0	0	0	0
chr_1	5790156	5790156	INDEL	23	1	1	0	1	1	1	0	1	1	1	0	1	1	1	1	1	1	1
chr_1	5791387	5791536	HDR	149	1	1	1	1	1	1	1	1	1	1	0	0	0	1	1	1	1	1
chr_1	5797159	5797221	CP	62	1	0	0	0	0	0	0	0	0	0	0	0	0	0	0	0	0	0
chr_1	5804765	5804786	INDEL	21	1	0	0	0	0	0	0	0	0	0	0	0	0	0	0	0	0	0
chr_1	5805030	5805055	INDEL	25	1	0	0	0	0	0	0	0	0	0	0	0	0	0	0	0	0	0
chr_1	5810135	5810135	INDEL	27	1	1	0	1	1	0	1	0	0	1	1	0	0	0	0	0	0	1
chr_1	5812122	5812289	HDR	167	1	0	0	0	0	0	0	0	0	0	0	0	0	0	0	0	0	0
chr_1	5812950	5812970	INDEL	20	1	0	0	0	0	0	0	1	0	0	0	0	0	0	0	0	0	0
chr_1	5813652	5813670	INDEL	18	1	0	0	0	0	0	0	0	0	0	0	0	0	0	0	0	0	0
chr_1	5832913	5832924	INDEL	11	1	1	1	1	0	0	0	0	0	1	0	0	1	1	0	0	1	1
chr_1	5836863	5836863	INDEL	13	1	0	1	1	0	0	0	1	1	1	0	0	0	0	0	0	1	0
chr_1	5836908	5836908	INDEL	11	1	0	1	0	0	0	0	1	1	1	0	0	0	0	0	0	1	0
chr_1	5842600	5842640	INDEL	40	1	1	0	0	0	0	0	0	0	0	0	0	0	0	1	0	0	0
chr_1	5843785	5846417	HDR	2657	1	0	0	0	1	0	0	0	0	0	0	1	0	0	0	0	0	1
chr_1	5847075	5853920	HDR	6845	1	0	0	0	0	0	0	0	0	0	0	0	0	0	0	0	0	0
chr_1	5863813	5863817	INDEL	294	1	0	0	0	0	0	0	0	0	0	0	0	0	0	0	0	0	0
chr_1	5879669	5879995	HDR	326	1	0	0	0	0	0	0	0	0	0	0	1	0	0	0	0	0	0
chr_1	5904184	5904199	INDEL	15	1	1	1	1	0	1	1	1	1	1	1	1	0	1	1	0	1	1
chr_1	5905720	5905720	INDEL	12	1	0	0	0	0	0	1	0	1	0	1	0	1	1	0	0	1	1
chr_1	5918742	5918742	INDEL	12	1	0	0	0	1	0	0	0	1	1	0	0	0	0	0	0	0	0
chr_1	5923466	5923765	HDR	299	1	0	0	0	0	0	0	1	0	0	0	0	0	0	1	0	0	0
chr_1	5933210	5933228	INDEL	18	1	1	1	1	1	1	1	0	1	0	1	1	1	1	0	1	1	0
chr_1	5936511	5936511	INDEL	36	1	1	1	1	1	1	1	1	1	1	1	1	1	1	1	1	1	1
chr_1	5937314	5937982	CP	668	1	0	0	0	0	1	0	0	1	0	0	0	0	1	0	0	0	0
chr_1	5938901	5939430	TDM	749	1	0	0	0	0	0	0	0	0	0	0	0	0	0	0	0	0	0
chr_1	5939885	5939885	INDEL	18	1	0	1	0	1	0	0	0	0	1	0	0	1	0	0	0	0	0
chr_1	5940918	5941236	TDM	450	1	0	0	0	0	0	0	0	0	0	0	0	0	0	0	0	0	0
chr_1	5943562	5944408	TDM	946	1	0	0	0	0	0	0	0	0	0	0	0	0	0	0	0	0	0
chr_1	5949180	5949815	TDM	1039	1	0	0	0	0	0	0	0	0	0	0	0	0	0	0	0	0	0
chr_1	5950912	5951335	HDR	423	1	0	0	0	0	0	0	0	0	0	0	0	0	0	0	0	0	0
chr_1	5951986	5952109	CP	278	1	0	0	0	0	0	0	0	0	0	0	0	0	0	0	0	0	0
chr_1	5990184	5990184	HDR	141	1	1	1	1	1	0	1	1	1	1	1	1	1	1	1	1	1	1
chr_1	5997095	5997095	INDEL	20	1	0	1	0	0	1	1	1	1	1	1	1	1	0	1	1	1	1
chr_1	5996484	5996559	INDEL	75	1	0	0	0	0	0	0	0	0	0	0	0	0	0	0	0	0	0
chr_1	6006687	6006700	INDEL	13	1	0	0	0	0	1	0	0	1	0	0	0	0	0	0	0	0	0
chr_1	6022520	6025812	INVTR	3292	1	0	0	0	0	0	0	0	0	0	0	0	0	0	0	0	0	0
chr_1	6035575	6041348	TRA	6583	1	0	0	0	0	0	0	0	0	0	0	0	0	0	0	0	0	0
chr_1	6040021	6040022	HDR	810	1	0	0	0	0	0	0	0	0	0	0	0	0	0	0	0	0	0
chr_1	6056510	6061016	INVTR	4641	1	0	0	0	0	0	0	0	0	0	0	0	0	0	0	0	0	0
chr_1	6057776	6057889	HDR	145	1	0	0	0	0	0	0	0	0	0	0	0	0	0	0	0	0	0
chr_1	6058312	6058324	INDEL	12	1	0	0	0	0	0	0	0	0	0	0	0	0	0	0	0	0	0
chr_1	6058443	6058547	CP	224	1	0	0	0	0	0	0	0	0	0	0	0	0	0	0	0	0	0
chr_1	6066211	6072451	INVTR	6353	1	0	0	0	0	0	0	0	0	0	0	0	0	0	0	0	0	0
chr_1	6068078	6068196	CP	248	1	0	0	0	0	0	0	0	0	0	0	0	0	0	0	0	0	0
chr_1	6070717	6070731	INDEL	14	1	0	0	0	0	0	0	0	0	0	0	0	0	0	0	0	0	0
chr_1	6073633	6075431	INVTR	1798	1	0	0	0	0	0	0	0	0	0	0	0	0	0	0	0	0	0
chr_1	51450	52725	INVTR	1645	0	1	0	0	0	0	0	0	0	0	0	0	0	0	0	0	0	0
chr_1	51981	51981	INDEL	16	0	1	0	0	0	0	0	0	0	0	0	0	0	0	0	0	0	0
chr_1	52104	52125	CP	375	0	1	0	0	0	0	0	0	0	0	0	0	0	0	0	0	0	0
chr_1	86690	87477	INVTR	787	0	1	0	0	0	0	0	0	0	0	0	0	0	0	0	0	0	0
chr_1	95219	101934	TRA	6716	0	1	0	0	0	0	0	0	0	0	0	0	0	0	0	0	0	0
chr_1	119950	119950	INDEL	12	0	1	0	1	1	0	1	1	0	0	1	0	1	1	0	1	1	0
chr_1	122515	122532	INDEL	17	0	1	0	0	0	0	0	0	0	0	0	0	0	0	0	0	0	0
chr_1	130288	130490	HDR	211	0	1	0	0	0	0	0	0	0	0	0	0	0	0	0	0	0	0
chr_1	140166	140178	INDEL	12	0	1	0	0	0	0	0	0	1	0	0	0	0	1	0	0	0	1
chr_1	145271	145271	INDEL	27	0	1	1	1	0	1	1	1	0	0	1	1	1	1	1	0	1	1
chr_1	156645	156766	HDR	140	0	1	0	0	0	1	0	1	0	0	0	0	0	0	0	0	0	0
chr_1	176165	176190	INDEL	25	0	1	0	0	0	0	0	0	0	0	0	0	0	0	0	0	0	0
chr_1	218985	218991	CP	137	0	1	0	0	0	0	0	0	0	0	0	0	0	0	0	0	0	0
chr_1	247999	248014	INDEL	15	0	1	0	0	0	0	0	0	0	0	0	0	1	0	0	0	0	0
chr_1	248097	248110	INDEL	13	0	1	0	0	0	0	0	1	1	1	1	0	1	0	0	1	0	0
chr_1	265118	265136	INDEL	18	0	1	0	0	0	0	0	0	0	0	0	0	0	0	0	0	0	0
chr_1	268776	268896	HDR	120	0	1	0	0	0	0	0	0	0	0	0	0	0	0	0	0	0	0
chr_1	271052	271065	INDEL	13	0	1	1	0	0	0	0	0	0	0	0	0	0	0	0	1	1	0
chr_1	271069	271080	INDEL	11	0	1	0	0	0	0	0	0	0	0	0	0	0	0	0	1	0	0
chr_1	271085	271103	INDEL	18	0	1	0	0	0	0	0	0	0	0	0	0	0	0	0	1	0	0
chr_1	275375	277245	INV	6097	0	1	0	0	0	0	0	0	0	0	0	0	0	0	0	0	0	0
chr_1	276872	276882	HDR	4220	0	1	0	0	0	0	0	0	0	0	0	0	0	0	0	0	0	0
chr_1	283217	283235	INDEL	18	0	1	0	0	0	0	0	0	0	0	0	0	0	0	0	0	0	0
chr_1	287774	287984	HDR	210	0	1	0	0	0	0	0	0	0	0	0	0	0	0	0	0	0	0
chr_1	303649	303859	HDR	212	0	1	0	0	0	0	0	0	0	0	0	0	0	0	0	0	0	0
chr_1	304176	304432	HDR	256	0	1	0	0	0	0	0	0	0	0	0	0	0	0	0	0	0	0
chr_1	333891	334025	DUP	134	0	1	1	0	0	1	1	1	0	1	0	0	1	0	0	1	0	0
chr_1	347496	347512	INDEL	16	0	1	0	1	1	1	1	0	0	0	1	0	1	1	1	1	1	1
chr_1	373443	373443	INDEL	548	0	1	0	1	1	0	0	1	0	0	1	1	1	0	0	0	0	0
chr_1	381586	381604	INDEL	18	0	1	0	0	0	0	0	0	0	0	0	0	0	0	0	0	0	0
chr_1	381711	381729	INDEL	18	0	1	1	1	0	1	1	1	1	0	0	0	0	1	1	0	0	0
chr_1	389898	395362	TRA	5464	0	1	0	0	0	0	0	0	0	1	0	0	0	0	0	0	0	0
chr_1	391136	391967	CP	831	0	1	0	0	0	0	0	0	0	1	0	0	0	0	1	0	0	0
chr_1	392188	392483	HDR	295	0	1	0	0	0	0	0	0	0	1	0	0	0	0	1	0	0	0
chr_1	408674	408674	INDEL	41	0	1	0	0	0	0	0	0	0	0	0	0	0	0	0	0	0	0
chr_1	410188	410394	DUP	206	0	1	1	0	1	0	0	0	1	0	1	1	0	0	0	0	1	0
chr_1	415080	415097	INDEL	17	0	1	0	0	0	0	0	0	0	0	0	0	0	0	0	0	0	0
chr_1	418346	418346	INDEL	56	0	1	1	0	1	0	1	0	0	0	0	1	1	0	0	1	0	0
chr_1	418909	418909	INDEL	15	0	1	0	0	0	0	0	0	0	0	0	0	0	0	0	0	0	0
chr_1	453039	454369	HDR	2266	0	1	0	0	0	0	0	1	0	0	0	0	0	0	0	0	0	0
chr_1	473466	473491	CP	139	0	1	0	0	0	0	0	0	0	0	0	0	0	0	0	0	0	0
chr_1	475786	475971	HDR	199	0	1	0	1	0	0	0	1	1	0	0	0	0	1	0	1	0	0
chr_1	477714	477714	INDEL	17	0	1	0	0	0	0	0	0	1	0	0	1	1	0	0	0	0	0
chr_1	482042	482055	INDEL	13	0	1	0	1	0	0	0	0	0	0	0	1	0	0	1	0	0	0
chr_1	482269	482286	INDEL	17	0	1	0	0	1	0	0	0	0	0	0	1	0	0	1	0	0	0
chr_1	497611	497611	INDEL	12	0	1	0	1	0	0	0	1	1	1	0	1	0	0	1	0	0	0
chr_1	499553	499561	CP	2893	0	1	0	0	0	0	0	0	0	0	0	0	0	0	0	0	0	0
chr_1	505535	505564	INDEL	29	0	1	0	0	0	0	0	0	0	0	0	0	0	0	0	0	0	0
chr_1	505567	505591	INDEL	24	0	1	0	0	0	0	0	0	0	0	0	0	0	0	0	0	0	0
chr_1	505593	505609	INDEL	16	0	1	0	0	0	0	0	0	0	0	0	0	0	0	0	0	0	0
chr_1	506647	506647	INDEL	47	0	1	0	0	0	1	0	0	0	0	0	1	0	0	0	0	1	0
chr_1	507086	507086	INDEL	11	0	1	0	0	0	0	0	0	0	1	0	0	0	0	0	0	0	0
chr_1	520275	520275	INDEL	13	0	1	0	0	0	0	0	1	1	0	0	0	0	0	0	0	0	1
chr_1	528552	528570	INDEL	18	0	1	0	0	0	1	0	0	0	0	1	1	1	0	0	0	0	0
chr_1	536568	536615	INDEL	47	0	1	0	0	0	0	0	0	0	0	0	0	0	0	0	0	0	0
chr_1	538160	538163	INDEL	763	0	1	0	0	0	0	0	0	0	0	0	0	0	0	1	0	0	0
chr_1	542257	542289	INDEL	32	0	1	0	0	0	0	0	0	0	0	0	0	0	0	0	0	0	0
chr_1	560493	560504	INDEL	11	0	1	0	0	0	0	0	0	0	0	0	0	0	0	0	0	0	0
chr_1	561796	563874	HDR	2078	0	1	1	0	0	0	0	0	0	0	0	0	1	0	0	1	0	0
chr_1	576487	576487	INDEL	44	0	1	0	0	0	0	0	0	0	0	0	0	0	0	0	0	0	0
chr_1	600278	600308	INDEL	30	0	1	1	0	0	0	0	0	0	0	0	0	0	0	0	0	0	0
chr_1	600439	600484	INDEL	45	0	1	1	0	0	0	1	0	0	0	0	0	0	0	1	0	0	0
chr_1	615512	615533	INDEL	21	0	1	0	0	1	0	1	1	1	0	1	1	0	0	0	1	1	0
chr_1	626303	626419	HDR	116	0	1	1	0	0	0	0	0	0	0	0	0	1	0	0	0	1	0
chr_1	635765	635790	INDEL	25	0	1	0	0	0	0	0	0	0	0	0	0	0	0	0	0	0	0
chr_1	649893	649969	INDEL	76	0	1	0	0	0	0	0	0	0	0	0	0	0	0	0	0	0	0
chr_1	666514	667917	HDR	1403	0	1	0	0	1	0	0	1	1	0	0	1	0	1	0	0	0	0
chr_1	673337	673447	HDR	110	0	1	1	0	1	1	0	1	1	0	0	1	0	0	0	0	1	1
chr_1	680057	680134	INDEL	77	0	1	0	0	0	1	1	0	0	0	0	0	0	0	0	0	0	0
chr_1	696760	696786	INDEL	26	0	1	0	0	0	0	0	0	0	0	0	0	0	0	0	0	0	0
chr_1	707121	707301	CP	180	0	1	1	0	1	0	0	1	1	0	0	1	0	0	0	1	0	0
chr_1	724101	724113	INDEL	12	0	1	1	0	0	0	1	0	1	1	1	0	0	0	1	0	0	0
chr_1	750182	750182	INDEL	26	0	1	0	0	0	0	0	0	0	0	0	0	0	0	0	0	0	0
chr_1	756031	756049	INDEL	18	0	1	0	0	0	0	0	0	0	0	0	0	0	0	0	0	0	0
chr_1	770391	770409	INDEL	18	0	1	0	0	0	0	0	0	1	1	0	0	0	0	0	0	0	0
chr_1	775083	775107	INDEL	24	0	1	0	0	0	0	0	0	0	0	0	0	0	0	0	0	0	0
chr_1	802559	802613	INDEL	54	0	1	0	1	1	0	0	0	1	0	0	0	0	0	1	0	0	0
chr_1	835958	835969	INDEL	11	0	1	1	1	1	0	1	0	1	0	1	0	0	1	0	0	0	0
chr_1	847415	847415	INDEL	27	0	1	0	1	0	0	0	0	0	0	0	1	0	0	0	0	0	0
chr_1	858991	859159	TDM	168	0	1	0	0	0	0	0	0	0	0	0	0	0	0	0	0	0	0
chr_1	859886	859901	INDEL	15	0	1	0	1	1	0	0	0	1	0	0	1	1	1	0	0	0	0
chr_1	851961	852006	INDEL	45	0	1	0	0	0	0	0	0	0	0	0	0	0	0	0	0	0	0
chr_1	868461	868461	INDEL	14	0	1	0	0	0	0	0	0	0	0	0	0	0	0	0	1	0	0
chr_1	889531	889542	INDEL	11	0	1	0	0	0	1	1	1	1	0	0	0	1	1	1	1	1	0
chr_1	895489	895530	INDEL	41	0	1	0	0	0	0	0	0	0	0	0	0	0	1	0	0	0	0
chr_1	905284	905284	INDEL	33	0	1	1	1	1	0	0	0	1	0	0	0	1	0	0	0	0	0
chr_1	912502	912826	INVTR	324	0	1	0	0	0	0	0	0	0	0	0	0	0	0	0	0	0	0
chr_1	921343	924051	INVTR	2708	0	1	0	0	0	0	0	0	0	0	0	0	0	0	0	0	0	0
chr_1	957963	958010	INDEL	47	0	1	0	1	1	0	1	0	0	0	1	1	0	0	0	0	1	1
chr_1	959146	959164	INDEL	18	0	1	0	1	0	0	1	0	0	0	0	0	0	0	0	0	0	0
chr_1	960245	960252	CP	6129	0	1	0	0	0	0	0	0	0	0	0	0	0	0	0	0	0	0
chr_1	1004586	1006147	HDR	6511	0	1	0	0	0	0	0	0	0	0	0	0	0	0	0	0	0	0
chr_1	1016773	1016792	INDEL	19	0	1	0	0	0	0	0	0	0	0	0	0	0	0	1	0	0	0
chr_1	1020200	1020323	HDR	174	0	1	1	1	0	0	0	0	0	1	0	0	0	0	0	0	1	0
chr_1	1022794	1023167	HDR	415	0	1	0	0	0	0	0	0	0	0	1	0	0	1	0	0	0	0
chr_1	1050032	1050049	INDEL	17	0	1	1	0	0	0	0	0	1	0	0	0	0	0	0	0	1	0
chr_1	1078498	1078498	INDEL	12	0	1	0	0	0	0	1	0	0	0	1	0	0	0	0	0	0	0
chr_1	1096729	1096729	INDEL	14	0	1	0	0	1	0	0	1	0	0	1	1	0	0	1	0	1	1
chr_1	1111794	1111794	INDEL	19	0	1	1	0	0	0	0	0	0	0	0	0	0	0	0	0	0	0
chr_1	1111929	1111944	INDEL	15	0	1	1	0	0	0	0	0	0	0	0	0	0	0	0	0	1	1
chr_1	1115936	1119027	HDR	5734	0	1	1	0	0	0	0	1	0	1	0	0	0	0	0	0	0	1
chr_1	1132785	1132808	INDEL	23	0	1	0	0	0	0	0	0	0	0	0	0	0	0	0	0	0	0
chr_1	1132811	1132842	INDEL	31	0	1	0	0	0	0	0	0	0	0	0	0	0	0	0	0	0	0
chr_1	1226129	1226129	INDEL	11	0	1	0	0	0	1	0	1	0	0	0	0	0	0	1	0	0	0
chr_1	1226134	1226134	INDEL	19	0	1	0	0	0	1	0	1	0	0	0	0	0	0	1	0	0	0
chr_1	1230057	1230103	INDEL	46	0	1	0	0	0	0	0	0	0	0	0	0	0	0	0	0	0	0
chr_1	1257595	1257595	INDEL	18	0	1	0	0	0	0	0	0	0	0	1	0	0	0	0	0	0	0
chr_1	1265371	1265371	INDEL	18	0	1	0	0	0	0	0	0	0	0	0	0	0	0	0	0	0	0
chr_1	1267631	1267631	INDEL	17	0	1	0	0	1	0	1	0	1	0	1	0	0	1	1	1	1	0
chr_1	1280224	1280412	HDR	193	0	1	1	0	1	0	0	0	1	1	1	0	0	1	1	1	0	0
chr_1	1284929	1284948	INDEL	19	0	1	0	0	0	0	0	0	0	0	0	0	0	0	0	0	0	0
chr_1	1285199	1285210	INDEL	11	0	1	0	0	1	0	1	0	0	0	0	0	0	0	0	0	0	0
chr_1	1288695	1288695	INDEL	11	0	1	1	1	1	1	1	1	1	1	1	0	1	1	1	1	1	1
chr_1	1298963	1300123	INDEL	1160	0	1	0	0	0	0	0	0	0	0	0	0	0	0	0	0	0	0
chr_1	1321740	1321740	INDEL	29	0	1	0	0	0	0	1	0	0	0	0	0	0	0	0	0	0	0
chr_1	1365539	1365539	INDEL	12	0	1	0	0	0	0	0	0	0	0	0	0	0	0	0	0	0	0
chr_1	1365658	1365658	INDEL	72	0	1	0	1	1	1	0	0	1	1	0	0	1	0	1	1	1	1
chr_1	1378893	1378893	INDEL	62	0	1	0	1	0	1	0	1	1	0	1	0	0	1	1	1	1	0
chr_1	1417242	1417253	INDEL	11	0	1	0	1	1	1	0	0	0	0	1	1	1	0	0	1	1	1
chr_1	1433682	1437824	TRA	4142	0	1	0	0	0	0	0	0	0	0	0	0	0	0	0	0	0	0
chr_1	1433792	1433822	INDEL	30	0	1	0	0	0	0	0	0	0	0	0	0	0	0	0	0	0	0
chr_1	1451496	1451503	CP	1710	0	1	0	0	0	0	0	0	0	0	0	0	0	0	0	0	0	0
chr_1	1459982	1459982	INDEL	12	0	1	0	1	0	0	0	1	0	1	0	1	1	0	0	0	0	1
chr_1	1471186	1471203	INDEL	17	0	1	1	0	1	1	1	1	1	1	0	1	1	0	0	0	1	0
chr_1	1483060	1483419	HDR	386	0	1	0	0	0	1	0	0	0	0	0	0	0	0	0	0	0	0
chr_1	1483973	1483984	INDEL	11	0	1	0	0	0	0	0	0	0	1	0	1	0	0	1	0	1	1
chr_1	1515837	1515848	INDEL	11	0	1	0	0	0	0	1	0	0	0	1	1	0	0	0	0	0	1
chr_1	1542897	1542912	INDEL	15	0	1	0	1	1	0	1	0	0	0	1	1	1	0	1	0	0	0
chr_1	1543046	1543046	INDEL	18	0	1	0	1	1	0	0	0	0	0	1	1	1	1	1	0	0	0
chr_1	1592336	1592479	TDM	143	0	1	0	1	0	0	0	0	1	1	1	1	0	0	1	0	1	1
chr_1	1606579	1606596	INDEL	17	0	1	0	0	0	0	0	0	0	0	0	0	0	0	0	0	0	0
chr_1	1618316	1618316	INDEL	14	0	1	0	1	0	0	1	0	1	0	1	1	1	1	0	0	1	1
chr_1	1648163	1648163	INDEL	25	0	1	0	0	0	0	1	0	0	0	1	0	0	0	0	0	0	0
chr_1	1670852	1670869	INDEL	17	0	1	1	0	0	0	0	0	1	1	0	0	0	0	0	0	0	0
chr_1	1701458	1701458	INDEL	14	0	1	0	1	0	0	0	0	0	0	0	0	1	0	0	1	0	1
chr_1	1708646	1708665	INDEL	19	0	1	0	0	0	0	0	0	0	0	0	0	0	0	0	0	0	0
chr_1	1708975	1708992	INDEL	17	0	1	0	0	0	0	0	0	0	0	0	0	0	0	0	0	0	0
chr_1	1731178	1731178	INDEL	15	0	1	0	0	0	0	0	0	0	0	0	0	0	0	0	0	0	0
chr_1	1736360	1736373	INDEL	13	0	1	0	0	0	1	0	1	0	1	1	1	1	0	1	0	1	0
chr_1	1739110	1739131	INDEL	21	0	1	0	0	0	0	0	0	0	0	0	1	1	0	0	0	1	0
chr_1	1752271	1752271	INDEL	21	0	1	0	1	0	1	1	1	1	0	0	0	0	1	1	0	0	0
chr_1	1760805	1760819	INDEL	14	0	1	1	1	1	0	1	0	1	0	0	1	1	0	0	0	0	0
chr_1	1781146	1781162	INDEL	16	0	1	0	0	0	0	0	0	0	0	0	0	0	0	0	0	0	0
chr_1	1805409	1805424	INDEL	15	0	1	0	0	0	0	0	1	0	0	0	0	0	0	0	0	0	0
chr_1	1807735	1807748	INDEL	13	0	1	0	1	1	1	1	0	1	1	1	0	0	1	1	1	1	0
chr_1	1836321	1836338	INDEL	17	0	1	0	0	0	0	0	0	0	0	0	0	0	0	0	0	0	0
chr_1	1840996	1841012	INDEL	16	0	1	1	0	0	0	0	1	0	0	0	0	0	0	1	0	0	0
chr_1	1882753	1882754	INDEL	437	0	1	1	0	0	1	0	0	1	0	1	1	1	1	0	0	1	1
chr_1	1923927	1923927	INDEL	67	0	1	1	0	0	1	0	1	0	1	1	1	0	1	0	1	0	1
chr_1	1959745	1959745	INDEL	11	0	1	0	1	0	1	0	1	0	1	0	1	1	0	1	0	0	0
chr_1	1964100	1964118	INDEL	18	0	1	0	0	0	0	0	0	0	0	0	0	0	0	0	0	0	0
chr_1	1969177	1969189	INDEL	12	0	1	1	0	1	0	1	1	1	1	1	1	1	1	1	1	1	1
chr_1	1994313	1994313	INDEL	17	0	1	1	0	1	0	1	1	1	0	0	0	0	1	1	1	1	0
chr_1	2000341	2000391	INDEL	50	0	1	0	0	0	0	0	0	0	0	0	0	0	0	0	0	0	0
chr_1	2037449	2037449	INDEL	11	0	1	0	0	0	0	0	0	0	1	0	0	0	1	0	0	0	0
chr_1	2039619	2041327	HDR	1752	0	1	0	0	1	0	0	0	0	1	1	0	1	0	1	0	0	0
chr_1	2045198	2045213	INDEL	15	0	1	1	1	0	1	1	1	0	0	1	0	1	1	1	1	0	1
chr_1	2045980	2046804	HDR	824	0	1	1	0	0	1	1	1	0	1	1	0	1	1	1	0	0	1
chr_1	2079012	2079012	INDEL	35	0	1	1	1	0	1	1	0	1	1	1	0	0	0	1	1	1	0
chr_1	2080457	2080457	INDEL	14	0	1	0	0	0	1	0	0	0	0	0	0	0	1	0	0	0	0
chr_1	2080593	2080593	INDEL	16	0	1	0	0	0	1	0	0	1	0	0	0	0	1	1	0	0	0
chr_1	2099603	2105951	TRA	6348	0	1	0	0	0	0	0	0	0	0	0	0	0	0	0	0	0	0
chr_1	2154231	2154253	INDEL	22	0	1	0	0	0	0	0	0	1	0	0	0	0	0	0	0	0	0
chr_1	2157279	2157735	HDR	1790	0	1	0	0	0	0	0	0	1	0	0	0	0	0	0	0	0	0
chr_1	2160333	2160334	HDR	3696	0	1	0	0	0	0	0	0	0	0	0	0	0	0	0	0	0	0
chr_1	2170163	2170163	INDEL	11	0	1	0	1	0	0	0	0	1	0	0	0	0	0	0	0	0	0
chr_1	2171972	2173532	HDR	1627	0	1	0	0	0	0	0	0	0	0	0	0	0	0	0	0	0	0
chr_1	2186079	2188273	INVTR	2194	0	1	0	0	0	0	0	0	0	0	0	0	0	0	0	0	0	0
chr_1	2207833	2207842	CP	11124	0	1	0	0	0	0	0	0	0	0	0	0	0	0	0	0	0	0
chr_1	2213576	2213576	INDEL	25	0	1	0	0	0	0	0	0	0	0	1	0	0	0	0	0	0	0
chr_1	2216917	2216928	INDEL	11	0	1	1	0	1	1	0	0	0	1	1	0	1	0	1	0	0	0
chr_1	2281295	2281354	INDEL	59	0	1	0	1	0	0	0	1	0	0	0	0	0	0	1	1	0	0
chr_1	2288987	2288998	INDEL	11	0	1	0	0	0	0	0	0	0	0	0	0	0	0	0	0	0	0
chr_1	2297939	2298010	INDEL	71	0	1	0	0	0	0	0	0	0	0	0	0	0	0	0	0	0	0
chr_1	2298958	2298972	INDEL	14	0	1	0	1	0	0	0	0	0	0	0	0	0	0	0	0	0	0
chr_1	2353703	2353703	INDEL	17	0	1	0	1	1	1	1	1	0	1	1	1	1	1	1	1	0	0
chr_1	2369030	2369051	INDEL	21	0	1	0	0	0	0	0	0	0	0	0	0	0	0	0	0	0	0
chr_1	2394448	2398641	INDEL	4193	0	1	0	0	0	1	0	1	1	0	0	1	0	0	1	0	0	0
chr_1	2400425	2400433	CP	364	0	1	0	0	0	0	0	0	0	0	0	0	0	0	0	0	0	0
chr_1	2419766	2419784	INDEL	18	0	1	0	0	0	0	0	0	0	0	0	0	0	0	0	0	0	0
chr_1	2443217	2443932	INVDP	715	0	1	0	0	0	0	0	0	0	0	0	0	0	0	0	0	0	0
chr_1	2454164	2454195	INDEL	31	0	1	0	0	0	0	0	0	0	0	0	0	0	0	0	0	0	0
chr_1	2487986	2487986	INDEL	19	0	1	1	1	0	0	1	1	0	1	1	1	1	1	0	1	1	0
chr_1	2488121	2488230	INDEL	109	0	1	0	0	0	0	0	0	0	0	0	0	0	0	0	0	0	0
chr_1	2499943	2499974	INDEL	31	0	1	0	0	0	0	0	0	0	0	0	0	0	0	1	0	0	0
chr_1	2514345	2514359	INDEL	14	0	1	0	0	0	0	0	0	0	0	0	0	0	0	0	0	0	0
chr_1	2517255	2517266	INDEL	11	0	1	0	0	0	0	0	0	0	0	0	0	0	0	0	0	0	0
chr_1	2532061	2532083	INDEL	22	0	1	0	0	1	0	1	0	1	1	1	1	0	0	1	0	1	1
chr_1	2543088	2543088	INDEL	27	0	1	1	0	1	1	0	0	0	1	1	1	1	1	1	1	0	0
chr_1	2569791	2569791	INDEL	68	0	1	0	0	0	0	0	0	0	0	0	0	0	0	0	0	0	0
chr_1	2576760	2576760	INDEL	12	0	1	1	1	1	1	1	1	1	1	1	1	1	1	1	0	0	1
chr_1	2582134	2582134	INDEL	18	0	1	0	1	0	0	0	1	0	0	0	0	0	1	0	1	1	0
chr_1	2602657	2602669	INDEL	12	0	1	1	0	1	0	0	1	1	1	0	0	0	1	1	0	0	0
chr_1	2602797	2602797	INDEL	32	0	1	1	0	1	0	0	1	1	1	0	0	0	1	1	0	0	1
chr_1	2602809	2602809	INDEL	30	0	1	1	0	1	0	0	1	1	1	0	0	0	1	1	0	0	1
chr_1	2603307	2603335	INDEL	28	0	1	1	0	1	0	0	1	1	1	0	0	0	1	1	0	0	1
chr_1	2603343	2603354	INDEL	11	0	1	1	0	1	0	0	1	1	1	0	0	0	1	1	0	0	1
chr_1	2604526	2604546	INDEL	20	0	1	0	0	0	0	0	0	0	0	0	0	0	0	0	0	0	0
chr_1	2604729	2604729	INDEL	90	0	1	0	0	0	0	0	1	0	1	0	0	0	0	1	0	0	1
chr_1	2603060	2605845	INV	2813	0	1	0	0	0	0	0	0	0	0	0	0	0	0	0	0	0	0
chr_1	2622427	2622441	INDEL	14	0	1	1	0	1	1	1	1	1	0	0	0	0	1	0	0	0	0
chr_1	2624493	2624493	INDEL	59	0	1	1	1	1	1	1	0	0	0	1	0	0	0	1	1	0	1
chr_1	2650097	2650097	INDEL	18	0	1	1	0	0	1	0	1	0	0	0	1	1	1	0	0	1	1
chr_1	2650206	2650206	INDEL	13	0	1	1	0	0	0	0	1	0	0	0	0	0	0	0	0	1	0
chr_1	2662246	2662246	INDEL	257	0	1	0	0	0	0	0	0	0	0	0	0	0	0	0	0	0	0
chr_1	2676712	2677390	CP	678	0	1	0	0	1	1	1	1	0	1	1	0	0	0	0	0	1	0
chr_1	2696943	2696943	INDEL	38	0	1	0	0	0	0	0	0	1	0	0	0	1	0	0	0	0	0
chr_1	2697188	2697199	INDEL	11	0	1	0	0	0	0	0	0	1	0	0	1	1	0	0	0	0	0
chr_1	2702457	2702458	INDEL	11787	0	1	0	0	0	0	0	0	0	0	0	0	0	0	0	0	0	0
chr_1	2713842	2714198	HDR	356	0	1	0	0	0	0	0	0	0	0	0	0	0	0	0	0	0	0
chr_1	2732721	2732739	INDEL	18	0	1	0	0	0	0	0	0	0	0	0	0	0	0	0	0	0	0
chr_1	2754379	2754402	INDEL	23	0	1	0	0	0	0	0	1	0	0	0	0	1	0	0	1	0	0
chr_1	2830187	2830246	INDEL	59	0	1	1	0	1	1	1	1	0	0	1	1	1	0	1	1	1	1
chr_1	2833410	2833410	INDEL	42	0	1	0	0	0	1	0	0	0	0	1	1	1	0	0	0	0	0
chr_1	2855691	2855712	INDEL	21	0	1	0	1	0	0	0	1	0	0	0	0	0	0	0	1	0	0
chr_1	2871818	2871835	INDEL	17	0	1	1	1	0	0	0	1	0	0	1	1	1	1	0	0	1	1
chr_1	2871855	2871866	INDEL	11	0	1	1	1	0	0	0	1	0	0	1	1	1	1	0	0	1	1
chr_1	2898038	2898084	INDEL	46	0	1	0	0	0	0	0	0	0	0	0	0	0	0	0	0	0	0
chr_1	2908783	2908783	INDEL	15	0	1	1	1	1	1	1	0	1	0	0	1	1	1	0	0	0	0
chr_1	2929217	2929281	INDEL	64	0	1	0	0	0	0	0	0	0	0	0	0	0	0	0	0	0	0
chr_1	2940809	2940828	INDEL	19	0	1	0	0	0	0	0	0	1	0	1	0	0	0	0	1	0	1
chr_1	2942628	2942628	INDEL	18	0	1	0	0	0	0	0	0	0	0	0	0	0	0	0	0	0	0
chr_1	2965310	2966285	HDR	975	0	1	0	1	0	0	0	1	0	1	1	0	0	0	0	0	0	0
chr_1	2975548	2975548	INDEL	16	0	1	0	1	0	0	1	1	0	1	0	1	0	0	0	1	0	1
chr_1	2977688	2977688	INDEL	18	0	1	1	1	1	1	1	0	1	0	1	0	0	0	0	0	0	0
chr_1	2979157	2979175	INDEL	18	0	1	0	1	0	0	0	1	1	0	1	0	0	0	1	1	1	0
chr_1	3035679	3036038	HDR	394	0	1	0	1	0	0	0	0	1	0	0	0	0	1	0	0	0	0
chr_1	3051310	3051310	INDEL	17	0	1	1	1	0	0	0	1	1	0	0	0	0	0	0	0	0	0
chr_1	3051315	3051315	INDEL	16	0	1	1	1	0	0	0	1	1	0	0	0	0	0	0	0	0	0
chr_1	3072896	3073033	INDEL	137	0	1	0	0	1	0	1	0	0	0	1	1	0	0	0	1	0	0
chr_1	3078043	3078043	INDEL	11	0	1	0	1	0	0	0	1	1	1	0	1	0	1	1	0	1	1
chr_1	3078835	3079456	HDR	687	0	1	0	1	0	0	1	0	0	0	0	0	0	0	0	0	0	0
chr_1	3081076	3081267	HDR	240	0	1	0	0	0	0	0	0	0	0	0	0	0	0	0	0	0	0
chr_1	3085564	3085564	INDEL	15	0	1	0	0	0	0	0	0	0	0	0	0	0	0	0	0	0	0
chr_1	3096594	3096594	INDEL	57	0	1	0	1	0	0	0	0	1	0	0	0	1	0	1	0	0	0
chr_1	3098771	3098783	INDEL	12	0	1	0	1	0	0	0	0	0	1	0	1	1	0	1	0	0	1
chr_1	3133361	3133938	HDR	580	0	1	0	0	0	0	0	0	0	0	0	0	0	0	0	0	0	0
chr_1	3144679	3144863	INVDP	184	0	1	1	0	1	0	0	0	1	1	0	0	0	1	0	0	0	0
chr_1	3147519	3147532	INDEL	13	0	1	0	0	1	0	1	0	1	1	0	0	0	1	1	0	0	0
chr_1	3155159	3155193	INDEL	34	0	1	0	0	0	0	0	0	0	0	0	0	0	0	0	0	0	0
chr_1	3162893	3162893	INDEL	25	0	1	0	0	0	0	0	0	0	0	0	0	0	0	0	0	0	0
chr_1	3163030	3163030	INDEL	16	0	1	0	0	0	0	1	0	0	0	0	0	0	0	0	0	0	0
chr_1	3163787	3164005	HDR	218	0	1	0	0	0	0	0	0	0	0	0	0	0	0	0	0	0	0
chr_1	3176773	3176773	INDEL	15	0	1	0	0	0	0	1	0	0	0	0	0	1	1	0	0	0	1
chr_1	3180206	3180218	INDEL	12	0	1	0	0	0	0	0	0	0	0	0	0	0	0	0	0	0	0
chr_1	3180270	3180291	INDEL	21	0	1	0	0	0	0	0	0	0	0	0	0	0	0	0	0	0	0
chr_1	3204527	3204527	INDEL	17	0	1	0	0	0	0	0	0	0	0	0	0	0	0	0	0	0	0
chr_1	3208146	3208146	INDEL	21	0	1	0	0	1	0	0	0	0	0	0	0	0	0	0	0	0	0
chr_1	3210485	3210489	INDEL	3609	0	1	0	0	0	0	0	0	0	0	0	0	0	0	0	0	0	0
chr_1	3220144	3220161	INDEL	17	0	1	0	0	0	0	0	0	0	0	0	0	0	0	0	0	0	0
chr_1	3223924	3233399	INVTR	9480	0	1	0	0	0	0	0	0	0	0	0	0	0	0	0	0	0	0
chr_1	3242833	3242833	INDEL	20	0	1	1	0	0	1	0	1	1	1	1	1	1	1	1	1	1	0
chr_1	3249104	3250458	INV	1355	0	1	0	0	0	0	0	0	0	0	0	0	0	0	0	0	0	0
chr_1	3271805	3271805	INDEL	12	0	1	0	0	0	0	0	0	1	1	0	1	0	0	0	1	0	0
chr_1	3271912	3271912	INDEL	17	0	1	0	0	0	0	0	0	1	1	0	1	0	0	0	1	0	0
chr_1	3273229	3273241	INDEL	12	0	1	0	0	0	0	0	0	1	1	0	0	0	0	0	1	0	1
chr_1	3273335	3273348	INDEL	13	0	1	0	0	0	0	0	0	1	1	0	0	0	0	0	1	0	1
chr_1	3273352	3273367	INDEL	15	0	1	0	0	0	0	0	0	1	1	0	0	0	0	0	1	0	1
chr_1	3280313	3280324	INDEL	11	0	1	0	0	0	0	0	0	0	0	0	0	0	0	0	0	0	0
chr_1	3289530	3289550	INDEL	20	0	1	0	0	0	0	0	0	0	0	0	0	0	0	0	0	0	0
chr_1	3302046	3302072	INDEL	26	0	1	1	0	0	0	0	0	1	0	1	1	1	0	0	0	0	1
chr_1	3302239	3307267	TRA	5028	0	1	0	0	0	0	0	0	0	0	0	0	0	0	0	0	0	0
chr_1	3303543	3303558	INDEL	15	0	1	0	0	0	0	0	0	0	0	0	0	0	0	0	1	0	0
chr_1	3303891	3303903	INDEL	12	0	1	0	0	0	0	0	0	0	0	0	0	0	0	0	0	0	0
chr_1	3317674	3317674	INDEL	19	0	1	1	1	1	0	1	1	1	0	1	1	1	1	1	0	0	1
chr_1	3384265	3384265	INDEL	22	0	1	0	0	0	0	0	0	0	0	0	1	0	0	0	0	0	0
chr_1	3408939	3408939	INDEL	15	0	1	0	0	0	0	0	0	0	0	0	0	0	0	0	0	0	0
chr_1	3440208	3440208	INDEL	28	0	1	0	0	1	1	0	0	0	1	0	0	0	1	1	0	1	0
chr_1	3446118	3446130	INDEL	12	0	1	0	0	1	0	1	0	0	0	0	0	0	0	0	0	0	1
chr_1	3471597	3471612	INDEL	15	0	1	0	0	0	1	0	0	0	0	0	0	0	0	0	0	0	0
chr_1	3510722	3510878	HDR	192	0	1	1	1	1	1	0	0	0	0	1	1	0	0	0	1	1	0
chr_1	3537103	3537103	INDEL	46	0	1	1	0	0	0	0	0	0	0	1	1	1	0	1	1	1	0
chr_1	3542262	3542416	HDR	197	0	1	0	0	0	0	0	0	0	1	0	0	0	0	0	0	0	0
chr_1	3544141	3544242	HDR	106	0	1	0	0	0	0	0	0	1	0	1	1	1	1	1	0	1	0
chr_1	3567518	3567536	INDEL	18	0	1	1	1	0	1	0	0	0	1	0	0	0	0	1	0	0	0
chr_1	3581330	3586788	TRA	5464	0	1	0	0	0	0	0	0	0	0	0	0	0	0	0	0	0	0
chr_1	3653945	3653945	INDEL	12	0	1	1	1	1	0	0	1	0	0	0	0	0	0	0	0	0	0
chr_1	3653951	3653951	INDEL	12	0	1	1	1	1	0	0	1	0	0	0	0	0	0	0	0	0	0
chr_1	3661976	3661998	INDEL	22	0	1	0	0	1	0	1	0	0	0	1	1	1	0	0	0	0	0
chr_1	3662084	3662084	INDEL	18	0	1	0	0	0	0	0	0	1	1	0	0	0	0	0	0	0	0
chr_1	3665991	3666061	INDEL	70	0	1	0	0	0	0	0	0	0	0	0	0	0	0	0	0	0	0
chr_1	3679726	3679726	INDEL	16	0	1	0	0	0	0	0	0	1	0	0	0	0	0	0	0	0	0
chr_1	3707922	3708491	TRA	569	0	1	0	0	0	0	0	0	0	0	0	0	0	0	0	0	0	0
chr_1	3715933	3715933	INDEL	32	0	1	1	1	1	1	1	0	1	1	1	1	1	1	1	0	1	0
chr_1	3715937	3715937	INDEL	22	0	1	1	1	1	1	1	0	1	1	1	1	1	1	1	0	1	0
chr_1	3717397	3718430	HDR	1033	0	1	0	0	0	0	0	0	0	0	0	0	0	0	0	0	0	0
chr_1	3730940	3730952	INDEL	12	0	1	0	0	0	0	0	0	0	0	0	0	0	0	0	0	0	0
chr_1	3736092	3736943	HDR	851	0	1	0	0	0	0	0	1	0	0	0	0	0	0	0	0	0	0
chr_1	3742177	3742207	INDEL	30	0	1	0	0	0	0	0	0	0	0	0	0	0	0	0	0	0	0
chr_1	3787775	3787850	INDEL	75	0	1	0	0	0	0	0	0	0	0	0	0	0	0	0	0	0	0
chr_1	3796190	3798387	INVTR	2197	0	1	0	0	0	0	0	0	0	0	0	0	0	0	0	0	0	0
chr_1	3798471	3798471	INDEL	17	0	1	1	1	1	1	1	1	1	0	1	0	0	0	1	0	1	0
chr_1	3834081	3834092	INDEL	11	0	1	0	1	0	0	1	0	0	1	0	0	0	0	1	0	0	0
chr_1	3834095	3834106	INDEL	11	0	1	0	1	0	0	1	0	0	1	0	0	0	0	1	0	0	0
chr_1	3841097	3841098	INDEL	2431	0	1	0	0	0	0	0	0	0	0	0	0	0	0	0	0	0	0
chr_1	3853765	3853765	INDEL	40	0	1	0	0	0	0	0	0	0	0	1	0	0	0	0	0	0	0
chr_1	3859681	3859681	INDEL	547	0	1	0	1	1	1	0	0	0	1	0	0	0	0	1	0	0	0
chr_1	3862204	3862204	INDEL	16	0	1	0	0	0	0	0	0	0	0	0	0	0	0	0	0	0	0
chr_1	3884487	3884487	INDEL	38	0	1	1	0	1	1	0	0	1	1	0	0	0	0	1	1	0	1
chr_1	3896138	3896505	INVDP	367	0	1	0	0	0	0	0	0	0	0	0	0	0	0	0	0	0	0
chr_1	3896700	3896713	INDEL	13	0	1	0	0	0	0	0	0	0	0	0	0	0	0	1	0	0	0
chr_1	3912137	3912137	INDEL	18	0	1	1	1	1	1	1	0	0	1	1	1	1	1	0	1	1	1
chr_1	3930170	3930637	HDR	467	0	1	0	0	0	0	0	0	0	0	0	0	0	1	0	0	0	0
chr_1	3958320	3958336	INDEL	16	0	1	0	0	0	0	1	0	0	1	0	0	0	0	0	0	0	0
chr_1	3958650	3958650	INDEL	691	0	1	0	1	0	0	0	0	1	0	0	0	0	0	0	0	0	0
chr_1	3979804	3979828	INDEL	24	0	1	0	0	0	1	0	0	1	0	0	0	0	0	0	0	0	0
chr_1	3990482	3990482	INDEL	112	0	1	0	0	0	0	0	0	0	0	0	0	1	0	0	0	1	1
chr_1	3992171	3992182	INDEL	11	0	1	0	0	0	1	1	0	1	0	1	1	1	1	0	0	1	1
chr_1	4021118	4021136	INDEL	18	0	1	0	0	0	0	0	0	0	0	0	0	0	0	0	0	0	0
chr_1	4050630	4050716	INDEL	86	0	1	0	0	1	0	0	0	1	0	0	0	0	0	0	0	0	0
chr_1	4064325	4066536	TRA	2211	0	1	0	0	0	0	0	0	0	0	0	0	0	0	0	0	0	0
chr_1	4066531	4069778	TRA	3247	0	1	0	0	0	0	0	0	0	0	0	0	0	0	0	0	0	0
chr_1	4069016	4069031	INDEL	15	0	1	0	0	0	0	0	1	0	0	0	0	0	0	0	0	0	0
chr_1	4087984	4087984	INDEL	20	0	1	0	0	0	0	0	0	0	0	0	0	0	0	0	0	0	0
chr_1	4103357	4103371	INDEL	14	0	1	0	0	0	0	0	0	0	0	0	0	0	0	0	0	0	0
chr_1	4117453	4117453	INDEL	15	0	1	0	1	0	0	0	0	0	1	1	0	0	0	0	0	1	1
chr_1	4118383	4118383	INDEL	12	0	1	1	1	1	0	1	1	1	0	1	1	1	1	1	1	1	1
chr_1	4127295	4127320	INDEL	25	0	1	0	0	0	0	0	0	0	0	0	0	0	0	0	0	0	0
chr_1	4134061	4134099	INDEL	38	0	1	0	0	0	0	0	0	0	0	0	0	0	0	0	0	0	0
chr_1	4134686	4134686	INDEL	23	0	1	0	0	0	0	0	0	0	0	0	0	0	0	0	0	0	0
chr_1	4135667	4135686	INDEL	19	0	1	0	0	0	0	0	0	0	0	0	0	0	0	0	0	0	0
chr_1	4136880	4136880	INDEL	48	0	1	1	0	1	1	1	1	1	0	0	0	0	0	0	1	0	0
chr_1	4141821	4141828	CP	2892	0	1	0	0	0	0	0	0	0	0	0	0	0	0	0	0	0	0
chr_1	4175527	4175851	DUP	325	0	1	0	0	0	0	0	0	0	0	0	0	0	0	0	0	0	0
chr_1	4176746	4177076	INVTR	330	0	1	0	0	0	0	0	0	0	0	0	0	0	0	0	0	0	0
chr_1	4211497	4211509	INDEL	12	0	1	0	0	0	0	0	0	0	0	0	0	0	0	0	0	0	0
chr_1	4226793	4226810	INDEL	17	0	1	0	0	1	1	1	1	1	0	0	1	0	0	0	1	0	1
chr_1	4226830	4226845	INDEL	15	0	1	0	0	1	1	1	1	1	0	0	1	0	0	0	1	0	1
chr_1	4239823	4246862	TRA	7040	0	1	0	0	0	0	0	0	0	0	0	0	0	0	0	0	0	0
chr_1	4258324	4258348	INDEL	24	0	1	0	1	0	0	0	0	0	1	0	0	0	0	1	0	0	1
chr_1	4259234	4259234	INDEL	23	0	1	0	0	0	0	0	0	0	0	0	0	0	0	0	0	1	0
chr_1	4262277	4262277	INDEL	18	0	1	1	0	1	1	0	0	1	0	1	0	0	1	0	1	1	1
chr_1	4269198	4269198	INDEL	11	0	1	1	0	1	1	0	1	0	0	0	0	0	1	0	1	0	1
chr_1	4269489	4269489	INDEL	12	0	1	0	0	0	0	0	0	0	0	0	1	0	1	0	0	1	1
chr_1	4278050	4278050	INDEL	23	0	1	0	0	0	0	0	1	0	0	0	1	0	1	0	0	0	0
chr_1	4280053	4280275	HDR	222	0	1	0	0	0	0	0	0	0	0	0	0	0	0	0	0	0	0
chr_1	4310647	4310651	INDEL	1272	0	1	0	0	0	0	0	0	0	0	0	0	0	0	0	0	0	0
chr_1	4320525	4320538	INDEL	13	0	1	0	0	0	0	0	0	0	0	0	0	0	0	0	0	1	0
chr_1	4322910	4322910	INDEL	24	0	1	0	0	1	0	0	0	1	0	0	0	0	0	0	0	0	0
chr_1	4362366	4362405	INDEL	39	0	1	0	0	0	0	0	1	1	0	0	0	0	1	1	0	0	0
chr_1	4362413	4362438	INDEL	25	0	1	1	0	1	0	1	1	1	1	0	0	0	1	1	0	0	0
chr_1	4371722	4371734	INDEL	12	0	1	0	1	0	0	1	0	0	0	1	0	0	1	0	0	1	1
chr_1	4391322	4391356	INDEL	34	0	1	0	0	0	0	0	0	0	0	0	0	0	0	0	0	0	0
chr_1	4391790	4391809	INDEL	19	0	1	1	0	0	0	0	0	0	0	0	0	0	0	0	0	0	0
chr_1	4399287	4399287	INDEL	82	0	1	0	0	0	0	0	0	0	1	1	0	1	0	0	0	0	0
chr_1	4399564	4399684	INDEL	120	0	1	0	0	1	0	1	0	0	0	0	0	0	0	0	0	0	1
chr_1	4431741	4431741	INDEL	19	0	1	1	1	0	0	0	1	0	1	0	1	1	1	1	1	1	1
chr_1	4431867	4431867	INDEL	45	0	1	1	1	0	0	0	0	1	0	0	1	0	0	1	1	0	1
chr_1	4461161	4461916	HDR	755	0	1	1	1	1	0	0	1	0	1	0	1	1	1	0	1	1	1
chr_1	4464156	4464168	INDEL	12	0	1	1	1	1	1	0	1	0	0	0	1	1	1	0	0	1	0
chr_1	4467462	4467462	INDEL	18	0	1	0	1	0	0	1	0	0	0	0	0	0	0	0	1	0	0
chr_1	4468009	4468397	HDR	388	0	1	0	1	0	1	1	0	0	0	0	0	0	0	0	1	0	0
chr_1	4474732	4474779	INDEL	47	0	1	0	0	0	0	0	0	0	0	0	0	0	0	0	0	0	0
chr_1	4509187	4509205	INDEL	18	0	1	1	0	1	0	0	0	0	0	0	0	0	0	0	0	0	0
chr_1	4509515	4509529	INDEL	14	0	1	1	1	1	0	1	1	0	1	1	1	1	0	1	1	1	0
chr_1	4509616	4509733	INVTR	119	0	1	0	0	0	0	0	0	0	0	0	0	0	0	0	0	0	0
chr_1	4512117	4512413	HDR	1026	0	1	0	0	0	0	0	0	0	0	0	0	0	0	0	0	0	0
chr_1	4513072	4513072	INDEL	18	0	1	0	0	0	1	1	0	0	0	1	0	1	0	1	1	1	0
chr_1	4513203	4513270	INDEL	67	0	1	0	0	0	1	1	0	0	1	1	1	1	1	1	1	1	1
chr_1	4513615	4513630	INDEL	15	0	1	0	0	0	0	1	1	0	0	1	1	1	0	1	0	1	0
chr_1	4513642	4513653	INDEL	11	0	1	0	0	0	0	1	1	0	0	1	1	1	0	1	0	1	0
chr_1	4514148	4514173	INDEL	25	0	1	1	1	1	1	1	1	1	1	0	1	0	0	1	0	1	0
chr_1	4536962	4540410	INDEL	3448	0	1	0	0	0	1	1	0	0	0	1	1	0	1	0	0	0	1
chr_1	4550602	4551853	HDR	1251	0	1	1	1	0	0	0	0	0	0	0	0	0	0	0	0	0	0
chr_1	4553623	4553825	HDR	219	0	1	1	1	1	1	1	1	0	0	1	1	1	1	1	0	0	1
chr_1	4554773	4554790	INDEL	17	0	1	0	0	0	0	0	0	0	0	0	0	0	0	0	0	0	0
chr_1	4554951	4554958	CP	86	0	1	0	0	0	0	0	0	0	0	0	0	0	0	0	0	0	0
chr_1	4591485	4591594	HDR	115	0	1	0	0	1	0	0	0	0	0	0	0	0	0	0	0	0	0
chr_1	4631100	4631130	HDR	157	0	1	0	0	0	0	0	0	0	0	0	0	0	0	0	0	0	0
chr_1	4647146	4647163	INDEL	17	0	1	0	0	0	0	0	0	0	0	0	0	0	0	0	0	0	0
chr_1	4669690	4669866	HDR	176	0	1	0	0	0	0	0	0	0	0	0	0	0	0	0	0	0	0
chr_1	4699292	4699292	INDEL	16	0	1	1	0	0	1	1	0	0	1	0	0	0	0	0	1	1	0
chr_1	4716456	4716456	INDEL	18	0	1	0	0	1	1	0	0	0	0	0	0	1	0	0	0	0	0
chr_1	4717220	4717220	INDEL	18	0	1	1	0	0	0	1	0	0	0	1	0	0	0	0	0	1	1
chr_1	4725168	4725169	INDEL	18097	0	1	0	0	0	0	0	0	0	0	0	0	0	0	0	0	0	0
chr_1	4728324	4728336	INDEL	12	0	1	0	0	1	0	0	0	1	0	0	0	1	0	0	0	0	0
chr_1	4729157	4729259	HDR	102	0	1	0	0	1	0	0	0	1	1	0	1	1	0	0	0	1	0
chr_1	4724552	4755422	INV	48571	0	1	0	0	0	0	0	0	0	0	0	0	0	0	0	0	0	0
chr_1	4731514	4731529	INDEL	15	0	1	1	0	0	0	0	0	0	0	0	0	0	0	0	0	0	1
chr_1	4752738	4752862	INDEL	124	0	1	0	0	0	0	0	0	0	0	0	0	0	0	0	0	0	0
chr_1	4757962	4758369	DUP	407	0	1	1	1	1	0	0	1	0	0	0	0	0	1	0	0	0	0
chr_1	4769257	4769257	INDEL	11	0	1	0	0	1	0	0	0	0	0	0	1	0	0	0	0	0	0
chr_1	4791042	4791150	HDR	113	0	1	0	0	0	0	1	0	0	0	0	0	1	0	0	0	0	0
chr_1	4796161	4796161	INDEL	72	0	1	0	0	0	0	0	0	0	0	0	0	0	0	0	0	0	0
chr_1	4811644	4811644	INDEL	11	0	1	0	0	0	1	0	0	0	0	1	0	1	0	1	0	1	0
chr_1	4823185	4823197	INDEL	12	0	1	0	0	0	0	0	0	0	1	0	0	0	1	1	0	0	0
chr_1	4823239	4823239	INDEL	14	0	1	0	0	0	0	0	0	0	1	0	0	0	1	1	0	0	0
chr_1	4824674	4824904	HDR	230	0	1	0	0	0	0	0	0	0	0	1	0	0	0	0	0	1	0
chr_1	4825378	4825390	INDEL	12	0	1	0	1	1	0	0	1	0	0	1	0	0	0	1	0	0	0
chr_1	4826533	4826584	INDEL	51	0	1	1	1	1	0	0	1	0	0	1	1	1	1	1	0	0	0
chr_1	4834657	4834670	INDEL	13	0	1	0	0	0	0	0	0	0	0	0	0	0	0	0	0	0	0
chr_1	4849975	4850055	TDM	80	0	1	0	0	0	0	0	0	0	0	0	0	0	0	0	1	0	0
chr_1	4857630	4857630	INDEL	16	0	1	0	0	1	0	0	0	0	0	0	0	1	1	0	1	1	0
chr_1	4857634	4857634	INDEL	16	0	1	0	0	1	0	0	0	0	0	0	0	1	1	0	1	1	0
chr_1	4860386	4860936	HDR	550	0	1	0	0	0	0	0	0	0	0	0	0	0	0	0	1	0	0
chr_1	4873400	4873417	INDEL	17	0	1	1	0	0	0	0	1	0	0	0	0	0	0	0	0	1	0
chr_1	4891199	4891212	INDEL	13	0	1	0	0	0	0	0	0	0	0	0	1	1	1	0	0	0	1
chr_1	4963128	4963296	HDR	168	0	1	1	1	0	0	0	0	0	0	0	0	0	0	1	0	0	0
chr_1	4993639	4993657	INDEL	18	0	1	0	0	0	0	0	0	0	0	0	0	0	0	0	0	0	0
chr_1	5005196	5005215	INDEL	19	0	1	0	0	0	1	0	0	0	0	1	0	1	1	0	1	1	0
chr_1	5008515	5008515	INDEL	39	0	1	0	0	0	0	0	0	0	0	0	0	0	0	0	0	0	0
chr_1	5014952	5015134	INDEL	182	0	1	1	0	1	1	1	1	1	0	0	0	0	1	1	0	0	0
chr_1	5017813	5017837	INDEL	24	0	1	0	0	0	0	0	0	0	0	0	0	0	0	0	0	0	0
chr_1	5023920	5023935	INDEL	15	0	1	0	0	0	0	0	0	0	0	0	0	0	0	0	0	0	0
chr_1	5032514	5032514	INDEL	17	0	1	0	1	0	0	1	0	1	1	1	1	0	0	1	0	1	1
chr_1	5061192	5061211	INDEL	19	0	1	1	1	1	1	1	1	1	0	0	1	1	0	1	1	0	1
chr_1	5085714	5086163	TDM	449	0	1	0	0	0	0	0	0	0	0	0	0	0	0	0	0	0	0
chr_1	5092657	5092684	INDEL	27	0	1	0	0	0	0	0	0	0	0	0	0	0	0	0	0	0	0
chr_1	5101409	5102259	HDR	850	0	1	1	1	1	1	0	1	0	1	0	1	1	0	0	1	0	0
chr_1	5157050	5157052	INDEL	744	0	1	1	0	0	0	0	1	0	0	0	0	0	0	0	0	1	0
chr_1	5190343	5190591	INV	248	0	1	0	0	0	0	0	0	0	0	0	0	0	0	0	0	0	0
chr_1	5213327	5213897	TRA	570	0	1	0	0	0	0	0	0	0	0	0	0	0	0	0	0	0	0
chr_1	5213893	5214608	DUP	715	0	1	0	0	0	0	0	0	0	0	0	0	0	0	0	0	0	0
chr_1	5221003	5221561	INVDP	558	0	1	0	0	0	0	0	0	0	0	0	0	0	0	0	0	0	0
chr_1	5249282	5249300	INDEL	18	0	1	0	0	0	0	0	0	0	0	0	0	0	0	0	0	0	0
chr_1	5249633	5249633	INDEL	12	0	1	0	0	0	1	0	0	0	0	1	0	0	1	0	1	0	0
chr_1	5249636	5249636	INDEL	13	0	1	0	1	0	1	0	0	0	0	1	0	0	1	1	1	0	0
chr_1	5256272	5257546	INDEL	1274	0	1	1	1	1	0	1	0	0	0	0	0	0	1	0	1	0	0
chr_1	5257940	5257946	CP	262	0	1	1	1	1	0	0	0	0	0	0	1	0	1	0	0	0	1
chr_1	5279821	5279873	INDEL	52	0	1	0	0	1	0	1	1	0	0	0	1	0	1	0	1	0	0
chr_1	5285607	5285607	INDEL	19	0	1	0	0	0	0	0	0	0	0	0	0	0	0	0	0	0	0
chr_1	5300728	5301437	TDM	709	0	1	0	0	0	0	0	0	0	1	0	0	0	0	0	0	0	0
chr_1	5314826	5314837	INDEL	11	0	1	0	0	0	0	0	0	0	0	0	0	0	0	0	0	0	0
chr_1	5343358	5343358	INDEL	19	0	1	0	1	1	0	0	1	0	0	1	1	1	0	0	1	1	1
chr_1	5362318	5362467	HDR	508	0	1	1	0	0	0	0	0	1	1	0	1	1	0	1	1	0	0
chr_1	5362692	5362911	INDEL	219	0	1	0	0	0	0	0	0	0	0	0	0	0	0	0	0	0	0
chr_1	5363818	5363871	CP	53	0	1	0	0	0	0	0	0	0	0	0	0	0	0	0	0	0	0
chr_1	5387463	5387463	INDEL	11	0	1	0	1	0	1	0	1	1	1	1	0	0	0	0	0	1	0
chr_1	5462793	5463623	HDR	957	0	1	0	1	0	0	0	0	0	0	0	0	0	0	0	0	0	0
chr_1	5519714	5519726	INDEL	12	0	1	0	1	1	0	1	0	0	0	0	0	0	0	0	1	0	0
chr_1	5521241	5521241	INDEL	12	0	1	0	1	0	0	0	0	0	0	0	0	0	0	0	0	0	0
chr_1	5524322	5524448	HDR	427	0	1	1	1	0	1	0	0	0	0	0	0	0	1	1	0	0	0
chr_1	5538253	5557082	HDR	18829	0	1	0	1	0	1	0	0	1	0	0	0	0	0	0	0	0	0
chr_1	5558711	5560538	HDR	1928	0	1	0	1	0	0	0	0	0	0	0	0	0	0	0	0	0	0
chr_1	5566403	5566516	HDR	114	0	1	0	1	0	0	0	0	0	0	0	0	0	0	0	0	0	0
chr_1	5609679	5609679	INDEL	43	0	1	0	0	0	1	0	0	0	0	1	1	0	0	1	1	1	1
chr_1	5612626	5612761	CP	1551	0	1	0	0	0	0	0	0	0	0	0	0	0	0	0	0	0	0
chr_1	5631709	5631709	INDEL	14	0	1	0	1	0	0	1	1	1	1	0	1	1	0	0	1	1	1
chr_1	5635044	5635341	HDR	314	0	1	0	0	0	0	0	0	0	0	0	0	0	0	0	0	0	0
chr_1	5643880	5643897	INDEL	17	0	1	0	0	0	0	0	0	0	0	0	0	0	1	0	0	0	0
chr_1	5644035	5644389	CP	354	0	1	0	0	0	0	1	0	0	0	0	0	0	0	0	0	0	0
chr_1	5652480	5652924	TDM	444	0	1	0	0	0	0	0	0	0	0	0	0	0	0	0	0	0	0
chr_1	5652910	5652940	INDEL	30	0	1	0	0	0	0	0	0	0	0	0	0	0	0	0	0	0	0
chr_1	5652954	5652965	INDEL	11	0	1	0	0	0	0	0	0	0	0	0	0	0	0	0	0	0	0
chr_1	5653463	5653479	INDEL	16	0	1	0	1	1	1	1	1	1	0	1	1	1	1	1	1	1	1
chr_1	5655948	5656184	HDR	249	0	1	0	0	0	0	0	0	0	0	0	0	0	0	0	0	0	0
chr_1	5665445	5665445	INDEL	27	0	1	1	0	0	1	1	1	0	1	0	0	1	0	0	1	0	0
chr_1	5678499	5678529	INDEL	30	0	1	1	1	0	0	0	0	0	0	0	0	0	1	0	0	0	0
chr_1	5699719	5699732	INDEL	13	0	1	0	1	0	0	0	0	0	0	0	0	0	0	0	0	0	0
chr_1	5709557	5709599	HDR	573	0	1	0	0	0	0	0	0	0	0	0	1	0	0	0	0	0	0
chr_1	5711446	5711883	INDEL	437	0	1	0	0	1	0	0	0	0	1	0	0	0	0	1	0	0	0
chr_1	5712147	5712166	INDEL	19	0	1	0	0	1	1	0	0	0	1	0	0	0	1	1	0	0	0
chr_1	5716571	5716571	INDEL	26	0	1	1	1	1	0	1	1	0	0	1	1	1	1	0	0	1	0
chr_1	5724476	5724477	INDEL	104	0	1	0	0	0	1	1	0	0	0	0	0	1	0	0	1	0	0
chr_1	5765915	5765926	CP	806	0	1	0	0	0	0	0	0	0	0	0	0	0	0	0	0	0	0
chr_1	5768565	5768565	INDEL	15	0	1	0	0	0	0	0	0	0	0	0	0	0	0	0	0	0	0
chr_1	5764636	5770010	TRA	6191	0	1	0	0	0	0	0	0	0	0	0	0	0	0	0	0	0	0
chr_1	5794181	5794666	HDR	485	0	1	0	0	1	0	0	0	0	1	1	0	1	0	0	0	0	1
chr_1	5797468	5797478	CP	3303	0	1	0	0	0	0	0	0	0	0	0	0	0	0	0	0	0	0
chr_1	5801322	5801367	INDEL	45	0	1	0	0	0	0	0	0	0	0	0	0	0	0	0	0	0	0
chr_1	5801381	5801393	INDEL	12	0	1	0	0	0	0	0	0	0	0	0	0	0	0	0	0	0	0
chr_1	5810596	5810596	INDEL	19	0	1	1	0	0	0	0	0	1	0	0	0	0	0	0	0	0	0
chr_1	5811339	5811436	HDR	103	0	1	0	0	0	0	0	0	1	0	0	0	0	1	1	0	0	0
chr_1	5811710	5811728	INDEL	18	0	1	0	0	0	0	0	0	0	0	0	0	0	0	0	0	0	0
chr_1	5813353	5813376	INDEL	23	0	1	1	0	0	0	0	0	0	1	0	0	0	0	0	0	0	0
chr_1	5813943	5813943	INDEL	12	0	1	0	0	0	0	0	0	0	0	0	0	0	0	0	0	0	0
chr_1	5815568	5815836	HDR	322	0	1	0	0	0	0	0	0	0	1	0	0	0	0	1	0	0	0
chr_1	5826397	5826628	HDR	1490	0	1	0	0	0	0	0	0	0	0	0	0	0	0	0	0	0	0
chr_1	5851233	5851233	INDEL	18	0	1	1	1	1	1	0	0	1	0	1	1	1	1	1	1	1	1
chr_1	5863817	5863818	INDEL	302	0	1	0	0	0	0	0	0	0	0	0	0	0	0	0	0	1	0
chr_1	5915286	5915310	INDEL	24	0	1	0	0	0	1	1	0	0	1	0	0	0	0	0	1	0	0
chr_1	5915493	5915514	INDEL	21	0	1	0	0	0	0	0	0	0	0	0	0	0	0	1	0	0	0
chr_1	5919063	5919082	INDEL	19	0	1	0	0	1	0	1	0	0	0	0	0	0	0	0	0	0	0
chr_1	5923071	5923132	HDR	140	0	1	0	0	0	0	0	0	1	0	0	0	1	0	0	0	0	0
chr_1	5923624	5923765	HDR	141	0	1	0	1	0	0	0	0	0	1	0	0	0	1	0	0	0	1
chr_1	5928177	5928374	HDR	197	0	1	0	0	0	0	0	0	0	0	0	0	0	1	0	0	0	0
chr_1	5937314	5937982	TDM	668	0	1	0	1	1	0	1	0	0	0	0	0	0	0	0	0	0	0
chr_1	5938901	5939430	TDM	651	0	1	0	0	0	0	0	0	1	0	0	0	0	0	0	0	0	0
chr_1	5940546	5940546	INDEL	45	0	1	0	1	1	1	0	0	1	1	0	0	1	1	0	1	0	1
chr_1	5940918	5941236	TDM	437	0	1	0	1	0	0	0	0	0	0	0	0	0	0	0	0	0	0
chr_1	5942435	5942516	INDEL	81	0	1	1	1	0	0	0	0	1	1	1	0	1	0	0	0	0	0
chr_1	5943472	5943473	INDEL	159	0	1	0	1	0	0	0	1	1	0	1	1	1	0	1	0	1	1
chr_1	5949161	5949815	TDM	792	0	1	0	0	0	0	0	0	0	0	0	0	0	0	0	0	0	0
chr_1	5950161	5951064	TDM	903	0	1	0	0	0	0	0	0	0	0	0	0	0	0	0	0	0	0
chr_1	5951532	5951550	INDEL	18	0	1	0	0	0	0	0	0	0	0	0	0	0	0	0	0	0	0
chr_1	5953245	5953368	CP	123	0	1	1	1	1	1	1	0	1	0	0	1	1	1	1	0	1	0
chr_1	5996378	5996395	INDEL	17	0	1	0	0	0	0	0	0	0	0	0	0	0	0	0	0	0	0
chr_1	5997094	5997094	INDEL	20	0	1	0	1	1	0	0	0	0	0	0	0	0	0	0	0	0	0
chr_1	6019388	6022325	DUP	2937	0	1	0	0	0	0	0	0	0	0	0	0	0	0	0	0	0	0
chr_1	6019390	6022325	TRA	2938	0	1	0	0	0	0	0	0	0	0	0	0	0	0	0	0	0	0
chr_1	6019623	6019635	INDEL	12	0	1	0	0	0	0	0	0	0	0	0	0	0	0	0	0	0	0
chr_1	6022166	6022178	INDEL	12	0	1	0	0	0	0	0	0	0	0	0	0	0	0	0	0	0	0
chr_1	6027531	6027835	DUP	310	0	1	0	0	0	0	0	0	0	0	0	0	0	0	0	0	0	0
chr_1	6027531	6041347	INVTR	13816	0	1	0	0	0	0	0	0	0	0	0	0	0	0	0	0	0	0
chr_1	6031800	6031941	HDR	141	0	1	0	0	0	0	0	0	0	0	0	0	0	0	0	0	0	0
chr_1	6041043	6041351	DUP	311	0	1	0	0	0	0	0	0	0	0	0	0	0	0	0	0	0	0
chr_1	10818	10818	INDEL	28	0	0	1	0	0	0	0	0	0	0	0	0	0	0	0	0	0	0
chr_1	10835	10835	INDEL	14	0	0	1	0	0	0	0	0	0	0	0	0	0	0	0	0	0	0
chr_1	14908	14908	INDEL	19	0	0	1	0	0	0	0	0	0	0	0	0	0	0	0	0	0	0
chr_1	32370	46195	TRA	13825	0	0	1	1	0	0	0	0	0	0	0	0	0	0	0	0	0	0
chr_1	42206	42339	INDEL	133	0	0	1	0	0	0	0	0	0	0	0	0	0	0	0	0	0	0
chr_1	42627	42655	INDEL	28	0	0	1	0	0	0	0	0	0	0	0	0	0	0	0	0	0	0
chr_1	45921	46195	DUP	274	0	0	1	0	0	0	0	0	0	0	0	0	0	0	0	0	0	0
chr_1	46196	48782	TRA	2586	0	0	1	0	0	0	0	0	0	0	0	0	0	0	0	0	0	0
chr_1	48604	54981	INVTR	6377	0	0	1	0	0	0	0	0	0	0	0	0	0	0	0	0	0	0
chr_1	50237	50395	CP	722	0	0	1	0	0	0	0	0	0	0	0	0	0	0	0	0	0	0
chr_1	50842	52721	HDR	1879	0	0	1	0	0	0	0	0	0	0	0	0	0	0	0	0	0	0
chr_1	52599	52722	INVDP	123	0	0	1	0	0	0	0	0	0	0	0	0	0	0	0	0	0	0
chr_1	77777	78156	INVTR	379	0	0	1	0	0	0	0	0	0	0	0	0	0	0	0	0	0	0
chr_1	86690	87481	INVDP	791	0	0	1	0	0	0	0	0	0	0	0	0	0	0	0	0	0	0
chr_1	86695	87489	INVTR	794	0	0	1	0	0	0	0	0	0	0	0	0	0	0	0	0	0	0
chr_1	111220	111237	INDEL	17	0	0	1	0	0	0	0	0	0	0	0	0	0	0	0	0	0	0
chr_1	116618	117811	HDR	1916	0	0	1	1	1	0	0	0	0	0	0	0	0	0	0	0	0	0
chr_1	132970	132972	INDEL	10267	0	0	1	0	0	0	0	0	0	0	0	0	0	0	0	0	0	0
chr_1	136532	136578	INDEL	46	0	0	1	0	0	0	0	0	1	0	0	0	0	0	0	0	0	0
chr_1	150578	150704	INVDP	126	0	0	1	0	0	0	0	0	0	0	0	0	0	0	0	1	0	0
chr_1	155730	155730	INDEL	11	0	0	1	1	0	0	0	0	0	0	0	1	0	0	1	0	0	0
chr_1	155847	155868	INDEL	21	0	0	1	0	0	0	0	0	0	0	0	0	0	0	0	0	0	0
chr_1	158256	158256	INDEL	16	0	0	1	0	0	0	1	0	0	0	0	0	0	0	0	0	0	0
chr_1	176115	176207	INDEL	92	0	0	1	0	0	0	0	0	0	0	0	0	0	0	0	0	0	0
chr_1	177605	177631	INDEL	26	0	0	1	0	0	0	0	1	0	0	0	0	0	0	0	0	0	0
chr_1	198315	198324	CP	2593	0	0	1	0	0	0	0	0	0	0	0	0	0	0	0	0	0	0
chr_1	240931	241139	HDR	248	0	0	1	1	0	0	1	0	0	1	0	0	0	0	1	0	0	0
chr_1	254405	254405	INDEL	14	0	0	1	0	1	0	0	0	0	0	0	1	0	0	1	1	1	0
chr_1	263587	264376	HDR	789	0	0	1	0	0	0	0	0	0	0	0	0	0	0	0	0	0	0
chr_1	260622	263345	HDR	2723	0	0	1	0	0	0	0	0	0	0	0	1	0	0	0	0	0	0
chr_1	271069	271083	INDEL	14	0	0	1	0	0	0	0	0	0	0	0	0	0	0	0	0	1	0
chr_1	327572	327572	INDEL	84	0	0	1	0	0	0	0	0	0	0	0	0	0	0	0	0	0	0
chr_1	327846	328122	CP	276	0	0	1	0	0	0	0	0	0	0	0	0	0	0	0	0	0	0
chr_1	331827	331827	INDEL	22	0	0	1	0	0	0	0	0	1	0	0	0	0	0	0	0	0	0
chr_1	334088	334088	INDEL	72	0	0	1	1	0	1	0	0	1	1	0	0	0	1	0	1	0	0
chr_1	334405	334631	HDR	1251	0	0	1	1	0	0	0	0	1	1	1	0	1	0	1	0	0	0
chr_1	338770	338787	INDEL	17	0	0	1	0	0	0	1	1	0	0	0	0	0	0	0	1	0	0
chr_1	353421	353457	INDEL	36	0	0	1	0	0	0	0	0	0	0	0	0	0	0	0	0	0	0
chr_1	373443	373443	INDEL	542	0	0	1	0	0	0	0	0	0	0	0	0	0	0	0	0	0	0
chr_1	391151	391602	TRA	454	0	0	1	0	0	0	0	0	0	0	0	0	0	0	0	0	0	0
chr_1	392191	392327	TRA	136	0	0	1	0	0	0	0	0	0	0	0	0	0	0	0	0	0	0
chr_1	392195	392328	DUP	133	0	0	1	0	0	0	0	0	0	0	0	0	0	0	0	0	0	0
chr_1	405403	405403	INDEL	14	0	0	1	0	1	1	1	0	1	0	0	0	0	0	0	1	0	0
chr_1	406550	406976	HDR	463	0	0	1	0	1	0	0	0	0	1	0	0	0	0	1	0	0	0
chr_1	408627	408627	INDEL	17	0	0	1	1	0	0	0	0	0	0	0	0	0	0	0	0	0	0
chr_1	412091	412091	INDEL	30	0	0	1	0	0	0	1	0	0	0	0	0	0	0	0	0	0	0
chr_1	412957	412958	INDEL	1097	0	0	1	0	1	1	0	0	0	0	0	0	0	0	0	0	1	1
chr_1	417308	417680	HDR	576	0	0	1	0	0	0	0	0	0	0	1	0	0	0	0	0	0	0
chr_1	453039	453552	HDR	1477	0	0	1	1	0	0	0	0	0	0	0	0	0	0	0	0	0	0
chr_1	465324	465787	DUP	466	0	0	1	0	0	0	0	0	0	0	0	0	0	0	0	0	0	0
chr_1	472588	473356	DUP	768	0	0	1	0	0	0	0	0	0	0	0	0	0	0	0	0	0	0
chr_1	479729	479729	INDEL	11	0	0	1	0	0	0	0	0	0	0	0	0	0	0	0	0	0	0
chr_1	515460	515465	CP	332	0	0	1	0	0	0	0	0	0	0	0	0	0	0	0	0	0	0
chr_1	518508	518508	INDEL	31	0	0	1	0	0	0	0	0	0	0	0	0	0	0	0	0	0	1
chr_1	537977	538214	INDEL	237	0	0	1	0	0	0	0	0	0	0	0	0	0	0	0	0	0	0
chr_1	556399	556818	INDEL	419	0	0	1	0	0	0	0	0	0	0	0	0	0	0	0	0	0	0
chr_1	558313	560252	INVTR	1939	0	0	1	0	0	0	0	0	0	0	0	0	0	0	0	0	0	0
chr_1	555777	558318	INVTR	2541	0	0	1	0	0	0	0	0	0	0	0	0	0	0	0	0	0	0
chr_1	560764	560865	HDR	101	0	0	1	0	0	0	0	0	0	0	0	0	0	0	0	0	0	0
chr_1	567356	567373	INDEL	17	0	0	1	0	0	0	0	0	0	0	0	0	0	0	0	0	0	0
chr_1	574998	575011	INDEL	13	0	0	1	0	1	0	1	0	0	0	0	0	1	1	0	0	0	0
chr_1	576473	576473	INDEL	65	0	0	1	0	0	0	0	1	1	0	0	1	0	1	0	1	0	0
chr_1	625968	625984	INDEL	16	0	0	1	0	0	0	0	0	0	0	0	0	0	0	0	0	0	0
chr_1	645366	645415	INDEL	49	0	0	1	0	0	0	0	0	0	0	0	0	0	0	0	0	0	0
chr_1	678456	678469	INDEL	13	0	0	1	0	0	0	0	0	0	0	0	0	0	0	0	0	0	0
chr_1	683759	683770	INDEL	11	0	0	1	0	1	0	0	1	0	0	0	1	0	0	0	1	0	1
chr_1	738595	745202	TRA	8254	0	0	1	0	0	0	0	0	0	0	0	0	0	0	0	0	0	0
chr_1	739586	739590	HDR	1649	0	0	1	0	0	0	0	0	0	0	0	0	0	0	0	0	0	0
chr_1	774639	774650	INDEL	11	0	0	1	0	0	0	0	0	0	0	0	0	0	0	0	0	0	0
chr_1	775005	775108	INDEL	103	0	0	1	0	0	0	0	0	0	0	0	0	0	0	0	0	1	0
chr_1	781280	781360	INDEL	80	0	0	1	0	0	0	0	0	0	0	0	0	0	0	0	0	0	0
chr_1	838138	838674	HDR	1372	0	0	1	1	1	0	0	1	0	0	0	0	0	0	1	0	0	0
chr_1	845425	845436	INDEL	11	0	0	1	0	0	0	0	0	0	0	0	0	0	0	0	0	0	0
chr_1	847209	847209	INDEL	36	0	0	1	1	0	1	1	1	0	1	1	1	1	1	1	1	0	0
chr_1	859074	859113	INDEL	39	0	0	1	0	0	0	0	0	0	0	0	0	0	0	0	0	0	0
chr_1	859725	859725	INDEL	15	0	0	1	0	0	0	0	0	0	0	0	0	0	0	0	0	0	0
chr_1	859876	859876	INDEL	25	0	0	1	0	0	0	0	0	0	0	0	0	0	0	0	0	0	0
chr_1	921067	921343	TRA	276	0	0	1	0	0	0	0	0	0	0	0	0	0	0	0	0	0	0
chr_1	937878	937878	INDEL	17	0	0	1	0	0	0	0	0	0	0	0	0	0	0	0	0	0	0
chr_1	943282	943282	INDEL	566	0	0	1	0	0	0	0	0	0	0	0	0	0	0	0	0	0	0
chr_1	992730	992730	INDEL	19	0	0	1	0	1	1	0	1	1	0	0	0	1	0	0	0	0	1
chr_1	1005814	1005814	INDEL	54	0	0	1	0	0	1	0	0	0	0	1	0	0	0	0	1	0	1
chr_1	1006145	1006147	HDR	4471	0	0	1	0	0	1	0	0	0	0	1	0	0	0	0	1	0	0
chr_1	1015180	1015192	INDEL	12	0	0	1	0	0	0	0	0	0	0	0	0	0	0	0	0	0	0
chr_1	1032484	1032484	INDEL	22	0	0	1	0	1	0	1	1	1	0	0	0	1	0	0	0	1	0
chr_1	1043452	1043457	HDR	681	0	0	1	0	0	0	0	0	0	0	0	0	0	0	0	0	0	0
chr_1	1043975	1045815	HDR	3176	0	0	1	0	0	0	0	0	0	0	0	0	0	0	0	0	0	0
chr_1	1066163	1066175	INDEL	12	0	0	1	1	1	0	1	1	0	0	0	0	0	1	1	0	1	0
chr_1	1114716	1114731	INDEL	15	0	0	1	1	0	0	1	1	0	1	0	1	0	1	0	1	1	0
chr_1	1114987	1114987	INDEL	26	0	0	1	0	0	0	0	0	0	0	0	0	0	0	0	0	0	0
chr_1	1115259	1115278	INDEL	19	0	0	1	0	0	0	0	0	0	0	0	0	0	0	0	0	0	0
chr_1	1184197	1184550	DUP	353	0	0	1	0	0	0	1	0	0	1	0	0	0	0	0	0	1	0
chr_1	1187279	1188448	INVTR	1169	0	0	1	0	0	0	0	0	0	0	0	0	0	0	0	0	0	0
chr_1	1195736	1195918	INVTR	182	0	0	1	0	0	0	0	0	0	0	0	0	0	0	0	0	0	0
chr_1	1226321	1226321	INDEL	14	0	0	1	0	0	0	0	0	0	0	0	0	0	0	0	0	0	0
chr_1	1240153	1240153	INDEL	13	0	0	1	0	0	0	0	0	0	0	1	0	0	0	0	0	0	1
chr_1	1262867	1262967	HDR	137	0	0	1	0	0	0	0	0	0	0	0	0	1	1	0	0	0	0
chr_1	1265371	1265371	INDEL	17	0	0	1	0	1	0	0	0	0	0	0	0	0	1	0	0	0	0
chr_1	1267631	1267631	INDEL	27	0	0	1	0	0	0	0	0	0	1	0	1	1	0	0	0	0	1
chr_1	1268831	1268851	INDEL	20	0	0	1	0	0	0	0	1	0	1	0	0	0	0	1	0	0	0
chr_1	1277558	1277560	INDEL	1875	0	0	1	0	0	0	0	0	0	0	0	0	0	0	0	0	0	0
chr_1	1321741	1321764	INDEL	23	0	0	1	0	0	0	0	0	0	0	0	0	0	0	0	0	0	0
chr_1	1341852	1341929	CP	77	0	0	1	0	0	0	0	0	0	0	0	0	0	0	0	0	0	0
chr_1	1346675	1346675	INDEL	15	0	0	1	1	0	1	0	0	1	1	1	0	0	0	1	0	0	1
chr_1	1365468	1365479	HDR	140	0	0	1	0	0	0	0	0	0	0	0	0	0	0	0	0	0	0
chr_1	1365658	1365658	INDEL	50	0	0	1	0	0	0	0	1	0	0	1	1	0	1	0	0	0	0
chr_1	1365667	1365667	INDEL	15	0	0	1	0	0	0	0	1	0	0	1	0	0	1	0	0	0	0
chr_1	1373010	1373010	INDEL	19	0	0	1	0	1	1	0	0	0	0	0	0	0	1	0	0	1	1
chr_1	1382414	1382414	INDEL	13	0	0	1	1	1	0	1	0	1	0	0	0	1	0	1	0	0	0
chr_1	1417538	1417565	INDEL	27	0	0	1	0	0	0	0	0	0	0	1	0	0	0	0	0	0	0
chr_1	1433460	1433677	TRA	217	0	0	1	0	0	0	0	0	0	0	0	0	0	0	0	0	0	0
chr_1	1433682	1438798	TRA	5116	0	0	1	0	0	0	0	0	0	0	0	0	0	0	0	0	0	0
chr_1	1442247	1442343	HDR	96	0	0	1	0	1	1	0	1	1	0	0	0	0	1	1	0	1	0
chr_1	1454842	1454858	INDEL	16	0	0	1	0	0	0	0	0	0	0	0	0	0	0	0	0	0	0
chr_1	1459987	1459987	INDEL	24	0	0	1	0	0	0	0	0	0	0	1	0	0	0	1	0	0	0
chr_1	1497643	1497648	HDR	155	0	0	1	0	0	1	0	1	1	0	0	1	1	1	1	0	1	0
chr_1	1498064	1498076	INDEL	12	0	0	1	0	0	1	0	1	0	0	1	1	0	1	0	1	1	0
chr_1	1515814	1515836	INDEL	22	0	0	1	0	0	0	0	0	0	0	0	0	0	0	0	0	0	0
chr_1	1521045	1521073	INDEL	28	0	0	1	0	0	0	0	0	0	0	0	0	0	0	0	0	0	0
chr_1	1529778	1529778	INDEL	27	0	0	1	0	0	1	1	0	0	1	1	1	0	0	0	1	1	1
chr_1	1569202	1569203	INDEL	2199	0	0	1	0	0	0	0	0	0	0	0	0	0	0	0	0	0	0
chr_1	1586652	1586799	HDR	147	0	0	1	1	0	1	0	0	0	0	0	0	0	0	0	1	0	0
chr_1	1592416	1592443	INDEL	27	0	0	1	0	1	0	0	1	0	0	0	0	0	0	0	0	0	0
chr_1	1598737	1598752	INDEL	15	0	0	1	0	0	0	0	1	1	0	0	1	1	0	0	1	0	1
chr_1	1600885	1600885	INDEL	12	0	0	1	0	1	0	0	0	0	0	0	0	1	0	0	0	0	1
chr_1	1605821	1605821	INDEL	11	0	0	1	0	0	0	0	0	0	0	0	0	0	0	0	0	0	0
chr_1	1690913	1691028	TDM	189	0	0	1	0	0	0	0	0	0	0	0	0	0	0	0	0	0	0
chr_1	1701708	1701727	INDEL	19	0	0	1	0	0	0	0	0	0	0	0	0	0	0	0	0	0	0
chr_1	1701736	1701765	INDEL	29	0	0	1	0	0	0	0	0	0	0	0	0	0	0	0	0	0	0
chr_1	1708960	1709153	INDEL	193	0	0	1	0	0	0	0	0	1	0	0	0	0	0	0	0	0	0
chr_1	1710791	1711172	TDM	553	0	0	1	0	0	0	0	0	0	0	0	0	0	0	0	0	0	0
chr_1	1737504	1737566	INDEL	62	0	0	1	0	0	0	0	0	0	0	0	0	0	0	0	0	0	0
chr_1	1752273	1752273	INDEL	22	0	0	1	0	1	0	0	0	0	0	0	0	0	0	0	0	0	0
chr_1	1764426	1764426	INDEL	16	0	0	1	1	1	0	0	0	0	1	0	1	1	0	0	0	1	1
chr_1	1781161	1781161	INDEL	18	0	0	1	1	0	0	0	0	0	0	0	0	0	0	0	0	0	0
chr_1	1789919	1789932	INDEL	13	0	0	1	1	0	1	0	0	0	0	0	0	0	1	0	1	0	0
chr_1	1811104	1811308	HDR	259	0	0	1	0	0	0	0	0	0	0	0	0	0	0	0	0	0	0
chr_1	1817484	1817484	INDEL	12	0	0	1	0	0	0	0	0	0	0	1	1	0	0	0	0	0	1
chr_1	1819879	1819879	INDEL	14	0	0	1	0	0	0	0	0	0	0	0	0	0	0	0	0	0	0
chr_1	1825932	1826310	TDM	378	0	0	1	0	0	0	0	0	0	0	0	0	0	0	0	0	0	0
chr_1	1834329	1834340	INDEL	11	0	0	1	0	1	1	1	1	1	1	1	1	1	0	1	0	1	1
chr_1	1859507	1859507	INDEL	51	0	0	1	1	0	0	0	0	0	1	0	0	1	0	0	0	1	0
chr_1	1943301	1943427	CP	255	0	0	1	0	0	0	0	0	0	0	0	0	0	0	0	0	0	0
chr_1	1948810	1948828	INDEL	18	0	0	1	0	0	0	0	0	0	0	0	0	0	0	0	0	0	0
chr_1	1984510	1984538	INDEL	28	0	0	1	0	0	0	0	0	0	0	0	0	0	0	0	0	0	0
chr_1	1988930	1988930	INDEL	11	0	0	1	0	0	0	0	0	1	1	0	0	0	1	1	0	0	0
chr_1	2003294	2003305	INDEL	11	0	0	1	0	0	0	0	0	0	0	0	0	0	0	0	0	0	0
chr_1	2081766	2081908	INDEL	142	0	0	1	1	0	0	0	0	0	0	0	0	0	0	0	0	1	0
chr_1	2086463	2086596	HDR	133	0	0	1	0	0	1	0	1	1	1	1	1	1	0	0	0	1	1
chr_1	2145620	2146145	TDM	525	0	0	1	0	0	0	0	0	0	0	0	0	0	0	0	0	0	0
chr_1	2146831	2146831	INDEL	21	0	0	1	0	0	0	0	0	0	0	0	0	0	0	0	0	0	0
chr_1	2155185	2155212	INDEL	27	0	0	1	0	0	0	0	0	0	0	0	0	0	0	0	0	0	0
chr_1	2187848	2188273	INVTR	425	0	0	1	0	0	0	0	0	0	0	0	0	0	0	0	0	0	0
chr_1	2189144	2189157	INDEL	13	0	0	1	0	0	0	0	0	0	0	0	0	0	0	0	0	0	0
chr_1	2212968	2213003	INDEL	35	0	0	1	0	0	0	1	0	0	0	0	0	0	0	0	0	0	0
chr_1	2213027	2213039	INDEL	12	0	0	1	0	0	0	1	0	0	0	0	0	0	0	0	0	0	0
chr_1	2213589	2213589	INDEL	12	0	0	1	0	0	0	0	0	0	0	0	1	0	1	0	0	1	0
chr_1	2276367	2276384	INDEL	17	0	0	1	1	0	0	0	1	0	1	0	1	0	0	1	0	0	1
chr_1	2299065	2299065	INDEL	881	0	0	1	0	0	0	0	0	0	0	0	0	0	0	0	0	0	0
chr_1	2300059	2300080	INDEL	21	0	0	1	0	0	0	0	0	0	0	0	0	0	0	0	0	0	0
chr_1	2319786	2319786	INDEL	37	0	0	1	0	0	1	1	0	0	0	0	0	0	0	0	0	0	1
chr_1	2343369	2343385	INDEL	16	0	0	1	0	0	0	0	0	0	0	0	1	0	0	0	0	0	1
chr_1	2353506	2353506	INDEL	17	0	0	1	0	0	0	1	0	0	0	0	0	0	0	1	1	1	0
chr_1	2353702	2353702	INDEL	17	0	0	1	0	0	0	0	0	0	0	0	0	0	0	0	0	0	0
chr_1	2401155	2401181	INDEL	26	0	0	1	0	0	0	0	0	0	0	0	0	0	0	0	0	0	0
chr_1	2487889	2487889	INDEL	24	0	0	1	0	1	1	0	0	0	0	0	0	1	0	1	0	0	0
chr_1	2494481	2494514	INDEL	33	0	0	1	1	0	0	0	0	1	0	1	1	0	1	1	0	0	0
chr_1	2499635	2499635	INDEL	25	0	0	1	0	0	0	0	0	0	0	0	0	0	0	0	0	0	0
chr_1	2508744	2508744	INDEL	40	0	0	1	0	0	1	1	0	0	1	0	0	0	0	0	0	1	1
chr_1	2509651	2509670	INDEL	19	0	0	1	0	0	0	0	0	0	0	0	0	0	0	0	0	0	0
chr_1	2512643	2512944	HDR	301	0	0	1	0	0	1	0	0	0	0	0	0	0	0	0	0	0	0
chr_1	2514323	2514347	INDEL	24	0	0	1	0	0	0	0	0	0	0	0	0	0	0	0	0	0	0
chr_1	2543766	2543784	INDEL	18	0	0	1	0	0	0	0	0	0	0	0	0	0	0	0	0	0	0
chr_1	2569176	2569340	HDR	164	0	0	1	0	0	0	0	0	0	0	0	0	0	1	0	0	0	0
chr_1	2569597	2569616	INDEL	19	0	0	1	0	0	0	0	0	0	0	0	0	0	0	0	0	0	0
chr_1	2582255	2582271	INDEL	16	0	0	1	0	0	0	0	0	0	0	0	0	0	0	0	1	0	0
chr_1	2593293	2593312	INDEL	19	0	0	1	0	0	0	0	0	1	0	0	1	0	0	0	0	0	0
chr_1	2596922	2598405	INDEL	1483	0	0	1	0	0	0	0	0	0	0	0	0	0	0	0	0	0	0
chr_1	2603060	2605845	INV	2785	0	0	1	0	1	0	0	0	0	1	0	0	0	0	0	0	0	0
chr_1	2662246	2662246	INDEL	235	0	0	1	0	0	0	0	0	0	0	0	0	0	0	0	0	0	0
chr_1	2691609	2691609	INDEL	16	0	0	1	0	1	0	0	0	1	0	0	0	1	0	1	1	0	0
chr_1	2696943	2696943	INDEL	27	0	0	1	0	0	0	1	0	0	0	1	1	0	0	0	0	1	1
chr_1	2702420	2702434	INDEL	14	0	0	1	0	0	0	0	0	0	0	0	0	0	0	0	0	0	0
chr_1	2729233	2729249	INDEL	16	0	0	1	0	0	0	0	0	0	0	0	0	0	0	0	0	0	0
chr_1	2750984	2751001	INDEL	17	0	0	1	0	0	0	0	0	0	0	0	0	0	0	0	0	0	0
chr_1	2762117	2768920	TRA	6804	0	0	1	0	0	0	0	0	0	0	0	0	0	0	0	0	0	0
chr_1	2802325	2802424	INVDP	99	0	0	1	0	0	0	0	0	0	0	0	0	0	0	0	0	0	1
chr_1	2819902	2823931	TRA	4047	0	0	1	0	0	0	0	0	0	0	0	0	0	0	0	0	0	0
chr_1	2823030	2823030	INDEL	24	0	0	1	0	0	0	0	0	0	0	0	0	0	0	0	0	0	0
chr_1	2833229	2833410	HDR	258	0	0	1	1	1	0	1	0	1	1	0	0	0	1	1	1	0	1
chr_1	2891021	2891047	INDEL	26	0	0	1	0	0	0	0	0	0	0	0	0	0	0	0	0	0	0
chr_1	2965310	2966307	HDR	997	0	0	1	0	0	1	1	0	0	0	0	0	0	0	0	0	0	0
chr_1	2979149	2979162	INDEL	13	0	0	1	0	0	0	1	0	0	1	0	0	0	0	0	0	0	1
chr_1	2999429	2999464	INDEL	35	0	0	1	0	0	0	0	0	0	0	0	0	0	0	0	0	0	0
chr_1	3007964	3007964	INDEL	34	0	0	1	0	0	0	0	0	0	0	0	0	0	0	0	0	0	0
chr_1	3019711	3019923	INDEL	212	0	0	1	0	0	0	0	0	0	0	0	0	0	0	0	0	0	0
chr_1	3027061	3027153	INDEL	92	0	0	1	0	0	0	0	0	0	0	0	0	0	0	0	0	0	0
chr_1	3035762	3036038	HDR	305	0	0	1	0	0	1	1	0	0	0	0	0	0	0	0	0	1	0
chr_1	3096477	3097422	HDR	945	0	0	1	0	0	0	0	0	0	0	0	0	0	0	0	0	0	0
chr_1	3105349	3105363	INDEL	14	0	0	1	0	1	0	1	1	1	0	0	1	0	0	0	0	0	1
chr_1	3105771	3106313	HDR	542	0	0	1	0	1	0	1	1	1	0	0	1	0	0	0	0	0	1
chr_1	3106482	3106579	HDR	129	0	0	1	0	1	0	0	1	0	0	0	1	0	0	0	0	0	1
chr_1	3111538	3111550	INDEL	12	0	0	1	0	0	0	0	0	0	0	0	0	0	0	0	0	0	0
chr_1	3123186	3123203	INDEL	17	0	0	1	0	0	0	0	0	0	0	0	0	0	0	0	0	0	0
chr_1	3156962	3159998	HDR	3740	0	0	1	0	0	0	0	0	0	0	0	0	0	0	0	0	0	0
chr_1	3162896	3162896	INDEL	18	0	0	1	0	1	0	0	0	1	0	0	0	0	1	1	1	0	0
chr_1	3163030	3163916	HDR	972	0	0	1	0	0	0	0	0	0	0	0	0	0	0	0	0	0	0
chr_1	3174605	3174616	INDEL	11	0	0	1	0	0	0	0	0	0	0	0	0	0	0	0	0	0	0
chr_1	3175457	3175665	TRA	209	0	0	1	0	0	0	0	0	0	0	0	0	0	0	0	0	0	0
chr_1	3175921	3176217	TRA	296	0	0	1	1	0	0	0	0	0	0	0	0	0	0	0	0	0	0
chr_1	3180097	3180112	INDEL	15	0	0	1	0	0	0	0	0	0	0	0	0	0	0	0	0	0	0
chr_1	3180115	3180150	INDEL	35	0	0	1	0	0	0	0	0	0	0	0	0	0	0	0	0	0	0
chr_1	3180153	3180177	INDEL	24	0	0	1	0	0	0	0	0	0	0	0	0	0	0	0	0	0	0
chr_1	3180531	3180554	INDEL	23	0	0	1	0	0	0	0	0	0	0	0	0	0	0	0	0	0	0
chr_1	3191819	3191837	INDEL	18	0	0	1	0	0	0	0	0	0	0	0	0	0	0	0	0	0	0
chr_1	3196489	3196579	INDEL	90	0	0	1	0	0	0	0	0	0	0	0	0	0	1	0	0	0	0
chr_1	3199417	3201208	INVTR	1791	0	0	1	0	0	0	0	0	0	0	0	0	0	0	0	0	0	0
chr_1	3204533	3204533	INDEL	21	0	0	1	1	0	1	1	1	0	1	0	0	0	0	0	0	0	0
chr_1	3223924	3227588	TRA	3664	0	0	1	0	0	0	0	0	0	0	0	0	0	0	0	0	0	0
chr_1	3227584	3233399	TRA	5815	0	0	1	0	0	0	0	0	0	0	0	0	0	0	0	0	0	0
chr_1	3249104	3250458	INV	1354	0	0	1	0	0	0	0	0	0	0	1	1	1	0	0	1	0	1
chr_1	3252157	3252177	INDEL	20	0	0	1	0	0	0	0	0	0	0	0	0	0	0	0	0	0	0
chr_1	3265792	3265819	INDEL	27	0	0	1	0	0	0	0	0	0	0	0	0	0	0	0	0	0	0
chr_1	3273093	3273481	TDM	388	0	0	1	0	0	0	0	0	0	0	0	0	0	0	0	0	0	0
chr_1	3295377	3295377	INDEL	12	0	0	1	0	0	0	0	0	1	0	0	0	0	0	0	0	0	0
chr_1	3362669	3362669	INDEL	26	0	0	1	1	1	0	0	0	0	1	0	0	0	1	1	1	1	0
chr_1	3402375	3402375	INDEL	29	0	0	1	0	0	0	0	0	0	0	1	0	0	0	1	1	0	1
chr_1	3403895	3403903	CP	3470	0	0	1	0	0	0	0	0	0	0	0	0	0	0	0	0	0	0
chr_1	3406570	3406588	INDEL	18	0	0	1	0	0	0	0	0	0	0	0	0	0	0	0	0	0	0
chr_1	3425189	3425189	INDEL	11	0	0	1	1	0	0	0	0	0	0	0	0	0	1	0	1	0	0
chr_1	3440202	3440359	HDR	327	0	0	1	0	0	0	0	0	0	0	0	0	0	0	0	0	0	0
chr_1	3455779	3455793	INDEL	14	0	0	1	0	1	0	1	0	1	0	0	1	1	1	0	0	1	0
chr_1	3536671	3536672	INDEL	3694	0	0	1	0	0	0	0	0	0	0	0	0	0	0	0	0	0	0
chr_1	3552925	3552965	INDEL	40	0	0	1	0	0	0	0	0	0	0	0	0	0	0	0	0	0	0
chr_1	3611746	3611759	INDEL	13	0	0	1	0	0	0	0	0	0	0	0	0	0	0	0	0	0	0
chr_1	3617126	3618743	INVTR	1617	0	0	1	0	0	0	0	0	0	0	0	0	0	0	0	0	0	0
chr_1	3636454	3636615	INDEL	161	0	0	1	0	0	0	0	0	0	0	0	0	0	0	1	0	0	0
chr_1	3643822	3643885	INDEL	63	0	0	1	0	0	0	0	0	0	0	0	0	0	0	0	0	0	0
chr_1	3666286	3666287	INDEL	173	0	0	1	0	0	0	0	0	0	0	0	0	0	0	0	0	0	0
chr_1	3694127	3694184	INDEL	57	0	0	1	0	0	0	0	0	0	1	0	0	1	0	0	0	0	0
chr_1	3709926	3709926	INDEL	17	0	0	1	0	0	0	0	0	1	1	1	1	0	1	0	0	1	0
chr_1	3718589	3718612	INDEL	23	0	0	1	0	0	0	0	0	0	0	0	0	0	0	0	0	0	0
chr_1	3737280	3737504	INDEL	224	0	0	1	0	0	0	0	0	1	0	0	0	0	0	0	0	0	0
chr_1	3766117	3766263	TRA	146	0	0	1	0	0	0	0	0	0	1	0	0	0	0	0	0	0	0
chr_1	3767949	3770314	TRA	2377	0	0	1	0	0	0	0	0	0	0	0	0	0	0	0	0	0	0
chr_1	3770014	3770014	INDEL	11	0	0	1	0	0	0	0	0	0	0	0	0	0	0	0	0	0	0
chr_1	3795524	3795524	INDEL	18	0	0	1	1	1	0	0	0	0	0	0	0	0	0	0	0	0	0
chr_1	3795602	3795602	INDEL	20	0	0	1	1	1	0	0	0	0	0	0	0	0	0	0	0	0	0
chr_1	3817434	3817435	INDEL	1797	0	0	1	0	0	0	0	0	0	0	0	0	0	0	0	0	0	0
chr_1	3844854	3844885	CP	129	0	0	1	0	0	0	0	0	0	0	0	0	0	0	0	0	0	0
chr_1	3844933	3845226	CP	1557	0	0	1	0	0	1	0	0	0	0	0	0	0	0	0	0	0	0
chr_1	3846341	3846459	CP	904	0	0	1	0	0	0	0	0	0	0	0	0	0	0	0	0	0	0
chr_1	3853697	3853830	TDM	256	0	0	1	0	0	0	0	0	0	0	0	0	0	0	0	0	0	0
chr_1	3862219	3862219	INDEL	28	0	0	1	0	0	0	0	0	0	0	0	0	0	0	0	0	0	0
chr_1	3884650	3884650	INDEL	30	0	0	1	0	0	0	0	0	0	0	0	0	0	0	0	0	0	0
chr_1	3900251	3900251	INDEL	15	0	0	1	0	0	0	0	0	0	0	0	0	0	1	0	0	0	0
chr_1	3939586	3939586	INDEL	19	0	0	1	0	0	0	0	0	0	0	0	0	0	0	0	0	0	0
chr_1	3958318	3958336	INDEL	18	0	0	1	0	0	0	0	0	0	0	1	1	0	0	0	1	0	0
chr_1	3980238	3980256	INDEL	18	0	0	1	0	0	0	0	0	0	0	0	0	0	0	0	0	0	0
chr_1	3982981	3983036	INDEL	55	0	0	1	0	0	0	0	0	0	0	0	0	0	0	0	0	0	0
chr_1	3990818	3990830	INDEL	12	0	0	1	1	1	1	0	0	1	1	0	1	0	1	0	0	0	0
chr_1	3990845	3990865	INDEL	20	0	0	1	1	1	1	0	0	1	1	0	1	0	1	0	0	0	0
chr_1	3990868	3990888	INDEL	20	0	0	1	1	1	1	0	0	1	1	0	1	0	1	0	0	0	0
chr_1	4039309	4039310	INDEL	89	0	0	1	1	0	1	1	0	0	0	0	0	1	0	0	1	1	1
chr_1	4048531	4048553	INDEL	22	0	0	1	0	0	0	0	0	0	1	0	0	0	1	0	0	0	0
chr_1	4127191	4127203	INDEL	12	0	0	1	0	0	0	0	0	0	0	0	0	0	0	0	0	0	0
chr_1	4127298	4127323	INDEL	25	0	0	1	0	0	0	0	0	0	0	0	0	0	0	0	0	0	0
chr_1	4127551	4127551	INDEL	68	0	0	1	0	0	0	0	0	0	0	0	0	0	0	0	0	0	0
chr_1	4134076	4134076	INDEL	36	0	0	1	0	0	0	0	0	0	0	0	0	0	0	0	0	0	0
chr_1	4134090	4134090	INDEL	19	0	0	1	0	0	0	0	0	0	0	0	0	0	0	0	0	0	0
chr_1	4134169	4134180	INDEL	11	0	0	1	1	1	0	1	0	0	0	0	1	1	0	1	0	1	1
chr_1	4168605	4168617	INDEL	12	0	0	1	0	0	0	1	0	0	0	0	0	0	0	0	0	0	0
chr_1	4175369	4175852	INVTR	483	0	0	1	0	0	0	0	0	0	0	0	0	0	0	0	0	0	0
chr_1	4181599	4181622	INDEL	23	0	0	1	0	0	0	0	0	0	0	0	0	0	0	0	0	0	0
chr_1	4188896	4188896	INDEL	42	0	0	1	0	0	0	0	1	0	0	0	0	0	0	0	0	0	0
chr_1	4247207	4247234	INDEL	27	0	0	1	0	1	1	0	0	0	0	0	0	1	0	0	0	0	1
chr_1	4257987	4258002	CP	1300	0	0	1	0	0	0	0	0	0	0	0	0	0	0	0	0	0	0
chr_1	4263491	4263521	INDEL	30	0	0	1	0	0	0	1	0	0	0	0	0	0	0	0	0	0	0
chr_1	4322904	4322904	INDEL	14	0	0	1	0	0	0	0	0	0	0	0	0	0	0	0	0	0	0
chr_1	4327676	4328265	CP	589	0	0	1	0	0	0	0	0	0	0	0	0	0	0	0	0	0	0
chr_1	4330870	4332015	INV	1145	0	0	1	0	0	0	1	0	0	0	0	0	0	0	0	0	0	0
chr_1	4358813	4358838	INDEL	25	0	0	1	0	0	0	0	0	0	0	0	0	0	0	0	0	0	0
chr_1	4359516	4359538	HDR	155	0	0	1	0	1	0	0	0	0	1	0	0	0	0	0	0	0	0
chr_1	4362372	4362399	INDEL	27	0	0	1	0	1	0	1	0	0	1	0	0	0	0	0	0	0	0
chr_1	4375996	4376007	INDEL	11	0	0	1	0	0	1	0	0	0	1	0	1	0	1	0	0	0	0
chr_1	4390841	4390850	CP	84	0	0	1	0	0	0	0	0	0	0	0	0	0	0	0	0	0	0
chr_1	4399435	4399453	INDEL	18	0	0	1	0	1	0	1	0	0	0	0	0	0	1	0	0	0	0
chr_1	4443389	4443407	INDEL	18	0	0	1	0	1	0	0	0	0	0	0	0	0	0	0	0	0	0
chr_1	4536962	4540409	INDEL	3447	0	0	1	0	0	0	0	0	0	0	0	0	0	0	0	0	0	0
chr_1	4554953	4554966	INDEL	13	0	0	1	0	0	0	0	0	0	0	0	0	0	0	0	0	0	0
chr_1	4560001	4560017	INDEL	16	0	0	1	0	0	0	0	0	0	0	0	0	0	0	0	0	0	0
chr_1	4591485	4594201	HDR	2790	0	0	1	0	0	0	0	0	0	0	0	0	0	0	0	0	0	0
chr_1	4612273	4612273	INDEL	18	0	0	1	1	0	0	1	1	1	1	0	0	0	1	1	1	0	1
chr_1	4669730	4669807	CP	77	0	0	1	0	0	0	0	0	0	0	0	0	0	0	0	0	0	0
chr_1	4680406	4680406	INDEL	14	0	0	1	0	0	0	0	0	0	0	0	0	0	0	0	0	0	0
chr_1	4680734	4680745	INDEL	11	0	0	1	0	0	0	1	0	0	0	1	1	0	1	1	0	0	0
chr_1	4725701	4725965	HDR	264	0	0	1	1	1	1	1	0	1	1	0	1	0	0	1	1	0	1
chr_1	4724563	4755422	INV	30859	0	0	1	1	0	0	0	0	0	0	0	0	0	0	0	0	0	0
chr_1	4752738	4752801	INDEL	63	0	0	1	0	0	0	0	0	0	0	0	0	0	0	0	0	0	0
chr_1	4761346	4761379	INDEL	33	0	0	1	0	0	0	0	0	0	0	0	0	0	0	0	0	1	0
chr_1	4775233	4775233	INDEL	12	0	0	1	0	1	0	0	0	0	0	0	0	0	0	0	0	0	0
chr_1	4860496	4861072	HDR	576	0	0	1	0	0	0	0	0	0	0	0	0	0	0	0	0	1	0
chr_1	4880586	4881723	INDEL	1137	0	0	1	1	1	0	0	0	1	1	1	1	0	1	0	0	0	1
chr_1	4881865	4881944	HDR	296	0	0	1	1	0	0	0	0	0	1	0	0	0	0	0	0	0	0
chr_1	4893829	4893853	INDEL	24	0	0	1	0	0	1	0	0	0	0	0	0	0	0	0	0	0	0
chr_1	4893854	4893866	INDEL	12	0	0	1	0	0	1	0	0	0	0	0	0	0	0	0	0	0	0
chr_1	4902490	4903058	TRA	568	0	0	1	0	0	0	0	0	0	0	0	0	0	0	0	0	0	0
chr_1	4907647	4910312	INVTR	2665	0	0	1	0	0	0	0	0	0	0	0	0	0	0	0	0	0	0
chr_1	4908324	4908347	INDEL	23	0	0	1	0	0	0	0	0	0	0	0	0	0	0	0	0	0	0
chr_1	4916348	4919196	TRA	2848	0	0	1	0	0	0	0	0	0	0	0	0	0	0	0	0	0	0
chr_1	4954841	4954957	HDR	138	0	0	1	0	0	1	0	1	1	1	0	0	0	0	1	1	0	0
chr_1	4979909	4979927	INDEL	18	0	0	1	0	0	0	0	0	0	0	0	0	0	0	0	0	0	0
chr_1	4980044	4980044	INDEL	17	0	0	1	1	1	1	1	0	1	0	0	1	1	1	1	0	0	0
chr_1	4980083	4980099	INDEL	16	0	0	1	1	0	1	1	0	1	0	0	1	1	1	0	1	0	1
chr_1	4992773	4992793	INDEL	20	0	0	1	0	0	0	0	0	0	1	0	0	0	0	0	0	0	0
chr_1	4993543	4993659	TDM	116	0	0	1	0	0	0	0	0	0	0	0	0	0	0	0	0	0	0
chr_1	5006383	5008515	HDR	2132	0	0	1	0	1	0	0	0	0	1	0	1	1	0	0	0	1	1
chr_1	5009377	5009377	INDEL	12	0	0	1	1	1	0	0	1	0	0	0	1	0	0	1	1	0	1
chr_1	5011051	5011367	HDR	323	0	0	1	1	1	0	1	1	1	0	1	1	1	0	1	1	0	1
chr_1	5037341	5037363	INDEL	22	0	0	1	0	0	1	0	0	0	0	1	0	0	1	0	0	0	0
chr_1	5048502	5048502	INDEL	18	0	0	1	0	0	0	0	0	0	0	0	0	0	0	0	0	0	1
chr_1	5062282	5062327	INDEL	45	0	0	1	0	0	0	0	0	0	0	0	0	0	0	0	0	0	0
chr_1	5188947	5188947	INDEL	703	0	0	1	1	1	0	1	1	0	0	1	1	1	0	0	0	0	1
chr_1	5201475	5206839	TRA	5364	0	0	1	0	0	0	0	0	0	0	0	0	0	0	0	0	0	0
chr_1	5202447	5206834	DUP	4398	0	0	1	0	0	0	0	0	0	0	0	0	0	0	0	0	0	0
chr_1	5203783	5203795	INDEL	12	0	0	1	0	0	0	0	0	0	0	0	0	0	0	0	0	0	0
chr_1	5206136	5206839	DUP	703	0	0	1	0	0	0	0	0	0	0	0	0	0	0	0	0	0	0
chr_1	5249274	5249293	INDEL	19	0	0	1	0	0	0	0	0	0	0	0	0	0	0	0	0	0	0
chr_1	5249598	5249657	INDEL	59	0	0	1	0	0	0	0	0	0	0	0	0	0	0	0	0	0	0
chr_1	5285607	5285607	INDEL	37	0	0	1	1	0	0	1	1	1	0	1	1	1	1	1	1	1	1
chr_1	5331536	5331563	INDEL	27	0	0	1	0	0	0	0	0	0	0	0	0	0	0	0	0	0	0
chr_1	5340902	5340914	INDEL	12	0	0	1	1	1	1	1	1	0	0	0	0	0	1	0	0	0	0
chr_1	5340916	5340927	INDEL	11	0	0	1	1	1	1	1	1	0	0	0	0	0	1	0	0	0	0
chr_1	5343234	5343234	INDEL	34	0	0	1	1	1	0	0	0	0	0	1	0	0	0	0	0	1	1
chr_1	5350310	5350328	INDEL	18	0	0	1	0	1	0	0	0	0	0	0	0	0	1	1	0	1	0
chr_1	5363817	5363828	INDEL	11	0	0	1	0	0	0	0	0	0	0	0	0	0	0	0	0	0	0
chr_1	5403037	5403037	INDEL	29	0	0	1	0	1	0	0	0	0	0	0	1	0	0	0	1	1	1
chr_1	5403170	5403170	INDEL	12	0	0	1	0	0	0	0	0	0	0	0	0	0	0	0	0	0	0
chr_1	5410100	5410137	INDEL	37	0	0	1	0	0	0	0	0	0	0	0	0	0	0	0	0	0	0
chr_1	5513582	5515314	HDR	1888	0	0	1	0	0	0	0	0	0	0	0	0	0	0	0	0	0	0
chr_1	5550159	5550159	INDEL	32	0	0	1	0	0	0	0	0	0	0	0	0	0	0	0	0	0	0
chr_1	5574388	5574724	HDR	336	0	0	1	0	0	0	0	0	0	0	0	1	0	0	0	0	0	0
chr_1	5594448	5594448	INDEL	22	0	0	1	0	0	0	0	0	0	0	0	0	0	0	0	0	0	0
chr_1	5594453	5594453	INDEL	41	0	0	1	0	0	0	0	0	0	0	0	0	0	0	0	0	0	0
chr_1	5609246	5609246	INDEL	15	0	0	1	1	1	1	1	1	1	1	1	1	1	0	1	0	0	0
chr_1	5609566	5609679	HDR	113	0	0	1	0	0	0	0	0	0	0	0	0	0	0	0	0	0	0
chr_1	5630724	5630744	INDEL	20	0	0	1	0	0	0	0	0	0	0	0	0	0	0	0	0	0	0
chr_1	5630989	5631003	INDEL	14	0	0	1	0	0	0	0	0	0	0	0	0	1	0	0	1	0	0
chr_1	5631573	5631573	INDEL	11	0	0	1	0	1	1	0	0	0	0	1	1	0	1	1	0	0	0
chr_1	5644021	5644021	INDEL	19	0	0	1	1	0	0	0	0	0	0	0	0	0	0	0	0	0	0
chr_1	5644280	5644432	INDEL	152	0	0	1	0	0	0	0	0	0	0	0	0	0	0	0	0	0	0
chr_1	5646071	5646071	INDEL	15	0	0	1	0	0	0	0	0	0	0	0	0	0	0	0	0	0	0
chr_1	5652667	5652667	INDEL	54	0	0	1	0	0	0	0	0	0	0	0	0	0	0	0	0	0	0
chr_1	5652409	5652484	INDEL	75	0	0	1	0	0	0	0	0	0	0	0	0	0	0	0	0	0	0
chr_1	5652425	5652971	TDM	546	0	0	1	0	0	0	0	0	0	0	0	0	0	0	0	0	0	0
chr_1	5677635	5677647	CP	314	0	0	1	1	0	0	0	0	0	0	0	0	0	1	0	0	0	0
chr_1	5678637	5684997	TRA	6360	0	0	1	0	0	0	0	0	0	0	0	0	0	0	0	0	0	0
chr_1	5724219	5724475	HDR	256	0	0	1	0	0	0	0	0	0	0	0	0	0	0	0	0	0	0
chr_1	5790152	5790152	INDEL	23	0	0	1	0	0	0	1	0	0	0	1	0	0	0	0	0	0	0
chr_1	5811339	5812289	HDR	950	0	0	1	1	0	0	0	0	0	0	0	0	0	0	0	0	0	0
chr_1	5813391	5813418	INDEL	27	0	0	1	0	0	0	0	0	0	0	0	0	0	0	0	0	0	0
chr_1	5836680	5836698	INDEL	18	0	0	1	0	0	0	0	0	0	1	0	0	0	0	0	0	0	0
chr_1	5843785	5847145	HDR	3360	0	0	1	0	0	0	0	0	0	0	0	0	0	0	0	0	0	0
chr_1	5863817	5863818	INDEL	299	0	0	1	0	0	0	0	0	0	0	1	0	1	0	0	0	0	0
chr_1	5864202	5864204	INDEL	1325	0	0	1	0	0	0	0	0	0	0	0	0	0	0	0	0	0	0
chr_1	5865141	5865141	INDEL	24	0	0	1	0	1	0	0	0	0	0	1	0	0	0	0	0	0	0
chr_1	5927949	5927949	INDEL	36	0	0	1	0	0	0	0	0	0	0	0	0	0	1	0	0	0	0
chr_1	5927955	5927955	INDEL	13	0	0	1	0	0	0	0	0	0	0	0	0	0	1	0	0	0	0
chr_1	5933464	5933735	HDR	318	0	0	1	0	0	0	0	1	0	0	0	0	0	0	1	0	0	0
chr_1	5937318	5937982	TDM	664	0	0	1	0	0	0	0	0	0	0	0	0	0	0	0	0	0	0
chr_1	5938901	5939339	TDM	550	0	0	1	0	0	0	0	0	0	0	0	0	0	0	0	0	0	0
chr_1	5940090	5940592	TDM	644	0	0	1	0	0	0	0	0	0	0	0	0	0	0	0	0	0	0
chr_1	5940918	5941236	TDM	449	0	0	1	0	0	0	1	0	0	0	0	0	0	0	0	0	1	0
chr_1	5941173	5941913	TDM	740	0	0	1	0	0	0	0	0	0	0	0	0	0	0	0	0	0	0
chr_1	5943562	5943855	TDM	381	0	0	1	0	0	0	0	0	0	0	0	0	0	0	0	0	0	0
chr_1	5944058	5944413	TDM	542	0	0	1	0	0	0	0	0	0	0	0	0	0	0	0	0	0	0
chr_1	5949161	5949815	TDM	796	0	0	1	0	0	0	0	0	0	0	0	0	0	0	0	0	0	0
chr_1	5951514	5951550	INDEL	36	0	0	1	0	0	0	0	0	0	0	0	0	0	0	0	0	0	0
chr_1	5951985	5951985	INDEL	51	0	0	1	0	0	0	0	0	0	1	0	0	0	0	0	0	0	0
chr_1	5961718	5967376	TRA	5658	0	0	1	0	0	0	0	0	0	0	0	0	0	0	0	0	0	0
chr_1	5974183	5975215	TRA	1032	0	0	1	0	0	0	0	0	0	0	0	0	0	0	0	0	0	0
chr_1	5975214	5982533	TRA	7319	0	0	1	0	0	0	0	0	0	0	0	0	0	0	0	0	0	0
chr_1	5982540	5982925	TRA	385	0	0	1	0	0	0	0	0	0	0	0	0	0	0	0	0	0	0
chr_1	6042019	6042034	INDEL	15	0	0	1	0	0	0	0	0	0	0	0	0	0	0	0	0	0	0
chr_1	6043627	6043737	CP	536	0	0	1	0	0	0	0	0	0	0	0	0	0	0	0	0	0	0
chr_1	6043902	6043902	INDEL	13	0	0	1	0	0	0	0	0	0	0	0	0	0	0	0	0	0	0
chr_1	6063716	6063716	INDEL	17	0	0	1	0	0	0	0	0	0	0	0	0	0	0	0	0	0	0
chr_1	6063719	6063719	INDEL	17	0	0	1	0	0	0	0	0	0	0	0	0	0	0	0	0	0	0
chr_1	6064948	6065019	CP	243	0	0	1	0	0	0	0	0	0	0	0	0	0	0	0	0	0	0
chr_1	6061017	6065088	TRA	4268	0	0	1	0	0	0	0	0	0	0	0	0	0	0	0	0	0	0
chr_1	6077980	6078124	INDEL	144	0	0	1	0	0	0	0	0	0	0	0	0	0	0	0	0	0	0
chr_1	19169	19793	INVTR	624	0	0	0	1	0	0	0	0	0	0	0	0	0	0	0	0	0	0
chr_1	28176	32365	INVTR	4189	0	0	0	1	0	0	0	0	0	0	0	0	0	0	0	0	0	0
chr_1	42233	42245	INDEL	12	0	0	0	1	0	0	0	0	0	0	0	0	0	0	0	0	1	0
chr_1	61580	62544	INVTR	965	0	0	0	1	0	0	0	0	0	0	0	0	0	0	0	0	0	0
chr_1	77410	78156	INVTR	760	0	0	0	1	0	0	0	0	0	0	0	0	0	0	0	0	0	0
chr_1	82941	83143	DUP	202	0	0	0	1	0	0	0	0	0	0	0	0	0	0	0	0	0	0
chr_1	86487	86689	DUP	202	0	0	0	1	0	0	0	0	0	0	0	0	0	0	0	0	0	0
chr_1	88874	91049	TRA	2175	0	0	0	1	0	0	0	0	0	0	0	0	0	0	0	0	0	0
chr_1	120869	121104	HDR	235	0	0	0	1	0	1	0	0	0	0	0	0	0	0	0	1	0	0
chr_1	121618	121724	HDR	140	0	0	0	1	0	0	0	0	1	0	0	0	1	1	0	1	0	0
chr_1	168752	168900	INVTR	148	0	0	0	1	0	0	0	0	0	0	0	0	0	0	0	0	0	0
chr_1	181259	182256	INDEL	997	0	0	0	1	0	0	0	0	0	0	0	0	0	0	0	0	0	0
chr_1	202384	202574	INDEL	190	0	0	0	1	0	1	0	0	0	0	0	1	0	0	0	0	1	0
chr_1	213495	213693	HDR	198	0	0	0	1	1	0	1	1	0	0	1	1	0	0	1	1	1	1
chr_1	238663	238663	INDEL	22	0	0	0	1	0	0	0	0	0	0	0	0	0	0	0	0	0	0
chr_1	253055	253607	HDR	552	0	0	0	1	0	0	0	0	0	0	0	0	0	0	0	0	0	0
chr_1	288371	288830	HDR	459	0	0	0	1	1	1	0	0	0	0	0	0	0	1	0	0	0	0
chr_1	294519	294537	INDEL	18	0	0	0	1	0	0	0	0	0	0	0	0	0	0	0	0	0	0
chr_1	303953	303953	INDEL	32	0	0	0	1	0	0	0	0	0	0	0	0	0	0	0	0	0	0
chr_1	308741	308745	INDEL	6317	0	0	0	1	0	0	0	0	0	0	0	0	0	0	0	0	0	0
chr_1	327573	327573	INDEL	30	0	0	0	1	0	1	0	0	0	0	0	0	0	0	0	0	0	0
chr_1	327575	327575	INDEL	28	0	0	0	1	0	1	0	0	0	0	0	0	0	0	0	0	0	0
chr_1	327585	327585	INDEL	18	0	0	0	1	0	1	0	0	0	0	0	0	0	0	0	0	0	0
chr_1	327946	328127	INDEL	181	0	0	0	1	0	0	0	0	0	0	0	0	0	0	0	0	0	0
chr_1	340072	340261	HDR	189	0	0	0	1	1	0	1	1	1	0	1	0	0	1	0	1	0	1
chr_1	345613	345635	INDEL	22	0	0	0	1	0	0	0	0	0	0	1	1	0	1	0	0	0	0
chr_1	359284	359297	INDEL	13	0	0	0	1	0	0	0	0	0	0	0	0	0	0	0	0	0	0
chr_1	388376	388565	DUP	189	0	0	0	1	0	0	0	0	0	0	0	0	0	0	0	0	0	0
chr_1	389959	390465	TRA	506	0	0	0	1	0	0	0	0	0	0	0	0	0	0	0	0	0	0
chr_1	403372	404181	HDR	832	0	0	0	1	0	0	0	0	0	0	0	0	0	0	0	0	0	0
chr_1	415336	415482	INV	147	0	0	0	1	0	0	0	0	0	0	0	0	0	0	0	0	0	0
chr_1	444356	444382	INDEL	26	0	0	0	1	0	0	0	0	0	0	0	0	0	0	0	0	0	0
chr_1	451459	451490	INDEL	31	0	0	0	1	0	0	0	0	0	0	0	0	0	0	0	0	0	0
chr_1	538160	538163	INDEL	687	0	0	0	1	0	0	0	0	0	0	0	0	0	0	0	0	0	0
chr_1	538388	538418	CP	86	0	0	0	1	1	0	0	0	1	0	0	0	0	0	0	0	0	0
chr_1	538755	538755	INDEL	11	0	0	0	1	0	0	0	0	0	0	0	0	0	0	0	0	0	0
chr_1	538762	538762	INDEL	13	0	0	0	1	0	0	0	0	0	0	0	0	0	0	0	0	0	0
chr_1	555777	556341	TRA	564	0	0	0	1	0	0	0	0	0	0	0	0	0	0	0	0	0	0
chr_1	574785	574981	HDR	196	0	0	0	1	0	0	0	0	0	0	0	0	0	0	0	0	0	0
chr_1	600593	600593	INDEL	15	0	0	0	1	0	1	0	0	1	0	0	0	0	1	0	0	0	1
chr_1	642807	642825	INDEL	18	0	0	0	1	0	0	0	0	0	0	0	0	0	0	0	0	0	0
chr_1	652588	652588	INDEL	11	0	0	0	1	0	1	1	0	1	0	1	1	0	0	0	0	1	1
chr_1	652951	653739	HDR	788	0	0	0	1	0	0	0	0	0	1	1	0	0	0	0	0	0	0
chr_1	656426	656444	INDEL	18	0	0	0	1	0	0	0	0	0	1	1	0	0	0	0	0	0	0
chr_1	656482	656495	INDEL	13	0	0	0	1	0	0	0	0	0	1	1	0	0	0	0	0	0	0
chr_1	656503	656514	INDEL	11	0	0	0	1	0	0	0	0	0	1	1	0	0	0	0	0	0	0
chr_1	656657	656863	HDR	206	0	0	0	1	0	0	0	0	0	1	1	0	0	0	0	0	0	0
chr_1	674384	674407	INDEL	23	0	0	0	1	0	1	0	0	1	0	0	0	0	0	0	0	1	0
chr_1	705801	705858	HDR	388	0	0	0	1	0	1	0	1	1	1	0	0	0	0	1	0	1	1
chr_1	707010	707024	INDEL	14	0	0	0	1	0	1	0	0	0	0	1	0	1	0	1	0	1	1
chr_1	707120	707307	CP	187	0	0	0	1	0	0	0	0	0	0	0	0	1	0	1	0	1	1
chr_1	738595	739582	INVTR	987	0	0	0	1	0	0	0	0	0	0	0	0	0	0	0	0	0	0
chr_1	755830	755845	INDEL	15	0	0	0	1	0	0	0	0	0	0	0	0	0	0	0	1	0	0
chr_1	762644	763078	TDM	434	0	0	0	1	0	0	0	0	0	0	0	0	0	0	0	0	0	0
chr_1	770283	770365	INDEL	82	0	0	0	1	0	0	0	0	0	0	0	0	0	0	0	0	0	0
chr_1	774877	774877	INDEL	17	0	0	0	1	1	1	0	0	1	0	0	0	0	0	0	0	0	0
chr_1	775080	775109	INDEL	29	0	0	0	1	0	0	0	0	0	0	0	0	0	0	0	0	0	0
chr_1	781362	781362	INDEL	18	0	0	0	1	0	0	0	0	0	0	0	0	0	0	0	0	0	0
chr_1	781504	781520	INDEL	16	0	0	0	1	0	0	0	0	0	0	0	0	0	0	0	0	0	0
chr_1	781525	781545	INDEL	20	0	0	0	1	0	0	0	0	0	0	0	0	0	0	0	0	0	0
chr_1	781549	781579	INDEL	30	0	0	0	1	0	0	0	0	0	0	0	0	0	0	0	0	0	0
chr_1	789583	789597	INDEL	14	0	0	0	1	0	0	0	0	0	0	0	0	0	0	0	0	0	0
chr_1	789620	789655	INDEL	35	0	0	0	1	0	0	0	0	0	0	0	0	0	0	0	0	0	0
chr_1	789669	789680	INDEL	11	0	0	0	1	0	0	0	0	0	0	0	0	0	0	0	0	0	0
chr_1	847638	847639	INDEL	188	0	0	0	1	1	0	0	0	0	0	0	0	0	1	0	0	0	0
chr_1	877712	877712	INDEL	169	0	0	0	1	0	0	1	0	0	0	0	0	0	0	0	0	0	0
chr_1	878154	880142	HDR	1988	0	0	0	1	0	0	0	0	0	0	0	0	0	0	0	0	0	0
chr_1	883509	883522	INDEL	13	0	0	0	1	0	0	0	0	0	0	0	0	0	0	0	0	0	0
chr_1	885533	885559	INDEL	26	0	0	0	1	0	0	0	0	0	0	0	0	0	0	0	0	0	0
chr_1	894278	894278	INDEL	11	0	0	0	1	0	1	0	0	0	0	0	0	0	1	1	1	0	0
chr_1	913255	914109	TRA	854	0	0	0	1	0	0	0	0	0	0	0	0	0	0	0	0	0	0
chr_1	943282	943282	INDEL	588	0	0	0	1	0	0	0	0	0	0	0	0	0	0	0	0	0	0
chr_1	992726	992726	INDEL	13	0	0	0	1	0	0	0	0	0	0	0	0	0	0	0	0	0	0
chr_1	1004869	1006147	HDR	6234	0	0	0	1	0	0	0	0	0	0	0	0	0	0	0	0	0	0
chr_1	1015056	1015069	INDEL	13	0	0	0	1	0	0	0	0	0	0	0	0	0	1	0	0	0	0
chr_1	1020371	1020382	INDEL	11	0	0	0	1	0	0	0	0	0	0	0	0	0	0	0	0	0	0
chr_1	1022794	1023167	HDR	449	0	0	0	1	0	0	0	0	0	0	0	0	0	0	0	0	0	0
chr_1	1099518	1099537	INDEL	19	0	0	0	1	0	0	0	0	0	0	0	0	0	0	0	0	0	0
chr_1	1111539	1111551	INDEL	12	0	0	0	1	0	0	0	0	0	0	0	1	0	0	0	0	1	1
chr_1	1111796	1111796	INDEL	22	0	0	0	1	0	0	0	0	0	1	0	1	0	0	0	0	1	1
chr_1	1128750	1128763	INDEL	13	0	0	0	1	1	0	0	1	1	0	0	0	1	0	1	1	0	1
chr_1	1132786	1132803	INDEL	17	0	0	0	1	0	0	0	0	0	0	0	0	0	0	0	0	0	0
chr_1	1154585	1160953	CP	6368	0	0	0	1	0	0	0	0	0	0	0	0	0	0	0	0	0	0
chr_1	1171939	1175195	INVTR	3286	0	0	0	1	0	0	0	0	0	0	0	0	0	0	0	0	0	0
chr_1	1172319	1172453	INVDP	135	0	0	0	1	0	0	0	0	0	0	0	0	0	0	0	0	0	0
chr_1	1172649	1172649	INDEL	12	0	0	0	1	0	0	0	0	0	0	0	0	0	0	0	0	0	0
chr_1	1175199	1176106	INVTR	907	0	0	0	1	0	0	0	0	0	0	0	0	0	0	0	0	0	0
chr_1	1179854	1179916	INDEL	62	0	0	0	1	0	0	0	0	0	0	0	0	0	0	0	0	0	0
chr_1	1184595	1187279	INVTR	2684	0	0	0	1	0	0	0	0	0	0	0	0	0	0	0	0	0	0
chr_1	1187280	1194238	TRA	6958	0	0	0	1	0	0	0	0	0	0	0	0	0	0	0	0	0	0
chr_1	1211270	1211270	INDEL	35	0	0	0	1	0	0	0	0	0	0	0	1	1	0	0	1	0	0
chr_1	1247250	1247265	INDEL	15	0	0	0	1	1	0	0	0	0	0	1	0	0	0	0	0	0	0
chr_1	1250431	1250449	INDEL	18	0	0	0	1	0	0	0	0	0	0	0	0	0	0	0	0	0	0
chr_1	1266788	1266788	INDEL	13	0	0	0	1	0	0	0	0	0	0	0	0	0	0	0	0	0	0
chr_1	1267106	1267122	INDEL	16	0	0	0	1	0	0	0	0	0	1	0	0	0	0	0	0	0	1
chr_1	1277656	1277668	INDEL	12	0	0	0	1	0	0	0	1	0	0	0	0	0	0	0	0	0	0
chr_1	1284922	1284950	INDEL	28	0	0	0	1	0	0	0	0	0	0	0	0	0	0	0	0	0	0
chr_1	1287798	1287809	INDEL	11	0	0	0	1	0	0	0	0	0	1	0	0	0	0	0	0	0	0
chr_1	1288476	1288523	INDEL	47	0	0	0	1	1	0	1	1	1	1	0	0	1	1	0	1	1	0
chr_1	1317881	1317906	INDEL	25	0	0	0	1	0	0	0	0	0	0	0	0	0	0	0	0	0	0
chr_1	1321738	1321741	INDEL	34	0	0	0	1	1	1	0	0	0	0	1	1	0	0	0	1	0	1
chr_1	1346617	1346617	INDEL	19	0	0	0	1	0	1	0	1	0	0	1	0	1	1	1	1	1	1
chr_1	1350936	1351157	HDR	226	0	0	0	1	0	0	0	0	0	0	0	0	0	0	0	0	1	0
chr_1	1426524	1426537	INDEL	13	0	0	0	1	0	0	0	0	0	0	0	0	1	0	0	0	0	0
chr_1	1426560	1426575	INDEL	15	0	0	0	1	0	0	0	0	0	0	0	0	1	0	0	0	0	0
chr_1	1427060	1427571	HDR	511	0	0	0	1	0	0	0	0	0	0	0	0	1	0	0	0	0	0
chr_1	1427628	1427769	CP	308	0	0	0	1	0	0	0	0	0	0	0	0	1	0	0	0	0	0
chr_1	1428025	1428210	HDR	619	0	0	0	1	0	0	0	0	0	0	0	0	1	0	0	0	0	0
chr_1	1421664	1431568	INV	10180	0	0	0	1	0	0	0	0	0	0	0	0	0	0	0	0	0	0
chr_1	1433682	1438818	INVTR	5136	0	0	0	1	0	0	0	0	0	0	0	0	0	1	1	0	0	0
chr_1	1439641	1473845	INV	55246	0	0	0	1	0	0	0	0	0	0	0	0	0	0	0	0	0	0
chr_1	1449265	1449627	HDR	19675	0	0	0	1	0	0	0	0	0	0	0	0	0	0	0	0	0	0
chr_1	1459056	1459197	HDR	141	0	0	0	1	1	1	0	0	1	0	0	0	0	0	0	0	1	0
chr_1	1483060	1483419	HDR	390	0	0	0	1	0	0	1	1	0	1	0	0	0	0	0	0	1	0
chr_1	1497716	1497727	INDEL	11	0	0	0	1	0	0	1	0	0	0	1	0	0	0	0	1	0	0
chr_1	1522236	1522255	INDEL	19	0	0	0	1	0	0	0	0	0	0	0	0	0	0	0	0	0	0
chr_1	1551580	1551606	INDEL	26	0	0	0	1	0	0	0	0	0	0	1	0	0	0	0	0	0	0
chr_1	1565781	1565799	INDEL	18	0	0	0	1	0	0	0	0	0	0	0	0	0	0	0	0	0	0
chr_1	1605809	1605809	INDEL	13	0	0	0	1	0	0	0	0	0	0	0	0	0	0	0	0	0	0
chr_1	1649390	1649390	HDR	540	0	0	0	1	1	0	1	1	0	1	0	0	0	0	0	0	1	0
chr_1	1650869	1650896	INDEL	27	0	0	0	1	0	0	0	0	0	0	1	0	0	0	0	0	0	0
chr_1	1662959	1662959	INDEL	20	0	0	0	1	1	0	0	0	1	0	1	1	1	1	1	0	1	0
chr_1	1699129	1699878	HDR	749	0	0	0	1	0	0	0	0	0	0	0	0	0	0	0	0	0	0
chr_1	1710791	1711171	TDM	559	0	0	0	1	0	0	0	0	0	0	0	0	0	0	0	0	0	0
chr_1	1712281	1712281	INDEL	72	0	0	0	1	0	0	0	0	0	0	0	0	0	0	0	0	0	0
chr_1	1779251	1779267	INDEL	16	0	0	0	1	0	0	0	0	0	0	0	0	0	0	0	0	0	0
chr_1	1805411	1805412	HDR	136	0	0	0	1	0	0	0	0	0	0	0	0	0	0	0	0	0	0
chr_1	1805791	1805792	INDEL	10957	0	0	0	1	0	0	0	0	0	0	0	0	0	0	0	0	0	0
chr_1	1804975	1825128	INV	31392	0	0	0	1	0	0	0	0	0	0	0	0	0	0	0	0	0	0
chr_1	1824605	1824605	INDEL	16	0	0	0	1	0	0	0	0	1	0	1	0	0	0	0	0	0	0
chr_1	1824820	1824832	HDR	172	0	0	0	1	0	0	0	0	0	0	0	0	0	0	0	0	0	0
chr_1	1841481	1841494	INDEL	13	0	0	0	1	0	0	0	0	0	0	0	0	0	0	0	0	0	0
chr_1	1853040	1853040	INDEL	24	0	0	0	1	0	0	0	1	0	0	0	0	0	1	1	0	0	1
chr_1	1857441	1857468	INDEL	27	0	0	0	1	0	0	0	0	0	0	0	0	0	0	0	0	0	0
chr_1	1897617	1897617	INDEL	23	0	0	0	1	0	0	0	0	0	0	0	0	1	0	0	0	0	0
chr_1	1910531	1910548	INDEL	17	0	0	0	1	0	0	0	0	0	0	0	0	0	0	0	1	0	0
chr_1	1923927	1923927	INDEL	64	0	0	0	1	1	0	0	0	0	0	0	0	1	0	1	0	1	0
chr_1	1923943	1923943	INDEL	24	0	0	0	1	0	0	0	0	0	0	0	0	0	0	0	0	0	0
chr_1	1930257	1930437	INDEL	180	0	0	0	1	1	0	1	0	0	0	0	0	0	1	0	0	0	0
chr_1	1940241	1941264	CP	1023	0	0	0	1	0	0	0	0	0	0	0	0	0	0	0	0	0	0
chr_1	1951702	1951723	INDEL	21	0	0	0	1	0	0	0	0	0	0	0	0	0	0	0	0	0	0
chr_1	1958055	1958081	INDEL	26	0	0	0	1	0	0	0	0	0	0	0	0	0	0	0	0	0	0
chr_1	1988930	1988930	INDEL	17	0	0	0	1	0	1	0	1	0	0	0	0	1	0	0	0	1	1
chr_1	1993597	1994894	HDR	1767	0	0	0	1	0	0	0	0	0	0	0	0	0	0	0	0	0	0
chr_1	2030904	2030904	INDEL	21	0	0	0	1	0	0	0	0	0	0	0	0	0	0	0	0	0	0
chr_1	2045980	2046426	HDR	446	0	0	0	1	0	0	0	0	0	0	0	0	0	0	0	0	0	0
chr_1	2053465	2053465	INDEL	55	0	0	0	1	0	0	0	0	0	0	0	0	0	0	0	0	0	0
chr_1	2077181	2077181	HDR	1630	0	0	0	1	0	0	0	0	0	0	0	0	0	0	0	0	0	0
chr_1	2149726	2149742	CP	7577	0	0	0	1	0	0	0	0	0	0	0	0	0	0	0	0	0	0
chr_1	2153980	2153993	INDEL	13	0	0	0	1	0	1	0	0	0	0	0	0	0	1	0	0	1	0
chr_1	2156768	2157030	HDR	262	0	0	0	1	0	0	0	0	0	0	0	0	0	0	0	0	0	0
chr_1	2177285	2177316	INDEL	31	0	0	0	1	0	0	0	0	0	0	0	0	0	0	0	0	0	0
chr_1	2185357	2185377	INDEL	20	0	0	0	1	0	1	0	0	0	0	0	0	0	0	0	0	0	0
chr_1	2213715	2213735	INDEL	20	0	0	0	1	0	0	0	0	0	0	0	0	0	0	0	0	0	0
chr_1	2214030	2214050	INDEL	20	0	0	0	1	0	0	0	0	0	0	0	0	0	0	0	0	0	0
chr_1	2275647	2275671	INDEL	24	0	0	0	1	0	0	0	1	0	0	0	0	0	0	1	0	0	0
chr_1	2275811	2275811	INDEL	15	0	0	0	1	0	0	0	1	0	0	0	0	0	0	1	0	0	0
chr_1	2286626	2286642	INDEL	16	0	0	0	1	0	0	0	0	0	0	0	0	0	0	0	0	0	0
chr_1	2296346	2296518	HDR	172	0	0	0	1	0	0	0	0	0	0	0	0	0	0	0	0	0	0
chr_1	2306061	2306075	INDEL	14	0	0	0	1	0	0	0	0	0	0	0	0	0	0	0	0	0	0
chr_1	2315498	2315655	CP	157	0	0	0	1	0	0	0	0	0	0	0	0	0	0	0	0	0	0
chr_1	2328416	2328433	INDEL	17	0	0	0	1	0	0	0	0	0	0	1	1	0	0	0	0	0	0
chr_1	2353028	2353135	INDEL	107	0	0	0	1	0	0	0	0	0	0	0	0	0	0	0	0	0	0
chr_1	2358922	2358939	INDEL	17	0	0	0	1	0	0	0	1	0	0	0	0	0	1	0	0	0	0
chr_1	2419746	2419780	INDEL	34	0	0	0	1	0	0	0	0	0	0	0	0	0	0	0	0	0	0
chr_1	2428791	2428818	INDEL	27	0	0	0	1	0	0	0	0	0	0	0	0	0	0	0	0	0	0
chr_1	2482578	2482578	INDEL	11	0	0	0	1	0	1	0	0	1	0	0	1	1	0	0	1	0	1
chr_1	2487888	2487888	INDEL	24	0	0	0	1	0	0	0	1	0	1	0	0	0	0	0	1	0	0
chr_1	2509462	2509570	HDR	125	0	0	0	1	0	0	0	0	0	0	0	0	0	0	0	0	0	0
chr_1	2528857	2528859	INDEL	1844	0	0	0	1	0	0	0	0	0	0	0	0	0	0	0	0	0	0
chr_1	2534354	2534354	INDEL	24	0	0	0	1	0	0	0	0	0	0	0	0	0	0	0	0	0	0
chr_1	2538857	2538872	INDEL	15	0	0	0	1	0	0	0	0	0	0	0	0	0	0	0	0	0	0
chr_1	2540344	2540408	INDEL	64	0	0	0	1	0	0	0	0	0	0	0	0	0	0	0	0	0	0
chr_1	2543087	2543087	INDEL	27	0	0	0	1	0	0	0	0	0	0	0	0	0	0	0	0	1	0
chr_1	2569543	2569543	INDEL	13	0	0	0	1	1	0	0	0	0	0	1	1	0	0	0	0	0	0
chr_1	2573780	2573780	INDEL	12	0	0	0	1	1	0	0	1	0	0	0	1	0	0	0	1	0	1
chr_1	2598357	2598357	INDEL	18	0	0	0	1	0	0	0	0	0	0	0	0	1	0	0	0	0	0
chr_1	2602826	2602842	INDEL	16	0	0	0	1	0	0	0	0	0	0	0	0	0	0	0	0	0	0
chr_1	2605846	2606590	HDR	863	0	0	0	1	0	0	0	0	0	0	0	0	0	0	0	0	0	0
chr_1	2639533	2639539	CP	1349	0	0	0	1	0	0	0	0	0	0	0	0	0	0	0	0	0	0
chr_1	2676667	2677380	HDR	713	0	0	0	1	0	0	0	0	0	0	0	0	0	0	0	0	0	0
chr_1	2707860	2707860	INDEL	19	0	0	0	1	0	0	1	1	0	0	1	1	0	0	0	1	1	0
chr_1	2713840	2713852	INDEL	12	0	0	0	1	0	1	1	0	0	0	0	0	0	0	0	0	0	0
chr_1	2777512	2777517	CP	6978	0	0	0	1	0	0	0	0	0	0	0	0	0	0	0	0	0	0
chr_1	2802574	2802575	INDEL	2203	0	0	0	1	0	0	0	0	0	0	0	0	0	0	0	0	0	0
chr_1	2897713	2897734	INDEL	21	0	0	0	1	0	0	0	0	0	0	0	0	0	0	0	0	0	0
chr_1	2909926	2909937	INDEL	11	0	0	0	1	1	1	1	0	0	0	0	0	0	0	0	0	0	0
chr_1	2915058	2917277	HDR	2219	0	0	0	1	1	1	1	1	0	1	1	1	0	0	0	0	1	0
chr_1	2961608	2961622	INDEL	14	0	0	0	1	0	0	0	0	0	0	0	0	0	0	0	0	0	0
chr_1	3019839	3019885	INDEL	46	0	0	0	1	0	0	0	0	0	0	0	0	0	0	0	0	0	0
chr_1	3024041	3024100	INDEL	59	0	0	0	1	0	0	0	0	0	0	0	0	0	0	0	0	0	0
chr_1	3027084	3027105	INDEL	21	0	0	0	1	0	0	0	0	0	0	1	0	1	0	0	1	0	1
chr_1	3054644	3054664	INDEL	20	0	0	0	1	0	0	0	0	0	0	0	0	0	0	0	0	0	0
chr_1	3099041	3099041	INDEL	25	0	0	0	1	0	0	0	0	0	1	0	0	0	0	1	0	0	1
chr_1	3107282	3109497	TRA	2215	0	0	0	1	0	0	0	0	0	0	0	0	0	0	0	0	0	0
chr_1	3110253	3110265	INDEL	12	0	0	0	1	0	0	0	0	1	0	0	1	0	0	0	0	0	1
chr_1	3156962	3163916	HDR	7758	0	0	0	1	0	0	0	0	0	0	0	0	0	0	0	0	0	0
chr_1	3169380	3169381	INDEL	172	0	0	0	1	0	0	0	0	0	0	0	1	0	0	1	0	0	0
chr_1	3175455	3175596	INVTR	142	0	0	0	1	0	0	0	0	0	0	0	0	0	0	0	0	0	0
chr_1	3175650	3175874	TRA	224	0	0	0	1	0	0	0	0	0	0	0	0	0	0	0	0	0	0
chr_1	3180103	3180177	INDEL	74	0	0	0	1	0	0	0	0	0	0	0	0	0	1	0	0	0	0
chr_1	3182476	3182496	INDEL	20	0	0	0	1	0	0	0	0	0	0	0	0	0	0	0	0	0	0
chr_1	3201365	3201388	INDEL	23	0	0	0	1	0	0	0	0	0	0	0	0	0	0	0	0	0	0
chr_1	3204777	3204796	INDEL	19	0	0	0	1	0	0	0	0	0	0	0	0	0	0	0	0	0	0
chr_1	3207556	3208319	INDEL	763	0	0	0	1	0	0	0	0	0	0	0	0	0	0	0	0	0	1
chr_1	3249104	3250458	INV	1360	0	0	0	1	0	0	0	0	0	0	0	0	0	0	0	0	0	0
chr_1	3252368	3252400	INDEL	32	0	0	0	1	0	0	0	0	0	0	0	0	0	0	0	0	0	0
chr_1	3271803	3271803	INDEL	20	0	0	0	1	1	1	0	1	0	0	1	0	0	1	1	0	1	0
chr_1	3273263	3273309	INDEL	46	0	0	0	1	0	0	0	0	0	0	0	0	0	0	0	0	0	0
chr_1	3273346	3273373	INDEL	27	0	0	0	1	0	0	0	0	0	0	0	0	0	0	0	0	1	0
chr_1	3273382	3273396	INDEL	14	0	0	0	1	0	0	0	0	0	0	0	0	0	0	1	0	1	0
chr_1	3273415	3273461	INDEL	46	0	0	0	1	0	0	0	0	0	0	0	0	0	0	0	0	1	0
chr_1	3296615	3296675	INDEL	60	0	0	0	1	0	0	0	0	0	0	0	0	0	0	0	0	0	0
chr_1	3302239	3307680	TRA	5441	0	0	0	1	0	0	0	0	0	0	0	0	0	0	0	0	0	0
chr_1	3307476	3307476	INDEL	12	0	0	0	1	0	0	0	0	0	0	1	0	0	0	0	0	0	0
chr_1	3340837	3340837	INDEL	13	0	0	0	1	1	1	0	0	0	0	0	0	0	0	1	0	0	0
chr_1	3384280	3384280	INDEL	23	0	0	0	1	0	0	0	0	0	0	0	0	0	0	0	0	0	0
chr_1	3388144	3388169	INDEL	25	0	0	0	1	1	0	0	0	0	0	1	1	0	0	1	1	0	1
chr_1	3402375	3402375	INDEL	28	0	0	0	1	0	0	0	0	1	0	0	0	1	0	0	0	0	0
chr_1	3440202	3440359	HDR	321	0	0	0	1	0	0	0	0	0	0	0	1	0	0	0	0	0	0
chr_1	3443563	3443588	INDEL	25	0	0	0	1	1	0	1	0	0	0	0	1	1	0	1	0	0	1
chr_1	3455812	3455859	INDEL	47	0	0	0	1	0	0	0	0	0	0	0	0	0	0	0	0	0	0
chr_1	3489056	3489056	INDEL	13	0	0	0	1	0	0	0	0	0	0	0	0	0	0	0	0	0	0
chr_1	3518374	3518390	INDEL	16	0	0	0	1	0	0	0	0	0	0	0	0	0	0	0	0	0	0
chr_1	3518392	3518410	INDEL	18	0	0	0	1	0	0	0	0	0	0	0	0	0	0	0	0	0	0
chr_1	3542348	3542365	INDEL	17	0	0	0	1	0	0	0	0	0	0	0	0	0	0	0	0	0	0
chr_1	3542417	3542422	CP	768	0	0	0	1	0	0	0	0	0	0	0	0	0	0	0	0	0	0
chr_1	3564333	3564349	INDEL	16	0	0	0	1	0	1	1	0	0	1	0	0	0	0	1	0	1	0
chr_1	3564995	3565006	INDEL	11	0	0	0	1	0	0	0	0	0	0	0	0	0	0	0	0	0	0
chr_1	3581329	3586788	INVTR	5459	0	0	0	1	0	0	0	0	0	0	0	0	0	0	0	0	0	0
chr_1	3582162	3582427	INVDP	265	0	0	0	1	0	0	0	0	0	0	0	0	0	0	0	0	0	0
chr_1	3582423	3584570	INVDP	2147	0	0	0	1	0	0	0	0	0	0	0	0	0	0	0	0	0	0
chr_1	3647426	3647489	INDEL	63	0	0	0	1	0	0	0	0	0	0	0	0	0	0	0	0	0	0
chr_1	3665985	3666005	INDEL	20	0	0	0	1	0	0	0	0	0	0	0	0	0	0	0	0	0	0
chr_1	3693860	3694215	INDEL	355	0	0	0	1	0	0	0	0	0	0	0	0	0	0	0	0	0	0
chr_1	3707911	3708501	CP	590	0	0	0	1	0	0	0	0	1	0	0	0	0	0	0	1	0	0
chr_1	3712518	3712518	INDEL	25	0	0	0	1	0	0	0	0	0	0	0	0	0	0	0	0	0	0
chr_1	3736944	3736945	INDEL	466	0	0	0	1	1	0	1	0	0	0	1	1	1	0	0	1	1	1
chr_1	3741782	3741806	INDEL	24	0	0	0	1	0	0	0	0	0	0	0	1	0	0	0	0	0	0
chr_1	3766118	3766263	TRA	145	0	0	0	1	0	0	0	0	0	0	0	0	0	0	0	0	0	0
chr_1	3788597	3788605	CP	3838	0	0	0	1	0	0	0	0	0	0	0	0	0	0	0	0	0	0
chr_1	3794540	3794554	INDEL	14	0	0	0	1	0	0	0	0	1	0	0	1	0	0	0	1	0	0
chr_1	3811920	3811948	INDEL	28	0	0	0	1	0	0	0	0	0	0	0	0	0	0	0	0	0	0
chr_1	3841097	3841098	INDEL	2504	0	0	0	1	0	0	0	0	0	0	0	0	0	0	0	0	0	0
chr_1	3844933	3845217	CP	1548	0	0	0	1	0	0	0	0	0	0	0	0	0	0	0	0	0	0
chr_1	3847670	3847670	INDEL	12	0	0	0	1	0	0	0	0	0	0	0	0	0	0	0	0	0	0
chr_1	3853697	3853830	TDM	255	0	0	0	1	1	0	0	0	0	0	0	1	0	0	1	0	0	1
chr_1	3855081	3855168	CP	87	0	0	0	1	0	0	0	0	0	0	0	0	0	0	0	0	0	0
chr_1	3860736	3860736	INDEL	12	0	0	0	1	0	0	0	0	0	0	0	0	0	0	0	0	0	0
chr_1	3883235	3883239	INDEL	12714	0	0	0	1	0	0	0	0	0	0	0	0	0	0	0	0	0	0
chr_1	3884060	3884367	INDEL	307	0	0	0	1	0	0	0	0	0	0	0	0	0	0	0	0	0	0
chr_1	3884661	3884661	INDEL	12	0	0	0	1	0	0	0	0	0	0	0	0	0	0	0	0	0	0
chr_1	3900221	3900221	INDEL	35	0	0	0	1	0	0	0	0	0	0	0	0	0	1	0	0	0	0
chr_1	3918194	3927164	HDR	8970	0	0	0	1	0	0	1	0	0	0	0	0	0	0	0	0	0	1
chr_1	3930170	3930640	HDR	470	0	0	0	1	1	1	1	1	0	0	0	0	1	0	0	1	0	1
chr_1	3940792	3940792	INDEL	65	0	0	0	1	0	1	0	0	0	0	0	0	1	1	0	0	0	0
chr_1	3970082	3970097	INDEL	15	0	0	0	1	1	1	1	0	0	1	0	1	0	1	1	1	0	0
chr_1	3979899	3979927	INDEL	28	0	0	0	1	0	0	0	0	0	0	0	0	0	0	0	0	0	0
chr_1	3992728	3992771	INDEL	43	0	0	0	1	0	0	0	0	0	0	0	0	0	0	0	0	0	0
chr_1	4000743	4000758	INDEL	15	0	0	0	1	0	0	0	0	0	0	0	0	0	0	0	0	0	0
chr_1	4048858	4048858	INDEL	11	0	0	0	1	1	0	0	1	0	0	0	1	0	0	1	0	0	1
chr_1	4093553	4093553	INDEL	19	0	0	0	1	0	0	0	0	0	0	0	0	0	0	0	0	0	0
chr_1	4103192	4103210	INDEL	18	0	0	0	1	0	0	0	0	0	0	0	0	0	0	0	0	0	0
chr_1	4104063	4104063	INDEL	22	0	0	0	1	0	1	0	0	0	0	1	0	0	0	0	0	0	0
chr_1	4127551	4127551	INDEL	24	0	0	0	1	0	0	0	0	0	0	0	0	0	0	0	0	0	0
chr_1	4131329	4131329	INDEL	24	0	0	0	1	0	0	0	0	0	0	0	0	0	0	0	0	0	0
chr_1	4136877	4136877	INDEL	48	0	0	0	1	0	0	0	0	0	0	1	1	1	0	0	0	0	1
chr_1	4141854	4141866	INDEL	12	0	0	0	1	0	0	0	0	0	0	0	0	0	0	0	0	0	0
chr_1	4168382	4169052	INVDP	670	0	0	0	1	0	0	0	0	0	0	0	0	0	0	0	0	0	0
chr_1	4168621	4168636	INDEL	15	0	0	0	1	0	0	0	0	0	0	0	0	0	0	0	0	0	0
chr_1	4177140	4177467	INVDP	327	0	0	0	1	0	0	0	0	0	0	0	0	0	0	0	0	0	0
chr_1	4177453	4179103	INVDP	1650	0	0	0	1	0	0	0	0	0	0	0	0	0	0	0	0	0	0
chr_1	4188896	4188896	INDEL	56	0	0	0	1	0	0	0	0	0	0	0	0	0	0	0	0	0	0
chr_1	4201478	4201496	INDEL	18	0	0	0	1	1	0	0	0	0	0	0	0	0	0	0	0	0	0
chr_1	4239487	4239487	INDEL	16	0	0	0	1	0	0	0	0	0	0	0	0	0	0	0	0	0	0
chr_1	4254219	4254300	INDEL	81	0	0	0	1	0	0	0	0	0	0	0	0	0	0	0	0	0	0
chr_1	4256041	4256041	INDEL	13	0	0	0	1	1	0	0	0	0	0	0	0	0	0	0	0	0	0
chr_1	4259234	4259234	INDEL	15	0	0	0	1	0	0	1	0	0	0	0	0	0	0	1	0	0	0
chr_1	4263506	4263521	INDEL	15	0	0	0	1	0	0	0	0	0	0	0	0	0	0	0	0	0	0
chr_1	4272934	4272950	INDEL	16	0	0	0	1	0	0	0	0	0	0	0	0	0	0	0	0	0	0
chr_1	4322908	4322908	INDEL	22	0	0	0	1	0	1	0	1	0	0	0	1	1	0	1	1	1	1
chr_1	4333770	4333777	CP	4885	0	0	0	1	0	0	0	0	0	0	0	0	0	0	0	0	0	0
chr_1	4357528	4357546	INDEL	18	0	0	0	1	0	1	0	1	0	0	0	1	1	1	0	0	0	0
chr_1	4357756	4357756	INDEL	22	0	0	0	1	0	1	0	1	0	0	1	1	1	1	0	0	0	0
chr_1	4362381	4362455	INDEL	74	0	0	0	1	0	0	0	0	0	0	1	0	0	0	0	0	0	0
chr_1	4373951	4373951	INDEL	11	0	0	0	1	0	0	0	0	1	0	0	0	0	1	1	0	0	1
chr_1	4388919	4388923	INDEL	1277	0	0	0	1	0	0	0	0	0	0	0	0	0	0	0	0	0	0
chr_1	4391574	4391574	INDEL	16	0	0	0	1	0	0	0	0	0	0	0	0	0	0	0	0	0	0
chr_1	4399629	4399652	INDEL	23	0	0	0	1	0	0	0	0	1	1	0	0	1	0	0	0	0	0
chr_1	4451559	4452351	INDEL	792	0	0	0	1	0	0	0	0	0	0	0	0	0	0	0	0	0	0
chr_1	4512117	4512413	HDR	1036	0	0	0	1	0	0	0	0	0	0	0	0	0	0	0	0	0	0
chr_1	4515461	4515489	INDEL	28	0	0	0	1	0	0	0	0	1	0	0	0	1	0	0	1	0	0
chr_1	4519578	4519721	INVTR	144	0	0	0	1	0	0	0	0	0	0	0	0	0	0	0	0	0	0
chr_1	4520166	4520286	INVTR	120	0	0	0	1	0	0	0	0	0	0	0	0	0	0	0	0	0	0
chr_1	4536961	4538077	TRA	1116	0	0	0	1	0	0	0	0	0	0	0	0	0	0	0	0	0	0
chr_1	4538141	4540411	TRA	2270	0	0	0	1	0	0	0	0	0	0	0	0	0	0	0	0	0	0
chr_1	4559913	4560464	CP	551	0	0	0	1	0	0	0	1	0	0	0	0	1	1	0	0	0	1
chr_1	4592313	4594195	HDR	2031	0	0	0	1	0	1	0	0	0	1	0	1	0	1	0	0	0	0
chr_1	4612000	4612000	INDEL	36	0	0	0	1	0	0	0	1	0	0	0	0	0	0	0	0	0	0
chr_1	4658737	4658737	INDEL	15	0	0	0	1	0	0	1	0	0	0	0	0	0	0	0	0	0	0
chr_1	4667979	4667979	INDEL	42	0	0	0	1	0	0	0	0	0	0	0	0	0	0	0	0	0	0
chr_1	4669335	4669342	CP	2813	0	0	0	1	0	0	0	0	0	0	0	0	0	0	0	0	0	0
chr_1	4669782	4669813	INDEL	31	0	0	0	1	0	0	0	0	0	0	0	0	0	0	0	0	0	0
chr_1	4672333	4672333	INDEL	21	0	0	0	1	0	0	0	0	0	0	0	0	0	0	1	0	0	0
chr_1	4675988	4676005	INDEL	17	0	0	0	1	0	0	0	0	0	0	0	0	0	0	0	0	0	0
chr_1	4682810	4682822	INDEL	12	0	0	0	1	0	0	0	0	0	0	0	0	0	0	0	0	0	0
chr_1	4682877	4682877	INDEL	15	0	0	0	1	1	1	0	0	1	1	0	0	0	0	1	0	0	0
chr_1	4683167	4683167	INDEL	12	0	0	0	1	0	0	0	0	0	0	0	1	0	0	0	0	0	1
chr_1	4717220	4717220	INDEL	36	0	0	0	1	0	0	0	0	0	0	0	0	0	0	0	0	0	0
chr_1	4752701	4752768	INDEL	67	0	0	0	1	0	0	0	0	0	0	0	0	0	0	0	0	0	0
chr_1	4791042	4791150	HDR	108	0	0	0	1	1	1	0	1	0	0	0	0	0	0	1	0	0	1
chr_1	4794160	4794160	INDEL	16	0	0	0	1	0	0	0	0	0	0	0	0	0	0	0	0	0	0
chr_1	4796196	4796196	INDEL	48	0	0	0	1	0	0	0	0	0	0	0	0	0	0	0	0	0	0
chr_1	4827502	4828011	HDR	509	0	0	0	1	0	0	0	0	0	0	0	0	0	0	1	0	0	0
chr_1	4855066	4855066	INDEL	21	0	0	0	1	0	0	0	0	0	0	0	0	0	0	0	0	0	0
chr_1	4858934	4858934	INDEL	17	0	0	0	1	0	0	0	0	0	0	1	1	0	0	0	1	0	0
chr_1	4860976	4861070	HDR	104	0	0	0	1	0	0	0	0	0	0	0	0	0	0	1	0	0	0
chr_1	4893833	4893869	INDEL	36	0	0	0	1	0	0	1	1	0	0	1	1	1	1	0	1	0	1
chr_1	4919196	4920048	TRA	852	0	0	0	1	0	0	0	0	0	0	0	0	0	0	0	0	0	0
chr_1	4927932	4927932	INDEL	15	0	0	0	1	0	0	0	0	0	0	0	0	0	0	0	0	0	0
chr_1	4931271	4931271	INDEL	13	0	0	0	1	0	0	0	0	0	0	0	0	0	0	0	0	0	0
chr_1	4950083	4950083	INDEL	38	0	0	0	1	0	0	0	0	0	0	0	1	0	0	0	1	0	0
chr_1	4953302	4953302	INDEL	32	0	0	0	1	0	1	1	1	0	1	1	0	0	0	1	0	1	0
chr_1	4969691	4970153	DUP	462	0	0	0	1	0	0	0	0	0	0	0	0	0	0	0	0	0	0
chr_1	4970150	4971641	INVDP	1491	0	0	0	1	0	0	0	1	0	0	0	1	1	0	1	0	0	0
chr_1	4970311	4970945	HDR	634	0	0	0	1	0	0	0	0	0	0	0	1	1	0	1	0	0	1
chr_1	4971629	4975585	INVDP	3956	0	0	0	1	0	0	0	1	0	0	0	0	0	0	1	0	0	1
chr_1	4972599	4973200	INDEL	601	0	0	0	1	0	0	0	1	0	0	0	0	0	0	1	0	0	1
chr_1	5003423	5003441	INDEL	18	0	0	0	1	0	0	1	0	1	0	1	1	1	1	0	1	0	1
chr_1	5005209	5005223	INDEL	14	0	0	0	1	0	0	0	0	0	0	0	0	0	0	0	0	0	0
chr_1	5007362	5007993	HDR	670	0	0	0	1	0	1	0	0	0	0	0	0	0	1	0	0	0	0
chr_1	5008515	5008515	INDEL	22	0	0	0	1	0	0	0	0	0	0	0	0	0	0	0	0	0	0
chr_1	5046423	5046423	INDEL	36	0	0	0	1	0	0	0	0	0	0	0	0	0	0	0	0	0	0
chr_1	5048187	5048471	DUP	285	0	0	0	1	0	0	0	0	0	0	0	0	0	0	0	0	0	0
chr_1	5050750	5053670	DUP	2920	0	0	0	1	0	0	0	0	0	0	0	0	0	0	0	0	0	0
chr_1	5050753	5057708	TRA	6955	0	0	0	1	0	0	0	0	0	0	0	0	0	0	0	0	0	0
chr_1	5060322	5060346	INDEL	24	0	0	0	1	0	0	0	0	0	0	0	0	0	0	0	0	0	0
chr_1	5063111	5063137	INDEL	26	0	0	0	1	0	0	0	0	0	0	0	0	0	0	0	0	0	0
chr_1	5085713	5086163	TDM	450	0	0	0	1	0	0	0	0	0	0	0	0	0	0	0	0	0	0
chr_1	5111489	5111978	INDEL	489	0	0	0	1	0	0	0	0	0	1	0	0	0	1	1	0	0	1
chr_1	5128372	5128385	INDEL	13	0	0	0	1	0	0	0	0	0	0	0	0	0	0	0	0	0	0
chr_1	5130720	5131127	HDR	1092	0	0	0	1	0	0	1	0	0	0	0	0	0	0	1	0	0	0
chr_1	5134763	5134763	INDEL	27	0	0	0	1	0	0	1	0	1	0	1	1	0	0	1	1	0	0
chr_1	5148385	5148402	INDEL	17	0	0	0	1	0	0	0	0	0	0	0	0	0	0	0	0	0	0
chr_1	5173576	5173772	TRA	196	0	0	0	1	0	0	0	0	0	0	0	0	0	0	0	0	0	0
chr_1	5184342	5184342	INDEL	18	0	0	0	1	0	0	0	0	0	0	0	0	0	0	0	0	0	0
chr_1	5189536	5189536	INDEL	12	0	0	0	1	0	0	0	0	1	0	0	0	0	0	0	0	0	1
chr_1	5190212	5190232	INDEL	20	0	0	0	1	0	1	0	0	0	1	0	0	0	0	1	0	0	1
chr_1	5194706	5199201	TRA	4495	0	0	0	1	0	0	0	0	0	0	0	0	0	0	0	0	0	0
chr_1	5206840	5206940	INVTR	100	0	0	0	1	0	0	0	0	0	0	0	0	1	0	0	0	1	0
chr_1	5227547	5227757	INVTR	210	0	0	0	1	0	0	0	0	0	0	0	0	0	0	0	0	0	0
chr_1	5234665	5234665	INDEL	13	0	0	0	1	0	0	0	0	0	0	0	0	0	0	0	0	0	0
chr_1	5234879	5234903	INDEL	24	0	0	0	1	0	0	0	0	0	0	0	0	0	0	0	0	0	0
chr_1	5235881	5235881	HDR	155	0	0	0	1	0	0	0	0	0	0	0	1	0	0	0	0	1	0
chr_1	5236014	5236028	INDEL	14	0	0	0	1	0	0	0	0	0	0	0	1	0	0	0	0	1	0
chr_1	5249633	5249633	INDEL	21	0	0	0	1	0	0	0	0	0	0	0	0	0	0	1	0	0	0
chr_1	5281653	5281680	INDEL	27	0	0	0	1	0	0	0	0	0	0	0	0	0	0	0	0	0	0
chr_1	5300729	5301437	TDM	708	0	0	0	1	0	0	0	0	0	0	0	0	0	0	0	0	0	0
chr_1	5317676	5318856	HDR	1379	0	0	0	1	0	0	0	0	0	0	0	0	0	0	0	0	0	0
chr_1	5331245	5331266	INDEL	21	0	0	0	1	0	0	0	0	0	0	0	0	0	0	0	0	0	0
chr_1	5439773	5441465	DUP	1693	0	0	0	1	0	0	0	0	0	0	0	0	0	0	0	0	0	0
chr_1	5439773	5445942	INVTR	6169	0	0	0	1	0	0	0	0	0	0	0	0	0	0	0	0	0	0
chr_1	5609653	5609667	INDEL	14	0	0	0	1	0	0	0	0	0	0	0	0	0	0	0	0	0	0
chr_1	5630988	5631002	INDEL	14	0	0	0	1	0	0	0	0	0	0	0	0	0	0	0	0	0	0
chr_1	5646275	5646275	INDEL	18	0	0	0	1	0	0	0	0	0	0	0	0	0	0	0	0	0	0
chr_1	5652613	5652613	INDEL	54	0	0	0	1	0	0	0	0	0	0	0	0	0	0	0	0	0	0
chr_1	5652429	5652973	TDM	544	0	0	0	1	0	0	0	0	0	0	0	0	0	0	0	0	0	0
chr_1	5677283	5677306	INDEL	23	0	0	0	1	0	0	0	0	0	0	0	0	0	0	0	0	0	0
chr_1	5677312	5677324	INDEL	12	0	0	0	1	0	0	0	0	0	0	0	0	0	0	0	0	0	0
chr_1	5678635	5680635	INVTR	2000	0	0	0	1	0	0	0	0	0	0	0	0	0	0	0	0	0	0
chr_1	5711838	5711849	INDEL	11	0	0	0	1	0	0	0	0	0	0	0	0	0	0	0	0	0	0
chr_1	5711850	5711861	INDEL	11	0	0	0	1	0	0	0	0	0	0	0	0	0	0	0	0	0	0
chr_1	5712146	5712165	INDEL	19	0	0	0	1	0	0	1	0	0	0	0	0	0	0	0	0	1	0
chr_1	5724294	5724677	INDEL	383	0	0	0	1	0	0	0	0	0	0	0	0	0	1	1	0	0	0
chr_1	5809408	5809448	INDEL	40	0	0	0	1	1	0	0	0	0	0	0	0	0	0	0	0	1	0
chr_1	5809505	5809520	INDEL	15	0	0	0	1	1	0	0	0	0	0	0	0	0	0	0	0	1	0
chr_1	5810600	5810600	INDEL	19	0	0	0	1	0	0	0	0	0	0	0	0	0	0	0	0	0	0
chr_1	5847028	5847192	CP	164	0	0	0	1	1	0	0	0	0	0	0	1	0	0	0	1	1	1
chr_1	5863345	5864174	INDEL	829	0	0	0	1	0	0	0	0	0	0	0	0	0	0	0	0	0	0
chr_1	5884131	5890487	TRA	6356	0	0	0	1	0	0	0	0	0	0	0	0	0	0	0	0	0	0
chr_1	5915541	5915558	INDEL	17	0	0	0	1	0	1	1	0	0	0	1	1	0	0	0	0	0	1
chr_1	5915826	5915841	INDEL	15	0	0	0	1	0	0	0	0	0	0	0	0	1	0	1	1	0	1
chr_1	5919525	5919525	INDEL	13	0	0	0	1	0	0	1	0	1	0	0	0	1	0	1	1	0	1
chr_1	5922608	5922643	INDEL	35	0	0	0	1	0	0	0	0	0	0	0	0	0	0	0	0	0	0
chr_1	5931772	5931790	INDEL	18	0	0	0	1	0	0	0	0	0	0	0	0	0	0	0	0	0	0
chr_1	5938899	5939430	TDM	653	0	0	0	1	0	0	0	0	0	0	0	0	0	0	0	0	0	0
chr_1	5943561	5943953	TDM	392	0	0	0	1	0	0	0	0	1	0	0	0	0	0	0	0	0	0
chr_1	5945078	5946160	TDM	1082	0	0	0	1	0	0	0	0	0	0	0	0	0	0	0	0	0	0
chr_1	5949161	5949815	TDM	801	0	0	0	1	0	0	0	0	0	0	0	0	0	0	0	0	0	0
chr_1	5951550	5951550	INDEL	36	0	0	0	1	0	0	0	0	0	1	0	0	0	0	0	0	0	0
chr_1	5965087	5966617	INVTR	1530	0	0	0	1	0	0	0	0	0	0	0	0	0	0	0	0	0	0
chr_1	5974651	5974935	INVTR	284	0	0	0	1	0	0	0	0	0	0	0	0	0	0	0	0	0	0
chr_1	5996789	5996807	INDEL	18	0	0	0	1	0	0	0	0	0	0	0	0	0	0	0	0	0	0
chr_1	6006697	6006708	INDEL	11	0	0	0	1	0	0	0	0	0	0	0	0	0	0	0	0	0	0
chr_1	6014887	6014900	CP	3300	0	0	0	1	0	0	0	0	0	0	0	0	0	0	0	0	0	0
chr_1	6027531	6027835	INVTR	306	0	0	0	1	0	0	0	0	0	0	0	0	0	0	0	0	0	0
chr_1	6031942	6041351	INVTR	9410	0	0	0	1	0	0	0	0	0	0	0	0	0	0	0	0	0	0
chr_1	6038525	6041215	DUP	2696	0	0	0	1	0	0	0	0	0	0	0	0	0	0	0	0	0	0
chr_1	6064705	6064705	INDEL	17	0	0	0	1	0	0	0	0	0	0	0	0	0	0	0	0	0	0
chr_1	6075807	6076193	TRA	386	0	0	0	1	0	0	0	0	0	0	0	0	0	0	0	0	0	0
chr_1	6088331	6088631	DUP	303	0	0	0	1	0	0	0	0	0	0	0	0	0	0	0	0	0	0
[truncated: 48,769 more rows]
