# Supplementary material for: Machine-learning predicts genomic determinants of meiosis-driven structural variation in a eukaryotic pathogen
Source: Nat Commun. 2021 Jun 10;12:3551. doi: 10.1038/s41467-021-23862-x (PMC8192914; doi:10.1038/s41467-021-23862-x)
Supplement: Supplementary file 7 — Supplementary Data 3 [file 41467_2021_23862_MOESM7_ESM.csv]

Supplementary Data 3: Information on the 24 phenotypic traits measured for genome-wide association studies. Least square mean values based on raw phenotypic data from 106 Zymoseptoria tritici isolates sampled across five populations. MCA = Mean Colony Area ; RCA = Ratio of Colony Area (15°C/22°C) ; * = propiconazole treatment
	Virulence		Growth Rate				EC50_azole	Other					Melanization
Isolate	PLACP_Greina	PLACP_Toronit	15°C	22°C	22°C/15°C	22°C_azole	EC50_azole	MCA_15°C_14_dpi	MCA_22°C_14_dpi	MCA_14_dpi_azole*	RCA_14_dpi	RCA_14_dpi_azole*	15°C_8_dpi	15°C_11_dpi	15°C_14_dpi	15°C_18_dpi	22°C_8_dpi	22°C_11_dpi	22°C_14_dpi	22°C_18_dpi	22°C_8_dpi_azole	22°C_11_dpi_azole	22°C_14_dpi_azole	22°C_18_dpi_azole
ST90ORE_a12_3B_11	10.375	4.625	0.068	0.094	1.438	0.124	0.0124184	7.805066072	18.42685417	9.993	0.423570187	0.542306349	NA	147.6337158	138.1865214	83.75603333	152.8474667	126.58105	80.00064583	60.88339583	145.075	129.4101667	90.151	101.2265
ST90ORE_a12_3B_12	25.938	1.563	0.091	0.088	0.973	0.098	0.013902588	6.990176125	28.51279444	7.993619048	0.245159279	0.280352003	155.4902879	137.5368858	104.4502618	81.81219792	132.4875686	95.11088929	75.54475056	61.80402083	151.966	137.1439564	125.662219	109.3325083
ST90ORE_a12_3B_14	48.5	0.111	0.096	0.092	0.969	0.185	0.005419795	7.71696967	28.88114445	5.741613095	0.267197503	0.19880144	149.5104111	142.7937588	99.25362842	73.12230286	112.3120846	100.1657556	80.47530667	72.70244762	NA	158.5225556	152.5349464	154.5659167
ST90ORE_a12_3B_15	NA	0.625	0.074	0.1	1.356	0.796	0.004051226	10.07906687	25.485735	1.183166667	0.39547876	0.046424663	146.2028449	128.9559386	98.58299495	58.15843371	125.162533	83.86251429	62.79361929	51.18497857	NA	NA	158.6525	100.0913333
ST90ORE_a12_3B_17	3.25	NA	NA	NA	1.253	0.125	0.014809374	28.86398333	89.9268	14.221	0.320971983	0.158139731	151.0619583	143.5052667	98.23686668	59.19020833	129.7028	71.4118	48.5938	50.0646	NA	160.789	171.183	148.747
ST90ORE_a12_3B_18	NA	1.25	0.088	0.11	NA	0.132	0.01412143	20.48216056	57.76741667	9.838633333	0.354562515	0.17031458	134.2893586	121.179025	105.8585472	79.17300123	83.71190167	70.59564333	64.85316667	71.11822917	NA	150.0732	137.8680833	122.88855
ST90ORE_a12_3B_19	9.375	1.5	0.069	0.073	1.061	0.207	0.013348288	NA	NA	NA	NA	NA	NA	NA	NA	NA	NA	NA	NA	NA	NA	NA	NA	NA
ST90ORE_a12_3B_2	71.25	40	0.093	0.104	1.121	0.601	0.013745444	9.604764761	25.897175	8.3626875	0.370880791	0.322918909	152.7805067	147.3921905	119.7400581	76.72355	124.5303167	69.96729667	68.24834167	65.04692667	118.563	136.2295	136.0837083	118.5261488
ST90ORE_a12_3B_21	43.125	18.125	0.087	0.09	1.027	0.329	0.008115471	9.621058225	22.83255484	4.591079257	0.421374581	0.20107602	156.3159512	144.4917773	136.6501434	106.5945701	148.4976944	132.1463971	110.8042062	80.24992444	148.866	152.6068489	148.106846	126.8659202
ST90ORE_a12_3B_3	31	NA	0.086	0.093	1.077	0.694	0.0106787	13.73256341	24.25394889	10.32929587	0.566199074	0.425880994	150.1705109	131.2168408	117.6916266	100.3230136	144.3511231	81.94619603	97.84971611	84.61002976	123.328	154.2862621	149.2060621	145.1496182
ST90ORE_a12_3B_5	0.429	NA	NA	NA	NA	NA	0.00234648	17.95215714	82.10738889	2.22705	0.218642407	0.027123625	149.3686	146.4984104	128.58468	107.2728436	111.8972967	70.81839286	61.23461111	50.50504167	NA	158.75225	138.3322625	139.949125
ST90ORE_a12_3B_6	41.875	12	0.095	0.099	1.042	0.127	0.010776226	20.34431143	84.02412857	4.973771428	0.242124635	0.059194561	156.1562024	148.9701779	141.3563876	123.59804	144.1044639	123.8591238	94.00106191	69.89545833	NA	123.4496833	119.5242047	86.49022333
ST90ORE_a12_3B_7	NA	0.125	0.099	0.106	1.066	NA	0.019587057	12.41366667	34.1135	17.546	0.363893082	0.514341829	149.4065	145.789	121.1677	99.89290001	142.9958333	88.525	81.2925	56.682	135.495	127.992	110.218	88.929
ST90ORE_a12_3B_8	53.75	0.889	0.119	0.134	1.166	0.175	0.006120981	24.66222917	83.65228	3.187166667	0.294818374	0.038100177	154.50444	147.9917036	129.6241354	81.59273714	125.35615	73.1694	58.72911	67.2195	NA	153.2796667	142.8671667	139.2656667
ST90ORE_a12_4A_1	NA	0.286	0.086	0.1	1.155	0.056	0.005830596	8.378125152	22.46735682	7.432053333	0.372902127	0.330793399	152.1847017	141.6125792	94.46099441	73.75936309	128.1663361	88.28235128	70.70354091	58.89365667	156.047125	123.4497833	104.6423333	84.9559
ST90ORE_a12_4A_10	21.143	1.625	0.104	0.114	0.581	0.076	0.003946318	15.99755278	38.84372167	5.389270833	0.411843976	0.138742391	161.2543822	147.1765643	135.2502417	105.4247	146.8397993	104.1274064	74.187035	56.07491667	NA	156.6314125	145.0356458	115.6225533
ST90ORE_a12_4A_11	22.625	NA	0.096	0.095	0.994	0.081	0.013031941	17.01791765	63.57252424	9.20629762	0.267692967	0.144815669	152.319525	132.723612	102.2341562	76.64236727	106.3183154	80.31183256	68.10113131	64.54934722	126.2655791	82.85843028	83.73267714	75.69413365
ST90ORE_a12_4A_2	27.875	4.556	NA	NA	NA	NA	0.010465786	20.4078906	63.85774405	9.496916666	0.319583645	0.14871989	146.2416371	118.5395059	71.55054598	55.5113635	100.9915834	76.66272222	70.68545238	71.42483334	155.658	152.0929238	151.216	139.6706667
ST90ORE_a12_4A_4	23.438	8.938	0.107	0.116	1.082	0.098	0.019477753	11.96892596	24.07394956	10.39790545	0.497173342	0.43191523	151.2656945	138.8964061	121.0671567	89.0705	135.7029163	78.70509242	84.80262438	74.38008333	145.9018171	153.4159981	141.3090945	120.3228333
ST90ORE_a12_4A_5	62.222	0.375	0.097	0.093	0.952	0.036	0.006831445	21.71879	71.1910625	5.996	0.305077481	0.084224056	146.8661458	142.8010371	126.95635	93.67558333	127.6539167	102.0529792	73.497125	61.182125	NA	NA	143.174	138.089
ST90ORE_a12_4A_7	NA	0.875	0.099	0.099	1.002	0.951	0.01137303	19.51108095	65.02095333	21.15017917	0.300073745	0.325282514	151.3389155	138.9485962	127.2905453	98.61416667	133.2690757	102.7217167	87.33669333	50.67478667	133.94425	129.6013542	124.6362417	102.2961167
ST90ORE_a15_2A_11	37.778	1.143	0.09	0.09	1.001	0.046	0.008905139	19.16911465	99.9462875	4.855433333	0.191794164	0.048580427	149.0366915	137.6466288	98.75049363	70.64231667	101.885775	86.1887375	88.4863625	74.15283333	NA	150.7647952	160.08325	156.6797
ST90ORE_a15_2A_13	NA	0.125	0.079	0.09	1.148	0.048	0.005280626	18.4844	51.25825	4.251	0.36061317	0.082932991	148.817375	137.5015833	119.7352667	98.8481	114.6392333	91.007	88.61125	72.18425	NA	NA	155.975	156.448
ST90ORE_a15_2A_15	27.25	2.25	0.086	0.094	1.091	0.868	0.008071102	7.114366667	16.48685	2.19625	0.431517644	0.133212227	151.54425	147.1847083	131.9070667	82.30236667	148.10902	86.703525	91.59085	77.65816667	NA	NA	152.8195417	150.544125
ST90ORE_a15_2A_16	10.25	0.125	0.093	0.1	1.073	0.147	0.009364385	20.89707364	49.42098224	9.517959848	0.422838088	0.192589451	143.4907273	126.7489391	88.98374909	70.67669333	99.91535782	67.64416493	54.79492306	50.24721333	150.911	116.9216707	105.6020943	101.872125
ST90ORE_a15_2A_6	15.25	2.25	0.101	0.1	0.982	0.045	0.008543275	NA	NA	NA	NA	NA	NA	NA	NA	NA	NA	NA	NA	NA	NA	NA	NA	NA
ST90ORE_a15_2A_7	27	10.313	0.108	0.137	1.288	0.074	0.00648181	7.816383401	24.36749048	6.970326667	0.320770964	0.286050247	158.1876654	141.4445282	101.1731461	70.82739985	147.3220583	85.09981071	70.04955428	65.16538333	NA	152.3321042	133.4817733	120.0341
ST90ORE_a15_3B_10	3.625	0.125	0.084	0.088	1.05	0.059	0.005662799	28.400625	72.495	6.7495	0.391759777	0.093102973	148.2673333	120.634125	68.31241667	50.5205	100.1723333	81.872	54.46133333	49.4505	NA	148.0803333	162.3266667	137.2075
ST90ORE_a15_3B_13	6	4.625	0.08	0.088	1.13	0.058	0.010983921	7.303829277	20.45917143	3.931575	0.35699536	0.192166873	152.2330272	144.7957332	136.3667297	109.5223796	135.8527685	109.2232393	75.93661	66.542	NA	157.429125	134.06095	128.2661917
ST90ORE_a15_3B_15	65.625	1.375	0.074	0.085	1.138	0.094	0.004186042	26.93027083	56.82164583	15.8513125	0.473943872	0.278966092	141.3303667	110.5445483	88.18072768	72.76439	114.2561458	103.5703125	60.9799375	46.0645625	145.141	126.0507833	93.699175	77.896625
ST90ORE_a15_3B_18	10.5	0.5	0.107	0.097	0.911	0.045	0.008942957	9.302240001	39.52070667	5.938666667	0.235376358	0.150267219	152.4965333	145.70081	131.3822167	98.16083333	147.8758733	111.3158067	78.69824667	68.79838	NA	147.394625	145.34525	150.394625
ST90ORE_a15_3B_19	8.429	0.8	0.114	0.117	1.025	0.016	0.004942118	24.97437726	65.09442	1.933028939	0.383663873	0.02969577	146.6161232	102.7608567	68.09769738	62.169	103.5548986	86.92828262	77.88695333	80.4508	NA	146.191	145.676253	145.5720298
ST90ORE_a15_3B_4	27.625	9.625	0.089	0.097	1.086	0.069	0.017784747	22.57538091	63.95468889	8.63245	0.352990239	0.134977594	157.1223445	143.7861798	127.7924089	96.77843215	136.8809248	93.17142158	72.11445556	64.80370667	NA	128.36522	109.2013333	99.61316666
ST90ORE_a15_3B_5	22.625	14.111	0.095	0.129	1.351	0.072	0.010183147	11.29023273	32.23544444	10.5179375	0.350242813	0.326284861	149.7300385	141.9657545	133.9313782	125.64776	143.9401533	136.414625	112.375875	97.47402083	142.7745	121.9288833	113.7856875	110.7607222
ST90ORE_a15_3B_6	3.375	0	0.087	0.11	1.234	0.417	0.024742587	7.449966667	57.8263	7.791333333	0.128833535	0.134736847	152.7668889	144.5992	134.1090333	102.63598	119.1435	88.9366	82.7133	73.67576667	NA	167.553	163.8213333	167.0995
ST90ORE_a15_3B_9	26.875	10.222	0.094	0.112	1.202	0.215	0.009586142	8.106191667	21.19072222	8.634375	0.382534941	0.407460157	150.4821875	148.229225	142.107	121.4910833	149.5860208	134.2639167	101.4736667	43.32283333	120.322	83.095125	74.6065	87.086
ST90ORE_a15_4A_10	NA	3.625	0.104	0.098	0.94	0.019	0.007242705	16.60916667	60.0215	6.593	0.276720286	0.109843973	155.9473334	148.241625	130.5823333	115.3591667	142.5915	88.96133333	70.8925	71.702	NA	156.242	158.382	NA
ST90ORE_a15_4A_13	33.125	0.625	0.106	0.097	0.921	0.042	0.009049349	9.1397	26.78953333	10.10745	0.341166824	0.377291007	154.0353667	148.27475	136.28245	88.158375	150.2703667	108.0063667	56.89666667	57.18070834	159.3324167	97.27746666	84.63725	69.32927778
ST90ORE_a15_4A_15	0.625	25	0.089	0.088	0.985	0.396	0.008217711	9.649499221	20.62097316	11.44148333	0.46794587	0.554846914	154.0502118	141.2562287	112.1908884	92.38304445	117.1497134	91.43256047	81.45762763	80.01217357	139.6280216	140.2426443	121.068235	90.72712917
ST90ORE_a15_4A_17	NA	11.5	0.101	0.095	0.941	0.032	0.006371332	10.53091651	53.80411017	7.925469048	0.19572699	0.147302298	151.1498621	112.4286272	86.63206429	59.64256517	96.44798006	73.45191885	65.54749632	58.84581333	NA	153.6193248	139.4642419	123.8888833
ST90ORE_a15_4A_19	4.375	13.25	0.087	0.1	1.182	0.167	0.007711947	8.771006191	30.13738333	4.256166667	0.291034099	0.141225488	146.7686667	140.682344	133.9693064	116.0051024	147.6958	109.8509867	83.04288333	73.90952083	NA	130.76125	110.4486667	91.0555
ST90ORE_a15_4A_2	3.75	4.375	0.09	0.104	1.165	0.296	0.008262854	13.82401667	43.36139905	5.498333333	0.318809286	0.126802489	148.1107267	140.1651202	109.3074433	84.0765	111.8656449	85.21148095	65.93122095	51.96456667	NA	156.0873333	156.722	152.83575
ST90ORE_a15_4A_3	11.625	NA	0.088	0.114	1.312	0.079	0.008949426	6.71275	16.44743333	2.5155	0.408133589	0.152941796	152.2075	148.7935333	135.87208	121.2647556	143.58338	122.5326467	107.7199	101.2288333	NA	137.80975	129.386375	124.96625
ST90ORE_a15_4A_4	22.25	NA	0.072	0.086	1.192	0.219	0.005800565	12.31070441	40.27322214	8.56752119	0.305679649	0.212734932	155.7337084	124.38994	92.74717153	89.14091361	86.00947302	58.54383455	55.27900522	48.08494286	NA	119.5263968	118.5663821	89.36774167
ST90ORE_a15_4A_7	28.125	1.611	0.105	0.103	0.922	0.159	0.01846055	23.14413971	62.00655417	9.276378571	0.373253118	0.149603194	146.66096	127.6604383	107.3437309	64.74454091	122.6019589	83.69844583	97.1925625	98.19920833	NA	163.2508024	157.3825762	125.5642778
ST92ISR_Ar_11g	NA	13	0.078	0.089	1.141	0.772	0.014315654	9.1048	33.48616667	5.1605	0.271897351	0.154108413	NA	149.1195	124.28745	87.33077778	122.5583125	102.69995	87.6635	62.46133333	NA	NA	119.933	87.1035
ST92ISR_Ar_11i	18.125	9.125	NA	NA	NA	NA	0.010318446	11.20405539	28.09184924	8.832488095	0.39883652	0.31441462	145.9292762	146.7329265	119.5354817	79.80405268	124.8592914	70.44141607	53.97023727	56.24234889	NA	133.1692254	134.9453467	145.7687
ST92ISR_Ar_12d	10	22.778	0.078	0.088	1.133	0.969	0.004186775	7.684695795	29.17578734	2.414626667	0.263392919	0.08276132	145.3409312	145.0314367	131.7843696	102.7481142	138.2434714	128.5756718	99.25953333	65.18472084	NA	123.3377083	80.89039143	84.01833929
ST92ISR_Ar_12e	8.625	1.75	0.1	0.1	1.003	1.354	0.006204371	8.518218974	41.38844643	3.803375	0.205811518	0.091894607	156.3614583	146.1332775	140.8606454	111.6246007	151.4824559	119.2251519	64.76814286	46.69366	NA	144.1295	140.1060834	111.45775
ST92ISR_Ar_12f	18.625	NA	0.086	0.143	1.401	0.137	0.008622934	12.1492812	19.04466667	4.54725	0.637936143	0.238767634	147.7257868	142.1221589	127.3531422	98.53354923	142.2908326	119.4242645	56.32116667	47.60316667	NA	107.55575	60.841875	62.28125
ST92ISR_Ar_15a	26.375	1.875	NA	NA	NA	NA	0.00672349	16.85211688	44.42772253	9.670489048	0.379315345	0.2176679	148.6208384	141.3163319	124.1101506	NA	95.68014233	64.93741233	56.25733095	43.33625	NA	140.2917333	100.7650181	66.22436111
ST92ISR_Ar_16a	0	8.49	0.071	0.074	1.038	0.511	0.00486897	8.46591	64.13966667	8.627083333	0.131991799	0.134504649	147.9310743	144.5996442	124.0103683	97.02519523	90.47290286	59.31242667	55.02925333	58.6518	NA	141.0399417	149.4333334	145.6071667
ST92ISR_Ar_16h	10.25	0.5	0.076	0.106	1.397	0.16	0.005828637	20.4466609	32.14911873	4.499397436	0.635994444	0.13995399	146.4677091	126.4998036	102.201225	95.61239394	128.2801131	91.23360432	48.63001111	40.7496	NA	156.1640833	102.9052115	78.84400462
ST92ISR_Ar_17b	1	0.5	0.096	0.123	1.274	NA	0.002760286	11.25077242	35.94191667	4.50504	0.313026501	0.12534223	154.3702794	147.9116691	137.1019918	123.6692617	148.3680328	128.8901522	111.0024217	94.37135001	NA	137.63794	123.98609	113.9949
ST92ISR_Ar_17e	19.125	1.813	0.123	0.133	1.086	0.059	0.007130042	11.85352605	28.94553253	9.058309927	0.409511417	0.312943281	150.8544626	144.0808737	117.6686663	58.2411676	123.3908522	86.39206746	49.51473192	42.41959333	164.4606667	109.8513533	67.69100579	50.87018397
ST92ISR_Ar_17i	10.875	4.625	0.068	0.098	1.448	0.268	0.010188634	9.740283333	21.37170397	5.87626	0.455756048	0.274955147	154.7435	146.8624257	119.1609095	93.05149048	129.8826364	74.94950561	45.43439762	42.52413	NA	103.085175	85.5721	63.03756667
ST92ISR_Ar_17r	20.625	6.25	NA	NA	NA	NA	0.005452853	11.77290714	33.45377778	12.02	0.351915626	0.359301723	147.4689683	143.9538619	130.7440488	110.7900606	127.2315238	102.8062778	70.55644444	52.06616667	129.214	107.592	86.97725	80.747
ST92ISR_Ar_18b	43.5	21.875	0.109	0.112	1.027	0.251	0.004688191	7.94981	24.203	8.706666667	0.328463827	0.359735019	151.2560407	146.9575033	105.5100967	82.36410571	149.6662667	116.9305	112.3135	81.4205	NA	144.4255	142.3968333	136.6825
ST92ISR_Ar_1b	11.375	15	0.107	0.133	1.246	0.013	0.006068648	24.85903667	55.92162452	6.6372	0.444533521	0.118687539	155.0228267	142.274759	121.4892111	70.0299	102.5900644	81.76153051	68.33863048	57.8662619	NA	157.2145	124.978565	114.519125
ST92ISR_Ar_21a	33	21.25	0.073	0.11	1.494	0.599	0.013307005	11.39557658	18.12420714	7.311672222	0.62874897	0.403420253	150.7436733	138.1647164	116.9467728	82.68741955	136.5336184	95.54390867	57.261615	54.34796746	NA	73.62256746	82.6522463	58.61858333
ST92ISR_Ar_22f	16.8	3.889	0.094	0.133	1.414	0.05	0.005379194	9.849012524	43.48125619	7.1562	0.226511683	0.164581262	152.8562917	150.5674604	141.1141729	133.4182083	109.3141813	93.581135	76.20619144	75.2932	NA	147.1133	131.9579667	136.6945
ST92ISR_Ar_2f	36.875	15.875	0.1	0.121	1.207	0.05	0.006376496	10.14554406	24.14917333	3.017	0.420119725	0.124931813	152.6982677	151.9927789	139.9433544	94.96382121	146.0918072	114.8829473	76.77685357	48.83215667	NA	155.7395	147.657	147.597
ST92ISR_Ar_5a	1	16	NA	NA	NA	NA	0.004599128	8.660697142	26.5381	5.241666667	0.326349556	0.197514768	152.61	148.5574511	137.2653895	118.10402	145.1339729	134.3754174	122.3109	100.8865945	NA	132.3958889	139.4205	127.307625
ST99CH_3A1	21.75	8.75	0.12	0.105	0.87	0.698	0.053718787	10.25828758	69.11846	49.88115119	0.148416032	0.721676252	150.4053006	142.6357908	126.2836451	90.42895833	128.4686258	129.9827809	114.45248	117.5789667	127.0553001	132.0739905	113.0164238	115.1410167
ST99CH_3A2	NA	35.625	0.091	0.109	1.203	0.297	0.047289575	10.16487222	28.38073889	17.92405556	0.358160944	0.631557044	151.220075	143.7499875	111.8314722	79.7249202	139.4311917	79.79882556	73.01199722	66.90107833	121.2656429	97.58836509	72.86905556	72.63022222
ST99CH_3A4	NA	15.625	0.115	0.129	1.06	0.96	0.051942975	8.439342689	16.62145139	16.36068167	0.507738012	0.984311254	158.02765	149.2785376	143.2521649	97.88326167	158.2833556	145.5614036	112.9581563	67.9348127	156.5857964	142.5571881	129.8340783	76.39434545
ST99CH_3A5	43.75	25.625	0.1	0.109	1.094	0.993	0.106534628	17.58424033	39.84463552	39.97503662	0.441320145	1.003272739	132.9324332	104.6359022	88.73470846	71.05429584	123.1072744	78.21115592	58.46945635	45.84950167	123.5994494	99.56094596	71.32119766	55.85677143
ST99CH_3A6	3.444	2.333	0.094	0.109	1.155	0.609	0.058503221	15.73680258	42.13095	52.0413875	0.37352119	1.235229386	132.9121526	90.10272738	74.78799726	66.57386956	95.27056999	89.16656667	82.64065	76.598	126.7452024	117.81645	96.97234167	74.974525
ST99CH_3B2	54.375	0.125	0.108	0.101	0.465	0.54	0.069866994	40.93872197	107.2255583	71.65947857	0.381800035	0.66830595	125.9045426	88.02131083	64.4429596	59.93925714	105.0268524	83.73741429	70.78521667	69.815125	113.7079571	92.87940595	72.42515476	66.52644667
ST99CH_3B4	43.333	7.75	0.094	0.095	1.022	0.56	0.041126019	17.791665	67.5869375	57.12510333	0.263241177	0.845209229	149.7611412	131.9724767	104.1858386	86.28015	110.9308872	78.58333095	68.0090625	60.932	115.5247152	93.8525	72.37070333	61.2165
ST99CH_3B8	7.125	1.25	0.089	0.083	0.942	0.997	0.074918822	21.87333871	59.12377778	69.45585	0.369958408	1.174753248	135.6591724	112.223781	85.96015743	74.518665	116.4116329	94.90325302	82.75353333	83.94941333	135.3086733	116.14194	88.98435	82.35203333
ST99CH_3C4	56.25	17.778	0.086	0.134	1.576	1.048	0.077091977	25.30492953	67.81343095	59.23071667	0.373155128	0.873436366	124.2675947	111.27172	99.40512623	82.46010417	96.51331889	77.32546333	65.14396333	61.8873	135.7916867	138.7560433	128.2322643	98.47091427
ST99CH_3C7	12.5	33.75	0.105	0.122	1.166	2.303	0.09044829	9.749443333	29.2846	48.86713571	0.332920488	1.668697394	137.5651167	143.2219167	119.1159289	68.23689048	123.5394571	51.67480952	59.07375	57.07839048	91.80708857	65.90385	59.07895714	51.23815
ST99CH_3D1	0.143	0.143	0.093	0.104	1.121	0.558	0.039054964	14.91700651	46.76395	49.37501714	0.318985169	1.055835043	147.0579721	107.7695683	59.58864503	60.0476	88.48714554	58.48159896	46.8668	43.44105238	101.4251984	68.68501444	54.30062	45.90988333
ST99CH_3D3	57.5	32.5	0.087	0.1	1.151	1.418	0.062526305	NA	NA	NA	NA	NA	NA	NA	NA	NA	NA	NA	NA	NA	NA	NA	NA	NA
ST99CH_3D5	45.625	2.5	0.099	0.112	1.142	1.522	0.042004413	17.21108667	68.4715	49.5485	0.251361321	0.723636842	141.7019583	139.7660733	124.7423467	93.19916667	90.11216667	62.52433333	53.51641667	54.42291667	114.5675	102.7675	72.2945	58.996
ST99CH_3D7	43.125	23.125	0.106	0.123	1.154	0.868	0.218624161	19.54995635	71.95841841	52.21619956	0.271684075	0.725644069	116.2637384	73.86287021	58.24864762	54.92915475	100.083364	92.70644167	76.6522356	68.91275119	98.61725386	89.84158359	75.60234535	76.77883333
ST99CH_3F1	31.111	1	0.106	0.111	1.042	0.951	0.052993769	17.4220912	55.488375	70.16838667	0.313977319	1.264560129	139.81765	127.9178785	117.8357746	81.31898333	108.7739197	98.7498125	82.851	77.1135	96.92808	85.99395333	75.73266	70.353125
ST99CH_3F2	17.5	9.875	0.085	0.087	1.024	0.47	0.07728562	17.85912143	52.61379524	50.11638571	0.339438	0.95253318	141.0406382	84.17933985	79.07686714	58.01058077	86.13269167	79.74407379	64.29064286	57.014775	112.4462014	91.61906905	69.77935952	58.08337
ST99CH_3F3	38.125	0.625	0.084	0.091	1.09	0.542	0.040793289	32.37824982	88.86861667	39.68343889	0.364338402	0.446540527	134.5197536	94.47742173	77.0457782	73.4965377	111.5621917	83.289325	69.36888	58.85284	122.229873	92.2924381	78.93076667	68.90036667
ST99CH_3F5	4.75	0.875	0.081	0.11	1.351	0.813	0.082627901	13.88198497	50.89085694	45.57776251	0.272779548	0.895598252	140.1080171	127.3133668	105.862327	62.71820789	98.40902678	66.31597325	66.97357639	58.12433334	82.5254039	68.2634303	63.64344407	63.06662667
ST99CH_3G6	42.875	27.75	0.09	0.084	0.936	0.722	0.069615209	22.46179286	58.32292381	51.03147222	0.385128032	0.874981378	135.5302972	97.58315572	88.65154285	72.28147397	99.46058571	69.61966905	65.43360476	54.44508333	108.35115	98.62714583	83.02797222	65.42908333
ST99CH_3H1	53.75	23.2	NA	NA	NA	NA	0.095125865	11.1061	18.31286667	17.32715	0.606464307	0.946173547	147.97975	144.6071667	133.5210333	107.6719333	149.0931	120.3316	62.33866667	55.08596667	145.63775	122.5713	86.28020667	74.99578333
ST99CH_3H3	5.375	9.125	0.094	0.095	1.01	0.634	0.109854211	16.60181793	21.92479167	26.1282	0.757216679	1.19171942	140.6955286	130.423725	121.0992889	115.7471384	126.5950375	124.4972833	97.950125	75.04844444	109.5765952	98.64974	75.75302222	87.30115556
ST99CH_3H4	5.125	2.875	0.099	0.109	1.098	0.742	0.124855095	38.37265417	81.29716667	70.30643333	0.472004816	0.864807917	120.7217173	75.5583614	60.62645028	64.26664205	91.79365	92.50296	82.34001333	76.00971333	118.4347	112.5181357	104.6512167	79.33325333
ST01AUS_1A4	21.563	1.125	NA	NA	NA	NA	0.014917672	21.53820536	85.35536667	6.339791667	0.25233569	0.074275255	115.7333125	76.71628125	68.40231697	57.21763691	79.39735667	56.043	51.10817333	48.9107	NA	151.549	143.28675	123.798
ST01AUS_1A5	0	NA	0.11	0.124	1.124	0.078	0.005583581	5.081079167	11.27042	NA	0.450833169	NA	104.305	134.6683333	136.0017542	114.3008467	132.76767	138.0041157	113.54118	83.99901333	NA	NA	NA	NA
ST01AUS_1A6	14.375	18.125	0.102	0.096	0.943	0.098	0.009066936	5.642237345	10.07731746	2.8589	0.55989477	0.28369653	132.4416667	145.5057059	126.7594513	92.74440202	144.152097	123.6537152	75.77966905	47.82064167	NA	78.90866667	37.2222	45.77891667
ST01AUS_1A9	6.75	0.125	0.087	0.104	1.224	0.073	0.005546177	6.80262	16.21095	6.771333333	0.419631175	0.417701204	141.804	141.5962594	128.5898333	89.99344572	152.6076	134.0463958	91.55265	43.24536667	NA	111.0270667	80.32906667	67.52196667
ST01AUS_1B2	6.313	2.875	0.049	0.084	1.714	0.174	NA	10.18241667	30.72365873	4.281422222	0.331419404	0.139352616	103.37075	77.69704762	79.94066667	53.50955556	91.2363192	70.44397778	50.08464921	52.91925	112.486	64.98403409	61.35476667	58.31625
ST01AUS_1B7	2.375	3.75	0.079	0.083	1.065	0.652	NA	2.682859365	5.594883333	3.2383	0.479520162	0.578796698	123.092	150.8541667	142.9170216	127.5905229	151.7445833	141.7973333	130.52885	121.6380667	NA	121.1156667	68.0594	69.49891667
ST01AUS_1B8	2.125	1.125	0.064	0.08	1.205	0.184	0.004537417	4.888277289	40.932	6.730291667	0.119424345	0.164426162	NA	149.6355597	142.8262031	139.5164971	146.7165	140.9248333	123.0965625	108.2895	135.822	142.0417292	137.5231667	126.3745
ST01AUS_1C2	2.125	5.375	0.085	0.101	1.192	0.258	0.01758675	5.420619047	25.74054167	4.24725	0.210586829	0.165002355	NA	143.9570333	133.9659714	90.97893333	120.493125	102.4062083	67.59641667	70.507	NA	114.1536667	69.3585	70.088
ST01AUS_1C8	1.688	1.222	0.066	0.098	1.485	0.05	0.005105557	11.5044	23.2785	5.945375	0.494207101	0.25540198	134.286125	138.7318625	129.0008333	112.0239667	140.1525	131.3576	98.14946667	84.5425	NA	134.0869167	107.739	82.1654
ST01AUS_1D4	1	4.833	0.088	0.087	0.99	0.043	0.005723925	13.08542762	20.097375	NA	0.651101331	NA	145.5594444	150.0580906	138.8707409	120.2893933	143.1684375	135.1603	120.8075	99.07366667	NA	NA	NA	NA
ST01AUS_1D5	1.875	9.25	0.057	0.083	1.451	0.105	NA	NA	NA	NA	NA	NA	NA	NA	NA	NA	NA	NA	NA	NA	NA	NA	NA	NA
ST01AUS_1D8	2.5	0	0.074	0.095	0.997	0.419	0.007131401	7.8237	13.97226667	5.53275	0.559944939	0.395980848	NA	134.222	123.08796	111.7292	137.08946	127.29763	109.3771667	93.20706667	NA	66.34375	65.113	96.0925
ST01AUS_1E1	16.778	1.75	0.081	0.089	1.106	NA	0.005844461	6.780325408	16.7921443	4.734176965	0.403779606	0.281928078	145.0081733	147.0992592	138.8303378	120.6971417	148.2263872	125.4027371	88.57053862	63.38896429	NA	98.9478937	73.86842223	76.63045555
ST01AUS_1E4	1.625	1.625	0.092	0.097	1.057	0.116	0.006397853	12.17552778	26.32483333	1.805	0.462511106	0.068566436	143.9703333	146.6623333	139.7975556	122.6406667	142.6005556	132.7698	110.0417667	65.50213333	NA	NA	127.872	131.308
ST01AUS_1E5	0.75	23.375	0.088	0.088	0.997	0.052	0.003260701	21.98846905	24.67168	4.373646905	0.891243282	0.17727398	118.2441667	72.10187722	57.11339048	63.99680024	115.1353222	91.03389334	63.82513	49.48846945	NA	147.0973085	82.90003356	51.93119643
ST01AUS_1F2	20.75	4.25	0.1	0.105	1.049	0.024	0.011244629	25.34808138	25.593505	7.118819351	0.990410707	0.27814945	143.0228815	131.052846	116.9091587	76.61234167	137.7854833	102.1073211	78.30565167	64.97672936	NA	122.9235764	117.5846406	81.34036191
ST01AUS_1F8	2.875	0.5	0.078	0.106	1.362	0.036	0.009856882	4.551296843	17.09297917	4.715978095	0.266267033	0.275901471	NA	149.613415	141.1655853	101.2550597	152.896405	142.85219	105.4952292	48.06163889	103.645	126.1066167	125.9315762	104.3314444
ST01AUS_1G5	8.25	1.375	0.086	0.09	1.052	0.05	0.015877907	6.217048333	27.3228	3.1535	0.227540674	0.115416429	127.6105	130.7572571	125.5832483	108.169425	117.3302	107.0239667	70.79363333	40.65529167	NA	145.36075	121.213	114.9575
ST01AUS_1H2	6.063	5.5	0.117	0.095	1.05	0.014	0.007471554	17.44149538	48.64689238	5.329833333	0.358532571	0.10956164	153.2720973	120.6978732	100.7329154	77.17589762	141.6328622	149.4269036	153.2159345	146.65549	NA	155.6785	167.1718667	159.5971889
ST01AUS_1H6	16.875	NA	0.075	0.095	1.342	0.064	0.004445774	9.178966667	26.8555	1.947	0.341790943	0.072499116	139.11825	143.1104	132.1996	97.956125	136.42745	128.56	102.3588	74.72029167	NA	NA	130.398	88.58225
ST01AUS_1H8	1.25	NA	0.068	0.095	1.657	0.066	0.003522043	7.21949	19.391375	1.0515	0.372304182	0.054225139	113.1973333	113.9618	111.56134	89.17709167	129.2841	116.4820833	82.426125	55.58775	NA	NA	145.039	138.3173333
