# Supplementary material for: Machine-learning predicts genomic determinants of meiosis-driven structural variation in a eukaryotic pathogen
Source: Nat Commun. 2021 Jun 10;12:3551. doi: 10.1038/s41467-021-23862-x (PMC8192914; doi:10.1038/s41467-021-23862-x)
Supplement: Supplementary file 9 — Supplementary Data 5 [file 41467_2021_23862_MOESM9_ESM.csv]

Supplementary Data 5: List of different sequence-based metrics used for the correlation study and the subset of 30 metrics used for machine-learning prediction of indels and translocations
Metrics	Explanation	Reference	Is_part_of_the_model	Notes
DHH	presence/absence of transposons belonging to the superfamily (encoded as 1=presence, 0=absence)	Badet et al, BMC Biology 2020	YES - as factor	bedtools intersect between the 10 kb windowed genome and the TE annotation bed
DTA	presence/absence of transposons belonging to the superfamily (encoded as 1=presence, 0=absence)	Badet et al, BMC Biology 2020	YES - as factor	bedtools intersect between the 10 kb windowed genome and the TE annotation bed
DTB	presence/absence of transposons belonging to the superfamily (encoded as 1=presence, 0=absence)	Badet et al, BMC Biology 2020	YES - as factor	bedtools intersect between the 10 kb windowed genome and the TE annotation bed
DTC	presence/absence of transposons belonging to the superfamily (encoded as 1=presence, 0=absence)	Badet et al, BMC Biology 2020	YES - as factor	bedtools intersect between the 10 kb windowed genome and the TE annotation bed
DTH	presence/absence of transposons belonging to the superfamily (encoded as 1=presence, 0=absence)	Badet et al, BMC Biology 2020	YES - as factor	bedtools intersect between the 10 kb windowed genome and the TE annotation bed
DTM	presence/absence of transposons belonging to the superfamily (encoded as 1=presence, 0=absence)	Badet et al, BMC Biology 2020	YES - as factor	bedtools intersect between the 10 kb windowed genome and the TE annotation bed
DTP	presence/absence of transposons belonging to the superfamily (encoded as 1=presence, 0=absence)	Badet et al, BMC Biology 2020	YES - as factor	bedtools intersect between the 10 kb windowed genome and the TE annotation bed
DTT	presence/absence of transposons belonging to the superfamily (encoded as 1=presence, 0=absence)	Badet et al, BMC Biology 2020	YES - as factor	bedtools intersect between the 10 kb windowed genome and the TE annotation bed
DTX	presence/absence of transposons belonging to the superfamily (encoded as 1=presence, 0=absence)	Badet et al, BMC Biology 2020	YES - as factor	bedtools intersect between the 10 kb windowed genome and the TE annotation bed
DXX	presence/absence of transposons belonging to the superfamily (encoded as 1=presence, 0=absence)	Badet et al, BMC Biology 2020	YES - as factor	bedtools intersect between the 10 kb windowed genome and the TE annotation bed
DYC	presence/absence of transposons belonging to the superfamily (encoded as 1=presence, 0=absence)	Badet et al, BMC Biology 2020	YES - as factor	bedtools intersect between the 10 kb windowed genome and the TE annotation bed
RII	presence/absence of transposons belonging to the superfamily (encoded as 1=presence, 0=absence)	Badet et al, BMC Biology 2020	YES - as factor	bedtools intersect between the 10 kb windowed genome and the TE annotation bed
RIJ	presence/absence of transposons belonging to the superfamily (encoded as 1=presence, 0=absence)	Badet et al, BMC Biology 2020	YES - as factor	bedtools intersect between the 10 kb windowed genome and the TE annotation bed
RIX	presence/absence of transposons belonging to the superfamily (encoded as 1=presence, 0=absence)	Badet et al, BMC Biology 2020	YES - as factor	bedtools intersect between the 10 kb windowed genome and the TE annotation bed
RLB	presence/absence of transposons belonging to the superfamily (encoded as 1=presence, 0=absence)	Badet et al, BMC Biology 2020	YES - as factor	bedtools intersect between the 10 kb windowed genome and the TE annotation bed
RLC	presence/absence of transposons belonging to the superfamily (encoded as 1=presence, 0=absence)	Badet et al, BMC Biology 2020	YES - as factor	bedtools intersect between the 10 kb windowed genome and the TE annotation bed
RLG	presence/absence of transposons belonging to the superfamily (encoded as 1=presence, 0=absence)	Badet et al, BMC Biology 2020	YES - as factor	bedtools intersect between the 10 kb windowed genome and the TE annotation bed
RLX	presence/absence of transposons belonging to the superfamily (encoded as 1=presence, 0=absence)	Badet et al, BMC Biology 2020	YES - as factor	bedtools intersect between the 10 kb windowed genome and the TE annotation bed
RSX	presence/absence of transposons belonging to the superfamily (encoded as 1=presence, 0=absence)	Badet et al, BMC Biology 2020	YES - as factor	bedtools intersect between the 10 kb windowed genome and the TE annotation bed
RXX	presence/absence of transposons belonging to the superfamily (encoded as 1=presence, 0=absence)	Badet et al, BMC Biology 2020	YES - as factor	bedtools intersect between the 10 kb windowed genome and the TE annotation bed
RYN	presence/absence of transposons belonging to the superfamily (encoded as 1=presence, 0=absence)	Badet et al, BMC Biology 2020	YES - as factor	bedtools intersect between the 10 kb windowed genome and the TE annotation bed
XXX	presence/absence of transposons belonging to the superfamily (encoded as 1=presence, 0=absence)	Badet et al, BMC Biology 2020	YES - as factor	bedtools intersect between the 10 kb windowed genome and the TE annotation bed
nested	presence/absence of transposons belonging to the superfamily (encoded as 1=presence, 0=absence)	Badet et al, BMC Biology 2020	YES - as factor	bedtools intersect between the 10 kb windowed genome and the TE annotation bed
INDEL	presence of at least one indel in the 10 kb window	this study	YES - categorical to predict	bedtools intersect between the 10 kb windowed genome and the bed file gathering all structural variants positions (Table S2)
DUP	presence of at least one duplication in the 10 kb window	this study	YES - categorical to predict	bedtools intersect between the 10 kb windowed genome and the bed file gathering all structural variants positions (Table S2)
HDR	presence of at least one highly diverged region in the 10 kb window	this study	YES - categorical to predict	bedtools intersect between the 10 kb windowed genome and the bed file gathering all structural variants positions (Table S2)
TRA	presence of at least one translocation in the 10 kb window	this study	YES - categorical to predict	bedtools intersect between the 10 kb windowed genome and the bed file gathering all structural variants positions (Table S2)
INV	presence of at least one inversion in the 10 kb window	this study	YES - categorical to predict	bedtools intersect between the 10 kb windowed genome and the bed file gathering all structural variants positions (Table S2)
INVDP	presence of at least one inverted duplication in the 10 kb window	this study	YES - categorical to predict	bedtools intersect between the 10 kb windowed genome and the bed file gathering all structural variants positions (Table S2)
INVTR	presence of at least one inverted translocation in the 10 kb window	this study	YES - categorical to predict	bedtools intersect between the 10 kb windowed genome and the bed file gathering all structural variants positions (Table S2)
CP	presence of at least one copy gain or loss in the 10 kb window	this study	YES - categorical to predict	bedtools intersect between the 10 kb windowed genome and the bed file gathering all structural variants positions (Table S2)
TDM	presence of at least one tandem repeat in the 10 kb window	this study	YES - categorical to predict	bedtools intersect between the 10 kb windowed genome and the bed file gathering all structural variants positions (Table S2)
gene_cov	gene coverage in the window (scaled between 0 and 1, 1 meaning that 100% of the 10kb window is gene coding)	Goodwin et al, PLoS Genet. 2011	YES - as numeric	bedtools coverage given the 10 kb windowed genome and the IPO323 gene annotation gff file (ftp://ftp.ensemblgenomes.org/pub/fungi/release-47/gff3/zymoseptoria_tritici)
te_cov	transposon coverage in the window (scaled between 0 and 1, 1 meaning that 100% of the 10kb window is covered by TE)	Badet et al, BMC Biology 2020	YES - as numeric	bedtools coverage given the 10 kb windowed genome and the IPO323 reference TE annotation file (add gff to pangenome github)
cov_accessory	accessory genes coverage in the window (scaled between 0 and 1)	Badet et al, BMC Biology 2020	YES - as numeric	bedtools coverage given accessory genes only (gene coverage is the sum of core, accessory and singleton genes coverage)
cov_core	core genes coverage in the window (scaled between 0 and 1)	Badet et al, BMC Biology 2020	YES - as numeric	bedtools coverage given core genes only (gene coverage is the sum of core, accessory and singleton genes coverage)
cov_singleton	singleton genes coverage in the window (scaled between 0 and 1)	Badet et al, BMC Biology 2020	NO	bedtools coverage given orphan genes only (gene coverage is the sum of core, accessory and singleton genes coverage)
cov_effector	effector genes coverage in the window (scaled between 0 and 1)	Badet et al, BMC Biology 2020	YES - as numeric	bedtools coverage given predicted effector genes only (gene coverage is the sum of core, accessory and singleton genes coverage)
gc	G/C content in the 10 kb window (scaled between 0 and 1)	Goodwin et al, PLoS Genet. 2011	YES - as numeric	bedtools nuc given the 10 kb windowed genome and the IPO323 reference fasta file (ftp://ftp.ensemblgenomes.org/pub/fungi/release-47/fasta/zymoseptoria_tritici/dna/)
snp	total number of single nucleotide polymorphisms called in the window	this study	NO - not available for progeny	bedtools intersect given the 10kb windowed genome and the vcf file
cM	recombination rate as centimorgans per 20 kb in the window	Croll et al, Genetics 2015	YES - as numeric	Recombination rates were estimated in a cross between 1A5 and 1E4 isolqtes by calculating the genetic map distances (in cM) for nonoverlapping segments of 20 kb along chromosomes
H3K9	read depth at significantly enriched domains for histone H3 lysine 9 methylation (estimated with RSEG tool)	Schotanus et al, Epigenetics & Chromatin 2015	NO - not available for progeny	bedtools intersect between the 10 kb windowed genome and the bed file gathering the position of all the enriched segments for the given histone methylation mark
H3K4	read depth at significantly enriched domains for histone H3 lysine 4 methylation (estimated with RSEG tool)	Schotanus et al, Epigenetics & Chromatin 2015	NO - not available for progeny	bedtools intersect between the 10 kb windowed genome and the bed file gathering the position of all the enriched segments for the given histone methylation mark
H3K27	read depth at significantly enriched domains for histone H3 lysine 27 methylation (estimated with RSEG tool)	Schotanus et al, Epigenetics & Chromatin 2015	NO - not available for progeny	bedtools intersect between the 10 kb windowed genome and the bed file gathering the position of all the enriched segments for the given histone methylation mark
