# Supplementary material for: Machine-learning predicts genomic determinants of meiosis-driven structural variation in a eukaryotic pathogen
Source: Nat Commun. 2021 Jun 10;12:3551. doi: 10.1038/s41467-021-23862-x (PMC8192914; doi:10.1038/s41467-021-23862-x)
Supplement: Supplementary file 10 — Supplementary Data 6 [file 41467_2021_23862_MOESM10_ESM.csv]

Supplementary Data 6: Model performance metrics of the 20% pangenome subset dataset for each type of structural variant
structural_variant	model	Accuracy	Precision	Recall	F1	Balanced_Accuracy
CP	random forest (RF)	0.625628140703518	0.53169014084507	0.477848101265823	0.503333333333333	0.600382383966245
DUP	random forest (RF)	0.878140703517588	0.66824644549763	0.839285714285714	0.744063324538259	0.863910373066424
HDR	random forest (RF)	0.648241206030151	0.703065134099617	0.745934959349594	0.723865877712032	0.618033269148481
INDEL	random forest (RF)	0.928391959798995	0.928391959798995	1	0.962866449511401	0.5
INV	random forest (RF)	0.894472361809045	NA	0	NA	0.5
INVTR	random forest (RF)	0.909547738693467	0.80859375	0.9	0.851851851851852	0.906713780918728
INVDP	random forest (RF)	0.881909547738693	0.676190476190476	0.845238095238095	0.751322751322751	0.868478920230513
TRA	random forest (RF)	0.909547738693467	0.820717131474104	0.88412017167382	0.851239669421488	0.902095609815595
TDM	random forest (RF)	0.922110552763819	0	0	NaN	0.496617050067659
CP	glm (GLM)	0.610552763819096	0.509493670886076	0.509493670886076	0.509493670886076	0.593288502109705
DUP	glm (GLM)	0.878140703517588	0.678391959798995	0.803571428571429	0.735694822888283	0.850830300272975
HDR	glm (GLM)	0.648241206030151	0.706225680933852	0.73780487804878	0.721669980119284	0.620547175866496
INDEL	glm (GLM)	0.92964824120603	0.930643127364439	0.998646820027064	0.963446475195823	0.516867269662655
INV	glm (GLM)	0.888190954773869	0.222222222222222	0.0238095238095238	0.043010752688172	0.506989031567683
INVTR	glm (GLM)	0.915829145728643	0.852813852813853	0.856521739130435	0.854663774403471	0.898225533876172
INVDP	glm (GLM)	0.89572864321608	0.724867724867725	0.81547619047619	0.76750700280112	0.866336821352745
TRA	glm (GLM)	0.912060301507538	0.875576036866359	0.815450643776824	0.844444444444444	0.883746636275623
TDM	glm (GLM)	0.922110552763819	0.142857142857143	0.0175438596491228	0.03125	0.504712389905752
CP	boosted classification tree (ADA)	0.610552763819096	0.510416666666667	0.465189873417722	0.486754966887417	0.585719936708861
DUP	boosted classification tree (ADA)	0.875628140703518	0.665071770334928	0.827380952380952	0.737400530503979	0.857957992114043
HDR	boosted classification tree (ADA)	0.678391959798995	0.73046875	0.760162601626016	0.745019920318725	0.653107616602482
INDEL	boosted classification tree (ADA)	0.928391959798995	0.928391959798995	1	0.962866449511401	0.5
INV	boosted classification tree (ADA)	0.894472361809045	NA	0	NA	0.5
INVTR	boosted classification tree (ADA)	0.909547738693467	0.806201550387597	0.904347826086957	0.852459016393443	0.908004301736058
INVDP	boosted classification tree (ADA)	0.880653266331658	0.671361502347418	0.851190476190476	0.750656167979003	0.869862754018805
TRA	boosted classification tree (ADA)	0.908291457286432	0.807692307692308	0.901287553648069	0.851926977687627	0.906238803467018
TDM	boosted classification tree (ADA)	0.919597989949749	0	0	NaN	0.495263870094723
CP	stochastic gradient boosting (GBM)	0.60678391959799	0.504615384615385	0.518987341772152	0.511700468018721	0.591785337552743
DUP	stochastic gradient boosting (GBM)	0.871859296482412	0.651376146788991	0.845238095238095	0.735751295336788	0.86210949347892
HDR	stochastic gradient boosting (GBM)	0.678391959798995	0.723484848484849	0.776422764227642	0.749019607843137	0.648079803166453
INDEL	stochastic gradient boosting (GBM)	0.928391959798995	0.928391959798995	1	0.962866449511401	0.5
INV	stochastic gradient boosting (GBM)	0.894472361809045	NA	0	NA	0.5
INVTR	stochastic gradient boosting (GBM)	0.908291457286432	0.805447470817121	0.9	0.850102669404518	0.90583038869258
INVDP	stochastic gradient boosting (GBM)	0.879396984924623	0.665137614678899	0.863095238095238	0.751295336787565	0.873426599939339
TRA	stochastic gradient boosting (GBM)	0.908291457286432	0.81496062992126	0.888412017167382	0.850102669404518	0.902465333628096
TDM	stochastic gradient boosting (GBM)	0.919597989949749	0	0	NaN	0.495263870094723
