# Supplementary material for: Machine-learning predicts genomic determinants of meiosis-driven structural variation in a eukaryotic pathogen
Source: Nat Commun. 2021 Jun 10;12:3551. doi: 10.1038/s41467-021-23862-x (PMC8192914; doi:10.1038/s41467-021-23862-x)
Supplement: Supplementary file 11 — Supplementary Data 7 [file 41467_2021_23862_MOESM11_ESM.csv]

Supplementary Data 7: Values of area under the receiver operating characteristic (ROC) curve and precision recall (PROC) for each model tested on the 20% pangenome subset dataset for each type of structural variant
curve	structural_variant	model	area_value
ROC	CP	RF	0.664227320675105
ROC	DUP	RF	0.935395814376706
ROC	HDR	RF	0.684019977535301
ROC	INDEL	RF	0.646475797070484
ROC	INV	RF	0.644412118780096
ROC	INVDP	RF	0.939703707916288
ROC	INVTR	RF	0.966442617913658
ROC	TDM	RF	0.531870949362581
ROC	TRA	RF	0.95929988793938
ROC	CP	GLM	0.661102320675105
ROC	DUP	GLM	0.934135198665455
ROC	HDR	GLM	0.692206889174154
ROC	INDEL	GLM	0.749400565011989
ROC	INV	GLM	0.716492776886037
ROC	INVDP	GLM	0.948305277525022
ROC	INVTR	GLM	0.964787217698573
ROC	TDM	GLM	0.522873489542531
ROC	TRA	GLM	0.959421858681645
ROC	CP	ADA	0.646495912447257
ROC	DUP	ADA	0.93319684561723
ROC	HDR	ADA	0.709958012409071
ROC	INDEL	ADA	0.69786102604278
ROC	INV	ADA	0.642999264312467
ROC	INVDP	ADA	0.943205944798303
ROC	INVTR	ADA	0.967222307574126
ROC	TDM	ADA	0.554744438905111
ROC	TRA	ADA	0.958213586016052
ROC	CP	GBM	0.65889042721519
ROC	DUP	GBM	0.934064111313316
ROC	HDR	GBM	0.710676749037227
ROC	INDEL	GBM	0.700709825985804
ROC	INV	GBM	0.712145532370252
ROC	INVDP	GBM	0.941964285714286
ROC	INVTR	GBM	0.968793209402366
ROC	TDM	GBM	0.533817629323647
ROC	TRA	GBM	0.960740667332423
PROC	CP	RF	0.355356634226907
PROC	DUP	RF	0.324011326050127
PROC	HDR	RF	0.669411972710004
PROC	INDEL	RF	1
PROC	INV	RF	0.306852819440055
PROC	INVDP	RF	0.32522575112234
PROC	INVTR	RF	0.334976381870222
PROC	TDM	RF	0.306853236011519
PROC	TRA	RF	0.333451357647775
PROC	CP	GLM	0.399509939203124
PROC	DUP	GLM	0.358173012597933
PROC	HDR	GLM	0.769077152020241
PROC	INDEL	GLM	0.999692660810381
PROC	INV	GLM	0.306856648003217
PROC	INVDP	GLM	0.346098342295309
PROC	INVTR	GLM	0.450256890728074
PROC	TDM	GLM	0.306859428103666
PROC	TRA	GLM	0.400208695597204
PROC	CP	ADA	0.368558238392402
PROC	DUP	ADA	0.325204902176121
PROC	HDR	ADA	0.763617158470792
PROC	INDEL	ADA	1
PROC	INV	ADA	0.306852819440055
PROC	INVDP	ADA	0.323848130561293
PROC	INVTR	ADA	0.333044969866474
PROC	TDM	ADA	0.306853659670319
PROC	TRA	ADA	0.330200665599739
PROC	CP	GBM	0.386983520943996
PROC	DUP	GBM	0.322840981453149
PROC	HDR	GBM	0.770399017379496
PROC	INDEL	GBM	1
PROC	INV	GBM	0.306852819440055
PROC	INVDP	GBM	0.32349488211538
PROC	INVTR	GBM	0.331859029450226
PROC	TDM	GBM	0.306859182982143
PROC	TRA	GBM	0.328992430863529
