# Supplementary material for: Machine-learning predicts genomic determinants of meiosis-driven structural variation in a eukaryotic pathogen
Source: Nat Commun. 2021 Jun 10;12:3551. doi: 10.1038/s41467-021-23862-x (PMC8192914; doi:10.1038/s41467-021-23862-x)
Supplement: Supplementary file 12 — Supplementary Data 8 [file 41467_2021_23862_MOESM12_ESM.csv]

Supplementary Data 8: Confusion matrix of each model tested on the 20% pangenome subset dataset for each type of structural variant
structural_variant	model	number	category
CP	RF	347	true negative
DUP	RF	558	true negative
HDR	RF	149	true negative
INDEL	RF	0	true negative
INV	RF	712	true negative
INVTR	RF	517	true negative
INVDP	RF	560	true negative
TRA	RF	518	true negative
TDM	RF	734	true negative
CP	GLM	325	true negative
DUP	GLM	564	true negative
HDR	GLM	153	true negative
INDEL	GLM	2	true negative
INV	GLM	705	true negative
INVTR	GLM	532	true negative
INVDP	GLM	576	true negative
TRA	GLM	536	true negative
TDM	GLM	733	true negative
CP	ADA	339	true negative
DUP	ADA	558	true negative
HDR	ADA	166	true negative
INDEL	ADA	0	true negative
INV	ADA	712	true negative
INVTR	ADA	516	true negative
INVDP	ADA	558	true negative
TRA	ADA	513	true negative
TDM	ADA	732	true negative
CP	GBM	319	true negative
DUP	GBM	552	true negative
HDR	GBM	158	true negative
INDEL	GBM	0	true negative
INV	GBM	712	true negative
INVTR	GBM	516	true negative
INVDP	GBM	555	true negative
TRA	GBM	516	true negative
TDM	GBM	732	true negative
CP	RF	165	false negative
DUP	RF	27	false negative
HDR	RF	125	false negative
INDEL	RF	0	false negative
INV	RF	84	false negative
INVTR	RF	23	false negative
INVDP	RF	26	false negative
TRA	RF	27	false negative
TDM	RF	57	false negative
CP	GLM	155	false negative
DUP	GLM	33	false negative
HDR	GLM	129	false negative
INDEL	GLM	1	false negative
INV	GLM	82	false negative
INVTR	GLM	33	false negative
INVDP	GLM	31	false negative
TRA	GLM	43	false negative
TDM	GLM	56	false negative
CP	ADA	169	false negative
DUP	ADA	29	false negative
HDR	ADA	118	false negative
INDEL	ADA	0	false negative
INV	ADA	84	false negative
INVTR	ADA	22	false negative
INVDP	ADA	25	false negative
TRA	ADA	23	false negative
TDM	ADA	57	false negative
CP	GBM	152	false negative
DUP	GBM	26	false negative
HDR	GBM	110	false negative
INDEL	GBM	0	false negative
INV	GBM	84	false negative
INVTR	GBM	23	false negative
INVDP	GBM	23	false negative
TRA	GBM	26	false negative
TDM	GBM	57	false negative
CP	RF	151	true positive
DUP	RF	141	true positive
HDR	RF	367	true positive
INDEL	RF	739	true positive
INV	RF	0	true positive
INVTR	RF	207	true positive
INVDP	RF	142	true positive
TRA	RF	206	true positive
TDM	RF	0	true positive
CP	GLM	161	true positive
DUP	GLM	135	true positive
HDR	GLM	363	true positive
INDEL	GLM	738	true positive
INV	GLM	2	true positive
INVTR	GLM	197	true positive
INVDP	GLM	137	true positive
TRA	GLM	190	true positive
TDM	GLM	1	true positive
CP	ADA	147	true positive
DUP	ADA	139	true positive
HDR	ADA	374	true positive
INDEL	ADA	739	true positive
INV	ADA	0	true positive
INVTR	ADA	208	true positive
INVDP	ADA	143	true positive
TRA	ADA	210	true positive
TDM	ADA	0	true positive
CP	GBM	164	true positive
DUP	GBM	142	true positive
HDR	GBM	382	true positive
INDEL	GBM	739	true positive
INV	GBM	0	true positive
INVTR	GBM	207	true positive
INVDP	GBM	145	true positive
TRA	GBM	207	true positive
TDM	GBM	0	true positive
CP	RF	133	false positive
DUP	RF	70	false positive
HDR	RF	155	false positive
INDEL	RF	57	false positive
INV	RF	0	false positive
INVTR	RF	49	false positive
INVDP	RF	68	false positive
TRA	RF	45	false positive
TDM	RF	5	false positive
CP	GLM	155	false positive
DUP	GLM	64	false positive
HDR	GLM	151	false positive
INDEL	GLM	55	false positive
INV	GLM	7	false positive
INVTR	GLM	34	false positive
INVDP	GLM	52	false positive
TRA	GLM	27	false positive
TDM	GLM	6	false positive
CP	ADA	141	false positive
DUP	ADA	70	false positive
HDR	ADA	138	false positive
INDEL	ADA	57	false positive
INV	ADA	0	false positive
INVTR	ADA	50	false positive
INVDP	ADA	70	false positive
TRA	ADA	50	false positive
TDM	ADA	7	false positive
CP	GBM	161	false positive
DUP	GBM	76	false positive
HDR	GBM	146	false positive
INDEL	GBM	57	false positive
INV	GBM	0	false positive
INVTR	GBM	50	false positive
INVDP	GBM	73	false positive
TRA	GBM	47	false positive
TDM	GBM	7	false positive
