# Supplementary material for: Machine-learning predicts genomic determinants of meiosis-driven structural variation in a eukaryotic pathogen
Source: Nat Commun. 2021 Jun 10;12:3551. doi: 10.1038/s41467-021-23862-x (PMC8192914; doi:10.1038/s41467-021-23862-x)
Supplement: Supplementary file 13 — Supplementary Data 9 [file 41467_2021_23862_MOESM13_ESM.csv]

Supplementary Data 9: List and positions of all structural variants identified in the 9 progeny. Only newly emerged structural variants are shown (variants absent from any of the two parental genomes). Positions are given relative to the 1A5 reference genome. Names in parentheses are the isolate identifiers in the NCBI database.
chr	start	stop	sv	size	M1_A2.2	M1_A66.2	Ztprog01 (M2_1)	Ztprog11 (M2_11)	Ztprog19 (M3_19)	Ztprog45 (M3_45)	Ztprog64 (M4_64)	Ztprog08 (M4_8)	Ztprog09 (M4_9)
chr_1	96	108	INDEL	12	0	0	0	1	0	0	0	0	0
chr_1	15667	23766	INVTR	8099	0	0	0	0	0	0	1	0	0
chr_1	20011	20061	INDEL	50	0	0	0	0	0	0	1	0	0
chr_1	20316	20333	INDEL	17	0	0	0	0	0	0	1	0	0
chr_1	20437	20450	INDEL	13	0	0	0	0	0	0	1	0	0
chr_1	21721	21721	INDEL	39	0	0	0	0	0	0	1	0	0
chr_1	32432	32471	INDEL	39	0	0	0	0	0	0	1	0	0
chr_1	32479	32508	INDEL	29	0	0	0	0	0	0	1	0	0
chr_1	33705	35318	INVDP	1643	1	0	0	0	0	0	0	0	0
chr_1	34005	34005	INDEL	11	0	0	0	0	0	0	1	0	0
chr_1	34011	34011	INDEL	30	1	0	0	0	0	0	0	0	0
chr_1	34011	34011	INDEL	11	0	0	0	0	0	0	1	0	0
chr_1	46215	60988	INVTR	14773	0	1	0	0	0	1	1	0	0
chr_1	52365	59189	HDR	6824	0	1	0	0	0	1	1	0	0
chr_1	59182	59490	DUP	308	0	1	0	0	0	0	0	0	0
chr_1	60988	61251	DUP	264	0	0	0	0	1	0	0	0	1
chr_1	61354	61666	DUP	312	1	0	0	0	0	1	0	0	0
chr_1	70294	71157	INVTR	863	0	0	0	0	0	0	1	0	0
chr_1	77367	78209	INVTR	842	0	1	0	0	0	0	0	0	0
chr_1	81792	81917	HDR	260	1	1	0	0	0	1	1	0	0
chr_1	118967	119071	DUP	104	1	1	0	0	0	1	1	0	0
chr_1	133060	133852	INVDP	792	1	0	0	0	0	1	0	0	0
chr_1	147061	153114	INVTR	6055	0	1	0	0	0	0	0	0	0
chr_1	240076	240086	HDR	4220	1	0	0	0	0	0	0	0	0
chr_1	250128	250610	HDR	482	1	1	0	0	0	1	1	0	0
chr_1	394879	395057	INVDP	178	1	0	1	1	1	0	0	1	0
chr_1	404551	407983	DUP	3433	0	0	0	0	0	1	0	0	0
chr_1	453718	453743	CP	147	0	1	0	0	0	0	0	0	0
chr_1	593150	593517	TDM	367	0	0	0	0	0	0	0	0	1
chr_1	642894	642975	INDEL	81	0	0	0	0	0	1	0	0	0
chr_1	861048	868974	INVDP	7926	0	1	1	1	0	0	0	0	0
chr_1	893334	893638	INVDP	304	0	0	1	1	0	1	0	0	1
chr_1	1052459	1052663	DUP	205	0	0	0	0	0	0	1	0	0
chr_1	1052461	1052740	INVTR	279	0	0	0	0	0	0	1	0	0
chr_1	2258891	2259225	INDEL	334	0	0	0	0	1	0	0	0	0
chr_1	2468499	2468499	INDEL	22	0	0	0	0	1	0	0	0	0
chr_1	2468499	2468499	INDEL	26	0	0	0	0	0	0	1	0	0
chr_1	2468499	2468499	INDEL	21	0	0	0	0	0	0	0	0	1
chr_1	2482220	2483873	TRA	1676	0	0	0	0	0	0	1	0	0
chr_1	2491515	2492764	INVDP	1249	0	1	1	0	0	1	0	0	0
chr_1	2491515	2492764	INVTR	1249	0	0	0	0	1	0	1	0	1
chr_1	2492556	2492572	INDEL	16	0	1	1	0	1	1	1	0	1
chr_1	2796736	2800137	INVDP	3401	0	1	1	0	0	1	0	0	0
chr_1	2796736	2800137	INVTR	3401	0	0	0	0	1	0	1	0	1
chr_1	2797979	2797992	INDEL	13	0	1	1	0	1	1	1	0	1
chr_1	2800136	2800445	INVDP	313	0	0	0	0	1	0	0	0	0
chr_1	2850352	2850365	INDEL	13	0	0	0	0	0	0	1	0	0
chr_1	2888494	2888845	CP	351	0	0	0	0	1	0	1	0	1
chr_1	2888505	2888843	INDEL	338	0	0	0	0	0	0	0	1	0
chr_1	3112515	3112515	HDR	668	0	0	0	0	0	0	0	1	0
chr_1	3198738	3199380	TRA	642	0	0	0	0	0	0	1	0	0
chr_1	3198740	3201314	INVDP	2575	0	0	0	0	0	0	0	0	1
chr_1	3205325	3206706	INVDP	1381	0	0	0	1	0	0	0	0	0
chr_1	3248913	3256839	INVTR	7926	0	0	1	0	0	0	0	0	0
chr_1	3248913	3256839	INVDP	7926	0	0	0	0	0	1	0	0	0
chr_1	3258209	3263639	DUP	5486	0	0	0	0	0	0	0	0	1
chr_1	3258210	3263638	INDEL	5428	0	0	1	1	1	0	0	1	0
chr_1	3263470	3263470	INDEL	16	0	0	0	0	0	0	0	0	1
chr_1	3274896	3274900	INDEL	3608	0	0	0	0	0	0	0	1	0
chr_1	3431007	3431008	INDEL	287	0	1	0	1	0	0	0	0	0
chr_1	3431007	3431008	INDEL	290	0	0	0	0	0	0	1	0	0
chr_1	3709543	3709543	INDEL	11	0	0	1	0	0	0	0	0	0
chr_1	3709554	3709554	INDEL	11	0	0	1	0	0	0	0	0	0
chr_1	3806345	3806345	INDEL	15	0	0	0	0	0	0	1	0	0
chr_1	3813500	3813639	DUP	139	1	0	0	1	0	1	0	1	0
chr_1	4191500	4195720	INVTR	4271	0	1	0	0	0	0	0	0	0
chr_1	4194974	4194974	INDEL	26	0	1	0	0	0	0	0	0	0
chr_1	4194982	4194982	INDEL	14	0	1	0	0	0	0	0	0	0
chr_1	4195306	4195318	INDEL	12	0	1	0	0	0	0	0	0	0
chr_1	4197867	4199508	INVDP	1641	0	0	0	0	0	0	0	0	1
chr_1	4205105	4206602	INVDP	1497	0	0	0	0	0	0	0	1	0
chr_1	4210356	4211685	INVTR	1333	0	1	0	0	0	0	0	0	0
chr_1	4214290	4214931	TRA	641	0	1	0	0	1	0	0	0	1
chr_1	4267956	4268375	DUP	419	0	0	0	0	0	1	0	0	0
chr_1	4292782	4292782	INDEL	20	0	0	0	0	1	0	1	0	0
chr_1	4292782	4292782	INDEL	26	0	0	0	0	0	0	0	1	0
chr_1	4292782	4292782	INDEL	24	0	0	0	0	0	0	0	0	1
chr_1	4297025	4297025	INDEL	21	0	1	0	0	1	0	0	1	0
chr_1	4297025	4297025	INDEL	18	0	0	0	0	0	0	1	0	1
chr_1	4318204	4318508	INVDP	304	0	0	0	0	0	0	0	1	0
chr_1	4584106	4585487	INVDP	1381	1	0	0	1	0	0	0	0	0
chr_1	4600932	4601175	INVDP	243	0	0	0	0	1	0	0	1	0
chr_1	4602043	4602835	INVDP	792	0	0	0	0	1	0	0	1	0
chr_1	4759711	4759778	HDR	92	0	0	0	1	0	0	0	0	0
chr_1	4813241	4813608	INVTR	367	0	0	0	0	0	0	0	1	0
chr_1	4813351	4813362	INDEL	11	0	0	0	0	0	0	0	1	0
chr_1	4823365	4828950	INVDP	5599	1	0	0	1	0	0	0	0	0
chr_1	4832294	4832434	INVDP	140	0	0	0	0	1	0	0	0	0
chr_1	4832825	4833149	INVDP	324	1	0	0	1	0	0	0	0	0
chr_1	4943871	4948534	CP	4663	0	0	1	1	0	0	0	1	0
chr_1	5028633	5034119	DUP	5486	1	0	0	0	0	0	0	0	0
chr_1	5033940	5033956	INDEL	16	1	0	0	0	0	0	0	0	0
chr_1	5078124	5084484	INVTR	6379	0	0	0	1	0	0	0	0	0
chr_1	5155037	5158334	INVTR	3297	1	0	1	1	0	1	0	0	0
chr_1	5155336	5158334	INVDP	2999	0	0	0	0	0	1	0	0	0
chr_1	5200559	5205528	DUP	4969	0	0	0	0	0	0	0	1	0
chr_1	5253033	5258421	TRA	5389	0	0	0	0	1	0	1	0	0
chr_1	5253033	5258421	DUP	5390	0	0	0	0	0	0	0	0	1
chr_1	5260762	5267120	TRA	6358	0	1	0	0	0	1	0	0	0
chr_1	5306671	5306816	INVDP	145	0	0	0	0	0	0	0	0	1
chr_1	5369844	5373949	INVDP	4105	0	0	0	1	0	1	0	0	0
chr_1	5370000	5370083	INDEL	83	0	0	0	1	0	1	0	0	0
chr_1	5370063	5373949	INVDP	3886	1	0	0	0	0	0	0	0	0
chr_1	5370087	5373949	INVDP	3862	0	1	0	0	0	0	0	0	0
chr_1	5372685	5372696	INDEL	11	1	1	0	1	0	1	0	0	0
chr_1	5395403	5401768	INVDP	6365	0	0	0	0	0	0	0	1	0
chr_1	5647202	5647409	INVTR	207	0	0	0	0	0	1	0	0	0
chr_1	5647850	5654315	INVTR	7314	0	0	0	0	1	0	0	0	0
chr_1	5648222	5648234	CP	863	0	0	0	0	1	0	0	0	0
chr_1	5670237	5678163	TRA	7926	1	0	0	0	0	0	0	0	0
chr_1	5670237	5678163	DUP	7926	0	0	0	0	0	1	0	0	0
chr_1	5687743	5687985	INVDP	243	0	0	0	0	0	0	0	0	1
chr_1	5724570	5724600	INDEL	30	0	1	0	0	0	0	0	0	0
chr_1	5779758	5780364	INVDP	606	0	0	0	0	0	0	0	1	0
chr_1	5860926	5860936	CP	3302	0	0	0	0	0	0	0	1	0
chr_1	5947616	5952646	INVDP	5030	1	0	0	0	0	0	0	0	0
chr_1	6001396	6001906	TDM	622	0	0	0	0	0	0	0	0	1
chr_1	6001818	6001830	INDEL	12	0	0	0	0	0	0	0	0	1
chr_1	6001836	6001853	INDEL	17	0	0	0	0	0	0	0	0	1
chr_1	6010800	6011852	TDM	1052	0	1	0	0	0	0	0	0	0
chr_1	6013206	6013561	CP	355	0	1	0	0	0	0	0	0	0
chr_1	6051458	6057135	TRA	5689	0	1	1	0	1	0	0	0	1
chr_1	6066622	6066622	INDEL	21	0	1	1	0	1	1	1	0	1
chr_1	6068709	6068709	INDEL	15	0	1	1	0	1	1	1	0	1
chr_1	6070815	6073511	INVTR	2696	0	0	0	0	0	1	1	0	0
chr_1	6074365	6074679	INVDP	314	0	0	0	0	1	0	0	0	0
chr_1	6088338	6088445	INVDP	107	0	0	0	0	0	0	1	0	0
chr_10	88	88	INDEL	23	0	1	0	0	0	0	0	0	0
chr_10	88	88	INDEL	35	0	0	1	0	0	0	0	0	0
chr_10	88	88	INDEL	17	0	0	0	0	0	0	1	0	0
chr_10	89	3606	DUP	3517	0	0	0	0	1	0	0	0	1
chr_10	14308	21724	DUP	7416	0	0	0	0	1	0	0	0	0
chr_10	34419	34532	INVDP	114	0	0	0	1	0	0	0	0	0
chr_10	34419	35144	INVDP	738	0	0	0	1	0	0	0	0	0
chr_10	34419	34729	INVDP	311	0	0	0	1	0	0	0	0	0
chr_10	34419	34691	INVDP	284	0	0	0	1	0	0	0	0	0
chr_10	34488	34488	INDEL	12	0	0	0	1	0	0	0	0	0
chr_10	34488	34488	INDEL	13	0	0	0	1	0	0	0	0	0
chr_10	58869	63087	HDR	23652	0	0	0	0	1	0	0	0	0
chr_10	99354	99524	INVDP	172	0	0	0	0	0	1	1	0	0
chr_10	124189	125576	INVDP	1402	0	0	0	0	1	0	0	0	0
chr_10	124531	124698	HDR	193	0	0	0	0	1	0	0	0	0
chr_10	124868	124880	INDEL	12	0	0	0	0	1	0	0	0	0
chr_10	145902	148613	INVDP	2711	0	0	0	0	1	0	0	0	0
chr_10	572827	579182	DUP	6355	0	1	1	1	1	1	1	1	0
chr_10	658726	658882	DUP	156	0	1	0	1	0	0	0	0	0
chr_10	995156	995156	INDEL	24	0	0	0	0	0	1	1	0	0
chr_10	1309058	1309128	HDR	70	0	1	0	1	1	0	0	1	0
chr_10	1310152	1310260	CP	232	0	0	1	0	0	1	1	0	0
chr_10	1466181	1466308	TDM	127	0	0	0	0	0	0	0	1	0
chr_10	1510941	1510945	INDEL	6356	0	0	0	0	0	1	0	0	0
chr_10	1554110	1554110	INDEL	11	0	0	0	0	0	0	0	1	0
chr_10	1555814	1556811	INVTR	997	0	0	1	0	0	0	0	0	0
chr_10	1555814	1561846	DUP	11625	0	0	0	1	0	0	0	0	0
chr_10	1555814	1561476	DUP	5662	0	0	0	0	0	0	0	1	0
chr_10	1561477	1561477	HDR	5593	0	0	0	1	0	0	0	0	0
chr_10	1697802	1700763	CP	2961	0	1	0	1	0	0	0	0	0
chr_10	1712533	1717474	INVDP	4944	1	1	0	0	0	0	0	0	0
chr_11	115	127	INDEL	12	0	1	0	0	0	0	0	0	0
chr_11	1000	4261	DUP	3261	0	1	0	0	0	0	0	0	0
chr_11	1000	5121	DUP	4121	0	0	0	0	0	0	1	0	0
chr_11	4063	4710	CP	647	0	0	0	0	0	0	1	0	0
chr_11	4344	4520	INVDP	176	1	0	0	0	0	0	0	0	0
chr_11	4488	4601	INVDP	113	0	0	0	0	0	1	0	0	0
chr_11	4594	4713	INVDP	119	0	0	0	0	0	1	0	0	0
chr_11	4680	11325	INVDP	6645	0	0	0	0	0	1	0	0	0
chr_11	5134	11325	INVDP	6191	0	0	0	0	0	0	1	0	0
chr_11	32586	33386	INVDP	800	0	0	0	0	0	1	0	0	0
chr_11	33233	33386	INVTR	153	0	0	0	0	0	0	1	0	0
chr_11	38810	41763	TRA	2953	1	0	0	0	1	0	0	1	0
chr_11	61056	61083	INDEL	27	1	0	0	0	1	1	1	1	0
chr_11	155957	158068	INVTR	2111	1	1	0	0	0	0	0	0	0
chr_11	155957	158109	DUP	2984	0	0	0	0	0	1	0	0	0
chr_11	156596	156596	INDEL	831	0	0	0	0	0	1	0	0	0
chr_11	236563	237397	HDR	834	0	1	0	0	0	0	0	0	0
chr_11	237549	237586	CP	129	0	1	0	0	0	0	0	0	0
chr_11	237680	238127	TDM	558	0	1	0	0	0	0	0	0	0
chr_11	306440	306626	TRA	188	1	0	0	0	0	0	0	0	0
chr_11	306625	306966	DUP	350	1	0	0	0	0	1	0	0	0
chr_11	309742	309916	DUP	174	1	0	0	0	0	1	0	0	0
chr_11	760570	765676	INVDP	5107	1	0	0	0	0	0	0	0	0
chr_11	821568	822256	TDM	688	0	0	0	0	0	1	1	0	0
chr_11	821827	821859	INDEL	32	0	0	0	0	0	1	1	0	0
chr_11	838194	844551	INVTR	6358	1	0	0	0	0	0	0	0	0
chr_11	1054371	1054750	INVDP	379	1	0	0	0	0	0	0	0	0
chr_11	1054373	1057772	INVDP	3399	1	0	0	0	0	0	0	0	0
chr_11	1056475	1058524	INVTR	2049	0	0	0	0	0	1	0	0	0
chr_11	1056475	1058524	INVDP	2049	0	0	0	0	0	0	1	0	0
chr_11	1061033	1061254	DUP	221	0	0	0	0	0	1	0	0	0
chr_11	1096717	1102096	INVTR	5380	0	0	0	0	0	0	1	0	0
chr_11	1203687	1203767	INDEL	80	0	0	0	0	0	1	0	0	0
chr_11	1261026	1266923	INVDP	5981	1	0	0	0	0	0	0	0	0
chr_11	1261026	1269987	INVDP	8961	0	0	1	0	1	1	0	0	0
chr_11	1261191	1262101	CP	910	1	0	0	0	0	0	0	0	0
chr_11	1261867	1262161	CP	294	1	0	0	0	0	0	0	0	0
chr_11	1266919	1269986	INVDP	3067	1	0	0	0	0	0	0	0	0
chr_11	1268563	1269145	TDM	582	0	0	1	0	1	1	0	0	0
chr_11	1268746	1268961	CP	215	1	0	0	0	0	0	0	0	0
chr_11	1269431	1269575	CP	144	1	0	0	0	0	0	0	0	0
chr_11	1332867	1337524	INDEL	4657	0	1	0	0	0	0	1	0	0
chr_11	1344327	1345523	INVDP	1198	0	1	0	0	0	0	0	0	0
chr_11	1372501	1380801	DUP	8311	0	0	0	0	1	0	0	0	1
chr_11	1392968	1392972	INDEL	6355	0	1	0	0	0	0	0	0	0
chr_11	1534443	1534567	INVDP	124	0	1	0	1	0	0	1	0	0
chr_11	1549689	1549699	CP	495	0	1	0	1	0	0	1	0	0
chr_11	1556676	1556855	INVDP	179	1	0	0	0	0	1	0	0	0
chr_11	1567855	1567869	INDEL	14	0	1	0	1	0	0	1	0	0
chr_11	1575546	1575565	INDEL	19	0	1	0	1	1	0	1	0	0
chr_11	1577202	1577220	INDEL	18	0	1	0	1	1	0	1	0	0
chr_11	1578283	1578367	TDM	165	0	1	0	1	1	0	1	0	0
chr_11	1578955	1583585	HDR	4753	0	1	0	1	1	0	1	0	0
chr_11	1587138	1587139	INDEL	2995	0	1	0	1	1	0	1	0	0
chr_11	1590007	1595528	HDR	8523	0	1	0	1	1	0	1	0	0
chr_11	1602601	1602601	INDEL	14	0	1	0	1	1	0	1	0	1
chr_11	1602604	1602604	INDEL	15	0	1	0	1	1	0	1	0	1
chr_11	1602606	1602606	INDEL	11	0	1	0	1	1	0	1	0	1
chr_11	1602843	1603193	DUP	350	0	1	0	1	1	0	0	0	0
chr_11	1603194	1603368	DUP	174	0	1	0	1	1	0	0	0	1
chr_11	1611715	1611733	INDEL	18	0	1	0	1	1	0	1	0	1
chr_11	1612904	1612904	INDEL	50	0	1	0	1	1	0	1	0	1
chr_11	1613195	1613195	INDEL	45	0	1	0	1	1	0	1	0	1
chr_11	1613619	1613632	INDEL	13	0	1	0	1	1	0	1	0	1
chr_11	1613853	1614857	INVDP	1004	0	0	0	1	0	0	0	0	0
chr_11	1613857	1617388	INVTR	3673	0	1	0	1	1	0	1	0	1
chr_11	1615991	1616016	INDEL	25	0	1	0	1	1	0	1	0	1
chr_11	1616853	1616854	HDR	176	0	1	0	1	1	0	1	0	1
chr_11	1625937	1626187	INVDP	250	0	1	0	0	0	0	1	0	0
chr_11	1626305	1626843	DUP	538	0	0	0	0	1	0	0	0	1
chr_11	1626406	1626843	INVDP	437	0	0	0	1	0	0	0	0	0
chr_11	1634844	1645582	DUP	11407	0	0	0	0	0	0	1	0	0
chr_11	1639290	1639305	INDEL	15	0	0	0	0	0	0	1	0	0
chr_11	1641199	1642884	TDM	1685	0	0	0	1	0	0	0	0	0
chr_11	1641268	1643833	INVDP	3413	0	0	0	1	0	0	0	0	0
chr_11	1641471	1643969	HDR	3172	0	0	0	0	0	0	1	0	0
chr_11	1642035	1643833	INVDP	1798	0	0	0	0	0	0	0	0	1
chr_11	1643976	1645601	DUP	1628	0	0	0	1	0	0	0	0	0
chr_11	1644033	1645582	DUP	1552	0	1	0	0	0	0	0	0	0
chr_11	1646793	1649176	INVDP	2383	0	0	0	0	1	0	0	0	0
chr_11	1661673	1663267	INVTR	1594	0	0	0	0	1	0	0	0	0
chr_11	1690497	1694618	INVDP	4121	0	0	1	0	0	0	0	0	0
chr_11	1704103	1704103	INDEL	17	0	0	0	0	0	1	0	0	0
chr_11	1704229	1709278	INVDP	5049	0	0	0	0	1	0	0	0	1
chr_11	1704506	1704506	INDEL	17	0	0	0	0	0	1	0	0	0
chr_11	1704585	1704585	INDEL	17	0	0	0	0	0	1	0	0	0
chr_11	1704668	1704685	INDEL	17	0	0	0	0	0	1	0	0	0
chr_11	1710221	1712453	INVDP	2378	0	0	0	0	1	0	0	0	0
chr_11	1710229	1710229	INDEL	29	0	0	0	0	0	1	0	0	0
chr_11	1712240	1712366	CP	257	0	0	0	0	1	0	0	0	0
chr_11	1712465	1713475	INVDP	1010	0	1	0	0	0	0	0	0	0
chr_11	1712465	1713482	INVDP	1017	0	0	1	1	0	0	0	0	1
chr_11	1719557	1719943	INVDP	386	0	1	0	0	0	0	0	0	0
chr_12	3	106	TRA	103	0	0	0	0	0	1	0	0	0
chr_12	75	99	INDEL	24	1	0	0	0	0	0	0	0	0
chr_12	69344	73104	INVDP	3767	0	0	0	1	0	1	1	0	0
chr_12	73304	73444	INVDP	141	0	0	0	0	0	1	0	0	0
chr_12	74130	77889	DUP	3771	0	0	0	0	0	0	1	0	0
chr_12	79516	79692	INVDP	176	0	0	0	1	0	0	0	0	0
chr_12	85148	89374	DUP	4226	0	0	1	0	0	0	0	0	0
chr_12	95004	95142	DUP	139	0	0	0	0	0	1	0	0	0
chr_12	100028	100166	INVDP	139	0	0	0	0	0	1	1	0	0
chr_12	118474	123803	INVDP	5331	1	1	0	0	0	1	0	0	0
chr_12	173085	174558	TRA	1473	0	1	0	0	0	0	0	0	0
chr_12	173086	179444	TRA	7229	0	0	0	0	0	1	1	0	0
chr_12	179152	179152	HDR	872	0	0	0	0	0	1	1	0	0
chr_12	182414	182827	DUP	413	0	0	0	1	0	0	0	0	0
chr_12	220294	234025	INVDP	13731	0	0	0	1	0	0	0	0	0
chr_12	292883	293645	INVDP	762	1	0	0	0	0	0	0	0	0
chr_12	431519	431701	INVDP	182	0	0	0	0	1	0	1	0	0
chr_12	431525	431863	DUP	338	0	1	0	0	0	0	0	0	0
chr_12	569428	569428	INDEL	23	0	0	0	0	0	1	0	0	0
chr_12	635196	636442	DUP	1246	0	0	0	0	0	0	0	0	1
chr_12	669609	674722	TRA	5113	0	1	0	0	0	0	0	0	0
chr_12	730997	737925	INVDP	6928	1	1	0	0	0	1	1	0	0
chr_12	742205	742845	DUP	640	0	1	0	0	0	0	0	0	0
chr_12	742207	747475	DUP	5998	0	0	0	0	0	0	1	0	0
chr_12	747136	747149	CP	742	0	0	0	0	0	0	1	0	0
chr_12	747225	747786	INVTR	562	0	0	0	0	0	0	1	0	0
chr_12	755510	760911	INVDP	5401	0	0	0	0	0	0	0	0	1
chr_12	759441	760302	INVDP	867	0	1	0	0	0	0	0	0	0
chr_12	759482	759571	CP	141	0	0	0	0	0	0	0	0	1
chr_12	770720	773521	INDEL	2801	0	1	0	0	0	0	0	0	0
chr_12	787911	795840	INVDP	7929	0	0	0	0	0	1	0	0	0
chr_12	787911	795840	INVTR	7929	0	0	0	0	0	0	1	0	0
chr_12	847110	890580	INV	91212	0	1	0	0	0	0	0	0	0
chr_12	858296	858305	CP	22879	0	1	0	0	0	0	0	0	0
chr_12	1087467	1087467	INDEL	63	1	1	0	0	0	0	0	0	0
chr_12	1095789	1095807	INDEL	18	1	1	0	0	0	0	0	0	0
chr_12	1192719	1197616	TRA	4906	1	0	0	0	0	0	0	0	0
chr_12	1273031	1277968	INVDP	4937	1	0	0	0	0	0	0	0	0
chr_13	3	6921	INVDP	7459	0	0	0	0	1	0	0	0	0
chr_13	71	71	INDEL	21	0	0	1	0	0	0	0	0	0
chr_13	79	91	INDEL	12	0	0	0	0	0	0	0	1	0
chr_13	454	2689	INVDP	2248	0	0	0	0	0	0	0	0	1
chr_13	770	770	INDEL	29	0	0	0	0	0	0	0	0	1
chr_13	819	819	INDEL	63	0	0	0	0	1	0	0	0	0
chr_13	949	974	INDEL	25	0	0	0	0	0	0	0	0	1
chr_13	984	984	INDEL	25	0	0	0	0	1	0	0	0	0
chr_13	1366	4927	DUP	3561	1	1	0	0	0	1	1	0	0
chr_13	4815	5843	HDR	1498	0	0	0	0	1	0	0	0	0
chr_13	5844	6921	INVDP	1077	1	0	1	1	0	1	1	0	0
chr_13	27689	28059	DUP	380	1	1	0	0	1	0	1	1	0
chr_13	235684	241916	INVDP	6232	0	0	0	1	0	0	1	0	0
chr_13	254505	254534	HDR	6366	0	1	0	0	0	0	0	0	0
chr_13	317325	322204	CP	4879	0	1	0	0	0	0	0	0	0
chr_13	426568	430650	HDR	4356	0	0	0	0	0	0	0	1	0
chr_13	466640	466793	INVTR	153	0	0	0	0	1	0	0	0	0
chr_13	467458	473005	INVDP	5547	0	0	0	0	0	0	0	0	1
chr_13	506838	508362	CP	1524	0	1	0	0	1	0	0	1	1
chr_13	778905	788333	INVTR	9451	0	1	0	0	0	0	1	0	0
chr_13	778905	788333	INVDP	9451	0	0	1	0	0	1	0	0	1
chr_13	784777	788333	INVDP	3558	0	0	0	0	0	0	0	1	0
chr_13	790959	791374	INVDP	417	0	0	0	1	0	0	1	0	0
chr_13	792445	792732	DUP	293	1	0	0	0	0	1	0	0	0
chr_13	792445	792732	DUP	290	0	0	1	0	0	0	0	0	0
chr_13	792445	792987	INVDP	542	0	0	0	0	0	0	0	1	0
chr_13	792874	793139	TRA	265	0	0	0	0	0	0	1	0	0
chr_13	793140	797276	INVDP	4136	0	0	0	0	0	0	0	1	0
chr_13	893023	893190	HDR	167	0	0	0	1	0	0	0	1	0
chr_13	914668	914803	HDR	154	0	0	0	0	0	0	0	1	0
chr_13	976600	982134	INVDP	5541	0	0	0	1	0	0	1	0	0
chr_13	988326	992157	TRA	3831	0	0	0	0	1	0	0	0	0
chr_13	988326	992157	DUP	3831	0	0	0	0	0	0	1	0	0
chr_13	1018380	1019178	HDR	798	0	0	0	1	0	0	0	0	0
chr_13	1077327	1077497	DUP	170	1	1	1	1	0	1	1	0	0
chr_13	1083957	1084124	DUP	167	1	1	1	1	0	1	1	0	0
chr_13	1084125	1085407	TRA	1282	1	1	1	1	0	1	1	0	0
chr_13	1108638	1108645	CP	12156	0	0	1	1	0	0	0	0	0
chr_13	1124045	1124372	INVTR	327	0	1	0	1	0	0	1	0	0
chr_13	1124728	1133188	INVDP	8460	1	0	1	0	0	1	0	0	0
chr_13	1133189	1137910	INVDP	4724	1	0	0	0	0	0	0	0	0
chr_13	1137914	1143490	DUP	5576	0	0	0	0	0	1	1	0	0
chr_13	1139093	1143494	DUP	4431	0	0	0	0	0	0	1	0	0
chr_13	1139434	1139434	INDEL	30	0	0	0	0	0	0	1	0	0
chr_13	1174554	1175952	INVDP	1398	0	0	1	0	0	0	0	0	0
chr_13	1176607	1176762	INVDP	155	0	0	0	0	0	0	1	0	0
chr_13	1176763	1179012	INVDP	2249	1	0	1	0	0	0	0	0	0
chr_13	1176763	1178087	INVDP	1324	0	0	0	0	0	1	1	0	0
chr_13	1178673	1178702	INDEL	29	1	0	1	0	0	0	0	0	0
chr_13	1180071	1196353	TRA	16295	0	0	0	0	0	1	1	0	0
chr_13	1184656	1184671	INDEL	15	0	0	0	0	0	1	1	0	0
chr_13	1186320	1186376	INDEL	56	0	0	0	0	0	1	1	0	0
chr_13	1186869	1186869	INDEL	83	0	0	0	0	0	1	1	0	0
chr_13	1193510	1194260	DUP	750	1	1	0	0	0	1	0	0	0
chr_13	1197551	1197674	INVDP	123	1	0	0	0	0	0	0	0	0
chr_14	1	13580	INVTR	13579	0	1	0	0	0	0	0	0	0
chr_14	1	100	INVDP	99	0	0	1	0	0	0	0	0	0
chr_14	106	4526	HDR	4420	0	1	0	0	0	0	0	0	0
chr_14	4527	13580	INVTR	9125	0	0	0	0	0	0	0	0	1
chr_14	4527	4808	INVDP	281	0	0	0	0	0	0	0	0	1
chr_14	4597	4808	INVDP	211	0	0	0	0	0	0	0	0	1
chr_14	5254	5287	INDEL	33	0	1	0	0	0	0	0	0	1
chr_14	8845	13580	INVDP	4843	0	0	0	0	1	0	0	0	0
chr_14	10409	10409	INDEL	56	0	1	0	0	1	0	0	0	1
chr_14	12784	12853	TDM	119	0	1	0	0	0	0	0	0	1
chr_14	12852	12852	INDEL	19	0	0	0	0	1	0	0	0	0
chr_14	36870	37014	DUP	148	0	0	1	0	0	1	1	0	0
chr_14	55548	55659	DUP	111	0	0	1	0	1	1	1	0	1
chr_14	71892	79818	INVDP	7926	0	1	1	0	1	1	1	0	1
chr_14	120118	120118	INDEL	43	0	0	0	0	0	1	0	0	0
chr_14	146157	146157	INDEL	54	0	1	0	0	0	0	0	0	0
chr_14	156639	158312	DUP	1673	0	1	0	0	0	0	0	0	0
chr_14	158312	158455	TRA	144	0	1	0	0	0	0	0	0	0
chr_14	199266	204837	TRA	7819	0	1	0	0	0	0	0	0	0
chr_14	200875	201292	CP	2653	0	1	0	0	0	0	0	0	0
chr_14	200875	209708	TRA	8833	0	1	0	0	0	0	0	0	0
chr_14	200875	209708	DUP	8833	0	0	0	0	1	0	0	0	1
chr_14	204650	204650	INDEL	14	0	1	0	0	1	0	0	0	1
chr_14	204838	208719	HDR	3881	0	1	0	0	1	0	0	0	1
chr_14	207687	210257	INVDP	2570	0	1	0	0	0	0	0	0	0
chr_14	226548	243260	INVTR	16712	0	0	0	0	0	1	0	0	0
chr_14	226548	243260	INVDP	16712	0	0	0	0	0	0	1	0	0
chr_14	226549	243263	DUP	16714	0	0	0	0	0	0	1	0	0
chr_14	226550	243258	TRA	16708	0	1	0	0	0	0	0	0	0
chr_14	226550	234427	DUP	7877	0	0	0	0	0	0	1	0	0
chr_14	227538	243208	CP	15670	0	1	0	0	0	0	0	0	0
chr_14	227538	243210	CP	15672	0	0	0	0	0	1	1	0	0
chr_14	249816	249816	INDEL	11	0	0	0	0	1	0	0	0	0
chr_14	249843	249843	INDEL	11	0	0	0	0	1	0	0	0	0
chr_14	262791	263021	INVTR	236	0	1	0	0	0	0	0	0	0
chr_14	262791	263021	INVDP	236	0	0	0	0	1	0	0	0	1
chr_14	277196	277977	DUP	781	0	1	0	0	0	0	0	0	0
chr_14	316398	316976	INVDP	578	0	1	0	0	1	0	0	0	1
chr_14	396580	402937	TRA	6357	0	1	0	0	0	0	0	0	0
chr_14	416869	420198	DUP	5561	0	1	0	0	1	0	0	0	1
chr_14	418471	418891	CP	2654	0	1	0	0	1	0	0	0	1
chr_14	599066	599066	INDEL	16	0	0	0	0	0	1	0	0	0
chr_14	599114	599114	INDEL	23	0	0	0	0	0	0	1	0	0
chr_14	599136	599136	INDEL	23	0	0	0	0	0	0	1	0	0
chr_14	599173	599201	INDEL	28	0	1	0	0	0	0	0	0	0
chr_14	599181	599201	INDEL	20	0	0	0	0	0	0	0	0	1
chr_14	599201	599201	INDEL	16	0	0	0	0	0	1	0	0	0
chr_14	647396	647415	INDEL	19	0	1	0	0	1	0	0	0	1
chr_14	665896	666766	INVTR	870	0	0	0	0	1	0	0	0	1
chr_14	665899	666766	DUP	867	0	1	0	0	0	0	0	0	0
chr_14	670986	671099	INVTR	113	0	1	0	0	1	0	0	0	1
chr_14	670986	671085	INVDP	99	0	0	0	0	0	1	0	0	0
chr_14	671097	672675	INVDP	1578	0	0	1	0	0	0	1	0	0
chr_14	671099	671662	DUP	563	0	0	0	0	0	0	0	0	1
chr_14	677775	677895	INVDP	120	0	0	0	0	0	0	1	0	0
chr_14	677781	677895	INVDP	114	0	0	0	0	0	0	0	0	1
chr_15	1	14723	INVDP	14722	1	0	0	0	0	0	0	0	0
chr_15	108	3242	HDR	3134	1	0	0	0	0	0	0	0	0
chr_15	1518	2063	DUP	545	0	0	0	0	0	0	0	1	0
chr_15	1858	2403	DUP	545	0	0	0	0	0	0	0	1	0
chr_15	3243	3528	DUP	287	0	1	0	0	0	0	0	0	0
chr_15	9040	9680	TDM	640	1	0	0	0	0	0	0	0	0
chr_15	20251	24703	TRA	4452	1	0	0	0	0	0	0	0	0
chr_15	24700	25733	DUP	1034	0	1	0	0	0	0	0	0	0
chr_15	39734	45337	INVDP	5603	0	0	0	1	0	0	0	0	0
chr_15	39735	45336	INVDP	5601	1	1	0	0	0	0	1	0	0
chr_15	50280	50285	CP	11724	0	1	0	0	0	0	0	0	0
chr_15	54833	54833	INDEL	9525	0	0	0	0	0	0	1	0	0
chr_15	58923	59065	INVDP	142	1	0	0	0	0	0	1	0	0
chr_15	80020	80826	TRA	806	1	1	0	0	0	0	1	0	0
chr_15	80679	80830	DUP	151	0	1	0	0	0	0	0	0	0
chr_15	84862	90454	DUP	5592	1	0	0	0	0	0	1	0	0
chr_15	84862	90457	DUP	5595	0	1	0	0	0	0	0	0	0
chr_15	91084	96671	INVDP	5593	1	0	0	0	0	0	1	0	0
chr_15	95996	96689	INVDP	694	1	0	0	0	0	0	1	0	0
chr_15	97854	98344	DUP	490	0	0	0	1	0	0	0	0	0
chr_15	114915	115065	INVDP	154	1	0	0	0	0	0	0	0	0
chr_15	121242	121416	DUP	174	1	0	0	0	0	0	0	0	0
chr_15	134284	134289	CP	7940	0	0	0	0	1	0	0	0	0
chr_15	134284	134289	CP	7939	0	0	0	0	0	0	0	1	0
chr_15	141123	141135	CP	796	1	0	0	0	0	0	1	0	0
chr_15	160671	160689	INDEL	18	0	1	0	0	0	0	0	0	0
chr_15	172369	174502	INVDP	2133	1	0	0	0	0	0	0	0	0
chr_15	178554	178724	INVDP	170	1	0	0	0	0	0	0	0	0
chr_15	199102	201235	DUP	2133	1	0	0	0	0	0	0	0	0
chr_15	237220	237942	INVDP	722	1	0	0	0	0	0	1	0	0
chr_15	270008	270285	INVDP	277	1	0	0	0	0	0	1	0	0
chr_15	313704	314530	DUP	826	0	0	0	0	0	0	1	0	0
chr_15	314526	314709	DUP	183	0	0	0	0	0	0	1	0	0
chr_15	325630	326375	DUP	762	1	0	0	0	0	0	0	0	0
chr_15	348848	349053	TDM	311	0	0	0	0	0	0	1	0	0
chr_15	391650	405147	INVTR	14814	0	1	0	0	0	0	0	0	0
chr_15	396456	396622	INVDP	166	0	1	0	0	0	0	0	0	0
chr_15	396462	397231	INVDP	770	1	1	0	0	0	0	1	0	0
chr_15	398357	405147	INVDP	6795	1	0	0	0	0	0	1	0	0
chr_15	441579	447175	INVDP	5596	0	1	0	0	0	0	0	0	0
chr_15	441582	447175	INVDP	5593	0	0	0	1	0	0	0	0	0
chr_15	460090	460916	DUP	826	0	0	0	1	0	0	0	0	0
chr_15	460921	469377	INVDP	8459	0	0	0	0	0	0	1	0	0
chr_15	469558	469852	INVDP	294	0	0	0	1	0	0	0	0	0
chr_15	470155	470440	DUP	285	1	0	0	0	0	0	0	0	0
chr_15	470295	470440	INVDP	150	0	0	0	1	0	0	0	0	0
chr_15	509934	510136	TDM	202	0	1	0	1	0	0	0	0	0
chr_15	514053	514056	INDEL	2203	0	1	0	1	0	0	0	0	0
chr_15	539357	539404	HDR	47	0	0	0	0	0	1	0	0	0
chr_15	540248	540484	TDM	464	0	0	0	0	0	1	1	0	0
chr_15	547918	555542	INDEL	7624	0	0	0	1	0	1	0	0	0
chr_15	550022	550332	INVDP	315	1	0	0	0	0	0	0	0	0
chr_15	550030	550250	INVDP	220	0	1	0	0	0	0	0	0	0
chr_15	550174	550186	INDEL	12	0	1	0	0	0	0	0	0	0
chr_15	571893	571986	CP	277	0	1	0	0	0	0	0	0	0
chr_15	623846	624020	DUP	174	0	0	0	1	0	1	0	0	0
chr_15	635205	635968	DUP	807	0	0	0	1	0	1	0	0	0
chr_15	635472	635670	HDR	243	0	0	0	1	0	1	0	0	0
chr_15	635823	635982	DUP	159	0	0	0	0	0	0	1	0	0
chr_15	636286	636554	DUP	277	0	0	0	1	0	1	0	0	0
chr_15	640328	653699	INVTR	14171	0	1	0	0	0	0	0	0	0
chr_15	640328	653696	INVDP	14683	0	0	0	1	0	0	0	0	0
chr_15	640328	652716	INVDP	12388	0	0	0	0	0	1	0	0	0
chr_15	645373	645828	TDM	640	0	0	0	1	0	0	0	0	0
chr_15	645373	651833	CP	6460	0	0	0	0	0	1	0	0	0
chr_15	649537	653591	HDR	4453	0	1	0	0	0	0	0	0	0
chr_15	651627	653590	HDR	3094	0	0	0	1	0	0	0	0	0
chr_15	652016	652436	HDR	5511	0	0	0	0	0	1	0	0	0
chr_16	68	80	INDEL	12	1	0	0	0	0	0	0	0	0
chr_16	80	80	INDEL	29	0	0	0	0	0	0	0	1	0
chr_16	23446	25536	DUP	2090	0	0	0	0	0	0	0	0	1
chr_16	99704	99719	INDEL	15	0	0	0	0	0	0	0	0	1
chr_16	111186	113176	INVDP	2025	0	0	0	0	0	0	0	0	1
chr_16	112546	112546	INDEL	17	0	0	0	0	0	0	0	0	1
chr_16	138541	141080	HDR	3161	0	0	0	0	0	0	0	0	1
chr_16	208400	209430	HDR	1096	0	0	0	0	0	0	1	0	0
chr_16	410053	412917	DUP	3570	0	0	0	0	0	0	1	0	0
chr_16	412150	412151	INDEL	708	0	0	0	0	0	0	1	0	0
chr_16	418077	423661	INVDP	5606	0	0	0	0	0	0	0	0	1
chr_16	571460	581397	INVDP	14306	0	1	0	0	0	0	0	0	0
chr_16	571460	582138	INVDP	10678	0	1	0	0	0	1	0	0	0
chr_16	571460	581312	INVDP	14783	0	0	0	0	0	1	0	0	1
chr_16	571467	572336	DUP	869	0	0	0	0	0	1	0	0	0
chr_16	573152	581312	INVDP	13921	0	1	0	0	0	0	0	0	0
chr_16	573357	573357	INDEL	27	0	0	0	0	0	1	0	0	0
chr_16	573396	573396	INDEL	58	0	0	0	0	0	1	0	0	0
chr_16	575749	575791	INDEL	42	0	0	0	0	0	1	0	0	0
chr_16	575804	575825	INDEL	21	0	0	0	0	0	1	0	0	0
chr_16	579512	582776	INVDP	3264	0	0	0	0	0	1	0	0	0
chr_16	579526	579962	CP	436	0	1	0	0	0	0	0	0	0
chr_16	579569	579625	CP	367	0	0	0	0	0	1	0	0	0
chr_16	579749	582776	INVDP	3393	0	1	0	0	0	0	0	0	0
chr_16	579828	580771	HDR	943	0	0	0	0	0	1	0	0	0
chr_16	579856	580771	HDR	1022	0	1	0	0	0	0	0	0	0
chr_16	580024	580771	HDR	1022	0	1	0	0	0	0	0	0	0
chr_16	581096	581217	CP	5973	0	1	0	0	0	1	0	0	1
chr_16	581217	581217	INDEL	115	0	1	0	0	0	1	0	0	0
chr_16	581986	582138	TDM	294	0	1	0	0	0	1	0	0	0
chr_16	611810	611933	INVDP	126	0	1	0	0	0	0	0	0	0
chr_16	611810	611935	INVDP	128	0	0	0	1	0	0	0	0	0
chr_16	611810	611909	INVDP	99	0	0	0	0	0	0	1	0	0
chr_16	611829	611933	INVDP	107	0	0	0	0	1	0	0	0	0
chr_18	5	105	INVDP	100	0	0	0	0	1	0	0	0	0
chr_18	408	2821	INVTR	4282	0	0	0	0	1	0	0	0	0
chr_18	408	2821	INVDP	4282	0	0	0	0	0	0	0	0	1
chr_18	1927	2501	CP	2440	0	0	0	0	1	0	0	0	1
chr_18	3158	3845	INVDP	688	0	0	1	0	0	1	1	1	0
chr_18	7314	8205	INVDP	891	0	0	1	0	0	1	1	1	0
chr_18	9632	9849	INVDP	217	0	1	0	0	1	0	0	0	0
chr_18	9632	18353	INVDP	11081	0	0	0	0	0	0	0	0	1
chr_18	9727	9849	CP	2480	0	0	0	0	0	0	0	0	1
chr_18	10534	10562	INDEL	28	0	1	0	0	0	0	0	0	0
chr_18	11698	18356	INVDP	6658	0	0	1	0	0	1	1	0	0
chr_18	16261	18354	INVDP	2093	0	1	0	0	1	0	0	0	1
chr_18	17738	17750	INDEL	12	0	1	0	0	1	0	0	0	1
chr_18	17753	17789	INDEL	36	0	1	0	0	1	0	0	0	1
chr_18	29646	35632	INVDP	5986	0	0	1	0	0	1	1	0	0
chr_18	34505	34528	INDEL	23	0	0	1	0	0	1	1	0	0
chr_18	65923	65923	INDEL	12	0	0	0	0	0	0	1	0	0
chr_18	72951	78539	INVTR	5588	0	1	1	0	0	1	1	0	0
chr_18	77826	78545	INVDP	719	0	1	0	0	0	0	0	0	0
chr_18	99884	100030	TDM	242	0	1	0	0	0	0	0	0	0
chr_18	105060	111366	DUP	6356	0	0	0	0	0	0	0	0	1
chr_18	157808	169887	INVDP	19997	0	1	0	0	1	0	0	0	0
chr_18	157808	171630	INVDP	13822	0	1	0	0	0	0	0	0	0
chr_18	157808	171983	INVDP	14175	0	0	0	0	1	0	0	0	0
chr_18	157808	174132	INVDP	16324	0	0	0	0	0	0	0	0	1
chr_18	159518	159858	INVDP	340	0	0	1	0	0	1	1	0	0
chr_18	159673	159685	INDEL	12	0	0	1	0	0	1	1	0	0
chr_18	160190	171983	INVDP	11793	0	1	0	0	0	0	0	0	0
chr_18	160190	174132	INVDP	13942	0	0	0	0	1	0	0	0	0
chr_18	160413	162283	HDR	1870	0	1	0	0	1	0	0	0	0
chr_18	160430	174132	INVDP	13702	0	1	0	0	0	0	0	0	0
chr_18	160430	169887	INVDP	18286	0	0	0	0	0	0	0	0	1
chr_18	168775	172764	CP	3989	0	1	0	0	1	0	0	0	0
chr_18	169084	170971	CP	1887	0	1	0	0	1	0	0	0	1
chr_18	169561	169562	INDEL	6866	0	0	0	0	0	0	0	0	1
chr_18	169563	170488	INVDP	925	0	1	0	0	0	0	0	0	0
chr_18	169565	169952	INVDP	387	0	1	0	0	0	0	0	0	0
chr_18	169565	170396	INVTR	831	0	0	1	0	0	1	1	0	0
chr_18	170229	170396	INVDP	167	0	1	0	0	0	0	0	0	0
chr_18	170354	170490	INVDP	136	0	0	1	0	0	1	1	0	0
chr_18	170799	170799	INDEL	13	1	0	0	0	0	0	0	0	0
chr_18	171475	173442	CP	1967	0	0	0	0	0	0	0	0	1
chr_18	171662	171662	INDEL	13	0	1	0	0	1	0	0	0	0
chr_18	172017	172030	INDEL	13	0	1	0	0	1	0	0	0	0
chr_18	172144	172157	INDEL	13	0	1	0	0	1	0	0	0	0
chr_18	174131	176148	INVDP	2017	0	0	1	0	0	1	1	0	0
chr_18	195803	195818	INDEL	15	1	0	0	1	0	0	0	1	1
chr_18	195933	195948	INDEL	15	1	0	0	1	0	0	0	1	1
chr_18	198928	198940	CP	813	0	0	1	0	0	1	1	0	0
chr_18	202314	203146	DUP	836	0	0	1	0	0	1	1	0	0
chr_18	308067	308171	TDM	178	0	0	0	0	0	1	0	0	0
chr_18	326255	326255	INDEL	21	0	0	0	0	0	0	0	1	0
chr_18	327968	327968	INDEL	16	0	1	0	0	0	0	1	0	0
chr_18	327968	327968	INDEL	19	0	0	0	0	1	0	0	0	0
chr_18	327968	327968	INDEL	17	0	0	0	0	0	1	0	0	0
chr_18	329867	330171	TDM	375	0	0	0	1	0	0	0	0	0
chr_18	377148	377162	CP	747	0	0	1	0	0	1	1	0	0
chr_18	379887	379893	CP	7942	0	0	0	0	0	1	1	0	0
chr_18	390524	391311	HDR	928	0	1	0	0	1	0	0	0	1
chr_18	397062	397349	TDM	287	0	1	0	0	1	0	0	0	1
chr_18	407628	407628	INDEL	13	0	0	1	0	0	0	0	0	0
chr_18	407653	407653	INDEL	13	0	0	1	0	0	0	0	0	0
chr_18	407659	408347	INVDP	688	0	0	0	0	0	0	0	0	1
chr_18	416395	419918	INVDP	3523	0	0	0	0	0	0	0	0	1
chr_18	417339	419918	INVDP	2582	0	0	0	0	1	0	0	0	0
chr_18	423557	429129	DUP	5573	0	1	1	0	0	1	1	0	0
chr_18	423557	424269	DUP	712	0	0	0	0	0	0	0	0	1
chr_18	423561	429134	DUP	5573	0	1	0	0	0	0	0	0	1
chr_18	427151	429129	DUP	1978	0	1	0	0	0	0	0	0	0
chr_18	428935	428946	INDEL	11	0	1	0	0	0	0	0	0	1
chr_18	432448	444834	INVTR	12386	0	0	0	0	1	0	0	0	0
chr_18	434520	439234	HDR	4714	0	0	0	0	1	0	0	0	0
chr_18	439233	450458	INVTR	11499	0	1	0	0	0	0	0	0	0
chr_18	439233	444831	DUP	5598	0	0	0	0	0	0	0	0	1
chr_18	439416	439427	INDEL	11	0	0	0	0	0	0	0	0	1
chr_18	444831	448464	HDR	3944	0	1	0	0	0	0	0	0	0
chr_18	448464	454052	DUP	5588	0	0	0	0	0	0	0	0	1
chr_18	448465	454052	INVDP	5587	0	0	0	0	1	0	0	0	0
chr_18	448761	448774	INDEL	13	0	1	0	0	1	0	0	0	0
chr_18	449405	454049	INVTR	4644	0	1	0	0	0	0	0	0	0
chr_18	454051	457690	DUP	3643	0	1	0	0	0	0	0	0	0
chr_18	457691	462053	DUP	4362	0	1	0	0	0	0	0	0	1
chr_18	457691	462053	INVDP	4362	0	0	1	0	0	1	1	0	0
chr_18	460644	461506	CP	862	0	0	1	0	0	1	1	0	0
chr_18	460841	461160	DUP	319	0	0	1	0	0	1	1	0	0
chr_18	471245	492607	INV	24940	0	1	0	0	1	0	0	0	0
chr_18	471245	492607	INV	24938	0	0	0	0	0	0	0	0	1
chr_18	471246	483338	DUP	12092	0	1	0	0	0	0	0	0	0
chr_18	471246	487106	DUP	15860	0	0	0	0	1	0	0	0	0
chr_18	472254	473186	DUP	932	0	1	0	0	0	0	0	0	0
chr_18	472256	473186	INVDP	931	0	0	0	0	1	0	0	0	0
chr_18	474640	487106	DUP	12466	0	1	0	0	0	0	0	0	0
chr_18	495405	495722	INVDP	317	0	0	0	0	0	0	0	0	1
chr_18	495409	495722	INVDP	313	0	0	1	0	0	1	1	0	0
chr_18	495823	496067	INVDP	244	0	0	1	0	0	1	1	0	0
chr_18	496869	498071	TRA	1209	0	0	0	0	0	0	0	0	1
chr_18	551469	557060	INVDP	5591	0	0	0	0	0	0	0	0	1
chr_18	595224	595359	INVDP	136	0	0	0	0	0	0	0	0	1
chr_18	595529	596057	DUP	528	0	0	0	0	0	0	0	0	1
chr_18	595692	595902	HDR	210	0	0	0	0	0	0	0	0	1
chr_18	595702	596054	DUP	355	0	0	1	0	0	1	1	0	0
chr_18	595803	596057	DUP	256	0	0	1	0	0	1	1	0	0
chr_18	608632	608951	INVTR	319	0	0	0	0	0	0	0	0	1
chr_18	618882	618891	CP	13740	0	1	0	0	0	0	0	0	0
chr_18	630139	632596	INVDP	2468	0	0	0	0	0	0	0	0	1
chr_18	630148	632596	INVDP	2486	0	1	0	0	1	0	0	0	0
chr_18	631653	631653	INDEL	24	0	1	0	0	1	0	0	0	0
chr_18	632595	633486	INVDP	891	0	0	0	0	0	0	0	0	1
chr_18	633492	633848	DUP	356	0	0	0	0	0	0	0	0	1
chr_18	634448	634543	CP	213	0	0	0	0	0	0	0	0	1
chr_18	640160	643796	DUP	3646	0	0	0	0	0	0	0	0	1
chr_18	640162	643796	INVTR	3655	0	1	0	0	1	0	0	0	0
chr_18	640162	643796	INVDP	3655	0	0	1	0	0	1	0	0	0
chr_18	640162	643796	INVDP	3652	0	0	0	0	0	0	1	0	0
chr_18	640457	640457	INDEL	13	0	0	0	0	0	0	0	0	1
chr_18	641684	641684	INDEL	12	0	1	1	0	1	1	0	0	0
chr_18	644502	644609	INVDP	107	0	0	0	0	0	0	1	0	0
chr_19	1	21051	INVDP	21050	0	0	0	1	0	0	0	0	0
chr_19	2	107	INVDP	105	0	0	1	0	0	0	0	0	0
chr_19	6	125	INVDP	119	1	0	0	0	0	0	0	0	0
chr_19	76	94	INDEL	18	0	1	0	0	0	0	0	0	0
chr_19	82	94	INDEL	12	0	0	0	0	1	0	0	0	0
chr_19	108	9894	HDR	9786	0	0	0	1	0	0	0	0	0
chr_19	2890	15117	DUP	12227	1	0	0	0	0	0	0	0	0
chr_19	2890	31799	DUP	28909	1	0	0	0	0	0	0	0	0
chr_19	2890	19247	DUP	16941	0	0	0	0	0	1	0	0	0
chr_19	2890	31811	DUP	35022	0	0	0	0	0	1	0	0	0
chr_19	5226	5351	TDM	125	1	0	0	0	0	1	0	0	0
chr_19	5299	5331	INDEL	32	1	0	0	0	0	1	0	0	0
chr_19	5401	5771	CP	370	1	0	0	0	0	1	0	0	0
chr_19	5404	5562	CP	646	1	0	0	0	0	1	0	0	0
chr_19	5404	20711	DUP	15370	0	0	0	0	0	1	0	0	0
chr_19	5523	5537	INDEL	14	0	0	0	0	0	1	0	0	0
chr_19	5757	5808	INDEL	51	1	0	0	0	0	0	0	0	0
chr_19	5758	5772	INDEL	14	0	0	0	0	0	1	0	0	0
chr_19	5783	5798	INDEL	15	0	0	0	0	0	1	0	0	0
chr_19	5788	5788	INDEL	17	0	0	0	0	0	1	0	0	0
chr_19	5791	5791	INDEL	12	1	0	0	0	0	0	0	0	0
chr_19	5801	5820	INDEL	19	0	0	0	0	0	1	0	0	0
chr_19	5807	5807	INDEL	16	0	0	0	0	0	1	0	0	0
chr_19	5841	5841	INDEL	16	1	0	0	0	0	0	0	0	0
chr_19	6105	6105	INDEL	12	1	0	0	0	0	1	0	0	0
chr_19	8170	9399	HDR	1229	1	0	0	0	0	1	0	0	0
chr_19	10420	10450	HDR	320	1	0	0	1	0	1	0	0	0
chr_19	10885	10885	INDEL	14	0	0	0	1	0	0	0	0	0
chr_19	11993	12542	CP	549	0	0	0	1	0	0	0	0	0
chr_19	15118	24324	HDR	15745	0	0	0	0	0	1	0	0	0
chr_19	17645	17671	INDEL	26	0	0	0	1	0	0	0	0	0
chr_19	17680	17709	INDEL	29	0	0	0	1	0	0	0	0	0
chr_19	17802	17802	INDEL	39	1	0	0	0	0	1	0	0	0
chr_19	18977	18977	INDEL	59	0	0	0	1	0	0	0	0	0
chr_19	18989	18989	INDEL	27	1	0	0	0	0	1	0	0	0
chr_19	18991	18991	INDEL	24	1	0	0	0	0	1	0	0	0
chr_19	19005	19338	TDM	333	1	0	0	0	0	0	0	0	0
chr_19	19006	19338	TDM	332	0	0	0	0	0	1	0	0	0
chr_19	19094	31799	DUP	12705	0	0	0	0	0	1	0	0	0
chr_19	20569	21274	CP	705	1	0	0	0	0	1	0	0	0
chr_19	20682	20682	HDR	117	1	0	0	0	0	1	0	0	0
chr_19	23792	23842	CP	108	1	0	0	0	0	0	0	0	0
chr_19	23792	23868	CP	189	1	0	0	0	0	1	0	0	0
chr_19	23795	23842	CP	105	0	0	0	0	0	1	0	0	0
chr_19	23958	24011	INDEL	53	0	0	0	0	0	1	0	0	0
chr_19	23967	24023	INDEL	56	1	0	0	0	0	0	0	0	0
chr_19	24457	24472	INDEL	15	0	0	0	0	0	1	0	0	0
chr_19	24481	24495	INDEL	14	0	0	0	0	0	1	0	0	0
chr_19	24499	24517	INDEL	18	0	0	0	0	0	1	0	0	0
chr_19	24525	24581	INDEL	56	1	0	0	0	0	1	0	0	0
chr_19	24564	24583	INDEL	19	1	0	0	0	0	1	0	0	0
chr_19	26187	26187	INDEL	15	0	0	0	0	0	1	0	0	0
chr_19	30765	30823	INDEL	58	0	0	0	0	0	1	0	0	0
chr_19	30839	30839	INDEL	26	1	0	0	0	0	1	0	0	0
chr_19	31812	36524	INVDP	4762	1	0	0	0	0	0	0	0	0
chr_19	33105	33105	INDEL	21	1	0	0	0	0	0	0	0	0
chr_19	33109	33109	INDEL	84	0	0	0	0	0	1	0	0	0
chr_19	35500	35500	INDEL	24	1	0	0	0	0	0	0	0	0
chr_19	35529	35552	INDEL	23	0	0	0	0	0	1	0	0	0
chr_19	36523	45249	INVDP	8997	1	0	0	0	0	0	0	0	0
chr_19	36523	41204	DUP	4735	0	0	0	0	0	1	0	0	0
chr_19	37816	37816	INDEL	21	1	0	0	0	0	0	0	0	0
chr_19	37820	37820	INDEL	84	0	0	0	0	0	1	0	0	0
chr_19	40211	40211	INDEL	24	1	0	0	0	0	0	0	0	0
chr_19	40240	40263	INDEL	23	0	0	0	0	0	1	0	0	0
chr_19	41205	43730	HDR	2776	1	0	0	0	0	0	0	0	0
chr_19	41205	43707	INVDP	2502	0	0	0	0	0	1	0	0	0
chr_19	44239	44253	INDEL	14	1	0	0	0	0	0	0	0	0
chr_19	48212	49469	HDR	1257	1	0	0	0	0	1	0	0	0
chr_19	50782	50782	INDEL	18	1	0	0	0	0	1	0	0	0
chr_19	50843	50843	INDEL	11	1	0	0	0	0	1	0	0	0
chr_19	52653	52653	INDEL	18	1	0	0	0	0	1	0	0	0
chr_19	53506	53526	INDEL	20	1	0	0	0	0	1	0	0	0
chr_19	53621	53783	HDR	162	1	0	0	0	0	1	0	0	0
chr_19	54139	54151	INDEL	12	1	0	0	0	0	1	0	0	0
chr_19	57370	57370	INDEL	11	0	0	0	0	0	0	0	0	1
chr_19	57391	57391	INDEL	11	0	0	0	0	0	0	0	0	1
chr_19	72274	75173	CP	2899	1	0	0	0	0	1	0	0	0
chr_19	93185	93189	HDR	4357	1	0	0	0	0	0	0	0	0
chr_19	93185	93189	HDR	4359	0	0	0	0	0	1	0	0	0
chr_19	96993	97598	INVDP	608	0	0	0	0	0	1	0	0	0
chr_19	96994	103299	DUP	6305	1	0	0	0	0	0	0	0	0
chr_19	97598	101271	INVDP	3673	0	0	0	0	0	1	0	0	0
chr_19	99181	99197	INDEL	16	0	0	0	0	0	1	0	0	0
chr_19	100357	100369	INDEL	12	0	0	0	0	0	1	0	0	0
chr_19	100971	100986	INDEL	15	0	0	0	0	0	1	0	0	0
chr_19	101272	102112	HDR	840	1	0	0	0	0	0	0	0	0
chr_19	101788	102098	INVDP	310	0	0	0	0	0	1	0	0	0
chr_19	102096	103298	INVDP	1202	0	0	0	0	0	1	0	0	0
chr_19	102383	102395	INDEL	12	0	0	0	0	0	1	0	0	0
chr_19	160976	161110	DUP	134	1	0	0	0	0	0	0	0	0
chr_19	232918	233525	INVDP	607	1	0	0	0	0	0	0	0	0
chr_19	232918	238352	INVDP	5557	0	0	0	0	0	1	0	0	0
chr_19	233526	233526	HDR	151	0	0	0	0	0	1	0	0	0
chr_19	235095	235109	INDEL	14	0	0	0	0	0	1	0	0	0
chr_19	236270	236282	INDEL	12	0	0	0	0	0	1	0	0	0
chr_19	240986	240986	INDEL	19	0	0	0	0	0	1	0	0	0
chr_19	265750	271181	INVDP	5557	0	0	0	0	0	1	0	0	0
chr_19	266349	266350	HDR	152	0	0	0	0	0	1	0	0	0
chr_19	266351	271181	INVDP	4830	1	0	0	0	0	0	0	0	0
chr_19	267929	267943	INDEL	14	1	0	0	0	0	1	0	0	0
chr_19	269099	269111	INDEL	12	1	0	0	0	0	1	0	0	0
chr_19	276417	276417	INDEL	12	0	0	0	0	0	0	0	1	0
chr_19	276444	276444	INDEL	12	0	0	0	0	0	0	0	1	0
chr_19	330067	330371	INVDP	314	0	0	0	0	0	1	0	0	0
chr_19	330067	330514	DUP	447	0	0	0	0	0	1	0	0	0
chr_19	333985	333990	CP	7940	0	0	0	0	0	1	0	0	0
chr_19	334248	334417	DUP	169	0	0	0	0	0	1	0	0	0
chr_19	342823	348448	CP	5625	0	0	0	0	0	1	0	0	0
chr_19	348294	348433	DUP	139	1	0	0	0	0	0	0	0	0
chr_19	362694	363258	DUP	564	0	0	0	0	0	1	0	0	0
chr_19	386718	393954	INVTR	11545	0	0	0	0	0	1	0	0	0
chr_19	388353	393958	DUP	5605	0	0	0	0	0	1	0	0	0
chr_19	393957	394687	DUP	730	0	0	0	0	0	1	0	0	0
chr_19	393957	394687	INVDP	730	0	0	0	0	0	1	0	0	0
chr_19	394686	400278	DUP	5598	0	0	0	0	0	1	0	0	0
chr_19	400281	403215	DUP	3713	0	0	0	0	0	1	0	0	0
chr_19	400281	405406	INVDP	5130	0	0	0	0	0	1	0	0	0
chr_19	400281	409520	INVTR	13064	0	0	0	0	0	1	0	0	0
chr_19	400284	405406	INVDP	5122	0	0	0	0	0	1	0	0	0
chr_19	402186	402197	HDR	802	0	0	0	0	0	1	0	0	0
chr_19	402198	404156	DUP	2786	0	0	0	0	0	1	0	0	0
chr_19	403203	403215	CP	839	0	0	0	0	0	1	0	0	0
chr_19	403203	405407	DUP	3786	0	0	0	0	0	1	0	0	0
chr_19	404142	404156	CP	1591	0	0	0	0	0	1	0	0	0
chr_19	525842	530975	DUP	5141	0	0	0	0	0	1	0	0	0
chr_19	526875	528228	DUP	1353	1	0	0	0	0	1	0	0	0
chr_19	531135	532200	DUP	1075	0	0	0	0	0	1	0	0	0
chr_19	539332	544846	HDR	7973	0	0	0	0	0	1	0	0	0
chr_19	584668	584934	DUP	266	0	0	0	0	0	1	0	0	0
chr_19	588908	597508	INVDP	8600	0	0	0	0	0	1	0	0	0
chr_19	589886	589911	INDEL	25	0	0	0	0	0	1	0	0	0
chr_19	590006	590023	INDEL	17	0	0	0	0	0	1	0	0	0
chr_19	592352	592352	INDEL	54	0	0	0	0	0	1	0	0	0
chr_19	594469	594469	INDEL	15	0	0	0	0	0	1	0	0	0
chr_19	596081	596673	CP	592	0	0	0	0	0	1	0	0	0
chr_19	596474	598145	INVDP	2177	0	0	0	0	0	1	0	0	0
chr_19	597007	597400	INDEL	393	0	0	0	0	0	1	0	0	0
chr_19	597401	601732	INVDP	4582	0	0	0	0	0	1	0	0	0
chr_19	597500	597508	CP	924	0	0	0	0	0	1	0	0	0
chr_19	597509	598176	HDR	918	0	0	0	0	0	1	0	0	0
chr_19	602882	607828	INVDP	4946	0	0	0	0	0	1	0	0	0
chr_19	607835	613419	INVDP	5594	0	0	0	0	0	1	0	0	0
chr_19	608127	608127	INDEL	13	0	0	0	0	0	1	0	0	0
chr_19	615424	636552	INVDP	28656	1	0	0	0	0	0	0	0	0
chr_19	615424	630723	INVDP	15617	0	0	0	0	0	1	0	0	0
chr_19	615431	625916	INVDP	10485	0	0	0	0	0	1	0	0	0
chr_19	616398	616410	INDEL	12	1	0	0	0	0	1	0	0	0
chr_19	616472	616472	INDEL	57	0	0	0	0	0	1	0	0	0
chr_19	621027	621042	INDEL	15	0	0	0	0	0	1	0	0	0
chr_19	622623	623473	CP	850	1	0	0	0	0	0	0	0	0
chr_19	622623	623471	CP	848	0	0	0	0	0	1	0	0	0
chr_19	623052	623471	TDM	419	0	0	0	0	0	1	0	0	0
chr_19	623161	634138	INVTR	11146	0	0	0	0	0	1	0	0	0
chr_19	623302	623302	INDEL	43	0	0	0	0	0	1	0	0	0
chr_19	623894	623903	CP	925	1	0	0	0	0	1	0	0	0
chr_19	625917	628762	HDR	3014	0	0	0	0	0	1	0	0	0
chr_19	628830	628830	INDEL	22	1	0	0	0	0	1	0	0	0
chr_19	630724	634027	HDR	10523	1	0	0	0	0	0	0	0	0
chr_19	634028	636552	INVDP	2524	0	0	0	0	0	1	0	0	0
chr_2	1	330	INVDP	333	0	0	1	0	0	0	0	0	0
chr_2	2	330	INVDP	352	1	0	0	0	0	0	0	0	0
chr_2	30	179	INVTR	154	0	0	0	0	0	1	0	0	0
chr_2	100	119	INDEL	19	0	0	0	0	0	0	0	0	1
chr_2	1275	2476	INVDP	1201	1	0	1	0	0	0	0	0	0
chr_2	9713	9713	INDEL	15	1	1	1	0	1	1	1	1	0
chr_2	52219	60144	TRA	7927	0	0	0	0	0	1	0	0	0
chr_2	52220	60151	INVTR	7933	0	0	0	0	0	0	0	1	0
chr_2	61378	65569	DUP	4203	0	0	0	0	0	1	0	0	0
chr_2	65569	73492	DUP	7926	0	0	0	0	0	1	0	0	0
chr_2	103148	105089	HDR	1941	1	0	0	0	0	0	0	0	0
chr_2	113292	114598	DUP	1306	0	0	0	0	1	0	0	1	0
chr_2	125787	125791	INDEL	6887	0	0	0	0	0	0	0	1	0
chr_2	130446	137374	INVTR	6999	1	0	0	0	1	1	1	1	0
chr_2	130446	137374	INVDP	6999	0	1	0	0	0	0	0	0	0
chr_2	135263	135263	INDEL	71	1	1	0	0	1	1	1	1	0
chr_2	164736	165224	TRA	488	0	0	0	0	1	0	0	0	0
chr_2	171314	171648	INDEL	334	0	0	0	0	1	0	0	0	0
chr_2	178536	178536	INDEL	14	0	0	0	0	1	0	1	1	1
chr_2	178536	178536	INDEL	15	0	0	0	0	0	1	0	0	0
chr_2	226128	226303	DUP	175	0	0	0	0	0	0	0	1	0
chr_2	235444	235738	INVDP	294	1	0	0	0	0	0	0	0	0
chr_2	237150	237976	DUP	826	0	0	0	0	1	0	0	1	1
chr_2	242940	243716	CP	776	0	0	0	0	0	1	0	0	0
chr_2	245125	245143	INDEL	18	0	0	0	0	0	1	0	0	1
chr_2	312822	313647	INVDP	825	1	0	0	0	0	0	0	0	0
chr_2	317352	317504	DUP	152	0	0	0	0	0	1	0	0	0
chr_2	317352	317504	DUP	154	0	0	0	0	0	0	1	0	0
chr_2	317359	317663	TRA	304	1	0	0	0	0	1	1	0	0
chr_2	317907	318184	INVDP	280	0	0	0	0	0	1	1	0	0
chr_2	324198	325588	HDR	1390	1	0	0	0	0	0	0	0	0
chr_2	338694	338898	INVDP	204	0	1	1	1	1	0	0	1	1
chr_2	351578	351793	TRA	215	0	0	0	0	0	1	0	0	0
chr_2	354743	360330	DUP	5596	1	1	0	0	1	0	0	0	0
chr_2	354743	360330	TRA	5596	0	0	0	0	0	1	1	0	0
chr_2	354743	360330	DUP	5593	0	0	0	0	0	0	0	1	0
chr_2	360145	360145	INDEL	11	1	1	0	0	1	1	1	1	0
chr_2	402614	402622	CP	3233	0	0	0	0	0	0	1	0	0
chr_2	504848	507083	DUP	2246	0	1	1	1	1	0	0	1	1
chr_2	593570	593911	INVDP	341	1	0	0	0	1	0	0	1	0
chr_2	602767	602930	INVDP	163	1	0	0	0	1	0	0	1	0
chr_2	804625	804627	INDEL	445	0	0	0	0	0	1	0	0	0
chr_2	804625	804627	INDEL	444	0	0	0	0	0	0	1	0	0
chr_2	1020001	1020282	INVDP	282	0	0	0	0	0	0	1	0	0
chr_2	1020940	1021149	INVDP	209	1	1	0	0	1	0	0	1	0
chr_2	1020940	1021149	INVTR	209	0	0	0	0	0	1	1	0	0
chr_2	1107474	1115727	INVDP	8258	0	1	1	0	1	0	0	0	1
chr_2	1107474	1115727	INVDP	8257	0	0	0	0	0	0	0	1	0
chr_2	1415021	1423775	INVTR	8759	0	0	0	0	0	1	0	0	0
chr_2	1417259	1426660	INVTR	15426	0	0	0	0	0	1	0	0	0
chr_2	1546240	1546569	INVDP	329	0	0	0	0	0	1	0	0	0
chr_2	1776942	1776942	INDEL	39	0	0	0	0	0	1	0	0	0
chr_2	1776942	1776942	INDEL	41	0	0	0	0	0	0	1	0	0
chr_2	1910708	1910710	INDEL	3524	0	0	0	1	0	0	0	0	0
chr_2	2082236	2082245	CP	1513	0	0	0	0	0	0	0	1	0
chr_2	2137670	2137693	HDR	273	0	0	0	0	0	0	0	1	0
chr_2	2214946	2217301	INVDP	2365	0	0	0	0	0	1	1	0	0
chr_2	2226432	2226660	INVTR	228	0	0	0	0	0	1	1	0	0
chr_2	2332487	2332557	INDEL	70	0	0	0	0	0	1	1	0	0
chr_2	2378362	2378362	HDR	259	0	0	0	0	0	0	0	1	0
chr_2	2480654	2482851	INVDP	2197	0	0	0	1	0	0	0	1	0
chr_2	2498249	2498537	DUP	291	0	1	1	0	0	0	0	0	0
chr_2	2498541	2499823	TRA	1282	0	1	1	0	0	0	0	0	0
chr_2	2498541	2499822	INVDP	1281	0	0	0	0	0	0	0	0	1
chr_2	2535145	2536308	INVDP	1163	0	0	0	0	1	0	0	0	0
chr_2	2903405	2903433	INDEL	28	0	0	0	0	0	1	1	0	0
chr_2	2958052	2958079	INDEL	27	0	0	0	0	0	1	1	0	0
chr_2	3166959	3173885	INVDP	6926	0	1	1	1	0	0	0	0	0
chr_2	3173671	3173887	TRA	216	0	0	0	0	0	0	1	0	0
chr_2	3179931	3180341	INVDP	412	0	0	1	0	0	0	0	0	0
chr_2	3205269	3207285	DUP	2016	0	1	1	0	1	0	0	0	1
chr_2	3207272	3209899	DUP	2627	0	1	1	0	1	0	0	0	1
chr_2	3407133	3413490	TRA	6373	0	0	0	0	0	1	0	0	0
chr_2	3490443	3526425	INV	38139	0	0	0	0	0	1	0	0	0
chr_2	3687379	3687728	TDM	469	0	0	0	1	0	0	0	0	0
chr_2	3687664	3687680	INDEL	16	0	0	0	1	0	0	0	0	0
chr_2	3698599	3698707	INVTR	108	0	0	0	0	0	0	1	0	0
chr_20	1	116	INVDP	115	1	1	0	0	0	0	0	0	0
chr_20	1	114	INVDP	113	0	0	0	0	0	0	0	0	1
chr_20	3	103	INVTR	100	0	0	0	0	0	0	1	0	0
chr_20	6	116	INVDP	113	0	0	0	0	1	0	0	0	0
chr_20	116	1231	DUP	1116	0	0	0	0	0	0	1	1	0
chr_20	116	1232	INVDP	1116	0	0	0	0	0	0	0	0	1
chr_20	17225	17359	DUP	135	0	0	0	0	0	0	0	0	1
chr_20	19094	19382	INVDP	288	0	0	0	0	0	0	0	0	1
chr_20	30798	30800	INDEL	48	0	0	0	0	0	0	0	0	1
chr_20	132691	137029	INVDP	4338	0	0	0	0	0	0	0	0	1
chr_20	134329	134661	INDEL	332	0	0	0	0	0	0	0	0	1
chr_20	154518	154579	HDR	2231	0	0	0	0	0	0	0	1	0
chr_20	205788	205940	TRA	152	0	0	0	0	0	0	0	0	1
chr_20	210145	210856	DUP	711	0	0	0	0	0	0	0	0	1
chr_20	213361	219716	DUP	6355	0	0	0	0	0	0	0	0	1
chr_20	260073	260125	INDEL	52	0	0	0	0	1	0	0	1	0
chr_20	271380	276678	INVDP	5305	0	0	0	1	0	0	0	0	0
chr_20	288731	288789	INDEL	58	0	1	0	0	0	0	0	0	0
chr_20	289345	289345	INDEL	28	0	1	0	0	0	0	0	0	0
chr_20	289437	289449	INDEL	12	0	1	0	0	0	0	0	0	0
chr_20	289478	289483	CP	5419	1	0	0	0	0	0	0	1	0
chr_20	292276	296280	INVDP	4338	0	0	0	1	0	0	0	0	0
chr_20	294643	294647	INDEL	328	0	0	0	1	0	0	0	0	0
chr_20	301217	306812	INVDP	5595	0	0	0	1	0	0	0	0	0
chr_20	305279	305296	INDEL	17	0	0	0	1	0	0	0	0	0
chr_20	328286	331741	DUP	3455	0	0	0	0	0	0	0	0	1
chr_20	330358	330634	DUP	276	0	0	0	1	0	0	0	0	0
chr_20	338625	339384	TRA	759	0	0	0	0	0	0	0	1	0
chr_20	338625	339384	DUP	760	0	0	0	0	0	0	0	0	1
chr_20	339371	339517	DUP	146	0	0	0	0	0	0	0	0	1
chr_20	343978	344270	DUP	298	0	0	0	0	0	0	0	0	1
chr_20	343979	344270	DUP	296	0	0	1	0	0	0	0	0	0
chr_20	346793	350161	DUP	3368	0	0	0	0	0	0	0	0	1
chr_20	348446	349145	DUP	699	0	0	0	1	0	0	0	0	0
chr_20	380291	383280	INVDP	2989	0	0	0	1	0	0	0	0	0
chr_20	380293	380857	INVDP	564	0	0	0	0	0	0	0	0	1
chr_20	380844	381677	CP	833	0	0	0	1	0	0	0	0	0
chr_20	381514	381664	INVDP	150	0	0	0	0	0	0	0	0	1
chr_20	381664	381767	INVDP	103	0	0	0	0	0	0	0	0	1
chr_20	435932	445373	CP	9441	0	0	1	0	0	0	0	0	0
chr_20	435934	445373	CP	9439	0	0	0	0	0	0	0	0	1
chr_20	437097	440652	DUP	3564	0	0	0	1	0	0	0	0	0
chr_20	453118	459473	INVDP	6355	0	0	0	0	0	0	0	0	1
chr_20	461296	466979	HDR	5683	0	0	0	1	0	0	0	0	0
chr_20	489439	489717	INVTR	287	0	0	0	1	0	0	0	0	0
chr_20	489452	489717	DUP	280	0	0	1	0	0	0	0	0	0
chr_20	489589	489717	DUP	128	0	0	0	0	0	0	0	0	1
chr_20	524155	524407	INVDP	274	0	0	0	1	0	0	0	0	0
chr_20	534850	537878	INVTR	3028	0	0	0	0	0	0	1	0	0
chr_20	534850	540594	INVDP	5744	0	0	0	0	0	0	0	0	1
chr_20	539210	539878	INVTR	672	0	0	0	1	0	0	1	0	0
chr_20	548783	548898	INVDP	115	0	0	0	0	1	0	0	0	0
chr_20	548794	548902	INVDP	108	0	1	0	0	0	0	0	0	0
chr_21	1	106	INVDP	106	0	0	0	1	0	0	0	0	0
chr_21	1	106	INVDP	109	0	0	0	0	0	0	0	1	0
chr_21	75516	81367	DUP	5851	1	0	0	1	0	0	0	1	1
chr_21	101572	101572	INDEL	14	0	1	0	0	0	0	0	0	0
chr_21	101711	101711	INDEL	18	0	1	0	0	0	0	0	0	0
chr_21	101722	101722	INDEL	25	0	1	0	0	0	0	0	0	0
chr_21	117498	117501	INDEL	5365	0	0	1	0	0	0	0	0	0
chr_21	128197	128216	INDEL	19	0	0	0	0	0	1	0	0	0
chr_21	143371	143371	HDR	9458	0	1	1	0	0	0	0	0	0
chr_21	193296	193296	INDEL	26	0	1	0	0	0	0	0	0	0
chr_21	193338	193338	INDEL	12	0	1	0	0	0	0	0	0	0
chr_21	235630	235630	INDEL	40	0	0	0	0	1	0	0	0	0
chr_21	235764	235764	INDEL	18	0	0	0	0	1	0	0	0	0
chr_21	238732	238732	INDEL	18	0	0	0	0	1	0	0	0	0
chr_21	238786	238786	INDEL	34	0	0	0	0	1	0	0	0	0
chr_21	243826	244640	HDR	9581	0	0	1	0	0	0	0	0	0
chr_21	243826	244640	HDR	9582	0	0	0	0	0	1	0	0	0
chr_21	307394	321702	INVTR	14712	0	0	1	0	0	0	0	0	0
chr_21	307394	321702	INVTR	14715	0	0	0	0	1	0	1	0	0
chr_21	307394	321702	INVTR	14716	0	0	0	0	0	1	0	0	0
chr_21	315073	315073	INDEL	30	0	0	1	0	0	0	0	0	0
chr_21	315073	315073	INDEL	31	0	0	0	0	1	0	1	0	0
chr_21	315073	315073	INDEL	32	0	0	0	0	0	1	0	0	0
chr_21	359848	365435	INVTR	6410	0	0	1	0	0	0	0	0	0
chr_21	359848	365435	INVTR	6412	0	0	0	0	1	1	0	0	0
chr_21	362678	362691	CP	851	0	0	1	0	0	0	0	0	0
chr_21	362678	362691	CP	853	0	0	0	0	1	1	0	0	0
chr_21	374045	374156	INVDP	111	0	1	0	0	0	0	0	0	0
chr_3	22342	22913	DUP	571	1	0	0	0	0	0	0	0	0
chr_3	50529	54242	INVDP	3714	1	0	0	0	0	0	0	0	0
chr_3	54266	59369	INVDP	5103	1	0	0	0	0	0	0	0	0
chr_3	54267	59369	INVDP	5102	0	0	0	0	0	1	1	0	0
chr_3	105673	105982	TRA	309	0	0	1	0	0	1	0	1	0
chr_3	113220	115513	DUP	2296	0	1	0	0	0	0	0	0	0
chr_3	114542	114542	INDEL	11	0	1	0	0	0	0	0	0	0
chr_3	236230	238745	HDR	14070	0	0	1	0	1	1	0	0	0
chr_3	236230	238745	HDR	14071	0	0	0	0	0	0	0	1	0
chr_3	249866	250326	INVTR	460	0	0	0	0	1	0	0	0	0
chr_3	249867	250122	DUP	255	0	0	1	0	0	1	0	0	0
chr_3	250312	250659	DUP	351	0	1	0	0	0	0	0	0	0
chr_3	264941	267260	DUP	2319	0	0	0	0	0	0	0	1	0
chr_3	267273	271082	INVDP	3809	0	0	0	0	0	0	0	1	0
chr_3	348008	349921	TRA	1913	0	0	0	0	0	1	0	0	1
chr_3	364410	364718	TDM	592	0	1	0	0	0	0	0	0	0
chr_3	394805	395109	HDR	16052	0	1	0	0	0	0	0	0	0
chr_3	394805	395109	HDR	16054	0	0	0	0	0	1	0	0	0
chr_3	394805	395109	HDR	16051	0	0	0	0	0	0	1	0	0
chr_3	500029	500047	INDEL	18	0	0	0	0	0	1	1	0	0
chr_3	507446	507448	INDEL	29227	0	0	1	0	0	1	1	0	1
chr_3	507446	507448	INDEL	29228	0	0	0	0	1	0	0	0	0
chr_3	538975	544363	INVDP	5388	0	0	1	0	1	0	0	0	0
chr_3	549737	549741	INDEL	13550	0	0	0	0	0	0	1	0	0
chr_3	554703	554740	HDR	9358	0	0	0	0	0	1	0	0	0
chr_3	593140	600095	INVDP	6955	0	0	1	0	1	0	0	0	1
chr_3	606879	606989	HDR	22999	0	1	1	0	0	1	0	0	0
chr_3	606879	606989	HDR	23001	0	0	0	0	0	0	0	0	1
chr_3	784274	844359	HDR	60085	0	1	1	0	1	1	1	0	1
chr_3	791918	792074	DUP	156	0	0	0	0	0	0	0	0	1
chr_3	804372	804663	DUP	296	0	1	0	0	0	0	0	0	0
chr_3	820889	825484	DUP	4595	0	0	0	0	1	0	0	0	1
chr_3	844972	864309	HDR	19337	0	1	1	0	1	1	1	0	1
chr_3	862969	864870	DUP	1901	0	0	0	1	0	0	0	0	0
chr_3	864499	873177	HDR	16397	0	1	0	0	0	0	0	0	0
chr_3	864499	873177	HDR	16381	0	0	1	0	0	0	0	0	0
chr_3	864499	873177	HDR	16383	0	0	0	0	1	0	1	0	1
chr_3	864499	873177	HDR	16384	0	0	0	0	0	1	0	0	0
chr_3	882789	882793	INDEL	6340	0	1	0	0	0	0	0	0	0
chr_3	882789	882793	INDEL	6342	0	0	1	0	0	0	0	0	0
chr_3	882789	882793	INDEL	6345	0	0	0	0	1	0	0	0	0
chr_3	882789	882793	INDEL	6368	0	0	0	0	0	1	0	0	0
chr_3	882789	882793	INDEL	6355	0	0	0	0	0	0	1	0	0
chr_3	1110529	1111023	DUP	494	0	0	0	0	0	0	0	0	1
chr_3	1111872	1113885	INVDP	2013	0	1	1	0	1	0	0	0	1
chr_3	1117686	1124486	DUP	6800	0	1	0	0	1	0	1	0	1
chr_3	1199889	1199889	INDEL	20	0	1	0	0	0	1	1	0	0
chr_3	1199889	1199889	INDEL	21	0	0	1	0	1	0	0	0	0
chr_3	1199889	1199889	INDEL	24	0	0	0	0	0	0	0	0	1
chr_3	1518660	1518803	INVDP	143	1	0	0	0	0	0	0	0	0
chr_3	1686534	1686535	INDEL	4773	0	0	0	0	1	0	1	0	1
chr_3	1829205	1837479	DUP	8274	0	1	1	1	0	0	0	1	0
chr_3	1837978	1838136	INVDP	158	1	0	0	0	0	0	0	0	0
chr_3	1841410	1841545	INVDP	135	0	0	0	0	0	0	0	1	0
chr_3	1841411	1841545	INVTR	134	0	0	0	0	0	1	1	0	0
chr_3	1912528	1915786	INVDP	3258	1	0	0	0	0	0	0	0	0
chr_3	1921551	1923684	INVDP	2133	0	0	0	0	0	0	0	1	0
chr_3	1924372	1924525	INVDP	153	1	0	0	0	0	0	0	0	0
chr_3	1924548	1925078	INVDP	530	0	0	0	0	0	1	0	0	0
chr_3	2010217	2010390	INVDP	173	1	0	0	0	0	0	0	0	0
chr_3	2036940	2037065	DUP	127	1	0	0	0	0	0	0	0	1
chr_3	2041193	2046779	INVDP	5598	0	0	0	0	1	0	0	1	1
chr_3	2046582	2046593	INDEL	11	0	0	0	0	1	0	0	1	1
chr_3	2053133	2058235	INVDP	5102	0	0	0	0	0	0	0	1	1
chr_3	2069349	2071677	INVDP	2328	0	0	1	0	0	0	0	0	0
chr_3	2072941	2073147	DUP	206	0	0	1	0	0	0	0	0	0
chr_3	2449653	2450357	TRA	719	0	0	0	0	1	0	0	0	0
chr_3	2450900	2457156	INVDP	6258	0	0	0	0	0	0	0	1	0
chr_3	2478456	2482914	DUP	4458	0	0	0	0	0	0	0	1	0
chr_3	2480320	2482916	DUP	2637	0	0	0	0	1	0	1	0	1
chr_3	2482794	2482794	INDEL	11	0	0	0	0	1	0	1	0	1
chr_3	2482798	2482798	INDEL	18	0	0	0	0	1	0	1	0	1
chr_3	2543830	2546126	DUP	2296	0	0	0	0	0	0	0	0	1
chr_3	2594727	2595067	TDM	624	0	0	0	0	1	0	0	1	1
chr_3	2612793	2617092	INVDP	4299	0	0	0	0	0	0	1	0	0
chr_3	2640951	2642778	DUP	1827	0	0	0	0	0	0	1	0	0
chr_3	2663184	2666048	DUP	2864	0	0	0	0	0	0	1	0	0
chr_3	2809897	2809897	INDEL	30	0	0	0	0	0	0	1	0	0
chr_3	3028309	3028431	INVDP	122	1	1	1	1	1	1	0	1	1
chr_3	3500897	3507010	DUP	6113	0	0	0	0	0	0	1	0	0
chr_3	3500898	3507011	DUP	6113	1	0	0	0	1	1	1	0	1
chr_3	3512177	3512216	INDEL	39	0	0	0	0	0	0	0	1	0
chr_3	3722291	3736008	INVTR	13717	1	0	0	0	0	0	0	0	0
chr_3	3723425	3723425	INDEL	29	1	0	0	0	0	0	0	0	0
chr_3	3723429	3723429	INDEL	18	0	0	0	0	0	1	0	0	0
chr_3	3726337	3731946	HDR	5609	1	0	0	0	0	0	0	0	0
chr_3	3731947	3736008	INVDP	4061	0	1	1	0	1	1	0	0	0
chr_3	3731947	3736008	INVTR	4061	0	0	0	0	0	0	1	0	0
chr_3	3771049	3775015	INVTR	3966	1	0	0	0	0	0	0	0	0
chr_3	3796990	3797003	INDEL	13	0	0	0	0	1	0	0	0	0
chr_4	78	96	INDEL	18	1	0	0	0	0	0	0	0	0
chr_4	16172	18637	INVDP	2465	0	0	0	1	1	0	0	1	0
chr_4	141145	141400	DUP	255	0	0	1	0	0	0	0	0	0
chr_4	141263	141565	INVDP	307	0	0	1	0	0	0	0	0	0
chr_4	148870	156153	INVDP	7283	0	1	0	0	0	0	0	0	0
chr_4	158264	158367	DUP	103	0	1	0	0	0	1	0	0	0
chr_4	160162	160302	DUP	140	0	0	0	0	0	0	1	0	0
chr_4	168762	168973	DUP	211	0	1	0	0	0	1	0	0	0
chr_4	192316	199217	DUP	10952	1	0	0	0	1	0	0	1	1
chr_4	215710	215850	DUP	140	0	0	0	0	0	0	1	0	0
chr_4	289350	335306	INV	45956	0	1	0	0	0	0	0	0	0
chr_4	294859	335054	HDR	40195	0	1	0	0	0	0	0	0	0
chr_4	309937	315192	DUP	5297	1	1	0	0	1	0	0	1	1
chr_4	319265	319631	DUP	366	0	0	0	0	0	1	0	0	0
chr_4	332208	332346	DUP	138	0	1	0	0	0	0	0	0	0
chr_4	334648	334878	DUP	230	0	1	0	0	0	0	0	0	0
chr_4	579563	579704	INVDP	141	0	0	0	0	0	1	0	0	0
chr_4	832857	833508	INVDP	658	0	0	0	0	0	1	0	0	0
chr_4	837328	837503	DUP	175	1	0	0	0	1	0	0	1	1
chr_4	844451	848777	DUP	4326	1	0	0	0	1	0	0	1	1
chr_4	849252	849414	INVDP	162	0	1	0	0	0	0	0	0	0
chr_4	852986	853613	DUP	627	0	0	0	0	0	1	0	0	0
chr_4	939700	939997	HDR	297	0	0	0	0	1	0	0	1	0
chr_4	993263	994454	DUP	1743	0	0	0	0	1	0	0	0	0
chr_4	993951	993956	CP	559	0	0	0	0	1	0	0	0	0
chr_4	1090598	1090598	INDEL	12	0	1	0	0	0	0	0	0	0
chr_4	1124500	1124537	HDR	46	1	0	0	0	0	0	0	0	0
chr_4	1403639	1416513	INVTR	12901	0	1	0	0	0	0	0	0	0
chr_4	1403640	1416513	INVDP	12900	0	0	0	0	0	1	1	0	0
chr_4	1425203	1425580	DUP	377	1	0	0	0	1	0	0	0	0
chr_4	1496356	1502636	TRA	6280	0	1	0	0	0	0	0	0	0
chr_4	1496633	1496648	INDEL	15	0	1	0	0	0	0	0	0	0
chr_4	1501372	1501399	INDEL	27	0	1	0	0	0	0	0	0	0
chr_4	1504810	1508329	INVDP	3519	0	0	0	0	1	0	0	0	0
chr_4	1508693	1509047	DUP	354	0	0	0	0	1	0	0	0	1
chr_4	1508738	1509197	INVDP	459	0	0	0	0	0	0	0	1	0
chr_4	1597443	1597868	INVDP	425	0	0	0	0	0	0	0	1	0
chr_4	1597657	1604243	INVDP	6587	0	1	0	0	0	0	0	0	0
chr_4	1597865	1602824	INVDP	4961	0	0	0	0	0	0	0	1	0
chr_4	1603130	1603841	INVDP	711	0	1	0	0	0	0	0	0	0
chr_4	1604416	1609216	INVDP	4800	1	0	0	0	1	0	0	1	1
chr_4	1606635	1606661	INDEL	26	0	0	0	0	1	0	0	1	1
chr_4	1606681	1606692	INDEL	11	0	0	0	0	1	0	0	1	1
chr_4	1609212	1610025	INVDP	813	1	0	0	0	1	0	0	1	1
chr_4	1610025	1610149	INVDP	124	1	0	0	0	1	0	0	1	1
chr_4	1621599	1622665	INVDP	1066	1	0	0	0	0	0	0	0	0
chr_4	1638407	1642140	INVTR	3733	1	0	0	0	0	0	0	0	0
chr_4	1645822	1646373	DUP	551	0	0	0	0	0	0	0	0	1
chr_4	1646371	1646873	TRA	502	1	0	0	0	0	0	0	0	0
chr_4	1646383	1666335	DUP	19952	0	0	1	1	0	0	0	0	0
chr_4	1646383	1666335	TDM	34320	0	0	0	0	0	1	0	0	0
chr_4	1646383	1666335	TDM	34317	0	0	0	0	0	0	1	0	0
chr_4	1654164	1654313	TRA	150	0	1	0	0	0	0	0	0	0
chr_4	1664892	1664892	INDEL	18	0	0	0	0	0	1	0	0	0
chr_4	1666151	1666151	INDEL	13	0	0	1	0	0	0	0	0	0
chr_4	1666151	1666151	INDEL	14	0	0	1	1	0	1	1	0	0
chr_4	1674023	1674164	DUP	141	0	0	0	0	0	0	1	0	0
chr_4	1674024	1674164	TRA	140	0	1	0	0	1	0	0	1	1
chr_4	1756915	1759887	INDEL	2972	0	0	0	0	0	0	0	0	1
chr_4	1789691	1789946	TDM	304	0	1	0	0	1	0	0	1	1
chr_4	1863265	1863836	DUP	572	1	0	0	0	1	0	0	0	0
chr_4	1901460	1904430	INDEL	2970	0	0	0	0	1	0	0	1	0
chr_4	1954872	1954887	INDEL	15	0	0	0	0	1	0	0	0	1
chr_4	1954874	1954887	INDEL	13	0	0	0	0	0	0	0	1	0
chr_4	2006280	2006715	CP	435	1	0	0	0	1	0	0	1	0
chr_4	2287627	2296841	HDR	9214	1	1	0	0	0	0	0	0	1
chr_4	2324589	2326793	DUP	2204	0	0	0	0	0	0	1	0	0
chr_4	2326793	2327758	DUP	1759	0	0	0	0	0	0	1	0	0
chr_4	2371866	2378239	INVTR	6373	0	0	0	0	1	0	0	1	1
chr_4	2377730	2378244	DUP	515	1	0	0	0	0	0	0	0	0
chr_4	2385571	2386351	INVDP	782	1	0	0	0	0	0	0	1	0
chr_4	2385573	2390948	INDEL	5375	0	1	0	0	0	0	0	0	0
chr_4	2390064	2390949	INVDP	885	1	0	0	0	1	0	0	1	0
chr_4	2400723	2400933	DUP	210	0	0	0	0	0	0	1	0	0
chr_4	2487723	2500232	INVDP	12590	0	1	0	0	0	1	0	0	0
chr_4	2735786	2741195	DUP	5409	0	1	0	0	0	1	0	0	0
chr_4	2831367	2831696	DUP	329	1	1	0	0	1	0	0	1	1
chr_4	2842512	2845269	DUP	2757	0	0	0	0	0	0	1	0	0
chr_4	2843526	2843540	CP	196	0	0	0	0	0	0	1	0	0
chr_4	2844213	2844772	CP	559	0	0	0	0	0	0	1	0	0
chr_5	1	25990	DUP	25989	0	0	0	0	0	1	0	0	0
chr_5	3809	25990	DUP	22181	0	0	0	1	0	1	0	1	0
chr_5	7353	25990	DUP	18637	0	0	1	0	0	0	0	0	0
chr_5	11697	18535	HDR	6838	0	0	1	1	0	1	0	1	0
chr_5	33179	33402	TRA	225	0	0	0	0	0	0	1	0	1
chr_5	45436	53286	INVDP	7850	0	0	0	0	0	1	0	0	0
chr_5	53030	53283	DUP	253	1	0	0	0	0	0	0	0	0
chr_5	60990	61223	HDR	233	1	0	0	0	0	0	1	0	1
chr_5	112529	113070	TRA	541	0	0	0	0	0	0	0	0	1
chr_5	247493	254447	INVDP	6954	1	0	0	0	0	0	0	0	0
chr_5	272486	272692	HDR	269	0	0	0	0	1	0	0	0	0
chr_5	272875	272875	INDEL	21	0	0	0	0	1	0	0	0	1
chr_5	272875	272875	INDEL	20	0	0	0	0	0	0	1	0	0
chr_5	340552	347589	INVDP	7038	0	0	0	0	0	0	0	0	1
chr_5	572681	573257	INVDP	576	1	0	0	0	0	0	0	0	1
chr_5	572681	573257	INVTR	576	0	0	0	0	1	0	1	0	0
chr_5	786921	787485	DUP	597	1	0	0	0	0	0	0	0	0
chr_5	869808	876405	CP	6597	0	0	0	0	0	0	1	0	0
chr_5	869817	876384	DUP	6567	0	0	0	0	0	1	0	0	0
chr_5	993445	993655	DUP	210	0	0	0	0	0	1	1	0	0
chr_5	1013349	1013824	TDM	475	1	0	0	0	0	0	0	0	0
chr_5	1013349	1013819	TDM	470	0	0	0	0	1	1	1	0	0
chr_5	1013875	1014378	TDM	503	0	0	0	0	1	1	1	0	0
chr_5	1014290	1014353	INDEL	63	1	0	0	0	0	0	0	0	0
chr_5	1111903	1114997	HDR	3094	1	0	0	0	0	0	0	0	0
chr_5	1157103	1160114	INDEL	3011	1	0	0	0	0	1	0	0	0
chr_5	1514135	1516335	INVDP	2200	1	0	0	0	0	1	0	0	0
chr_5	1516085	1516205	TRA	120	0	0	0	0	1	0	0	0	0
chr_5	1552012	1555453	DUP	3444	0	0	0	0	0	1	1	0	0
chr_5	1555396	1555408	INDEL	12	0	0	0	0	0	1	1	0	0
chr_5	1700775	1707131	TRA	6358	0	0	0	0	0	0	1	0	0
chr_5	1750326	1769228	INV	40456	0	0	0	0	0	0	1	0	0
chr_5	1971228	1971412	TRA	186	0	0	0	0	1	0	0	0	1
chr_5	2007481	2007488	CP	3447	0	0	0	0	0	0	0	0	1
chr_5	2087616	2094733	INDEL	7117	0	0	0	0	0	0	1	0	0
chr_5	2088082	2094647	DUP	6567	0	0	0	0	0	0	0	0	1
chr_5	2118041	2120262	INVDP	2221	0	0	0	0	0	0	0	0	1
chr_5	2274740	2274777	INDEL	37	0	0	0	0	0	1	0	0	0
chr_5	2577524	2578088	INVDP	569	0	0	0	0	0	0	1	0	1
chr_5	2603684	2613170	INVDP	15059	1	0	0	0	1	0	0	0	0
chr_5	2604996	2605007	CP	5600	1	0	0	0	1	0	0	0	0
chr_5	2677371	2700049	INVDP	22678	0	0	0	1	0	0	0	0	0
chr_5	2677371	2696325	INVDP	19542	0	0	0	0	0	1	0	0	0
chr_5	2677371	2696346	INVTR	19568	0	0	0	0	0	0	0	1	0
chr_5	2689618	2689636	INDEL	18	0	0	0	1	0	1	0	1	0
chr_5	2689644	2689655	INDEL	11	0	0	0	1	0	1	0	1	0
chr_5	2690676	2691163	CP	1142	0	0	0	1	0	1	0	0	0
chr_5	2690676	2691163	CP	1143	0	0	0	0	0	0	0	1	0
chr_5	2690975	2690975	INDEL	16	0	0	0	1	0	1	0	1	0
chr_5	2691107	2691127	INDEL	20	0	0	0	1	0	1	0	1	0
chr_5	2691125	2691125	INDEL	17	0	0	0	0	0	0	0	0	1
chr_5	2691127	2691140	INDEL	13	0	0	0	1	0	1	0	1	0
chr_5	2691140	2691158	INDEL	18	0	0	0	1	0	1	0	1	0
chr_5	2696347	2699939	INDEL	3592	0	0	0	1	0	0	0	0	0
chr_6	1	115	INVTR	114	0	0	0	0	0	0	1	0	0
chr_6	8651	8810	DUP	159	1	0	0	0	0	0	0	0	0
chr_6	11487	12230	TRA	743	0	0	0	0	0	0	1	0	0
chr_6	11511	12230	INVDP	719	0	1	0	0	0	0	0	0	0
chr_6	12621	13419	TRA	1051	1	0	0	0	0	0	0	0	0
chr_6	13315	13318	INDEL	248	1	0	0	0	0	0	0	0	0
chr_6	215694	219040	INVDP	3346	0	0	0	0	0	0	1	0	0
chr_6	218268	222616	DUP	4348	1	0	0	0	0	0	0	0	0
chr_6	296368	300848	INVDP	4503	0	0	0	0	0	0	1	0	0
chr_6	297598	297598	INDEL	14	0	0	0	0	0	0	1	0	0
chr_6	312220	313131	HDR	940	0	0	0	0	0	0	1	0	0
chr_6	402633	402636	HDR	360	1	0	0	0	1	0	0	0	0
chr_6	405807	406311	CP	504	1	0	0	0	0	0	0	0	0
chr_6	442782	442915	INVTR	133	1	0	0	0	0	0	0	0	0
chr_6	445667	446226	INVDP	573	1	0	0	0	0	0	0	0	0
chr_6	446239	446483	TRA	244	1	0	0	0	1	0	0	0	0
chr_6	453001	453114	INVDP	117	0	0	0	0	0	0	1	0	0
chr_6	453129	453420	DUP	295	0	1	0	0	0	0	0	0	0
chr_6	611547	612369	INVTR	822	0	0	0	0	1	0	0	0	0
chr_6	612023	612062	INDEL	39	0	0	0	0	1	0	0	0	0
chr_6	690588	703151	INVDP	12563	0	1	1	1	0	1	1	0	0
chr_6	693064	697540	INVDP	4482	0	0	0	0	1	0	0	0	0
chr_6	705828	706500	INVDP	672	0	0	0	0	1	0	0	0	0
chr_6	706901	707174	DUP	273	0	1	1	1	0	1	1	0	0
chr_6	779947	786971	DUP	7024	0	1	1	1	0	1	1	0	1
chr_6	781578	781740	INVTR	162	1	0	0	0	0	0	0	0	0
chr_6	895618	897874	TRA	2256	0	1	0	0	0	0	0	0	0
chr_6	897660	897676	INDEL	16	0	1	0	0	0	0	0	0	0
chr_6	1124713	1125537	INVTR	824	0	0	0	0	1	0	0	0	0
chr_6	1125390	1125409	INDEL	19	0	0	0	0	1	0	0	0	0
chr_6	1125398	1125537	DUP	143	1	0	0	0	0	0	0	0	0
chr_6	1241708	1242062	DUP	354	1	0	0	0	0	0	0	0	0
chr_6	1243846	1244223	TRA	377	1	0	0	0	0	0	0	0	0
chr_6	1257490	1257490	INDEL	51	1	0	0	0	0	0	0	0	0
chr_6	1257490	1257490	INDEL	48	0	1	0	0	0	0	0	0	0
chr_6	1257490	1257490	INDEL	56	0	0	0	1	0	0	0	0	0
chr_6	1257490	1257490	INDEL	60	0	0	0	0	1	0	0	0	0
chr_6	1377744	1378117	TRA	375	0	1	0	1	0	0	0	0	0
chr_6	1420965	1421716	INVDP	767	0	1	0	0	0	0	0	0	0
chr_6	1430821	1431145	DUP	324	0	1	0	0	0	0	0	0	0
chr_6	1436861	1436978	INVDP	117	0	1	0	1	0	0	0	0	0
chr_6	1442310	1442644	DUP	334	1	0	0	0	0	0	0	0	0
chr_6	1457290	1457624	DUP	334	1	0	0	0	0	0	0	0	0
chr_6	1459829	1461713	INVDP	1884	0	1	0	1	0	0	0	0	0
chr_6	1461704	1465412	INVDP	3708	0	1	0	1	0	0	0	0	0
chr_6	1485718	1485718	INDEL	12	0	1	0	1	0	0	0	0	0
chr_6	1485741	1485741	INDEL	36	0	0	0	0	1	0	0	0	0
chr_6	1868820	1869253	CP	433	1	0	0	0	1	0	0	0	0
chr_6	1905929	1905941	CP	906	0	1	0	0	0	0	0	0	0
chr_6	1922136	1928935	INVTR	6801	0	0	0	1	0	0	0	0	0
chr_6	1933250	1947056	TRA	13826	1	0	0	0	0	0	0	0	0
chr_6	1933250	1933522	INVDP	273	0	1	0	1	0	0	0	0	0
chr_6	2031161	2032188	TRA	1027	1	1	0	0	1	0	1	0	0
chr_6	2031161	2037449	TRA	6655	0	0	0	1	0	0	0	0	0
chr_6	2032189	2032206	HDR	388	0	0	0	1	0	0	0	0	0
chr_6	2046221	2046236	CP	169	0	0	1	0	0	0	0	0	0
chr_6	2049043	2049618	CP	575	1	0	0	0	0	0	0	0	0
chr_6	2049043	2049530	CP	487	0	1	0	0	0	0	0	0	0
chr_6	2049500	2049561	INDEL	61	0	1	0	0	0	0	0	0	0
chr_6	2061697	2061981	DUP	286	1	0	0	0	0	0	0	0	0
chr_6	2061697	2061981	DUP	285	0	0	0	0	1	0	0	0	0
chr_6	2066408	2069563	INVDP	3155	0	1	0	0	0	0	0	0	0
chr_6	2077119	2078226	INVTR	1107	0	0	1	0	0	0	0	0	0
chr_6	2077294	2078077	DUP	783	0	0	0	0	0	1	1	0	0
chr_6	2078229	2082695	INVTR	4478	0	0	0	0	0	1	1	0	0
chr_6	2078639	2078639	INDEL	12	0	0	0	0	0	1	1	0	0
chr_6	2158463	2162038	INVDP	3587	0	1	0	0	0	0	0	0	0
chr_6	2158463	2162038	INVDP	3584	0	0	1	0	0	1	0	0	0
chr_6	2158463	2162038	INVDP	3582	0	0	0	1	0	0	0	0	0
chr_6	2158463	2162038	INVDP	3586	0	0	0	0	0	0	0	0	1
chr_6	2158465	2162038	DUP	3603	0	0	0	0	0	0	1	0	0
chr_6	2158865	2158865	INDEL	19	0	0	0	0	0	0	1	0	0
chr_6	2161350	2161350	INDEL	11	0	1	1	1	0	1	1	0	1
chr_6	2161693	2161720	INDEL	27	0	1	1	1	0	1	0	0	1
chr_6	2167125	2167283	INVTR	159	1	1	0	1	0	0	0	0	0
chr_6	2169644	2170548	DUP	904	0	1	1	1	0	1	1	0	1
chr_6	2204840	2210363	INVTR	5524	0	1	0	0	0	0	0	0	0
chr_6	2210429	2214772	DUP	4343	0	1	0	0	0	0	0	0	0
chr_6	2214773	2217115	INVDP	2342	0	1	0	0	0	0	0	0	0
chr_6	2217111	2219136	DUP	2025	0	1	0	0	0	0	0	0	0
chr_6	2219145	2226377	INVTR	7234	0	1	0	0	0	0	0	0	0
chr_6	2319265	2319268	INDEL	3528	0	0	0	0	0	1	0	0	0
chr_6	2369208	2369936	HDR	3226	1	0	0	0	0	0	0	0	0
chr_6	2389681	2389844	DUP	163	0	0	0	0	1	0	0	0	0
chr_6	2389696	2389843	INVTR	153	0	0	1	0	0	1	1	0	0
chr_6	2394822	2398156	INVDP	3334	1	0	0	0	0	0	0	0	0
chr_6	2437619	2437759	DUP	140	0	0	0	1	0	0	0	0	0
chr_6	2438308	2438463	DUP	156	0	1	1	0	0	1	0	0	1
chr_6	2499984	2500157	INVDP	174	0	1	1	1	0	1	0	0	1
chr_6	2502121	2503085	INVDP	964	1	0	0	0	0	0	0	0	0
chr_6	2508133	2508428	INVDP	295	0	0	0	0	0	0	1	0	0
chr_6	2508141	2508430	INVDP	289	0	1	1	1	0	1	0	0	1
chr_6	2512172	2517564	INVDP	5392	0	0	0	0	0	0	0	0	1
chr_6	2513176	2513196	INDEL	20	0	0	0	0	0	0	0	0	1
chr_6	2513238	2513265	INDEL	27	0	0	0	0	0	0	0	0	1
chr_6	2515766	2515766	INDEL	21	0	0	0	0	0	0	0	0	1
chr_6	2516049	2516148	HDR	99	0	0	0	0	0	0	0	0	1
chr_6	2516149	2517564	INVDP	1415	0	1	0	1	0	0	0	0	0
chr_6	2517565	2518728	INVDP	1163	0	0	1	0	0	1	0	0	0
chr_6	2521977	2525324	DUP	3347	0	0	0	0	0	0	0	0	1
chr_6	2525324	2525846	INVDP	522	0	0	1	0	0	0	0	0	0
chr_6	2525846	2528432	TRA	2864	0	1	0	1	1	0	0	0	0
chr_6	2525846	2528432	INVDP	2586	0	0	0	0	0	0	1	0	0
chr_6	2526515	2526518	INDEL	273	0	1	0	1	1	0	0	0	0
chr_6	2532479	2536826	DUP	4348	0	0	1	0	0	0	0	0	1
chr_6	2562686	2563217	INVTR	544	0	0	0	0	1	0	0	0	0
chr_6	2562880	2562880	INDEL	12	0	0	0	0	1	0	0	0	0
chr_6	2563052	2563228	DUP	177	1	0	0	0	1	0	0	0	0
chr_6	2661213	2661484	INVDP	271	0	0	0	0	1	0	0	0	0
chr_6	2676199	2685496	INVTR	9315	0	0	0	0	0	0	1	0	0
chr_6	2700749	2700870	INVTR	121	0	0	0	0	0	0	1	0	0
chr_7	9085	21757	INVTR	12672	0	0	0	0	1	0	0	1	0
chr_7	23858	24028	TRA	171	0	0	0	0	1	0	0	1	0
chr_7	25424	26183	DUP	781	1	0	0	0	0	0	1	0	0
chr_7	25699	25699	INDEL	12	1	0	0	0	0	0	1	0	0
chr_7	25714	26175	TRA	464	0	0	0	0	1	0	0	1	0
chr_7	26257	26370	TRA	114	1	1	0	0	1	0	1	0	0
chr_7	26802	27586	INVTR	784	0	0	0	0	1	0	0	1	0
chr_7	28291	28291	INDEL	12	1	1	0	0	1	0	1	1	0
chr_7	69856	76180	INVDP	6334	0	0	0	0	0	0	0	1	0
chr_7	79757	81694	TRA	1937	0	0	0	0	1	0	0	0	0
chr_7	89656	90030	TDM	374	1	0	0	0	0	0	0	0	0
chr_7	89657	90216	TDM	559	0	1	0	0	0	0	0	0	0
chr_7	184607	184721	INVDP	114	0	0	1	0	0	1	0	0	1
chr_7	279586	281214	CP	1628	0	1	0	0	0	0	0	0	0
chr_7	529051	529051	INDEL	12	0	0	0	0	1	0	0	0	0
chr_7	577451	583724	INVTR	6332	0	1	0	0	0	0	0	0	0
chr_7	578694	578694	INDEL	27	0	1	0	0	0	0	0	0	0
chr_7	582762	582762	INDEL	20	0	1	0	0	0	0	0	0	0
chr_7	633967	633973	CP	393	0	0	0	0	1	0	0	0	0
chr_7	711437	711583	TRA	146	0	1	1	0	0	1	0	0	1
chr_7	717743	720865	TRA	3122	0	0	0	0	1	0	0	0	0
chr_7	717749	720128	INVDP	2379	0	1	1	0	0	1	1	0	0
chr_7	720871	725131	DUP	4260	0	1	1	0	1	1	1	0	1
chr_7	726436	730288	INVDP	3852	1	1	0	0	1	0	0	0	0
chr_7	726436	730286	DUP	4935	0	1	0	0	0	0	0	0	0
chr_7	726436	730294	TRA	3859	0	0	0	0	1	0	0	0	0
chr_7	726436	730288	INVTR	3852	0	0	0	0	0	0	1	0	0
chr_7	728189	730284	INVDP	2095	0	0	1	0	0	1	0	0	1
chr_7	729185	730286	DUP	1101	1	0	0	0	1	0	1	0	0
chr_7	732148	732683	INVTR	536	0	0	0	0	1	0	0	0	0
chr_7	732905	732905	INDEL	14	0	0	1	0	0	0	0	0	0
chr_7	732905	732905	INDEL	24	0	0	0	0	1	0	0	0	0
chr_7	732905	732905	INDEL	22	0	0	0	0	0	1	0	0	0
chr_7	732905	732905	INDEL	20	0	0	0	0	0	0	1	0	1
chr_7	786440	793528	CP	7088	0	1	1	0	0	1	1	0	1
chr_7	805947	806289	INVDP	342	0	0	1	0	0	0	0	0	0
chr_7	822279	822418	INVDP	139	0	0	0	0	1	0	0	0	0
chr_7	822279	822418	INVTR	139	0	0	0	0	0	0	0	0	1
chr_7	830063	830839	INVDP	776	1	0	0	0	0	0	0	0	0
chr_7	830063	830839	INVTR	776	0	1	0	0	1	0	1	0	0
chr_7	944188	944327	TRA	140	0	1	0	0	0	0	0	0	0
chr_7	1158856	1159089	DUP	233	0	0	0	0	0	1	0	0	0
chr_7	1189339	1189626	INVDP	307	1	0	0	0	0	0	0	0	0
chr_7	1189339	1189626	INVTR	307	0	1	0	0	1	0	0	0	0
chr_7	1189552	1189552	INDEL	14	1	1	0	0	1	0	0	0	0
chr_7	1189685	1190007	DUP	327	0	0	1	0	0	1	1	0	1
chr_7	1190001	1190141	INVDP	140	0	1	1	0	0	0	0	0	1
chr_7	1190001	1190141	TRA	140	0	0	0	0	0	1	0	0	0
chr_7	1219288	1221252	DUP	1964	0	0	0	0	1	0	0	0	0
chr_7	1368529	1369318	INVDP	823	0	0	0	0	0	0	1	0	0
chr_7	1368529	1369318	INVDP	813	0	0	0	0	0	0	0	0	1
chr_7	1646545	1661094	DUP	14549	1	1	0	0	0	0	0	0	0
chr_7	1646545	1659034	DUP	13807	1	0	0	0	0	0	0	0	0
chr_7	1646545	1661094	DUP	14553	0	0	0	1	0	0	0	0	0
chr_7	1648313	1652802	DUP	4489	0	0	0	0	0	0	0	0	1
chr_7	1648810	1652802	DUP	3992	0	0	1	0	0	0	0	0	0
chr_7	1649517	1652802	DUP	3285	0	0	0	0	0	0	0	1	0
chr_7	1651984	1653382	CP	2800	1	0	0	0	0	0	0	0	0
chr_7	1652440	1654851	HDR	2411	0	0	0	0	0	0	1	0	0
chr_7	1652494	1652510	INDEL	16	1	0	0	0	0	0	0	0	0
chr_7	1652515	1652552	INDEL	37	1	0	0	0	0	0	0	0	0
chr_7	1654837	1660068	DUP	5231	0	0	1	0	0	0	0	0	0
chr_7	1654837	1658383	DUP	3546	0	0	0	0	0	0	0	1	0
chr_7	1654837	1657028	DUP	2191	0	0	0	0	0	0	0	0	1
chr_7	1745903	1753137	INVDP	7234	1	1	0	0	0	0	1	0	0
chr_7	1745903	1749888	INVDP	3985	0	0	0	0	1	0	0	0	0
chr_7	1746593	1747403	CP	810	1	1	0	0	1	0	1	0	0
chr_7	1747405	1753137	DUP	5732	1	1	0	0	1	0	1	0	0
chr_7	1749874	1750772	CP	898	1	1	0	0	1	0	1	0	0
chr_7	1749887	1750594	INVDP	707	1	1	0	0	1	0	1	0	0
chr_7	1750130	1750147	INDEL	17	1	1	0	0	1	0	1	0	0
chr_7	1812898	1818149	INVTR	5251	0	0	0	0	0	1	0	0	0
chr_7	2060014	2060014	INDEL	18	0	1	0	0	0	0	0	0	0
chr_7	2060014	2060014	INDEL	22	0	0	1	0	0	0	0	0	0
chr_7	2060014	2060014	INDEL	21	0	0	0	1	0	0	1	0	0
chr_7	2060014	2060014	INDEL	24	0	0	0	0	0	1	0	0	0
chr_7	2060027	2060027	INDEL	11	0	1	1	1	0	1	0	0	0
chr_7	2060027	2060027	INDEL	29	0	0	0	0	1	0	0	0	0
chr_7	2060027	2060027	INDEL	12	0	0	0	0	0	0	1	0	0
chr_7	2060027	2060027	INDEL	33	0	0	0	0	0	0	0	0	1
chr_7	2202725	2209045	HDR	7108	0	0	1	0	0	0	0	1	0
chr_7	2202725	2209045	HDR	7109	0	0	0	1	0	0	0	0	0
chr_7	2202725	2209045	HDR	7110	0	0	0	0	1	1	0	0	0
chr_7	2202725	2209045	HDR	7112	0	0	0	0	0	0	1	0	0
chr_7	2316662	2318400	TRA	1738	0	0	0	0	1	0	0	0	0
chr_7	2331844	2333808	INVTR	1964	0	1	0	0	0	0	0	0	0
chr_7	2331844	2333808	INVDP	1964	0	0	0	0	1	0	0	0	0
chr_7	2352328	2352328	INDEL	14	0	0	0	0	1	0	0	0	0
chr_7	2352328	2352328	INDEL	12	0	0	0	0	0	0	0	1	0
chr_7	2437394	2442645	DUP	5251	0	1	1	1	0	0	1	0	1
chr_7	2483502	2484598	HDR	1098	0	0	0	0	0	0	0	1	0
chr_7	2519716	2519827	INVDP	111	0	0	0	0	0	0	0	1	0
chr_7	2519839	2519980	INVTR	141	0	0	0	0	1	0	0	0	0
chr_7	2520652	2520814	INVTR	162	0	0	0	0	1	0	0	0	0
chr_7	2529021	2533244	DUP	4223	0	0	0	0	1	0	0	0	0
chr_7	2570488	2570597	INVDP	109	1	1	0	0	0	0	1	0	0
chr_7	2570488	2570597	INVTR	109	0	0	0	0	1	0	0	0	0
chr_7	2574929	2575394	INVDP	465	0	0	0	0	0	0	0	1	0
chr_7	2575078	2575409	TRA	331	0	0	0	0	1	0	0	0	0
chr_7	2580585	2580693	INVDP	108	1	1	0	0	0	0	0	0	0
chr_7	2580585	2580693	INVTR	108	0	0	0	0	1	0	0	0	0
chr_7	2581907	2582048	INVDP	141	0	1	0	0	0	0	0	0	0
chr_8	92	103	INDEL	11	0	0	0	0	1	0	0	0	0
chr_8	136	2783	INVDP	2647	0	0	1	1	1	0	0	0	0
chr_8	313864	317689	CP	3825	0	0	0	0	0	1	1	0	0
chr_8	339996	348244	DUP	8248	0	0	0	0	0	1	0	0	0
chr_8	348316	355687	DUP	7756	0	0	0	0	0	1	0	0	0
chr_8	348316	355687	DUP	7750	0	0	0	0	0	1	0	0	0
chr_8	348316	355687	DUP	7720	0	0	0	0	0	1	0	0	0
chr_8	353461	353584	HDR	635	0	0	0	0	0	1	0	0	0
chr_8	376458	382385	INVDP	5927	1	0	0	0	0	0	0	0	0
chr_8	864970	865759	DUP	789	0	1	1	1	0	0	1	0	0
chr_8	865796	870906	DUP	5110	1	0	0	0	0	0	0	0	0
chr_8	870898	871424	DUP	526	0	1	1	1	0	0	1	0	0
chr_8	931401	934555	DUP	3154	0	1	1	1	0	1	0	0	0
chr_8	1189951	1190114	INVDP	165	1	0	0	0	0	0	0	0	0
chr_8	1202586	1202694	DUP	108	0	1	1	1	0	1	0	0	0
chr_8	1347673	1347965	INVTR	294	1	0	0	0	0	0	0	0	0
chr_8	1351773	1352173	INVDP	400	0	1	1	1	1	1	0	1	0
chr_8	1715087	1715536	DUP	449	1	0	0	0	0	0	0	0	0
chr_8	2008439	2008459	CP	636	0	0	0	0	0	0	1	0	0
chr_8	2013142	2020069	TRA	13379	0	0	0	0	1	0	0	0	0
chr_8	2016237	2016237	HDR	5594	0	0	0	0	1	0	0	0	0
chr_8	2016238	2020069	TRA	4689	0	0	0	1	0	0	0	0	0
chr_8	2018531	2018543	CP	871	0	0	0	1	1	0	0	0	0
chr_8	2076319	2077099	DUP	805	0	1	0	0	0	0	0	0	0
chr_8	2076943	2076943	INDEL	15	0	1	0	0	0	0	0	0	0
chr_8	2149929	2150302	TDM	373	0	1	0	0	0	0	0	0	0
chr_8	2150230	2150484	TDM	475	0	1	0	0	0	0	0	0	0
chr_8	2220736	2221929	INVDP	1193	0	1	0	0	0	1	0	0	0
chr_8	2228734	2229470	DUP	736	0	0	0	1	0	0	0	0	0
chr_8	2262927	2263030	INVDP	103	0	0	0	0	1	0	0	0	0
chr_9	5861	10997	INVDP	5136	0	0	0	0	0	0	0	0	1
chr_9	49315	49622	TRA	307	1	0	1	0	1	1	1	1	1
chr_9	49630	56060	TRA	6430	1	1	0	0	0	1	0	1	0
chr_9	96408	100807	INVTR	4402	0	0	0	0	0	0	1	0	1
chr_9	101477	101698	INVTR	221	0	1	0	0	0	0	0	0	0
chr_9	104011	104647	INVDP	640	0	0	0	1	0	1	0	1	0
chr_9	104018	105042	INVDP	1024	0	0	0	1	0	1	0	0	0
chr_9	104018	109240	TRA	5226	0	0	0	1	0	1	0	0	0
chr_9	109538	127340	INVTR	17802	0	1	0	0	0	0	0	1	1
chr_9	114584	119572	CP	4988	0	0	0	0	0	0	0	1	1
chr_9	114599	123065	HDR	8466	0	1	0	0	0	0	0	0	0
chr_9	118682	119557	INVDP	876	0	1	0	0	0	0	0	0	0
chr_9	119558	127340	INVTR	8712	0	0	1	1	0	1	0	0	0
chr_9	120519	123065	HDR	3498	0	0	1	1	0	1	0	1	1
chr_9	123069	127340	DUP	4271	0	1	0	0	0	0	0	0	0
chr_9	123448	123555	INDEL	107	0	1	0	0	0	0	0	0	0
chr_9	154383	155145	INVDP	762	1	1	1	1	1	0	0	1	1
chr_9	212790	212790	INDEL	18	0	0	0	1	0	0	0	0	0
chr_9	212790	212790	INDEL	12	0	0	0	0	0	0	0	0	1
chr_9	254100	254277	INVTR	177	1	0	0	0	0	0	0	0	0
chr_9	254100	254272	INDEL	172	0	0	1	0	0	0	0	0	0
chr_9	297720	302029	CP	4309	0	0	0	0	1	1	1	0	1
chr_9	309783	315772	DUP	5989	1	0	0	0	0	0	0	0	1
chr_9	342450	348804	INVDP	6355	1	0	0	0	0	0	0	0	0
chr_9	342450	348807	DUP	6358	0	0	0	1	1	0	0	1	0
chr_9	383973	385715	DUP	1742	1	0	0	0	0	0	0	0	0
chr_9	389574	390452	INVDP	878	1	0	1	0	0	1	1	0	0
chr_9	390453	395543	INVDP	5111	1	0	0	0	1	0	0	1	0
chr_9	395076	395076	INDEL	11	1	0	0	0	1	0	0	1	0
chr_9	405187	406003	TRA	816	0	0	1	0	0	0	0	0	0
chr_9	471958	472892	INVDP	934	0	0	1	0	1	0	0	1	0
chr_9	472787	472892	INVDP	105	0	1	0	1	0	1	1	0	0
chr_9	711282	711294	CP	3502	0	0	0	0	1	0	0	0	0
chr_9	771483	771789	DUP	306	1	0	0	0	0	0	0	0	1
chr_9	831862	834831	INDEL	2969	0	0	0	0	1	0	0	1	0
chr_9	870838	870846	CP	589	0	0	0	0	0	1	0	0	0
chr_9	1028983	1029925	TRA	942	0	0	0	0	0	1	1	0	0
chr_9	1029781	1029798	INDEL	17	0	0	0	0	0	1	1	0	0
chr_9	1043294	1046262	DUP	2969	0	0	1	0	1	0	0	1	0
chr_9	1043294	1046262	TRA	2969	0	0	0	1	0	0	0	0	0
chr_9	1043904	1044253	INVDP	349	0	0	0	0	0	0	1	0	0
chr_9	1046262	1047783	DUP	1521	1	0	1	0	1	0	0	1	0
chr_9	1047557	1047769	DUP	212	0	0	0	0	0	0	1	0	0
chr_9	1234157	1234268	DUP	111	0	1	0	1	0	1	1	0	0
chr_9	1238273	1240748	INVDP	2475	0	0	0	1	0	0	0	0	0
chr_9	1345430	1345746	INDEL	316	0	0	0	1	0	0	0	0	0
chr_9	1367000	1367706	DUP	706	0	1	0	0	0	1	1	0	0
chr_9	1399602	1407679	DUP	8077	1	1	0	1	1	0	0	0	1
chr_9	1399602	1401234	DUP	1632	0	1	0	1	0	1	1	0	0
chr_9	1399602	1402597	DUP	2995	0	1	0	1	0	0	1	0	0
chr_9	1399602	1400422	DUP	820	0	0	1	0	0	0	0	0	0
chr_9	1400513	1402117	HDR	2412	0	0	0	0	1	0	0	0	0
chr_9	1401631	1401938	DUP	307	0	1	0	1	0	0	0	0	0
chr_9	1402118	1407679	DUP	5561	0	1	0	1	0	1	1	0	0
chr_9	1403430	1407679	DUP	4249	0	1	0	1	0	0	1	0	0
chr_9	1783586	1784016	DUP	436	0	1	0	0	0	0	0	0	0
chr_9	1861762	1862227	TDM	465	0	1	0	0	0	0	0	0	0
chr_9	2007269	2012846	INVDP	5593	1	1	0	1	0	0	1	0	0
chr_9	2007269	2012846	INVDP	5578	0	0	1	0	1	1	0	1	1
chr_9	2037833	2038481	INVDP	654	0	1	0	1	0	1	1	0	0
