# Supplementary material for: Machine-learning predicts genomic determinants of meiosis-driven structural variation in a eukaryotic pathogen
Source: Nat Commun. 2021 Jun 10;12:3551. doi: 10.1038/s41467-021-23862-x (PMC8192914; doi:10.1038/s41467-021-23862-x)
Supplement: Supplementary file 14 — Supplementary Data 10 [file 41467_2021_23862_MOESM14_ESM.csv]

Supplementary Data 10: Confusion matrix of each trained model model applied to the progeny dataset for each type of structural variant
structural_variant	model	number	category
CP	RF	2499	true_negative
CP	RF	1419	false_positive
DUP	RF	3040	true_negative
DUP	RF	747	false_positive
HDR	RF	1466	true_negative
HDR	RF	2439	false_positive
INDEL	RF	0	true_negative
INDEL	RF	3801	false_positive
INV	RF	3989	true_negative
INV	RF	0	false_positive
INVTR	RF	2812	true_negative
INVTR	RF	1082	false_positive
INVDP	RF	3054	true_negative
INVDP	RF	690	false_positive
TRA	RF	2865	true_negative
TRA	RF	1061	false_positive
TDM	RF	3931	true_negative
TDM	RF	30	false_positive
CP	GLM	2486	true_negative
CP	GLM	1432	false_positive
DUP	GLM	3109	true_negative
DUP	GLM	678	false_positive
HDR	GLM	1465	true_negative
HDR	GLM	2440	false_positive
INDEL	GLM	16	true_negative
INDEL	GLM	3785	false_positive
INV	GLM	3957	true_negative
INV	GLM	32	false_positive
INVTR	GLM	2964	true_negative
INVTR	GLM	930	false_positive
INVDP	GLM	3164	true_negative
INVDP	GLM	580	false_positive
TRA	GLM	3050	true_negative
TRA	GLM	876	false_positive
TDM	GLM	3935	true_negative
TDM	GLM	26	false_positive
CP	ADA	2480	true_negative
CP	ADA	1438	false_positive
DUP	ADA	3032	true_negative
DUP	ADA	755	false_positive
HDR	ADA	1443	true_negative
HDR	ADA	2462	false_positive
INDEL	ADA	0	true_negative
INDEL	ADA	3801	false_positive
INV	ADA	3989	true_negative
INV	ADA	0	false_positive
INVTR	ADA	2808	true_negative
INVTR	ADA	1086	false_positive
INVDP	ADA	3050	true_negative
INVDP	ADA	694	false_positive
TRA	ADA	2790	true_negative
TRA	ADA	1136	false_positive
TDM	ADA	3931	true_negative
TDM	ADA	30	false_positive
CP	GBM	2374	true_negative
CP	GBM	1544	false_positive
DUP	GBM	2986	true_negative
DUP	GBM	801	false_positive
HDR	GBM	1344	true_negative
HDR	GBM	2561	false_positive
INDEL	GBM	0	true_negative
INDEL	GBM	3801	false_positive
INV	GBM	3989	true_negative
INV	GBM	0	false_positive
INVTR	GBM	2790	true_negative
INVTR	GBM	1104	false_positive
INVDP	GBM	3042	true_negative
INVDP	GBM	702	false_positive
TRA	GBM	2830	true_negative
TRA	GBM	1096	false_positive
TDM	GBM	3908	true_negative
TDM	GBM	53	false_positive
CP	RF	17	false_negative
CP	RF	59	true_positive
DUP	RF	43	false_negative
DUP	RF	164	true_positive
HDR	RF	23	false_negative
HDR	RF	66	true_positive
INDEL	RF	0	false_negative
INDEL	RF	193	true_positive
INV	RF	5	false_negative
INV	RF	0	true_positive
INVTR	RF	11	false_negative
INVTR	RF	89	true_positive
INVDP	RF	47	false_negative
INVDP	RF	203	true_positive
TRA	RF	4	false_negative
TRA	RF	64	true_positive
TDM	RF	30	false_negative
TDM	RF	3	true_positive
CP	GLM	19	false_negative
CP	GLM	57	true_positive
DUP	GLM	51	false_negative
DUP	GLM	156	true_positive
HDR	GLM	23	false_negative
HDR	GLM	66	true_positive
INDEL	GLM	2	false_negative
INDEL	GLM	191	true_positive
INV	GLM	5	false_negative
INV	GLM	0	true_positive
INVTR	GLM	18	false_negative
INVTR	GLM	82	true_positive
INVDP	GLM	64	false_negative
INVDP	GLM	186	true_positive
TRA	GLM	9	false_negative
TRA	GLM	59	true_positive
TDM	GLM	31	false_negative
TDM	GLM	2	true_positive
CP	ADA	16	false_negative
CP	ADA	60	true_positive
DUP	ADA	43	false_negative
DUP	ADA	164	true_positive
HDR	ADA	19	false_negative
HDR	ADA	70	true_positive
INDEL	ADA	0	false_negative
INDEL	ADA	193	true_positive
INV	ADA	5	false_negative
INV	ADA	0	true_positive
INVTR	ADA	12	false_negative
INVTR	ADA	88	true_positive
INVDP	ADA	47	false_negative
INVDP	ADA	203	true_positive
TRA	ADA	3	false_negative
TRA	ADA	65	true_positive
TDM	ADA	31	false_negative
TDM	ADA	2	true_positive
CP	GBM	16	false_negative
CP	GBM	60	true_positive
DUP	GBM	35	false_negative
DUP	GBM	172	true_positive
HDR	GBM	18	false_negative
HDR	GBM	71	true_positive
INDEL	GBM	0	false_negative
INDEL	GBM	193	true_positive
INV	GBM	5	false_negative
INV	GBM	0	true_positive
INVTR	GBM	12	false_negative
INVTR	GBM	88	true_positive
INVDP	GBM	45	false_negative
INVDP	GBM	205	true_positive
TRA	GBM	3	false_negative
TRA	GBM	65	true_positive
TDM	GBM	28	false_negative
TDM	GBM	5	true_positive
