# Supplementary material for: Machine-learning predicts genomic determinants of meiosis-driven structural variation in a eukaryotic pathogen
Source: Nat Commun. 2021 Jun 10;12:3551. doi: 10.1038/s41467-021-23862-x (PMC8192914; doi:10.1038/s41467-021-23862-x)
Supplement: Supplementary file 15 — Supplementary Data 11 [file 41467_2021_23862_MOESM15_ESM.csv]

Supplementary Data 11: Table with the 30 sequence metrics used for modelling indels mapped in the Arabidopsis thaliana Col-0 reference genome.
chr	start	stop	DHH	DTA	DTB	DTC	DTH	DTM	DTP	DTT	DTX	DXX	DYC	RII	RIJ	RIX	RLB	RLC	RLG	RLX	RSX	RXX	RYN	XXX	nested	gene	TE	GC	cM	core	accessory	NLR	CP	DUP	HDR	INDEL	INV	INVDP	INVTR	TDM	TRA
Chr1	0	30000	1	0	0	0	0	0	0	0	0	0	0	0	0	0	0	1	0	0	0	0	0	0	1	0.4666667	0.0702667	0.3417	0	0.4665333	0	0	0	1	0	1	1	1	0	0	0
Chr1	30000	60000	0	1	0	0	0	0	0	0	0	0	0	0	0	0	0	0	0	0	0	0	0	0	0	0.6357	0.0300333	0.364	0	0.6278667	0	0	0	0	0	1	0	0	0	0	0
Chr1	60000	90000	1	0	0	0	0	0	0	0	0	0	0	0	0	1	0	0	0	0	0	0	0	0	0	0.5144666	0.0385	0.351567	0	0.332	0.1788333	0	1	0	1	1	0	0	0	0	0
Chr1	90000	120000	0	0	0	0	0	0	0	0	0	0	0	0	0	0	0	0	0	0	0	0	0	0	0	0.631	0	0.379367	0	0.6082667	0.02	0	1	0	1	1	0	0	0	0	0
Chr1	120000	150000	0	0	0	0	0	0	0	0	0	0	0	0	0	0	0	0	0	0	0	0	0	0	0	0.7611333	0	0.379833	0.1	0.7608666	0	0	0	0	1	1	0	0	0	0	0
Chr1	150000	180000	0	0	0	0	0	0	0	0	0	0	0	0	0	1	0	0	0	0	0	0	0	0	0	0.6285333	0.0029333	0.380467	0.4	0.5740666	0	0	1	0	0	1	0	0	0	0	0
Chr1	180000	210000	1	0	0	0	0	1	0	0	0	0	0	0	0	0	0	0	0	0	0	0	0	0	0	0.654	0.0599	0.366033	0.366666666666667	0.6536667	0	0	0	0	0	1	0	0	0	1	0
Chr1	210000	240000	0	0	0	0	0	1	0	0	0	0	0	0	0	0	0	0	0	0	0	0	0	0	0	0.7031667	0.0132667	0.377	0.3	0.7029333	0	0	0	0	0	1	0	0	0	0	0
Chr1	240000	270000	1	0	0	0	0	1	1	0	0	0	0	0	0	0	0	0	0	0	0	0	0	0	0	0.7040333	0.0760667	0.3704	0.333333333333333	0.7037666	0	0	0	0	1	1	0	0	0	0	0
Chr1	270000	300000	0	0	0	0	0	0	0	0	0	0	0	0	0	0	0	0	0	0	0	0	0	0	0	0.8487667	0	0.3958	0.166666666666667	0.8484667	0	0	0	0	0	1	0	0	0	1	0
Chr1	300000	330000	0	0	0	0	0	0	0	0	0	0	0	0	0	1	0	0	0	0	0	0	0	0	0	0.883	0.0018667	0.399067	0.0333333333333333	0.8779	0	0	1	0	0	1	0	0	0	0	0
Chr1	330000	360000	0	0	0	1	0	0	0	0	0	0	0	0	0	0	0	0	1	0	0	0	0	0	0	0.8291333	0.0163667	0.4153	0.0333333333333333	0.8288333	0	0	1	0	0	1	0	0	0	0	0
Chr1	360000	390000	0	0	0	0	0	0	0	0	0	0	0	0	0	0	0	0	0	0	0	0	0	0	0	0.7252667	0	0.3877	0.0666666666666667	0.7201667	0	0	0	0	0	1	0	0	0	0	0
Chr1	390000	420000	0	0	0	0	0	0	0	0	0	0	0	0	0	0	0	0	0	0	0	0	0	0	0	0.8982334	0	0.418833	0.0333333333333333	0.8889334	0	0	0	0	1	1	0	0	0	0	0
Chr1	420000	450000	0	1	0	0	1	1	0	0	0	0	0	0	0	1	0	0	0	0	0	0	0	0	0	0.5199667	0.0995	0.351033	0.233333333333333	0.4846667	0.0087667	0	1	1	1	1	0	0	0	1	0
Chr1	450000	480000	1	0	0	0	0	0	0	0	0	0	0	0	0	0	0	0	0	0	0	0	0	0	0	0.6911666	0.0316333	0.359067	0.433333333333333	0.6469333	0.0438667	0	0	0	0	1	0	0	0	0	0
Chr1	480000	510000	1	0	0	0	0	0	0	0	0	0	0	0	0	0	0	0	0	0	0	0	0	0	0	0.475	0.0965	0.335867	0.266666666666667	0.4695333	0	0	1	1	0	1	0	0	0	0	0
Chr1	510000	540000	1	0	0	0	0	1	0	0	0	0	0	0	0	0	0	0	0	0	0	0	0	0	0	0.6897	0.0412667	0.375133	0.166666666666667	0.6869333	0	0	1	1	1	1	0	0	0	0	0
Chr1	540000	570000	1	0	0	0	0	0	0	1	0	0	0	0	0	0	0	0	0	0	0	0	0	0	0	0.5824667	0.0615	0.345533	0.333333333333333	0.5316	0.0505667	0	0	1	1	1	0	1	0	1	0
Chr1	570000	600000	1	0	0	0	0	0	0	0	0	0	0	0	0	0	0	0	0	0	0	0	0	0	0	0.7126333	0.0321	0.384067	0.5	0.6953334	0	0	0	0	1	1	0	0	0	0	0
Chr1	600000	630000	1	0	0	0	0	0	0	0	0	0	0	0	0	1	0	0	0	0	0	0	0	0	0	0.6795667	0.0468	0.3668	0.433333333333333	0.6767667	0	0	1	0	1	1	0	0	0	0	0
Chr1	630000	660000	1	0	0	0	0	1	0	0	0	0	0	0	0	0	0	0	0	0	0	0	0	0	0	0.6507667	0.0865667	0.354467	0.233333333333333	0.6505333	0	0	1	0	0	1	0	0	0	0	0
Chr1	660000	690000	1	0	0	0	0	0	0	0	0	0	0	0	0	0	0	1	0	0	0	0	0	0	0	0.7432333	0.0814333	0.359433	0.233333333333333	0.7045	0.0384333	0	1	0	0	1	0	0	0	0	0
Chr1	690000	720000	1	0	0	0	0	0	0	0	0	0	0	0	0	0	0	0	0	0	0	0	0	0	0	0.7539	0.0572	0.373233	0.1	0.7495	0	0	1	0	0	1	0	0	0	0	0
Chr1	720000	750000	1	0	0	1	0	0	0	0	0	0	0	0	0	0	0	0	0	0	0	0	0	0	0	0.8114667	0.0142	0.3829	0.133333333333333	0.8112667	0	0	0	0	0	1	0	0	0	0	0
Chr1	750000	780000	1	0	0	0	0	0	0	0	0	0	0	0	0	0	0	0	0	0	0	0	0	0	0	0.6731667	0.0750333	0.3642	0.266666666666667	0.6729	0	0	0	0	0	1	0	0	0	0	0
Chr1	780000	810000	1	0	0	0	0	0	1	0	0	0	0	0	0	0	0	0	0	0	0	0	0	0	0	0.6903333	0.0788333	0.362667	0.0666666666666667	0.69	0	0	0	1	1	1	0	1	0	1	0
Chr1	810000	840000	1	0	0	0	0	0	0	0	0	0	0	0	0	0	0	0	0	0	0	0	0	0	0	0.8841	0.0299333	0.393633	0	0.8837667	0	0	1	0	0	1	0	0	0	0	0
Chr1	840000	870000	0	0	0	0	0	0	0	0	0	0	0	0	0	0	0	0	0	0	0	0	0	1	0	0.7256	0.0358667	0.368633	0.0666666666666667	0.6753333	0.0481	0	0	0	0	1	0	0	0	0	0
Chr1	870000	900000	0	0	0	0	0	1	0	0	0	0	0	0	0	0	0	0	0	0	0	0	0	0	0	0.7498	0.0075	0.397567	0.166666666666667	0.6977667	0	0	1	0	1	1	0	1	0	0	0
Chr1	900000	930000	1	0	0	0	0	1	0	0	0	0	0	0	0	0	0	0	0	0	0	0	0	0	0	0.5458333	0.0989667	0.352633	0.2	0.4808	0	0	1	0	1	1	0	0	0	0	0
Chr1	930000	960000	1	0	0	0	0	1	0	0	0	0	0	0	0	0	0	0	0	0	0	0	0	0	0	0.6912667	0.0293333	0.372367	0.2	0.6854333	0	0	0	1	0	1	0	0	0	0	0
Chr1	960000	990000	1	0	0	0	0	1	0	0	0	0	0	0	0	0	0	0	0	0	0	0	0	0	0	0.5525	0.0525667	0.355633	0.233333333333333	0.5522667	0	0	1	0	0	1	0	0	0	0	0
Chr1	990000	1020000	0	0	0	0	0	0	0	0	0	0	0	0	0	0	0	0	0	0	0	0	0	0	0	0.8761666	0	0.3831	0.1	0.8729666	0	0	0	0	0	1	0	0	0	0	0
Chr1	1020000	1050000	0	0	0	0	0	0	0	0	0	0	0	0	0	0	0	0	0	0	0	0	0	0	0	0.7756333	0	0.375267	0.1	0.7754	0	0	0	0	0	1	0	0	0	0	0
Chr1	1050000	1080000	0	0	0	0	0	0	0	0	0	0	0	0	0	0	0	0	0	0	0	0	0	0	0	0.8535	0	0.3973	0.266666666666667	0.8532667	0	0	0	0	0	1	0	0	0	0	0
Chr1	1080000	1110000	0	0	0	0	0	0	0	0	0	0	0	0	0	0	0	0	0	0	0	0	0	0	0	0.6870667	0	0.373433	0.1	0.6813667	0	0	0	0	1	1	0	1	0	0	0
Chr1	1110000	1140000	0	0	0	0	0	0	0	0	0	0	0	0	0	0	0	0	0	0	0	0	0	0	0	0.62	0	0.346767	0.133333333333333	0.6198667	0	0	1	0	0	1	0	0	0	0	0
Chr1	1140000	1170000	1	0	0	0	0	1	0	0	0	0	0	0	0	0	0	0	0	0	0	0	0	0	0	0.7015333	0.0527	0.3698	0.3	0.6988333	0	0	0	0	1	1	0	0	0	0	0
Chr1	1170000	1200000	1	0	0	0	0	1	1	0	0	0	0	0	0	0	0	0	0	0	0	0	0	0	0	0.6132333	0.0727333	0.358233	0.233333333333333	0.5229	0	0	0	0	1	1	0	0	0	0	0
Chr1	1200000	1230000	1	0	0	0	0	1	0	0	0	0	0	0	0	0	0	0	0	0	0	0	0	0	0	0.6948667	0.0602667	0.364833	0.333333333333333	0.6826	0	0	0	0	0	1	0	0	0	1	0
Chr1	1230000	1260000	1	0	0	0	0	0	0	0	0	0	0	0	0	0	0	0	0	0	0	0	0	0	0	0.6785	0.0047667	0.372	0.366666666666667	0.6782	0	0	1	1	1	1	0	0	0	1	0
Chr1	1260000	1290000	1	0	0	1	0	0	0	0	0	0	0	0	0	0	0	0	0	0	0	0	0	0	0	0.6641667	0.0741	0.3497	0.133333333333333	0.6006	0.0663	0	1	0	0	1	0	0	1	1	0
Chr1	1290000	1320000	0	1	0	0	0	0	0	0	0	0	0	0	0	0	0	0	0	0	0	0	0	0	0	0.6756	0.0031	0.362167	0.1	0.6703	0	0	0	0	1	1	0	0	0	0	0
Chr1	1320000	1350000	0	0	0	0	0	0	0	0	0	0	0	0	0	0	0	0	0	0	0	0	0	0	0	0.7374	0	0.3816	0.1	0.7358333	0	0	0	0	0	1	0	0	0	0	0
Chr1	1350000	1380000	1	0	0	0	0	0	0	0	0	0	0	0	0	0	0	0	0	0	0	0	0	0	0	0.8843333	0.0237	0.3892	0.1	0.8840666	0	0	1	0	0	1	0	0	0	0	0
Chr1	1380000	1410000	1	0	0	0	0	0	0	0	0	0	0	0	0	0	0	0	0	0	0	0	0	0	0	0.9073	0.0108667	0.381633	0.133333333333333	0.9071	0.0529333	0	1	0	0	1	0	0	0	0	0
Chr1	1410000	1440000	0	1	0	0	1	1	0	0	0	0	0	0	0	0	0	0	0	0	0	0	0	0	0	0.6599666	0.0289	0.3719	0.4	0.5534	0.1063	0	0	0	1	1	0	0	0	0	0
Chr1	1440000	1470000	0	0	0	0	0	1	0	0	0	0	0	0	0	0	0	0	0	0	0	0	0	0	0	0.4824333	0.0667333	0.3674	0.1	0.3666333	0.0806667	0	1	1	1	1	0	0	1	1	1
Chr1	1470000	1500000	0	0	0	0	0	0	0	1	0	0	0	0	0	0	0	0	1	0	0	0	0	0	0	0.6671667	0.0340667	0.376267	0.0666666666666667	0.6228667	0	0	1	1	0	1	0	0	0	0	1
Chr1	1500000	1530000	1	1	0	0	0	1	0	0	0	0	0	0	0	0	0	0	1	0	0	0	0	0	0	0.6741667	0.0755667	0.362633	0.1	0.4995333	0	0	1	1	1	1	1	1	1	0	0
Chr1	1530000	1560000	0	0	0	0	0	0	0	0	0	0	0	0	0	0	0	0	0	0	0	0	0	0	0	0.6370333	0	0.342167	0.6	0.6006	0.0361333	0	0	0	0	1	0	0	0	1	0
Chr1	1560000	1590000	1	0	0	0	0	0	0	0	0	0	0	0	0	0	0	0	0	0	0	0	0	0	0	0.6661	0.0254333	0.3594	0.2	0.6634333	0	0	0	0	1	1	0	0	0	0	0
Chr1	1590000	1620000	1	0	0	0	0	1	0	0	0	0	0	0	0	0	0	0	0	0	0	0	0	0	0	0.5049334	0.0827	0.353733	0.166666666666667	0.5047333	0	0	0	0	1	1	0	0	0	0	0
Chr1	1620000	1650000	0	0	0	0	0	0	0	0	0	0	0	0	0	0	0	0	0	0	0	0	0	0	0	0.7921667	0	0.384533	0.0333333333333333	0.7914	0	0	0	0	0	1	0	0	0	0	0
Chr1	1650000	1680000	1	0	0	0	0	1	0	0	0	0	0	0	0	0	0	0	0	0	0	0	0	0	0	0.7854667	0.0339333	0.377033	0.0666666666666667	0.7852	0	0	0	0	0	1	0	0	0	0	0
Chr1	1680000	1710000	1	0	0	0	0	0	0	0	0	0	0	0	0	0	0	0	0	0	0	0	0	0	0	0.7224333	0.0480333	0.377733	0.1	0.7221333	0	0	0	0	0	1	0	0	0	0	0
Chr1	1710000	1740000	0	0	0	0	0	0	0	0	0	0	0	0	0	1	0	0	0	0	0	0	0	0	0	0.7327	0.0087333	0.368367	0.0666666666666667	0.6549	0	0	1	0	1	1	0	0	0	1	0
Chr1	1740000	1770000	0	0	0	0	0	0	0	0	0	0	0	0	0	0	0	0	0	0	0	0	0	0	0	0.8201666	0	0.375267	0.0666666666666667	0.8199	0	0	0	0	0	1	0	0	0	0	0
Chr1	1770000	1800000	0	0	0	0	0	1	0	0	0	0	0	0	0	0	0	0	0	0	0	0	0	0	0	0.8031333	0.0057667	0.3763	0.133333333333333	0.7362667	0	0	0	0	1	1	1	0	0	0	0
Chr1	1800000	1830000	0	0	0	0	0	0	0	0	0	0	0	0	0	0	0	0	0	0	0	0	0	0	0	0.7842333	0	0.383633	0.166666666666667	0.7807	0	0	1	0	0	1	0	0	0	0	0
Chr1	1830000	1860000	0	0	0	0	0	1	0	0	0	0	0	0	0	0	0	0	0	0	0	0	0	0	0	0.6219333	0.0293333	0.349533	0.133333333333333	0.6216667	0	0	0	0	0	1	0	0	0	0	0
Chr1	1860000	1890000	0	0	0	0	0	1	0	0	0	0	0	0	0	0	0	0	0	0	0	0	0	0	0	0.5316333	0.0023667	0.3537	0.3	0.5313666	0	0	1	0	0	1	0	1	0	0	0
Chr1	1890000	1920000	0	0	0	0	0	0	0	0	0	0	0	0	0	0	0	1	0	0	0	0	0	0	0	0.8268	0.0083	0.3908	0.0666666666666667	0.7743667	0	0	0	0	0	1	0	0	0	0	0
Chr1	1920000	1950000	1	0	0	0	0	0	0	0	0	0	0	0	0	0	0	0	0	0	0	0	0	0	0	0.6524667	0.0389667	0.363667	0.1	0.5824	0	0	1	0	1	1	0	0	0	0	0
Chr1	1950000	1980000	1	1	0	0	0	0	0	0	0	0	0	0	0	0	0	0	0	0	0	0	0	0	0	0.7323334	0.0839667	0.373933	0.0666666666666667	0.7296	0	0	1	0	0	1	0	0	0	0	0
Chr1	1980000	2010000	0	0	0	0	0	1	0	0	0	0	0	0	0	0	0	0	0	0	0	0	0	0	0	0.7757334	0.0066	0.373367	0.0333333333333333	0.7755	0	0	1	0	0	1	0	0	0	0	0
Chr1	2010000	2040000	0	0	0	0	0	0	0	0	0	0	0	0	0	0	0	0	0	0	0	0	0	0	1	0.8886667	0.0648333	0.3849	0.1	0.886	0	0	0	0	0	1	0	0	0	0	0
Chr1	2040000	2070000	0	0	0	0	0	1	0	0	0	0	0	0	0	0	0	0	0	0	0	0	0	0	0	0.9220333	0.0039	0.392133	0.0333333333333333	0.7995667	0	0	0	0	0	1	0	0	0	0	0
Chr1	2070000	2100000	0	0	0	0	0	0	0	0	0	0	0	0	0	0	0	0	0	0	0	0	0	1	0	0.8516667	0.0933	0.390867	0.0333333333333333	0.8250667	0.0263333	0	0	0	1	1	0	0	0	0	0
Chr1	2100000	2130000	0	0	0	0	0	0	0	0	0	0	0	0	0	0	0	0	0	0	0	0	0	0	0	0.7795	0	0.374067	0.0333333333333333	0.7745	0	0	0	0	0	1	0	0	0	0	0
Chr1	2130000	2160000	0	0	0	0	0	0	0	0	0	0	0	0	0	0	0	1	0	0	0	0	0	0	0	0.6681333	0.0188667	0.388733	0.133333333333333	0.6678333	0	0	0	0	1	1	0	0	0	0	0
Chr1	2160000	2190000	0	0	0	0	0	1	0	0	0	0	0	0	0	0	0	0	0	0	0	0	0	0	0	0.6578667	0.0124	0.3718	0.0666666666666667	0.6285	0	0	0	0	0	1	0	0	0	0	0
Chr1	2190000	2220000	1	0	0	0	0	1	0	0	0	0	0	0	0	0	0	0	0	0	0	0	0	0	0	0.6292334	0.0395667	0.381733	0.166666666666667	0.6289333	0	0	0	0	0	1	0	0	0	0	0
Chr1	2220000	2250000	1	1	0	0	0	0	0	0	0	0	0	0	0	0	0	0	0	0	0	0	0	0	0	0.6462	0.0348	0.390333	0.233333333333333	0.6458667	0	0	1	0	1	1	0	0	0	0	1
Chr1	2250000	2280000	1	0	0	0	0	0	0	0	0	0	0	0	0	0	0	0	0	0	0	0	0	0	0	0.8032333	0.0312	0.3841	0.133333333333333	0.6386667	0.1642333	0	0	0	0	1	0	0	0	0	0
Chr1	2280000	2310000	0	0	0	0	0	1	0	0	0	0	0	0	0	0	0	0	0	0	0	0	0	0	0	0.6477	0.0122333	0.380233	0.133333333333333	0.6473666	0	0	0	0	0	1	1	0	0	0	0
Chr1	2310000	2340000	0	0	0	0	0	0	0	0	0	0	0	0	0	0	0	0	0	0	0	0	0	0	1	0.6835333	0.0225	0.370933	0.133333333333333	0.6809	0	0	0	0	1	1	0	0	0	1	0
Chr1	2340000	2370000	0	0	0	0	0	0	0	0	0	0	0	0	0	0	0	0	0	0	0	0	0	0	0	0.6146333	0	0.362967	0.0333333333333333	0.6143667	0	0	0	0	1	1	0	0	0	0	0
Chr1	2370000	2400000	1	0	0	0	0	0	0	0	0	0	0	0	0	0	0	0	0	0	0	0	0	0	0	0.7134333	0.0233	0.3813	0.133333333333333	0.7107	0	0	0	0	0	1	0	0	0	0	0
Chr1	2400000	2430000	0	0	0	0	0	0	0	0	0	0	0	0	0	1	0	0	0	0	0	0	0	0	0	0.7955667	0.0339	0.3971	0.133333333333333	0.6743667	0	0	1	1	1	1	0	1	0	0	0
Chr1	2430000	2460000	0	0	0	0	0	0	0	0	0	0	0	0	0	0	0	0	1	0	0	0	0	0	0	0.7064334	0.0056	0.380433	0.133333333333333	0.7061667	0	0	0	0	1	1	1	0	0	1	0
Chr1	2460000	2490000	1	0	0	0	0	1	0	0	0	0	0	0	0	0	0	0	0	0	0	0	0	0	0	0.7696	0.0544	0.379367	0.0333333333333333	0.7636667	0.0055667	0	0	0	0	1	0	0	0	0	0
Chr1	2490000	2520000	1	0	0	0	0	0	0	0	0	0	0	0	0	0	0	0	0	0	0	0	0	0	0	0.8442333	0.0315333	0.375067	0.2	0.8375667	0	0	1	0	1	1	0	0	0	0	0
Chr1	2520000	2550000	1	0	0	0	0	0	0	0	0	0	0	0	0	0	0	0	1	0	0	0	0	0	1	0.6681666	0.1290333	0.376833	0.133333333333333	0.5595	0	0	0	1	0	1	0	0	0	1	0
Chr1	2550000	2580000	0	0	0	0	0	0	0	0	0	0	0	0	0	0	0	0	0	0	0	0	0	0	0	0.7273	0	0.3803	0.133333333333333	0.727	0	0	0	0	0	1	0	0	0	0	0
Chr1	2580000	2610000	1	0	0	0	0	0	0	0	0	0	0	0	0	0	0	0	0	0	0	0	0	0	0	0.8531333	0.0572	0.370267	0.0333333333333333	0.8505333	0	0	0	1	0	1	0	0	0	0	0
Chr1	2610000	2640000	0	0	0	0	0	1	0	0	0	0	0	0	0	0	0	0	0	0	0	0	0	0	0	0.8156334	0.0241667	0.362067	0.233333333333333	0.8154666	0	0	1	0	0	1	0	0	0	0	0
Chr1	2640000	2670000	0	0	0	0	0	1	0	0	0	0	0	0	0	0	0	0	1	0	0	0	0	0	0	0.7652333	0.0200667	0.375333	0.233333333333333	0.7649667	0	0	0	0	0	1	0	1	0	0	0
Chr1	2670000	2700000	0	0	0	0	0	1	0	0	0	0	0	0	0	0	0	0	0	0	0	0	0	0	0	0.7418333	0.0038	0.364933	0.1	0.7415667	0	0	0	0	0	1	0	0	0	0	0
Chr1	2700000	2730000	1	0	0	0	0	0	0	0	0	0	0	0	0	0	0	0	0	0	0	0	0	0	0	0.7674333	0.0211333	0.3716	0.1	0.7671667	0	0	0	0	0	1	0	0	0	0	0
Chr1	2730000	2760000	0	0	0	0	0	0	0	0	0	0	0	0	0	0	0	0	0	0	0	0	0	0	0	0.8051	0	0.371933	0.3	0.8049	0	0	0	0	0	1	0	0	0	0	0
Chr1	2760000	2790000	0	0	0	0	0	1	0	0	0	0	0	0	0	0	0	0	0	0	0	0	0	0	0	0.8428	0.0523667	0.379967	0.0666666666666667	0.8425667	0	0	1	1	1	1	0	0	0	0	0
Chr1	2790000	2820000	0	0	0	0	0	1	0	0	0	0	0	0	0	0	0	0	0	0	0	0	0	0	0	0.7778	0.3567	0.386533	0.1	0.5178667	0	0	0	0	0	1	0	0	0	0	0
Chr1	2820000	2850000	0	0	0	0	0	0	0	0	0	0	0	0	0	0	0	0	0	0	0	0	0	0	0	0.8099333	0	0.3676	0.266666666666667	0.8073	0	0	0	0	0	1	0	0	0	0	0
Chr1	2850000	2880000	1	0	0	0	0	0	0	0	0	0	0	0	0	0	0	0	0	0	0	0	0	0	0	0.6551	0.0204667	0.334267	0.166666666666667	0.6525	0	0	1	0	1	1	0	0	0	0	0
Chr1	2880000	2910000	1	0	0	0	0	1	1	0	0	0	0	0	0	0	0	0	0	0	0	0	0	0	0	0.757	0.0590333	0.374067	0.0666666666666667	0.7515666	0	0	0	0	0	1	0	0	0	0	0
Chr1	2910000	2940000	1	0	0	0	0	0	0	0	0	0	0	0	0	0	0	0	0	0	0	0	0	0	0	0.7531	0.0181333	0.384	0.0333333333333333	0.7504666	0	0	0	0	0	1	0	0	0	0	0
Chr1	2940000	2970000	0	0	0	0	0	0	0	0	0	0	0	0	0	0	0	0	0	0	0	0	0	0	0	0.8088	0	0.377333	0.0333333333333333	0.7398	0	0	1	0	0	1	0	0	0	0	0
Chr1	2970000	3000000	1	0	0	0	0	1	0	0	0	0	0	0	0	0	0	0	0	0	0	0	0	0	0	0.6509333	0.0413	0.369867	0.133333333333333	0.6007	0	0	0	0	0	1	0	0	0	0	0
Chr1	3000000	3030000	1	0	0	0	0	0	0	0	0	0	0	0	0	0	0	0	0	0	0	0	0	0	0	0.7547666	0.0501667	0.367167	0.0666666666666667	0.7544667	0	0	1	0	0	1	0	0	1	0	0
Chr1	3030000	3060000	0	0	0	0	0	0	0	0	0	0	0	0	0	0	0	0	0	0	0	0	0	0	0	0.8488333	0	0.381367	0.0333333333333333	0.8000666	0.0508	0	0	0	0	1	0	0	0	0	0
Chr1	3060000	3090000	1	0	0	0	0	0	0	0	0	0	0	0	0	0	0	0	0	0	0	0	0	0	1	0.4675333	0.0981667	0.342533	0.0333333333333333	0.3993	0.0245667	0	1	1	0	1	0	1	0	0	0
Chr1	3090000	3120000	0	0	0	0	0	1	0	0	0	0	0	0	0	0	0	1	0	0	0	0	0	0	0	0.7484	0.0193667	0.387533	0.0333333333333333	0.7480667	0	0	0	0	0	1	0	0	0	0	0
Chr1	3120000	3150000	1	0	0	0	0	0	0	0	0	0	0	0	0	1	0	0	0	0	0	0	0	0	0	0.7977667	0.0197667	0.3899	0.0333333333333333	0.7974333	0	0.0193	0	0	1	1	0	1	0	1	0
Chr1	3150000	3180000	0	0	0	0	0	0	0	0	0	0	0	0	0	0	0	0	0	0	0	0	0	0	0	0.8832333	0	0.386267	0	0.883	0	0	0	0	0	1	0	0	0	0	0
Chr1	3180000	3210000	0	0	0	0	0	0	0	0	0	0	0	0	0	0	0	0	0	0	0	0	0	0	0	0.7276667	0	0.3753	0.0666666666666667	0.5784667	0	0	1	0	0	1	0	0	0	0	0
Chr1	3210000	3240000	0	0	0	0	0	0	0	0	0	0	0	0	0	0	0	1	0	0	0	0	0	0	0	0.7630333	0.0024333	0.364667	0.0666666666666667	0.7627667	0	0	0	0	1	1	0	0	0	0	0
Chr1	3240000	3270000	1	0	0	0	1	1	0	0	0	0	0	0	0	1	0	0	0	0	0	0	0	0	0	0.6082333	0.1055667	0.364467	0.166666666666667	0.5327	0.0752667	0	1	1	0	1	0	1	0	0	0
Chr1	3270000	3300000	0	0	0	0	0	0	0	0	0	0	0	0	0	0	0	0	0	0	0	0	0	0	0	0.8226	0	0.381767	0	0.7268	0.0956	0	1	0	1	1	0	0	0	0	0
Chr1	3300000	3330000	0	0	0	0	0	0	0	0	0	0	0	0	0	0	0	0	0	0	0	0	0	0	0	0.6994333	0.0343333	0.361933	0.0666666666666667	0.6385	0.0264	0	1	0	1	1	0	0	0	0	0
Chr1	3330000	3360000	1	0	0	0	0	0	0	0	0	0	0	0	0	1	0	0	0	0	0	0	0	0	0	0.7574667	0.1620667	0.390167	0.0333333333333333	0.6415333	0	0	0	0	1	1	0	1	0	0	1
Chr1	3360000	3390000	1	0	0	1	0	0	0	0	0	0	0	0	0	0	0	1	0	0	0	0	0	0	0	0.7833667	0.0786667	0.3903	0.0666666666666667	0.7590333	0	0	1	1	0	1	0	0	0	0	0
Chr1	3390000	3420000	1	0	0	0	0	0	0	0	0	0	0	0	0	0	0	0	0	0	0	0	0	0	0	0.7086	0.0527667	0.384367	0.133333333333333	0.7083	0	0	0	0	0	1	0	1	1	0	0
Chr1	3420000	3450000	1	0	0	0	0	0	0	0	0	0	0	0	0	0	0	0	0	0	0	0	0	0	0	0.5295	0.0023333	0.347067	0.3	0.5137	0	0	1	0	0	1	0	0	0	0	0
Chr1	3450000	3480000	0	0	0	0	0	0	0	0	0	0	0	0	0	0	0	0	0	0	0	0	0	0	0	0.8059	0	0.3672	0.133333333333333	0.7973334	0	0	0	0	0	1	0	0	0	0	0
Chr1	3480000	3510000	1	0	0	0	0	0	0	0	0	0	0	0	0	0	0	1	0	0	0	0	0	0	0	0.7023333	0.0585	0.3639	0.1	0.7020333	0	0	1	0	0	1	0	1	1	0	0
Chr1	3510000	3540000	0	0	0	0	0	1	0	0	0	0	0	0	0	0	0	0	0	0	0	0	0	0	0	0.5852666	0.0408667	0.353	0	0.5809333	0	0	1	0	0	1	0	0	0	0	0
Chr1	3540000	3570000	1	0	0	0	0	1	0	0	0	0	0	0	0	0	0	0	0	0	0	0	0	0	0	0.5840333	0.1272667	0.344767	0.333333333333333	0.5563	0	0	1	0	1	1	0	1	0	0	0
Chr1	3570000	3600000	1	0	0	0	0	0	0	0	0	0	0	0	0	0	0	0	0	0	0	0	0	0	0	0.7005333	0.0173333	0.357033	0.133333333333333	0.6719	0.0291333	0	1	0	0	1	0	0	0	0	0
Chr1	3600000	3630000	0	0	0	0	0	0	0	0	0	0	0	0	0	0	0	0	1	0	0	0	0	0	0	0.8912333	0.0026	0.376767	0	0.891	0	0	0	0	1	1	0	0	0	0	0
Chr1	3630000	3660000	0	0	0	0	0	1	0	0	0	0	0	0	0	0	0	0	0	0	0	0	0	0	0	0.8209333	0.0042667	0.3745	0.0333333333333333	0.8207333	0	0.1116	0	1	0	1	0	0	0	0	0
Chr1	3660000	3690000	0	0	0	0	0	1	0	0	0	0	0	0	0	0	0	0	0	0	0	0	0	0	0	0.8562667	0.014	0.391533	0.0666666666666667	0.8522334	0	0	0	0	0	1	0	0	0	0	0
Chr1	3690000	3720000	0	0	0	0	0	0	0	0	0	0	0	0	0	0	0	0	1	0	0	0	0	0	0	0.6524333	0.0030333	0.362633	0.133333333333333	0.6522	0	0	1	0	0	1	0	0	0	0	0
Chr1	3720000	3750000	0	0	0	0	0	0	0	0	0	0	0	0	0	1	0	0	0	0	0	0	0	0	0	0.7511666	0.0984333	0.362733	0.166666666666667	0.6195667	0	0	1	0	0	1	0	1	0	0	0
Chr1	3750000	3780000	1	0	0	0	0	1	0	0	0	0	0	0	0	0	0	0	0	0	0	0	0	0	0	0.4688667	0.1116667	0.346133	0.166666666666667	0.4674333	0	0	1	1	0	1	0	1	0	0	0
Chr1	3780000	3810000	0	0	0	0	0	0	0	0	0	0	0	0	0	0	0	1	0	0	0	0	0	0	0	0.8183333	0.1704	0.3799	0.1	0.8181334	0	0	1	1	1	1	0	1	1	0	0
Chr1	3810000	3840000	1	0	0	0	0	1	0	0	0	0	0	0	0	0	0	0	0	0	0	0	0	0	0	0.7378666	0.0875	0.3735	0.0666666666666667	0.6426666	0.0949	0	1	1	1	1	0	1	1	0	1
Chr1	3840000	3870000	1	0	0	0	0	1	0	0	0	0	0	0	0	0	0	0	0	0	0	0	0	0	0	0.7083667	0.0254667	0.369967	0.0333333333333333	0.6591667	0	0	0	0	1	1	0	0	0	0	0
Chr1	3870000	3900000	1	0	0	0	0	1	0	0	0	0	0	0	0	0	0	1	0	0	0	0	0	0	0	0.5674334	0.1056333	0.355033	0.366666666666667	0.4358667	0.0343667	0	0	1	1	1	0	0	0	0	0
Chr1	3900000	3930000	1	0	0	0	0	1	0	0	0	0	0	0	0	0	0	1	0	0	0	0	0	0	0	0.5972	0.0965333	0.352633	0.166666666666667	0.5945	0	0	0	0	1	1	0	1	0	0	0
Chr1	3930000	3960000	1	0	0	0	0	1	0	1	0	0	0	0	0	0	0	0	0	0	0	0	0	0	0	0.5438333	0.0713667	0.352633	0.1	0.5436	0	0	1	1	0	1	0	0	0	0	0
Chr1	3960000	3990000	0	0	0	1	0	0	0	0	0	0	0	0	0	0	0	0	0	0	0	0	0	0	0	0.7489667	0.0022	0.365733	0.0666666666666667	0.7004667	0	0	1	0	0	1	0	0	0	0	0
Chr1	3990000	4020000	0	0	0	0	1	0	0	0	0	0	0	0	0	0	0	0	0	0	0	0	0	0	0	0.7927333	0.0088333	0.380833	0.0666666666666667	0.7924666	0	0	0	0	1	1	0	0	0	0	0
Chr1	4020000	4050000	0	0	0	0	0	0	0	0	0	0	0	0	0	0	0	0	0	0	0	0	0	0	0	0.6960667	0	0.357833	0.366666666666667	0.6778666	0.0178333	0	0	0	0	1	0	0	0	0	0
Chr1	4050000	4080000	0	0	0	0	0	1	0	0	0	0	0	0	0	0	0	0	1	0	0	0	0	0	0	0.5522333	0.0213667	0.365267	0.266666666666667	0.5446333	0	0	1	0	0	1	0	0	0	0	0
Chr1	4080000	4110000	1	0	0	0	0	1	0	1	0	0	0	0	0	0	0	0	0	0	0	0	0	0	0	0.2260667	0.1145333	0.312567	0.1	0.2259333	0	0	1	1	0	1	0	0	0	0	0
Chr1	4110000	4140000	1	0	0	0	0	1	0	0	0	0	0	0	0	0	0	0	0	0	0	0	0	0	0	0.5678333	0.1922667	0.345767	0.133333333333333	0.5072333	0.0603333	0	0	1	1	1	0	1	1	0	1
Chr1	4140000	4170000	1	0	0	0	0	0	0	0	0	0	0	0	0	0	0	0	0	0	0	0	0	0	0	0.6656	0.0059333	0.359167	0.166666666666667	0.5457667	0.1195667	0.1998667	0	0	1	1	0	0	0	0	0
Chr1	4170000	4200000	1	0	0	0	0	0	0	0	0	0	0	0	0	0	0	0	0	0	0	0	0	0	0	0.6385	0.0323	0.372633	0.133333333333333	0.6382	0	0.2306	0	1	1	1	0	0	0	0	0
Chr1	4200000	4230000	0	0	0	0	0	1	0	0	0	0	0	0	0	0	0	0	0	0	0	0	0	0	0	0.6477666	0.0148	0.357433	0.4	0.6150666	0.0324667	0	0	1	0	1	0	0	0	0	0
Chr1	4230000	4260000	0	0	0	0	0	0	0	0	0	0	0	0	0	0	0	0	0	0	0	0	0	0	0	0.6649666	0	0.3702	0.2	0.6547	0	0	1	0	0	1	0	0	0	0	0
Chr1	4260000	4290000	0	0	0	0	0	0	0	0	0	0	0	0	0	0	0	0	0	0	0	0	0	0	0	0.6433333	0	0.3614	0.433333333333333	0.6019	0.0362	0	0	0	1	1	0	0	0	0	0
Chr1	4290000	4320000	1	0	0	0	0	1	0	0	0	0	0	0	0	0	0	0	0	0	0	0	0	0	0	0.4153667	0.0910333	0.329933	0.233333333333333	0.3546	0.0213333	0	1	0	1	1	0	0	0	0	0
Chr1	4320000	4350000	0	1	0	0	0	1	0	0	0	0	0	0	0	0	0	0	0	0	0	0	0	0	0	0.6976333	0.1538	0.368633	0.0666666666666667	0.5112	0.0925667	0	1	0	1	1	0	0	0	0	1
Chr1	4350000	4380000	0	0	0	0	0	1	0	0	0	0	0	0	0	0	0	0	0	0	0	0	0	0	0	0.7723	0.0077	0.379333	0.166666666666667	0.7719667	0	0	0	0	1	1	0	0	0	0	0
Chr1	4380000	4410000	1	0	0	0	0	0	0	0	0	0	0	0	0	0	0	1	0	0	0	0	0	0	0	0.7405667	0.1601667	0.366733	0.1	0.7259667	0	0	0	1	0	1	0	1	0	0	1
Chr1	4410000	4440000	1	0	0	0	0	0	0	0	0	0	0	0	0	1	0	1	0	0	0	0	0	0	0	0.4960333	0.1323	0.343	0.1	0.4901	0	0	1	0	1	1	0	0	0	0	0
Chr1	4440000	4470000	1	0	0	0	0	0	0	0	0	0	0	0	0	0	0	0	0	0	0	0	0	0	0	0.7229	0.0166667	0.383633	0.0666666666666667	0.6660333	0	0	1	0	1	1	0	0	0	0	0
Chr1	4470000	4500000	1	0	0	0	0	1	0	0	0	0	0	0	0	0	0	0	0	0	0	0	0	0	0	0.7711667	0.0255333	0.3694	0.133333333333333	0.7551333	0	0	0	0	0	1	0	0	0	0	0
Chr1	4500000	4530000	1	0	0	0	0	1	0	0	0	0	0	0	0	0	0	1	1	0	0	0	0	0	0	0.6166334	0.0158	0.365067	0.233333333333333	0.5704	0.0435667	0	1	0	0	1	0	0	0	0	0
Chr1	4530000	4560000	0	0	0	0	0	1	0	0	0	0	0	0	0	0	0	0	0	0	0	0	0	0	0	0.2901667	0.0179667	0.3229	0.333333333333333	0.29	0	0	1	0	0	1	0	0	0	0	0
Chr1	4560000	4590000	1	0	0	0	0	0	0	0	0	0	0	0	0	0	0	1	0	0	0	0	0	0	0	0.5529333	0.0816333	0.3421	0.0666666666666667	0.5527	0	0	0	0	1	1	0	0	0	0	1
Chr1	4590000	4620000	1	0	0	0	0	0	0	0	0	0	0	0	0	0	0	0	0	0	0	0	0	0	0	0.5399333	0.0505333	0.340733	0.1	0.5234	0	0	0	0	1	1	0	0	0	0	0
Chr1	4620000	4650000	1	0	0	0	0	0	0	0	0	0	0	0	0	0	0	0	0	0	0	0	0	0	0	0.7270667	0.0038333	0.365633	0.0666666666666667	0.6748334	0.0517667	0	1	0	0	1	0	0	0	0	0
Chr1	4650000	4680000	1	0	0	0	0	0	0	0	0	0	0	0	0	0	0	0	0	0	0	0	0	0	1	0.4583	0.3079	0.3261	0.2	0.4579667	0	0	1	0	0	1	0	0	0	0	0
Chr1	4680000	4710000	1	0	0	0	0	1	0	0	0	0	0	0	0	0	0	0	0	0	0	0	0	0	1	0.4132	0.1653	0.331467	0.1	0.3282667	0	0	0	0	0	1	0	0	1	0	0
Chr1	4710000	4740000	0	0	0	0	0	0	0	0	0	0	0	0	0	0	0	0	0	0	0	0	0	0	0	0.7662	0	0.3781	0.0666666666666667	0.7616333	0.0042333	0	0	0	0	1	0	0	0	0	0
Chr1	4740000	4770000	1	1	0	0	0	0	0	0	0	0	0	0	0	0	0	0	0	0	0	0	0	0	0	0.7277	0.0184	0.364967	0.166666666666667	0.6879333	0.0346	0	1	0	0	1	0	0	0	0	0
Chr1	4770000	4800000	1	0	0	0	0	0	0	0	0	0	0	0	0	0	0	0	0	0	0	0	0	0	0	0.5975667	0.1283	0.344567	0.333333333333333	0.5973667	0	0	1	0	0	1	0	0	0	0	0
Chr1	4800000	4830000	1	0	0	0	0	0	0	0	0	0	0	0	0	0	0	0	0	0	0	0	0	0	0	0.6701	0.0221	0.3689	0.0666666666666667	0.5131667	0	0	0	0	1	1	0	0	0	0	0
Chr1	4830000	4860000	1	0	0	0	0	0	0	0	0	0	0	0	0	0	0	1	0	0	0	0	0	0	0	0.7121333	0.0138667	0.3722	0.1	0.6991	0	0	0	0	0	1	0	0	0	0	0
Chr1	4860000	4890000	1	0	0	0	0	0	0	0	0	0	0	0	0	0	0	0	0	0	0	0	0	0	0	0.7894667	0.0201667	0.3675	0.3	0.7846667	0	0	0	0	0	1	0	0	0	0	0
Chr1	4890000	4920000	1	0	0	0	0	0	0	0	0	0	0	0	0	0	0	1	0	0	0	0	0	0	0	0.4736667	0.0311667	0.3424	0.233333333333333	0.4735	0	0	0	0	0	1	0	0	0	0	0
Chr1	4920000	4950000	0	0	0	0	0	1	0	0	0	0	0	0	0	0	0	1	0	0	0	0	0	0	0	0.5593666	0.0109667	0.352967	0.233333333333333	0.5590667	0	0	1	0	0	1	0	0	0	0	0
Chr1	4950000	4980000	1	0	0	0	0	0	0	0	0	0	0	0	0	0	0	0	0	0	0	0	0	0	0	0.6526667	0.0153667	0.368267	0.0333333333333333	0.6257667	0	0	0	0	1	1	0	0	0	0	0
Chr1	4980000	5010000	1	0	0	1	0	0	0	0	0	0	0	0	0	0	0	0	0	0	0	0	0	0	0	0.5298	0.0373	0.3467	0.0666666666666667	0.5296	0	0	1	0	0	1	0	0	0	0	0
Chr1	5010000	5040000	1	0	0	0	1	0	0	0	0	0	0	0	0	0	0	0	0	0	0	0	0	0	0	0.7175	0.0283667	0.375967	0.0333333333333333	0.7172667	0	0	0	0	1	1	0	0	0	0	0
Chr1	5040000	5070000	1	0	0	0	0	0	0	0	0	0	0	0	0	0	0	0	0	0	0	0	0	0	0	0.5978	0.0562333	0.354367	0.0666666666666667	0.5975	0	0	1	0	0	1	0	0	0	0	0
Chr1	5070000	5100000	1	0	0	0	0	1	0	0	0	0	0	0	0	0	0	0	0	0	0	0	0	0	0	0.6174667	0.0375	0.366933	0.0666666666666667	0.6172	0	0	0	0	1	1	0	0	0	0	0
Chr1	5100000	5130000	0	0	0	0	0	1	0	0	0	0	0	0	0	0	0	0	0	0	0	0	0	0	0	0.7849333	0.0153	0.3754	0.1	0.7847334	0	0	1	0	0	1	0	0	0	0	0
Chr1	5130000	5160000	1	0	0	0	0	1	0	0	0	0	0	0	0	0	0	0	0	0	0	0	0	0	0	0.4306	0.0253	0.358467	0.233333333333333	0.4303	0	0	1	0	1	1	0	0	0	0	0
Chr1	5160000	5190000	0	0	0	0	0	0	0	0	0	0	0	0	0	0	0	0	0	0	0	0	0	0	0	0.7399	0	0.388667	0.0333333333333333	0.7211667	0	0	0	0	1	1	0	0	0	0	0
Chr1	5190000	5220000	1	0	0	0	0	0	0	0	0	0	0	0	0	0	0	0	0	0	0	0	0	0	0	0.6475	0.0483333	0.3844	0.166666666666667	0.6472	0	0	0	0	1	1	0	0	0	0	0
Chr1	5220000	5250000	0	0	0	0	0	0	0	0	0	0	0	0	0	0	0	0	0	0	0	0	0	0	0	0.8628	0	0.4086	0.0333333333333333	0.8242	0	0	0	0	0	1	0	0	0	0	0
Chr1	5250000	5280000	0	0	0	0	0	1	0	0	0	0	0	0	0	0	0	0	0	0	0	0	0	1	0	0.9001667	0.1228667	0.401033	0	0.804	0	0	0	0	0	1	0	0	0	0	0
Chr1	5280000	5310000	1	0	0	0	0	0	0	0	0	0	0	0	0	0	0	0	0	0	0	0	0	0	0	0.5874333	0.0370667	0.3717	0.0333333333333333	0.575	0	0	1	0	1	1	0	0	0	0	0
Chr1	5310000	5340000	0	0	0	0	0	0	0	0	0	0	0	0	0	0	0	0	0	0	0	0	0	0	0	0.8003666	0	0.394133	0.0666666666666667	0.8001	0	0	0	0	0	1	0	1	0	0	0
Chr1	5340000	5370000	0	0	0	1	0	0	0	1	0	0	0	0	0	0	0	0	0	0	1	0	0	0	0	0.4408333	0.0657	0.343433	0.1	0.3853	0	0	0	1	1	1	0	1	0	1	1
Chr1	5370000	5400000	1	1	0	0	0	1	0	0	0	0	0	0	0	0	0	0	0	0	0	0	0	0	0	0.4346	0.0986333	0.350867	0.366666666666667	0.3922	0.0394	0	1	0	1	1	0	1	0	0	0
Chr1	5400000	5430000	1	0	0	0	0	0	0	0	0	0	0	0	0	0	0	0	0	0	0	0	0	0	0	0.7537	0.0272333	0.383733	0.2	0.7534667	0	0	0	0	1	1	0	0	0	0	0
Chr1	5430000	5460000	1	0	0	0	0	1	0	0	0	0	0	0	0	0	0	0	0	0	0	0	0	0	0	0.7593333	0.0605	0.3961	0.0333333333333333	0.6665334	0.0924333	0	1	1	1	1	0	0	1	1	1
Chr1	5460000	5490000	0	0	0	0	0	0	0	0	0	0	0	0	0	0	0	0	0	0	0	0	0	0	0	0.861	0	0.380633	0.0333333333333333	0.737	0.0968667	0.0968667	0	0	0	1	0	0	0	0	0
Chr1	5490000	5520000	0	0	0	0	0	0	0	0	0	0	0	0	0	1	0	0	0	0	0	0	0	0	0	0.8381333	0.0018667	0.391267	0.0666666666666667	0.7832333	0.0521	0	0	0	1	1	0	0	0	0	0
Chr1	5520000	5550000	1	0	0	0	0	0	0	0	0	0	0	0	0	0	0	0	0	0	0	0	0	0	0	0.7433333	0.0237	0.3987	0.0333333333333333	0.5885333	0.0781333	0	1	0	0	1	0	1	0	0	0
Chr1	5550000	5580000	0	0	0	0	0	0	0	0	0	0	0	0	0	0	0	0	0	0	0	0	0	0	0	0.8109	0	0.387767	0.0666666666666667	0.8105667	0	0	0	0	0	1	0	0	0	0	0
Chr1	5580000	5610000	0	0	0	0	0	0	0	0	0	0	0	0	0	0	0	0	0	0	0	0	0	0	0	0.7918	0	0.3746	0	0.7914667	0	0	0	0	1	1	0	0	0	0	0
Chr1	5610000	5640000	1	0	0	0	0	1	0	0	0	0	0	0	0	0	0	0	0	0	0	0	0	0	0	0.6379333	0.0732	0.359333	0.133333333333333	0.6205667	0	0	1	0	1	1	0	0	1	0	0
Chr1	5640000	5670000	1	0	0	0	1	0	0	0	0	0	0	0	0	0	0	1	0	0	0	0	0	0	0	0.5062333	0.0831	0.346033	0.166666666666667	0.4292667	0	0	0	0	0	1	0	0	0	1	0
Chr1	5670000	5700000	0	1	0	0	0	0	0	0	0	0	0	0	0	0	0	1	0	0	0	0	0	0	0	0.8195667	0.2508667	0.388233	0.0333333333333333	0.5881667	0	0	0	0	1	1	0	1	0	0	1
Chr1	5700000	5730000	0	0	0	0	0	0	0	0	0	0	0	0	0	0	0	0	0	0	0	0	0	0	0	0.847	0	0.390133	0.0666666666666667	0.8467333	0	0	0	0	0	1	0	0	0	0	0
Chr1	5730000	5760000	0	0	0	0	0	0	0	0	0	0	0	0	0	0	0	0	0	0	0	0	0	0	0	0.8567333	0	0.387067	0.0333333333333333	0.8042333	0.0543	0	1	0	1	1	0	0	0	0	0
Chr1	5760000	5790000	0	0	0	0	0	0	0	0	0	0	0	0	0	0	0	1	0	0	0	0	0	0	0	0.7833667	0.0124333	0.381033	0.1	0.7829667	0	0	0	0	1	1	0	0	0	0	0
Chr1	5790000	5820000	1	0	0	1	0	1	0	0	0	0	0	0	0	0	0	1	0	0	0	0	0	0	0	0.6468334	0.0817333	0.3332	0.166666666666667	0.5871333	0.0595	0	1	0	1	1	0	1	0	0	0
Chr1	5820000	5850000	1	0	0	0	0	0	0	0	0	0	0	0	0	0	0	0	0	0	0	0	0	0	0	0.8105333	0.0030333	0.3676	0.2	0.8102667	0	0	0	0	0	1	0	0	0	0	0
Chr1	5850000	5880000	1	0	0	0	0	1	0	0	0	0	0	0	0	0	0	0	0	0	0	0	0	0	0	0.6242667	0.0267	0.354	0.0333333333333333	0.6239333	0	0	0	0	1	1	0	0	0	0	0
Chr1	5880000	5910000	1	0	0	0	0	0	0	0	0	0	0	0	0	0	0	0	0	0	0	0	0	0	0	0.8563	0.0371	0.398267	0	0.7232333	0.0876333	0	0	0	0	1	0	1	0	0	1
Chr1	5910000	5940000	0	0	0	0	0	1	0	0	0	0	0	0	0	0	0	0	0	0	0	0	0	0	0	0.7138333	0.1619667	0.372933	0.0666666666666667	0.5859333	0	0	0	1	1	1	0	0	0	0	0
Chr1	5940000	5970000	1	1	0	0	0	1	1	0	0	0	0	0	0	1	0	0	0	0	0	0	0	0	0	0.5962	0.1223667	0.359	0.0666666666666667	0.5618333	0	0	1	0	1	1	0	0	0	1	0
Chr1	5970000	6000000	0	0	0	0	0	0	0	0	0	0	0	0	0	0	0	1	0	0	0	0	0	0	0	0.6859	0.0029667	0.373367	0.0666666666666667	0.6857333	0	0	1	1	0	1	0	0	0	0	0
Chr1	6000000	6030000	0	0	0	0	0	0	0	0	0	0	0	0	0	0	0	1	0	0	0	0	0	0	0	0.7641333	0.1608333	0.3738	0.0666666666666667	0.6247666	0	0	1	0	0	1	0	0	0	0	0
Chr1	6030000	6060000	0	0	0	0	0	0	0	0	0	0	0	0	0	0	0	0	0	0	0	0	0	0	0	0.8725	0	0.3892	0.0333333333333333	0.8695	0	0.1916333	0	0	0	1	0	0	0	0	0
Chr1	6060000	6090000	1	0	0	0	0	0	0	0	0	0	0	0	0	0	0	1	0	0	0	0	0	0	0	0.7629667	0.0386	0.372833	0	0.7578334	0	0.0222333	0	0	0	1	0	0	0	0	0
Chr1	6090000	6120000	1	0	0	0	0	0	0	0	0	0	0	0	0	0	0	0	0	0	0	0	0	0	0	0.7487	0.0409667	0.366	0.1	0.7485333	0	0	0	0	1	1	0	0	0	0	0
Chr1	6120000	6150000	1	0	0	0	0	0	0	0	0	0	0	0	0	1	0	0	0	0	0	0	0	0	0	0.7138	0.0754667	0.370033	0.0666666666666667	0.7135333	0	0	1	0	1	1	0	1	0	0	0
Chr1	6150000	6180000	0	0	0	0	0	1	0	0	0	0	0	0	0	0	0	0	0	0	0	0	0	0	0	0.674	0.0821333	0.367033	0.1	0.6483333	0	0	0	1	1	1	0	0	1	0	0
Chr1	6180000	6210000	1	0	0	0	0	1	0	0	0	0	0	0	0	0	0	0	0	0	0	0	0	0	0	0.7345667	0.1029	0.375967	0.0666666666666667	0.7342666	0	0	0	1	1	1	1	1	0	0	0
Chr1	6210000	6240000	1	0	0	0	0	1	0	0	0	0	0	0	0	0	0	0	0	0	0	0	0	0	0	0.7166	0.2294	0.346267	0.1	0.6490333	0	0	0	1	0	1	0	0	0	0	0
Chr1	6240000	6270000	0	0	0	0	0	0	0	0	0	0	0	0	0	0	0	0	0	0	0	0	0	0	0	0.7038667	0	0.3732	0.266666666666667	0.6944333	0	0	1	1	1	1	0	0	0	0	0
Chr1	6270000	6300000	0	0	0	0	1	0	0	0	0	0	0	0	0	0	0	0	0	0	0	0	0	0	1	0.6794333	0.0919	0.3712	0.166666666666667	0.6141667	0	0	0	1	1	1	0	0	0	0	0
Chr1	6300000	6330000	1	0	0	0	0	0	0	0	0	0	0	0	0	0	0	1	0	0	0	0	0	0	0	0.8221667	0.0406667	0.382767	0.166666666666667	0.7300333	0.0918667	0	1	0	0	1	0	0	0	0	0
Chr1	6330000	6360000	0	0	0	0	0	0	0	0	0	0	0	0	0	0	0	0	0	0	0	0	0	0	0	0.8121	0	0.370067	0.0666666666666667	0.8016667	0	0	1	0	0	1	0	0	0	0	0
Chr1	6360000	6390000	1	0	0	0	0	0	0	0	0	0	0	0	0	0	0	0	0	0	0	0	0	0	0	0.6914	0.0587667	0.372933	0.0333333333333333	0.6910333	0	0	1	0	0	1	0	0	0	0	0
Chr1	6390000	6420000	1	0	0	0	0	0	0	0	0	0	0	0	0	0	0	0	0	0	0	0	0	0	0	0.6876667	0.0885333	0.357833	0.0666666666666667	0.6874334	0	0	0	0	0	1	0	0	0	0	0
Chr1	6420000	6450000	0	0	0	0	0	1	0	0	0	0	0	0	0	0	0	0	0	0	0	0	0	0	0	0.6865333	0.0291667	0.351233	0	0.6863667	0	0	0	0	0	1	0	0	0	0	0
Chr1	6450000	6480000	1	1	0	0	0	1	0	0	0	0	0	0	0	1	0	1	0	0	1	0	0	0	0	0.5470333	0.0996333	0.3413	0.133333333333333	0.4918333	0.0226	0	1	1	1	1	0	0	0	1	0
Chr1	6480000	6510000	1	0	0	0	0	1	0	0	0	0	0	0	0	0	0	0	0	0	0	0	0	0	0	0.4982	0.0295667	0.3407	0.2	0.4952667	0	0	0	0	0	1	0	0	0	0	0
Chr1	6510000	6540000	1	0	0	0	0	0	0	0	0	0	0	0	0	0	0	1	0	0	0	0	0	0	0	0.6545	0.1140333	0.356967	0.1	0.6485	0.0058667	0	0	0	1	1	0	1	1	0	1
Chr1	6540000	6570000	0	0	0	0	0	0	0	0	0	0	0	0	0	0	0	1	0	0	0	0	0	0	0	0.5969667	0.1297	0.358733	0	0.5841	0	0	0	0	0	1	0	0	0	0	0
Chr1	6570000	6600000	1	0	0	0	0	1	0	0	0	0	0	0	0	1	0	0	0	0	0	0	0	0	0	0.5603667	0.2062	0.352367	0.266666666666667	0.4844	0.0256333	0	1	0	1	1	0	0	0	0	0
Chr1	6600000	6630000	1	0	0	0	0	0	0	0	0	0	0	0	0	0	0	0	0	0	0	0	0	0	0	0.7289667	0.0218667	0.377333	0.266666666666667	0.7285666	0	0	0	0	0	1	0	0	0	0	0
Chr1	6630000	6660000	1	0	0	0	0	1	0	0	0	0	0	0	0	0	0	1	0	0	0	0	0	0	0	0.4726333	0.0477667	0.3382	0.4	0.4725333	0	0	0	0	0	1	0	0	0	0	1
Chr1	6660000	6690000	1	0	0	0	0	0	0	1	0	0	0	0	0	0	0	0	0	0	0	0	0	0	0	0.5662667	0.0479667	0.3578	0.266666666666667	0.566	0	0	0	0	0	1	0	0	0	0	0
Chr1	6690000	6720000	0	1	0	0	0	0	0	0	0	0	0	0	0	0	0	1	0	0	0	0	0	0	0	0.5225	0.2060333	0.3556	0.0333333333333333	0.4712667	0.0299	0	1	1	1	1	0	0	1	1	1
Chr1	6720000	6750000	1	1	0	0	0	0	0	0	0	0	0	0	0	0	0	1	0	0	0	0	0	0	0	0.6625333	0.1611333	0.366467	0.1	0.5542333	0	0	1	1	0	1	0	1	1	0	0
Chr1	6750000	6780000	1	0	0	0	0	1	1	0	0	0	0	0	0	0	0	0	0	0	0	0	0	0	0	0.6260667	0.0575333	0.365733	0.133333333333333	0.5433667	0.0177333	0	1	0	1	1	0	0	0	0	0
Chr1	6780000	6810000	1	0	0	0	0	0	0	0	0	0	0	0	0	0	0	0	0	0	0	0	0	0	0	0.6793666	0.0167	0.3647	0.0666666666666667	0.6790667	0	0	1	0	1	1	0	0	0	1	0
Chr1	6810000	6840000	0	0	0	0	0	0	0	0	0	0	0	0	0	0	0	0	0	0	0	0	0	0	0	0.7346666	0	0.3793	0.1	0.7344	0	0	0	1	0	1	0	0	0	0	0
Chr1	6840000	6870000	1	0	0	0	0	0	0	0	0	0	0	0	0	0	0	1	0	0	0	0	0	0	0	0.2948333	0.0155	0.3363	0.3	0.2411667	0	0	0	0	0	1	0	0	0	0	0
Chr1	6870000	6900000	0	0	0	0	0	0	0	0	0	0	0	0	0	0	0	1	0	0	0	0	0	0	0	0.3992333	0.0068	0.350733	0.3	0.3991	0	0	0	0	1	1	0	0	0	0	0
Chr1	6900000	6930000	1	0	0	0	0	0	0	0	0	0	0	0	0	0	0	0	0	0	0	0	0	0	0	0.5438	0.0355667	0.354433	0.2	0.5435	0	0	1	1	0	1	0	0	0	0	0
Chr1	6930000	6960000	1	0	0	0	0	1	0	0	0	0	0	0	0	0	0	0	0	0	0	0	0	0	0	0.7779	0.0157	0.3727	0.133333333333333	0.7476333	0	0	1	0	0	1	0	0	0	1	0
Chr1	6960000	6990000	1	0	0	0	0	0	0	0	0	0	0	0	0	0	0	0	0	0	0	0	0	0	0	0.7271333	0.0199	0.363467	0.2	0.4567667	0.2700333	0	0	0	1	1	0	0	0	0	0
Chr1	6990000	7020000	1	0	0	0	0	0	0	0	0	0	0	0	0	1	0	0	0	0	0	0	0	0	0	0.7698	0.04	0.376067	0.1	0.7622667	0	0	0	0	0	1	0	0	0	0	0
Chr1	7020000	7050000	1	0	0	1	0	1	0	0	0	0	0	0	0	0	0	0	0	0	0	0	0	0	0	0.5315334	0.2208667	0.3496	0.333333333333333	0.3952	0.1383333	0	0	1	1	1	0	1	1	0	1
Chr1	7050000	7080000	0	0	0	0	0	0	0	0	0	0	0	0	0	0	0	0	1	0	0	0	0	0	1	0.5651333	0.2074333	0.404533	0.0666666666666667	0.2226333	0.1361667	0	1	0	1	1	0	1	1	1	1
Chr1	7080000	7110000	0	0	0	0	0	0	0	0	0	0	0	0	0	0	0	0	0	0	0	0	0	0	0	0.7134666	0	0.3817	0.266666666666667	0.6735	0	0	0	0	1	1	0	0	0	0	0
Chr1	7110000	7140000	1	0	0	0	0	1	0	0	0	0	0	0	0	0	0	0	0	0	0	0	0	0	0	0.7220333	0.0537333	0.3601	0.133333333333333	0.5365	0.1852667	0	0	1	1	1	0	1	0	0	0
Chr1	7140000	7170000	1	0	0	0	0	0	0	0	0	0	0	0	0	0	0	1	0	0	0	0	0	0	0	0.6182	0.0238	0.363567	0.1	0.5784333	0	0	0	0	1	1	0	0	0	0	0
Chr1	7170000	7200000	1	0	0	0	0	0	0	0	0	0	0	0	0	0	0	0	0	0	0	0	0	0	0	0.6263	0.0406667	0.359367	0.0333333333333333	0.5552667	0.0682333	0	0	1	0	1	0	0	0	0	0
Chr1	7200000	7230000	1	1	0	0	0	0	0	0	0	0	0	0	0	0	0	0	0	0	0	0	0	0	0	0.7233	0.0304667	0.386733	0.1	0.7230333	0	0	0	1	0	1	0	0	0	0	0
Chr1	7230000	7260000	1	0	0	0	0	1	0	0	0	0	0	0	0	0	0	0	0	0	0	0	0	0	0	0.5927333	0.1379333	0.354767	0.233333333333333	0.5900667	0	0	0	1	1	1	0	0	1	0	0
Chr1	7260000	7290000	1	0	0	0	0	1	0	0	0	0	0	0	0	0	0	0	0	0	0	0	0	0	0	0.5444667	0.1548333	0.356633	0	0.5442333	0	0	0	1	0	1	0	0	0	0	0
Chr1	7290000	7320000	1	0	0	0	0	1	0	0	0	0	0	0	0	0	0	1	0	0	0	0	0	0	0	0.8129	0.0319333	0.384967	0.0666666666666667	0.8078333	0	0	1	0	0	1	0	0	0	0	0
Chr1	7320000	7350000	1	0	0	0	0	0	0	0	0	0	0	0	0	0	0	0	0	0	0	0	0	0	0	0.2921333	0.0297	0.337367	0.0333333333333333	0.292	0	0	1	0	0	1	0	0	0	0	0
Chr1	7350000	7380000	0	0	0	0	0	1	0	0	0	0	0	0	0	0	0	0	0	0	0	0	0	0	0	0.5488333	0.4089333	0.365833	0.0666666666666667	0.2888667	0	0	1	0	0	1	0	1	0	0	1
Chr1	7380000	7410000	0	0	0	0	0	1	0	0	0	0	0	0	0	0	0	0	0	0	1	0	0	0	0	0.5086	0.0353667	0.350667	0.2	0.4401667	0.0681667	0	1	0	1	1	0	0	0	0	0
Chr1	7410000	7440000	0	0	0	0	0	0	0	0	0	0	0	0	0	1	0	1	0	0	0	0	0	1	0	0.7528	0.0353667	0.385033	0.133333333333333	0.5290334	0.1930667	0	1	0	1	1	0	0	0	0	0
Chr1	7440000	7470000	1	0	0	0	0	0	0	0	0	0	0	0	0	0	0	0	0	0	0	0	0	1	0	0.4838	0.0894667	0.366767	0.133333333333333	0.4044	0	0	0	0	1	1	0	0	0	0	0
Chr1	7470000	7500000	0	0	0	0	0	0	0	0	0	0	0	0	0	1	0	0	0	0	0	0	0	0	0	0.6358666	0.0331667	0.354767	0.266666666666667	0.5917	0	0	1	0	0	1	0	1	0	1	0
Chr1	7500000	7530000	1	0	0	0	0	1	0	0	0	0	0	0	0	0	0	0	1	0	0	0	0	0	0	0.4165	0.0977667	0.346333	0.166666666666667	0.3788	0	0	1	0	0	1	0	0	0	0	0
Chr1	7530000	7560000	0	0	0	0	0	0	0	0	0	0	0	0	0	0	0	0	0	0	0	0	0	0	0	0.4690333	0	0.354467	0.1	0.4248333	0	0	1	0	1	1	0	1	0	0	0
Chr1	7560000	7590000	0	0	0	0	0	0	0	0	0	0	0	0	0	0	0	0	0	0	0	0	0	0	0	0.9056	0	0.394767	0	0.8706667	0.0347333	0	0	0	0	1	0	0	0	0	0
Chr1	7590000	7620000	0	0	0	0	0	0	0	0	0	0	0	0	0	0	0	0	0	0	0	0	0	0	0	0.8729333	0	0.390367	0.0333333333333333	0.8727667	0.1136667	0	0	0	0	1	0	0	0	0	0
Chr1	7620000	7650000	0	0	0	0	0	0	0	0	0	0	0	0	0	0	0	1	0	0	0	0	0	0	0	0.7554333	0.0046667	0.376167	0.1	0.7551333	0	0	0	0	1	1	0	0	0	0	0
Chr1	7650000	7680000	1	0	0	0	0	1	0	0	0	0	0	0	0	0	0	0	0	0	0	0	0	0	0	0.6474	0.0632	0.352567	0.233333333333333	0.6446667	0	0	1	1	0	1	0	0	0	0	0
Chr1	7680000	7710000	1	0	0	0	0	0	0	0	0	0	0	0	0	1	0	0	0	0	0	0	0	0	0	0.3289667	0.0358667	0.327067	0.4	0.3288333	0	0	1	0	1	1	0	0	0	0	0
Chr1	7710000	7740000	1	0	0	0	0	0	0	0	0	0	0	0	0	0	0	1	0	0	0	0	0	0	0	0.5317	0.2982	0.347433	0.366666666666667	0.3741667	0	0	1	0	1	1	0	1	0	0	0
Chr1	7740000	7770000	1	0	0	0	0	1	0	0	0	0	0	0	0	0	0	1	0	0	1	0	0	0	0	0.4905667	0.0717	0.352267	0.3	0.4903333	0	0	0	0	1	1	0	0	0	0	0
Chr1	7770000	7800000	1	0	0	0	0	1	0	0	0	0	0	0	0	0	0	0	0	0	0	0	0	0	0	0.6782666	0.1157	0.352633	0.5	0.6735666	0	0	0	0	0	1	0	0	0	1	0
Chr1	7800000	7830000	1	0	0	0	0	0	0	0	0	0	0	0	0	0	0	0	0	0	0	0	0	0	0	0.5291333	0.1014	0.325667	0.366666666666667	0.5289	0	0	1	0	0	1	0	0	0	0	0
Chr1	7830000	7860000	1	0	0	0	0	1	0	0	0	0	0	0	0	0	0	0	0	0	0	0	0	0	0	0.4372	0.1743333	0.324167	0.433333333333333	0.4369667	0	0	0	0	1	1	0	0	0	0	0
Chr1	7860000	7890000	0	0	0	0	0	0	0	0	0	0	0	0	0	0	0	1	0	0	0	0	0	0	0	0.7472333	0.0024333	0.363	0.1	0.7457333	0	0	0	1	0	1	0	0	0	0	0
Chr1	7890000	7920000	1	0	0	0	0	0	0	0	0	0	0	0	0	0	0	0	0	0	0	0	0	0	0	0.6402667	0.0414667	0.372133	0.233333333333333	0.5479333	0	0	0	0	1	1	0	0	0	0	1
Chr1	7920000	7950000	0	0	0	0	0	0	0	0	0	0	0	0	0	0	0	0	0	0	0	0	0	0	0	0.4787333	0	0.326533	0.2	0.4785	0	0	0	0	0	1	0	0	0	0	0
Chr1	7950000	7980000	1	0	0	0	0	1	1	0	0	0	0	0	0	1	0	0	0	0	0	0	0	0	0	0.5937333	0.2750667	0.373333	0.133333333333333	0.4552667	0	0	0	0	1	1	0	1	0	0	1
Chr1	7980000	8010000	1	1	0	0	0	1	0	0	0	0	0	0	0	0	0	0	0	0	0	0	0	0	1	0.5339333	0.1189333	0.346433	0.333333333333333	0.5152333	0	0	1	1	1	1	0	0	1	0	0
Chr1	8010000	8040000	1	0	0	0	0	1	1	0	0	0	0	0	0	1	0	0	0	0	0	0	0	0	0	0.5098667	0.0647333	0.347233	0.333333333333333	0.5042667	0	0	1	0	1	1	0	0	0	0	0
Chr1	8040000	8070000	1	0	0	0	0	1	0	0	0	0	0	0	0	0	0	1	1	0	0	0	0	0	0	0.6565667	0.1361333	0.3544	0.166666666666667	0.6518	0	0	0	0	1	1	0	0	0	0	0
Chr1	8070000	8100000	0	0	0	0	0	0	0	0	0	0	0	0	0	0	0	0	0	0	0	0	0	0	0	0.825	0	0.389767	0.1	0.8247667	0	0	0	0	1	1	0	0	0	1	0
Chr1	8100000	8130000	1	0	0	0	0	1	0	0	0	0	0	0	0	0	0	0	0	0	0	0	0	0	0	0.6733333	0.1233667	0.361633	0.2	0.6730667	0	0	0	1	0	1	0	0	0	0	0
Chr1	8130000	8160000	0	0	0	0	0	0	0	0	0	0	0	0	0	0	0	0	0	0	0	0	0	0	0	0.5166	0	0.363467	0.266666666666667	0.5163333	0	0	1	0	1	1	0	0	0	0	0
Chr1	8160000	8190000	1	0	0	1	0	0	0	0	0	0	0	0	0	1	0	1	0	0	0	0	0	0	0	0.4657333	0.1382333	0.341367	0.433333333333333	0.46	0	0	0	0	1	1	0	0	0	0	0
Chr1	8190000	8220000	1	0	0	0	0	0	0	0	0	0	0	0	0	0	0	1	0	0	0	0	0	0	0	0.5385333	0.0274667	0.351933	0.2	0.5270666	0.0111333	0	1	1	1	1	0	0	0	0	0
Chr1	8220000	8250000	1	0	0	0	0	1	0	0	0	0	0	0	0	0	0	0	0	0	0	0	0	0	0	0.5945333	0.1302	0.351133	0	0.5943334	0	0	1	0	1	1	0	1	0	0	0
Chr1	8250000	8280000	1	1	0	0	1	0	0	0	0	0	0	0	0	0	0	0	0	0	0	0	0	0	0	0.6031666	0.1529333	0.357467	0.0333333333333333	0.5516	0.0512333	0	0	1	0	1	0	1	0	1	0
Chr1	8280000	8310000	1	1	0	0	0	0	0	0	0	0	0	0	0	0	0	0	0	0	0	0	0	0	0	0.4579667	0.1611	0.327367	0.4	0.4578	0	0	1	1	1	1	0	0	1	1	0
Chr1	8310000	8340000	0	0	0	1	0	0	0	0	0	0	0	0	0	0	0	0	0	0	0	0	0	0	0	0.6766334	0.0159	0.3672	0.1	0.6483	0	0	0	0	1	1	0	0	0	0	0
Chr1	8340000	8370000	0	0	0	0	0	0	0	0	0	0	0	0	0	0	0	0	0	0	0	0	0	0	0	0.7591	0	0.3611	0.533333333333333	0.5777667	0.1213667	0	1	0	1	1	0	0	0	0	0
Chr1	8370000	8400000	1	1	0	0	0	0	0	0	0	0	0	0	0	0	0	0	0	0	0	0	0	0	1	0.5703	0.0796	0.353567	0.3	0.3587667	0.2064333	0	1	0	1	1	0	1	0	0	1
Chr1	8400000	8430000	0	0	0	0	0	1	0	0	0	0	0	0	0	0	0	0	0	0	0	0	0	0	0	0.7003334	0.0083333	0.383467	0.0666666666666667	0.6501	0.0498667	0	1	0	1	1	0	0	0	0	0
Chr1	8430000	8460000	1	0	0	0	0	1	0	0	0	0	0	0	0	0	0	0	0	0	0	0	0	0	1	0.6183333	0.2483667	0.364467	0.3	0.5086333	0	0	1	1	1	1	0	0	1	1	1
Chr1	8460000	8490000	1	1	0	0	1	1	0	0	0	0	0	0	0	0	0	0	0	0	0	0	0	0	1	0.559	0.2343333	0.3417	0.2	0.1681333	0.2335667	0	1	1	1	1	0	1	1	1	1
Chr1	8490000	8520000	1	0	0	0	0	0	0	0	0	0	0	0	0	1	0	0	1	0	0	0	0	0	0	0.5204	0.1491667	0.338	0.0666666666666667	0.4347	0	0	1	1	1	1	0	1	1	0	1
Chr1	8520000	8550000	1	0	0	0	0	0	0	0	0	0	0	0	0	0	0	0	0	0	0	0	0	0	0	0.5289	0.0579333	0.358233	0.3	0.4827	0.0433667	0	0	1	1	1	0	0	0	0	1
Chr1	8550000	8580000	1	0	0	0	0	1	0	0	0	0	0	0	0	0	0	0	0	0	0	0	0	0	1	0.7270333	0.0974667	0.3597	0.133333333333333	0.6697	0.0447333	0	1	0	1	1	0	1	0	0	0
Chr1	8580000	8610000	1	0	0	0	0	1	0	0	0	0	0	0	0	0	0	0	0	0	0	0	0	0	0	0.5925	0.0296667	0.354833	0.133333333333333	0.4814	0.1108	0	1	0	1	1	0	1	0	1	0
Chr1	8610000	8640000	0	0	0	0	0	0	0	0	0	0	0	0	0	0	0	0	0	0	0	0	0	0	1	0.8550667	0.1118	0.386	0.1	0.8549333	0	0	0	0	0	1	0	0	0	0	0
Chr1	8640000	8670000	1	0	0	0	1	1	1	0	0	0	0	0	0	1	0	0	0	0	0	0	0	0	0	0.6882333	0.1186667	0.361267	0.0666666666666667	0.5958667	0.0198333	0	1	0	1	1	0	1	1	0	1
Chr1	8670000	8700000	1	0	0	0	0	0	0	0	0	0	0	0	0	0	0	0	0	0	0	0	0	0	0	0.5725	0.0350333	0.360867	0.166666666666667	0.5472667	0.0266333	0	0	0	1	1	0	0	0	0	0
Chr1	8700000	8730000	0	0	0	0	0	1	0	0	0	0	0	0	0	1	0	0	0	0	0	0	0	0	0	0.5043	0.0411667	0.361767	0.1	0.4799667	0	0	0	0	0	1	0	0	0	0	0
Chr1	8730000	8760000	0	0	0	0	0	0	0	0	0	0	0	0	0	1	0	0	0	0	0	0	0	0	0	0.7435	0.1156667	0.3725	0.0666666666666667	0.6166334	0	0	1	0	0	1	0	0	0	0	0
Chr1	8760000	8790000	0	0	0	0	0	1	0	0	0	0	0	0	0	0	0	0	1	0	0	0	0	0	0	0.7588	0.0441667	0.3813	0.1	0.4364667	0.0961667	0	0	1	1	1	0	1	0	1	0
Chr1	8790000	8820000	0	0	0	0	0	1	0	0	0	0	0	0	0	0	0	0	1	0	0	0	0	0	1	0.7675	0.3199333	0.382233	0.1	0.4644333	0.1257667	0	1	1	1	0	0	1	0	1	1
Chr1	8820000	8850000	0	0	0	0	0	1	0	0	0	0	0	0	0	0	0	0	1	0	0	0	0	0	0	0.6043667	0.0242	0.371067	0.1	0.5017	0	0	0	1	1	1	0	1	0	0	0
Chr1	8850000	8880000	1	0	0	0	0	1	0	0	0	0	0	0	0	0	0	0	0	0	0	0	0	0	0	0.5030667	0.1192667	0.349733	0.166666666666667	0.5028	0	0	0	0	0	1	0	0	0	0	0
Chr1	8880000	8910000	1	0	0	0	0	0	0	0	0	0	0	0	0	0	0	0	0	0	0	0	0	0	0	0.6777334	0.0149667	0.3676	0	0.6775	0	0	1	0	0	1	0	0	0	0	0
Chr1	8910000	8940000	1	0	0	0	0	0	0	0	0	0	0	0	0	0	0	1	0	0	0	0	0	1	0	0.4994333	0.2001333	0.371333	0.466666666666667	0.3216333	0	0	1	0	0	1	0	0	0	0	1
Chr1	8940000	8970000	0	0	0	0	0	0	0	0	0	0	0	0	0	0	0	0	0	0	0	0	0	0	0	0.6930667	0	0.372667	0.333333333333333	0.6928	0	0	1	0	0	1	0	0	0	0	0
Chr1	8970000	9000000	0	0	0	0	0	0	0	0	0	0	0	0	0	0	0	0	0	0	0	0	0	0	0	0.4816333	0	0.354367	0.6	0.4815	0	0	1	0	1	1	0	0	0	0	0
Chr1	9000000	9030000	1	0	0	0	0	1	0	0	0	0	0	0	0	0	0	1	0	0	0	0	0	0	0	0.7250333	0.4509	0.384033	0.1	0.3702667	0.0399333	0	1	0	1	1	0	1	1	1	0
Chr1	9030000	9060000	0	0	0	0	0	1	0	0	0	0	0	0	0	0	0	0	0	0	0	0	0	0	0	0.8683	0.0073333	0.387867	0.0666666666666667	0.8680667	0	0	0	0	0	1	0	1	0	0	0
Chr1	9060000	9090000	1	0	0	0	0	1	0	0	0	0	0	0	0	0	0	0	0	0	0	0	0	0	0	0.5628667	0.0436	0.369833	0.0666666666666667	0.4510667	0.0478667	0	1	0	1	1	0	1	0	1	0
Chr1	9090000	9120000	1	0	0	0	0	1	0	0	0	0	0	0	0	0	0	0	0	0	0	0	0	0	0	0.7229	0.0172333	0.355467	0.333333333333333	0.7226334	0	0	1	0	1	1	0	0	0	0	0
Chr1	9120000	9150000	1	1	0	0	0	1	0	0	0	0	0	0	0	0	0	0	0	0	0	0	0	0	1	0.5791333	0.1868	0.355967	0.266666666666667	0.5764	0	0	1	1	1	1	0	0	0	0	0
Chr1	9150000	9180000	1	0	0	0	1	0	0	0	0	0	0	0	0	0	0	0	1	0	0	0	0	0	0	0.7629667	0.1127	0.368633	0.266666666666667	0.6399	0.0540667	0	0	1	1	1	0	0	0	0	1
Chr1	9180000	9210000	1	1	0	0	0	1	0	0	0	0	0	0	0	0	0	0	0	0	0	0	0	0	0	0.6210667	0.1157	0.3493	0.366666666666667	0.463	0.1578	0	1	0	0	1	0	0	0	1	0
Chr1	9210000	9240000	1	0	0	0	0	1	0	0	0	0	0	0	0	0	0	0	0	0	0	0	0	0	0	0.6115667	0.0727	0.342167	0.2	0.6112667	0	0	0	0	1	1	0	0	0	0	0
Chr1	9240000	9270000	1	0	0	0	0	0	0	0	0	0	0	0	0	0	0	0	0	0	0	0	0	0	0	0.3981667	0.0369667	0.345033	0.2	0.3765667	0.0178667	0	0	0	1	1	0	0	0	0	0
Chr1	9270000	9300000	1	0	0	0	0	1	0	0	0	0	0	0	0	0	0	0	0	0	0	0	0	0	0	0.5359667	0.0669333	0.3506	0	0.5218	0.0137333	0	1	0	1	1	0	0	0	0	0
Chr1	9300000	9330000	1	0	0	0	0	1	0	1	0	0	0	0	0	1	0	0	0	0	0	0	0	0	0	0.4729333	0.0998333	0.347367	0.133333333333333	0.4268333	0	0	1	0	0	1	0	1	1	0	0
Chr1	9330000	9360000	1	0	0	0	0	1	0	0	0	0	0	0	0	1	0	1	0	0	0	0	0	0	0	0.2647667	0.1172333	0.316667	0.133333333333333	0.2486667	0	0	0	1	1	1	0	0	0	0	0
Chr1	9360000	9390000	1	0	0	0	0	0	0	0	0	0	0	0	0	0	0	1	0	0	0	0	0	0	0	0.6058667	0.3398	0.3399	0.133333333333333	0.4204333	0.0204667	0	1	1	1	1	0	0	1	0	0
Chr1	9390000	9420000	1	0	0	0	0	1	0	0	0	0	0	0	0	0	0	0	0	0	1	0	0	0	0	0.7001	0.1109667	0.354667	0.133333333333333	0.6998667	0	0	1	0	1	1	0	1	0	0	0
Chr1	9420000	9450000	1	0	0	0	0	1	0	0	0	0	0	0	0	0	0	0	0	0	0	0	0	0	0	0.8115	0.0243667	0.390967	0.133333333333333	0.5907667	0.2204	0.4058667	1	1	1	1	0	0	0	0	0
Chr1	9450000	9480000	1	0	0	0	0	1	0	0	0	0	0	0	0	0	0	1	0	0	0	0	0	0	0	0.4989667	0.1893	0.3541	0.4	0.3668333	0	0	1	0	0	1	0	0	0	0	1
Chr1	9480000	9510000	0	0	0	1	0	0	0	0	0	0	0	0	0	0	0	1	0	0	0	0	0	0	0	0.7235667	0.0283	0.3788	0.1	0.7060667	0	0	0	0	1	1	0	0	0	0	0
Chr1	9510000	9540000	0	0	0	0	0	0	0	0	0	0	0	0	0	0	0	0	0	0	0	0	0	0	0	0.8513666	0	0.399533	0.0666666666666667	0.851	0	0	0	0	0	1	0	0	0	0	0
Chr1	9540000	9570000	1	0	0	0	0	1	0	0	0	0	0	0	0	0	0	0	0	0	0	0	0	0	0	0.6726	0.1558	0.357833	0	0.6550667	0.0172333	0	1	1	1	1	0	1	0	0	0
Chr1	9570000	9600000	1	0	0	1	0	1	0	0	0	0	0	0	0	1	0	0	0	0	0	0	0	0	0	0.5285	0.2629	0.3517	0.0333333333333333	0.1807	0.2279333	0	1	1	0	1	0	0	0	0	0
Chr1	9600000	9630000	1	0	0	0	0	1	0	0	0	0	0	0	0	0	0	0	0	0	0	0	0	0	0	0.6719	0.0204	0.359033	0.0666666666666667	0.6236666	0.0155333	0	0	0	1	1	0	0	0	0	0
Chr1	9630000	9660000	0	0	0	0	0	0	0	0	0	0	0	0	0	0	0	0	1	0	0	0	0	0	0	0.6237333	0.0099333	0.369333	0.0666666666666667	0.5991667	0	0	0	0	0	1	0	0	0	0	0
Chr1	9660000	9690000	0	0	0	0	0	1	0	0	0	0	0	0	0	0	0	0	0	0	0	0	0	0	0	0.8366	0.4508	0.399133	0	0.4987667	0	0	0	1	1	1	0	1	1	0	1
Chr1	9690000	9720000	0	0	0	0	0	1	0	0	0	0	0	0	0	0	0	0	0	0	0	0	0	0	0	0.7781667	0.0472667	0.3772	0.1	0.7600333	0	0	0	0	0	1	0	0	0	0	0
Chr1	9720000	9750000	0	0	0	0	1	1	0	0	0	0	0	0	0	0	0	0	0	0	0	0	0	0	0	0.7300333	0.0320333	0.368033	0.0666666666666667	0.7136667	0	0	1	0	0	1	0	0	0	0	0
Chr1	9750000	9780000	0	0	0	0	0	0	0	0	0	0	0	0	0	0	0	1	1	0	1	0	0	0	0	0.6783333	0.0177667	0.3685	0.0333333333333333	0.548	0.0920667	0	0	1	1	1	0	0	0	1	0
Chr1	9780000	9810000	1	0	0	0	0	0	0	0	0	0	0	0	0	0	0	1	0	0	0	0	0	0	0	0.4847	0.0603667	0.340833	0.4	0.4845667	0	0	0	0	1	1	0	0	0	0	0
Chr1	9810000	9840000	1	0	0	0	1	0	0	0	0	0	0	0	0	0	0	0	0	0	0	0	0	0	0	0.296	0.2016667	0.324	0.233333333333333	0.2958	0	0	0	1	0	1	0	1	0	0	0
Chr1	9840000	9870000	1	0	0	0	0	1	0	0	0	0	0	0	0	0	0	0	0	0	0	0	0	0	1	0.5752333	0.2500667	0.3389	0.0666666666666667	0.5749667	0	0	0	0	1	1	0	1	0	0	0
Chr1	9870000	9900000	1	0	0	0	0	1	0	0	0	0	0	0	0	0	0	1	0	0	0	0	0	0	1	0.4821333	0.182	0.3337	0.366666666666667	0.4773333	0	0	1	0	1	1	0	0	0	1	0
Chr1	9900000	9930000	1	0	0	0	0	1	0	0	0	0	0	0	0	1	0	1	1	0	0	0	0	0	0	0.3090333	0.356	0.330333	0.1	0.2111	0.0260667	0	0	1	1	1	0	1	0	0	0
Chr1	9930000	9960000	1	0	0	0	1	0	0	0	0	0	0	0	0	0	0	1	0	0	0	0	0	0	0	0.5458333	0.1824667	0.346833	0.3	0.4879	0	0	1	0	1	1	0	0	0	0	0
Chr1	9960000	9990000	0	0	0	1	0	0	0	0	0	0	0	0	0	0	0	0	0	0	0	0	0	0	0	0.6684	0.0063	0.3679	0.3	0.6682	0	0	0	0	0	1	0	0	0	0	0
Chr1	9990000	10020000	1	0	0	0	0	1	1	0	0	0	0	0	0	1	0	0	0	0	0	0	0	0	0	0.4624667	0.1092333	0.346433	0.166666666666667	0.4145667	0	0	1	1	1	1	0	0	0	0	0
Chr1	10020000	10050000	1	0	0	0	0	1	0	0	0	0	0	0	0	0	0	0	0	0	0	0	0	0	0	0.7220666	0.0261667	0.364333	0.266666666666667	0.6418667	0.0674667	0	1	0	1	1	0	0	0	0	0
Chr1	10050000	10080000	1	0	0	0	0	0	0	1	0	0	0	0	0	1	0	0	0	0	0	0	0	0	0	0.6604334	0.0642667	0.343667	0.2	0.5970666	0	0	0	0	1	1	0	0	0	0	0
Chr1	10080000	10110000	1	0	0	0	0	0	0	0	0	0	0	0	0	0	0	0	0	0	0	0	0	0	0	0.3945	0.0209667	0.374167	0.0666666666666667	0.3342667	0	0	1	1	0	1	0	0	0	1	0
Chr1	10110000	10140000	1	0	0	0	0	1	0	0	0	0	0	0	0	0	0	0	0	0	0	0	0	0	0	0.6516	0.0525333	0.3469	0.3	0.6514	0	0	0	0	0	1	0	0	0	1	0
Chr1	10140000	10170000	1	0	0	0	0	1	0	0	0	0	0	0	0	0	0	0	1	0	0	0	0	0	1	0.2672333	0.2597	0.3247	0.2	0.2248667	0	0	0	0	1	1	0	0	0	0	0
Chr1	10170000	10200000	1	0	0	0	0	1	0	0	0	0	0	0	0	0	0	0	0	0	0	0	0	0	0	0.516	0.0595333	0.347633	0.2	0.5157667	0.0124	0	1	0	0	1	0	0	0	0	0
Chr1	10200000	10230000	1	1	0	0	0	0	0	0	0	0	0	0	0	0	0	0	0	0	1	0	0	0	0	0.5053	0.0812667	0.347067	0.366666666666667	0.4498333	0.0320667	0	0	1	0	1	0	0	0	0	0
Chr1	10230000	10260000	1	0	0	0	0	1	0	0	0	0	0	0	0	0	0	0	0	0	0	0	0	0	0	0.3885333	0.1198667	0.3296	0.166666666666667	0.3883333	0	0	0	0	0	1	0	0	0	0	0
Chr1	10260000	10290000	0	0	0	0	0	0	0	0	0	0	0	0	0	1	0	0	0	0	0	0	0	0	0	0.7563667	0.0698	0.379267	0.333333333333333	0.6912	0	0	0	0	1	1	0	0	0	0	0
Chr1	10290000	10320000	1	0	0	0	0	1	1	0	0	0	0	0	0	0	0	1	0	0	0	0	0	0	0	0.6008334	0.1255667	0.357933	0.133333333333333	0.4553667	0.0936	0	1	0	1	1	0	1	0	0	0
Chr1	10320000	10350000	0	0	0	0	0	1	0	0	0	0	0	0	0	0	0	0	0	0	0	0	0	0	0	0.6871	0.0590667	0.363	0.1	0.6181333	0.0685333	0	1	1	1	1	0	0	1	1	0
Chr1	10350000	10380000	0	1	0	0	0	0	0	0	0	0	0	0	0	1	0	0	0	0	0	0	0	0	0	0.5404667	0.2117667	0.3557	0.233333333333333	0.354	0	0	0	0	0	1	0	1	0	0	0
Chr1	10380000	10410000	1	0	0	0	0	0	0	0	0	0	0	0	0	0	0	0	0	0	0	0	0	0	0	0.7799	0.0335333	0.366367	0	0.6672333	0	0	1	0	1	1	0	0	0	0	0
Chr1	10410000	10440000	0	0	0	0	0	0	0	0	0	0	0	0	0	1	0	0	0	0	0	0	0	0	0	0.8119	0.0137667	0.372367	0.1	0.7610667	0	0	0	0	1	1	0	0	0	0	0
Chr1	10440000	10470000	0	0	0	0	0	1	0	0	0	0	0	0	0	0	0	0	0	0	1	0	0	0	0	0.7234667	0.0255333	0.363667	0.133333333333333	0.7232333	0	0	0	0	1	1	0	0	0	0	0
Chr1	10470000	10500000	1	0	0	0	0	1	1	0	0	0	0	0	0	0	0	0	0	0	0	0	0	0	0	0.6588	0.0498667	0.3705	0.266666666666667	0.6585333	0	0	0	0	0	1	0	0	0	0	0
Chr1	10500000	10530000	1	0	0	0	0	1	0	0	0	0	0	0	0	0	0	1	0	0	0	0	0	0	0	0.4114667	0.2504667	0.332333	0.1	0.4081333	0	0	1	1	1	1	0	1	0	0	1
Chr1	10530000	10560000	1	0	0	0	0	0	1	0	0	0	0	0	0	1	0	0	0	0	0	0	0	0	0	0.3952	0.1575333	0.330667	0.3	0.2946	0	0	0	0	0	1	0	0	0	0	0
Chr1	10560000	10590000	1	0	0	0	0	0	0	0	0	0	0	0	0	1	0	0	0	0	0	0	0	0	0	0.3476667	0.1652	0.3295	0.333333333333333	0.3475333	0	0	0	1	1	1	0	0	0	0	0
Chr1	10590000	10620000	1	0	0	1	0	1	0	0	0	0	0	0	0	0	0	1	0	0	0	0	0	0	1	0.4099333	0.4260333	0.333867	0.233333333333333	0.1994	0	0	1	1	1	1	0	1	1	1	1
Chr1	10620000	10650000	1	1	0	0	0	0	0	0	0	0	0	0	0	0	0	0	0	0	0	0	0	0	0	0.5129333	0.1449333	0.337233	0.333333333333333	0.5127333	0	0	0	0	1	1	0	1	0	0	0
Chr1	10650000	10680000	1	0	0	1	0	1	0	0	0	0	0	0	0	0	0	1	0	0	0	0	0	0	0	0.4019667	0.1313	0.335467	0.266666666666667	0.3837333	0	0	1	0	0	1	0	0	0	1	0
Chr1	10680000	10710000	1	0	0	0	0	0	0	0	0	0	0	0	0	1	0	1	0	0	0	0	0	0	0	0.4040333	0.2112	0.3405	0.3	0.2574667	0	0	1	0	0	1	0	0	0	0	0
Chr1	10710000	10740000	0	0	0	0	0	0	0	0	0	0	0	0	0	1	0	1	0	0	0	0	0	0	0	0.6912333	0.0670667	0.3665	0.0666666666666667	0.2917	0.3472333	0	1	0	0	1	0	1	1	0	1
Chr1	10740000	10770000	1	0	0	0	0	0	0	0	0	0	0	0	0	0	0	0	0	0	0	0	0	0	0	0.8296667	0.0217	0.376733	0	0.8178333	0.0092667	0	0	0	0	1	0	0	0	0	0
Chr1	10770000	10800000	1	0	0	0	0	1	0	0	0	0	0	0	0	0	0	0	0	0	0	0	0	0	0	0.7451667	0.0406333	0.366133	0	0.7192	0.0258333	0	0	0	1	1	0	0	0	0	0
Chr1	10800000	10830000	1	0	0	0	0	1	0	0	0	0	0	0	0	0	0	0	0	0	0	0	0	0	0	0.6533333	0.0623333	0.3686	0	0.6530333	0	0	1	1	0	1	0	0	1	0	0
Chr1	10830000	10860000	1	1	0	0	0	0	0	1	0	0	0	0	0	0	0	0	0	0	0	0	0	0	0	0.7661333	0.0779667	0.371467	0.0666666666666667	0.7659333	0	0	1	0	1	1	0	1	0	0	1
Chr1	10860000	10890000	1	0	0	0	0	1	0	0	0	0	0	0	0	0	0	0	0	0	0	0	0	0	1	0.5902	0.0976667	0.346967	0.233333333333333	0.59	0	0	1	0	0	1	0	0	0	0	0
Chr1	10890000	10920000	1	1	0	0	0	0	0	0	0	0	0	0	0	1	0	1	0	0	0	0	0	0	0	0.5142	0.1321	0.3575	0.233333333333333	0.5139	0	0	1	0	1	1	0	0	0	1	0
Chr1	10920000	10950000	1	0	0	0	1	1	1	0	0	0	0	0	0	0	0	0	0	0	0	0	0	0	0	0.5993	0.2009	0.358233	0.166666666666667	0.5806	0	0	1	1	0	1	0	0	0	1	0
Chr1	10950000	10980000	1	0	0	0	0	1	0	0	0	0	0	0	0	0	0	0	0	0	1	0	0	1	0	0.2165667	0.2731333	0.3121	0.4	0.1482667	0	0	1	0	1	1	0	0	0	0	0
Chr1	10980000	11010000	1	0	0	0	0	0	0	0	0	0	0	0	0	0	0	0	1	0	1	0	0	0	0	0.5646	0.0904667	0.365567	0.133333333333333	0.523	0.0037333	0	1	0	1	1	0	1	1	0	0
Chr1	11010000	11040000	1	0	0	0	0	1	1	0	0	0	0	0	0	1	0	0	0	0	0	0	0	0	0	0.3326667	0.1580667	0.3356	0.2	0.1615333	0.0597333	0	1	1	1	1	0	1	0	0	0
Chr1	11040000	11070000	1	0	0	0	0	1	0	0	0	0	0	0	0	1	0	0	0	0	0	0	0	0	0	0.5177333	0.2717333	0.3363	0.166666666666667	0.3820333	0	0	1	1	1	1	0	0	1	0	0
Chr1	11070000	11100000	1	0	0	0	0	0	1	0	0	0	0	0	0	1	0	0	0	0	0	0	0	0	0	0.5279667	0.1895667	0.3321	0.266666666666667	0.3972333	0	0	1	1	1	1	0	0	1	0	1
Chr1	11100000	11130000	1	1	0	0	0	1	1	0	0	0	0	0	0	1	0	0	0	0	0	0	0	0	0	0.4167	0.1328	0.3379	0.633333333333333	0.4001	0	0	1	0	1	1	0	1	0	0	0
Chr1	11130000	11160000	1	1	0	0	0	0	0	0	0	0	0	0	0	0	0	1	0	0	1	0	0	0	0	0.6000333	0.3154333	0.3579	0.0666666666666667	0.3925667	0	0	0	0	0	1	0	0	0	0	0
Chr1	11160000	11190000	1	0	0	0	1	1	0	0	0	0	0	0	0	0	0	1	0	0	0	0	0	0	0	0.4664667	0.1479	0.3538	0.3	0.4159	0.0103	0	1	1	1	1	0	1	0	0	1
Chr1	11190000	11220000	1	0	0	0	0	1	0	1	0	0	0	0	0	0	0	1	0	0	1	0	0	0	0	0.3855333	0.1362	0.332033	0.7	0.3817333	0	0	1	0	1	1	0	0	0	0	0
Chr1	11220000	11250000	0	0	0	0	0	1	0	0	0	0	0	0	0	1	0	1	0	0	0	0	0	0	0	0.4941333	0.0316667	0.356067	0.0333333333333333	0.4199333	0.0355	0	0	0	1	1	0	1	0	0	0
Chr1	11250000	11280000	0	0	0	0	0	0	0	0	0	0	0	0	0	0	0	0	0	0	0	0	0	0	0	0.8483	0	0.3764	0.166666666666667	0.8480333	0	0	0	1	0	1	0	0	0	0	0
Chr1	11280000	11310000	1	0	0	1	0	1	0	0	0	0	0	0	0	0	0	0	1	0	1	0	0	0	1	0.4940333	0.5502	0.3359	0.1	0.2811667	0	0.1767	1	1	1	1	0	1	1	0	1
Chr1	11310000	11340000	1	1	0	1	0	1	0	0	0	0	0	0	0	0	0	1	0	0	0	0	0	0	0	0.5753	0.2477667	0.344133	0.133333333333333	0.5432667	0.0317667	0	0	0	1	1	0	0	1	1	0
Chr1	11340000	11370000	1	1	0	0	0	0	1	1	0	0	0	0	0	0	0	0	0	0	0	0	0	0	0	0.7191667	0.1007	0.3449	0.133333333333333	0.719	0	0	1	0	1	1	0	1	0	0	1
Chr1	11370000	11400000	1	0	0	0	0	0	0	0	0	0	0	0	0	0	0	0	0	0	0	0	0	0	0	0.4748667	0.0383667	0.3452	0.133333333333333	0.4588667	0.0158	0	0	0	0	1	0	0	0	0	0
Chr1	11400000	11430000	1	0	0	0	0	1	0	0	0	0	0	0	0	0	0	0	0	0	0	0	0	0	0	0.6219	0.1965333	0.357167	0.0333333333333333	0.6008334	0.0208333	0	1	0	1	1	0	1	0	1	1
Chr1	11430000	11460000	1	0	0	0	0	1	0	0	0	0	0	0	0	0	0	0	1	0	0	0	0	0	0	0.6200666	0.1052333	0.348033	0.3	0.6154667	0	0	1	1	1	1	1	1	1	1	1
Chr1	11460000	11490000	1	0	0	0	0	1	0	0	0	0	0	0	0	0	0	1	0	0	0	0	0	0	0	0.5680333	0.0532333	0.361467	0.6	0.4904333	0.0173667	0	0	1	1	1	0	0	0	0	0
Chr1	11490000	11520000	1	0	0	0	0	1	0	0	0	0	0	0	0	0	0	0	1	0	1	0	0	0	0	0.4025667	0.4394667	0.371033	0	0.1279333	0.0333667	0	0	1	1	1	0	0	0	0	0
Chr1	11520000	11550000	1	1	0	1	0	0	0	0	0	0	0	0	0	0	0	1	1	0	0	0	0	0	0	0.5187333	0.2552333	0.338	0.133333333333333	0.4939333	0	0	0	1	1	1	0	0	1	0	1
Chr1	11550000	11580000	1	1	0	0	0	0	0	0	0	0	0	0	0	0	0	0	1	0	0	0	0	0	0	0.6659333	0.0576	0.3558	0.166666666666667	0.6114333	0	0	1	0	1	1	0	0	0	0	0
Chr1	11580000	11610000	1	0	0	1	0	1	0	1	0	0	0	0	0	0	0	0	1	0	0	0	0	0	0	0.4594333	0.0845667	0.353533	0.233333333333333	0.4410333	0	0	1	0	1	1	0	0	0	0	0
Chr1	11610000	11640000	1	0	0	0	0	0	0	0	0	0	0	0	0	0	0	1	1	0	0	0	0	0	0	0.3232667	0.2122	0.314533	0.266666666666667	0.3231333	0	0	1	0	1	1	0	1	0	0	0
Chr1	11640000	11670000	1	1	0	0	0	1	1	0	0	0	0	0	0	0	0	0	1	0	1	0	0	0	0	0.5840667	0.2623	0.342367	0.1	0.483	0.0892	0	1	1	1	1	0	1	0	0	0
Chr1	11670000	11700000	1	0	0	0	0	0	0	0	0	0	0	0	0	1	0	0	1	0	0	0	0	0	0	0.5479	0.1175667	0.3568	0.233333333333333	0.5255	0	0	1	1	1	1	0	0	0	0	0
Chr1	11700000	11730000	1	0	0	0	0	1	0	0	0	0	0	0	0	0	0	0	0	0	0	0	0	0	0	0.3358333	0.3650333	0.304433	0.166666666666667	0.3357	0	0	0	1	1	1	0	1	0	0	1
Chr1	11730000	11760000	1	0	0	0	0	1	0	0	0	0	0	0	0	0	0	0	0	0	0	0	0	0	0	0.5590667	0.2494	0.340633	0.1	0.4996	0.0302333	0	1	0	0	1	0	1	0	0	0
Chr1	11760000	11790000	1	0	0	0	0	0	1	0	0	0	0	0	0	0	0	1	0	0	0	0	0	0	0	0.4657	0.1822	0.337367	0.2	0.4577	0	0	1	1	1	1	0	1	0	0	0
Chr1	11790000	11820000	1	1	0	0	0	1	0	0	0	0	0	0	0	0	0	1	0	0	0	0	0	0	0	0.3857333	0.2682667	0.344833	0.266666666666667	0.2105667	0.0318333	0	1	1	1	1	0	1	1	0	0
Chr1	11820000	11850000	1	0	0	0	0	1	0	0	0	0	0	0	0	0	0	0	0	0	0	0	0	0	0	0.4346333	0.1915333	0.335067	0.4	0.3730333	0.0576333	0	0	1	0	1	0	0	0	0	0
Chr1	11850000	11880000	1	1	0	0	0	1	0	0	0	0	0	0	0	0	0	1	0	0	0	0	0	0	0	0.5215667	0.1592667	0.3358	0.333333333333333	0.5214	0	0	0	0	1	1	0	0	0	0	0
Chr1	11880000	11910000	0	0	0	0	0	1	0	0	0	0	0	0	0	0	0	0	0	0	0	0	0	0	0	0.6301666	0.4894667	0.351867	0.0666666666666667	0.3374333	0	0	1	0	1	1	0	1	0	1	1
Chr1	11910000	11940000	1	0	0	0	0	0	0	0	0	0	0	0	0	1	0	1	0	0	1	0	0	0	0	0.6404667	0.2499333	0.366033	0.333333333333333	0.4117	0.0659	0	1	0	1	1	0	0	0	0	0
Chr1	11940000	11970000	1	0	0	0	0	0	0	0	0	0	0	0	0	1	0	0	0	0	1	0	0	0	0	0.7712	0.0619667	0.383867	0.233333333333333	0.6196667	0.1357	0	1	1	1	1	0	0	0	1	0
Chr1	11970000	12000000	1	0	0	1	0	1	0	0	0	0	0	0	0	0	0	0	0	0	0	0	0	0	0	0.6226667	0.3767667	0.309667	0.1	0.6225	0	0	0	0	0	1	0	1	1	0	0
Chr1	12000000	12030000	1	1	0	1	0	1	0	0	0	0	0	0	0	0	0	1	0	0	0	0	0	0	0	0.495	0.2925333	0.343067	0.1	0.3753667	0.0181333	0	1	0	1	1	0	1	1	0	1
Chr1	12030000	12060000	1	0	0	0	0	0	0	0	0	0	0	0	0	1	0	0	1	0	0	0	0	0	0	0.4791333	0.2577	0.348567	0.1	0.3427	0	0	0	0	1	1	0	0	0	0	0
Chr1	12060000	12090000	1	0	0	0	0	0	0	0	0	0	0	0	0	1	0	0	1	0	0	0	0	0	0	0.5024667	0.1097	0.349867	0.166666666666667	0.4100333	0.0817667	0	1	1	0	1	0	0	0	0	0
Chr1	12090000	12120000	1	0	0	0	0	0	0	0	0	0	0	0	0	0	0	1	0	0	0	0	0	0	0	0.8773	0.0816667	0.3788	0.0333333333333333	0.8318	0	0	1	0	0	1	0	0	0	1	0
Chr1	12120000	12150000	1	0	0	1	0	1	0	0	0	0	0	0	0	0	0	0	0	0	1	0	0	0	0	0.5993667	0.2536333	0.360033	0.0333333333333333	0.4338667	0	0	0	1	1	1	0	1	1	0	0
Chr1	12150000	12180000	0	0	0	1	0	0	0	0	0	0	0	0	0	1	0	0	1	0	0	0	0	0	0	0.6201	0.1941667	0.368367	0.166666666666667	0.4376667	0.0476667	0.1079	1	1	1	1	0	1	0	0	0
Chr1	12180000	12210000	1	0	0	0	0	1	0	0	0	0	0	0	0	0	0	0	0	0	0	0	0	0	1	0.4821333	0.1159667	0.362533	0.0666666666666667	0.4261667	0	0	1	0	1	1	0	0	0	0	0
Chr1	12210000	12240000	1	0	0	0	0	0	0	0	0	0	0	0	0	0	0	0	0	0	0	0	0	0	1	0.4587333	0.1345333	0.345267	0.3	0.3964333	0.0210667	0	1	0	1	1	0	0	1	0	1
Chr1	12240000	12270000	1	0	0	0	1	1	0	0	0	0	0	0	0	0	0	1	0	0	1	0	0	0	0	0.4647333	0.2487667	0.339167	0.133333333333333	0.4346333	0	0	1	1	1	1	0	0	0	0	0
Chr1	12270000	12300000	1	1	0	1	0	1	0	0	0	0	0	0	0	0	0	1	1	0	0	0	0	1	0	0.3336667	0.4752	0.329733	0.0666666666666667	0.1708	0	0	1	1	1	1	0	1	1	1	1
Chr1	12300000	12330000	1	1	0	0	0	1	1	0	0	0	0	0	0	0	0	0	0	0	1	0	0	0	0	0.3765	0.2646667	0.317367	0.2	0.3702667	0	0	1	1	1	1	1	1	0	1	1
Chr1	12330000	12360000	1	0	0	0	0	1	1	0	0	0	0	0	0	0	0	1	0	0	0	0	0	0	0	0.6570333	0.3022667	0.325167	0.266666666666667	0.3786333	0.2781667	0	1	1	1	1	0	1	0	0	0
Chr1	12360000	12390000	1	1	0	0	0	1	0	0	0	0	0	0	0	1	0	0	0	0	0	0	0	0	0	0.3048	0.2464	0.3474	0.166666666666667	0.2249	0.0370667	0	1	1	1	1	0	1	1	0	1
Chr1	12390000	12420000	0	0	0	0	0	0	0	0	0	0	0	0	0	1	0	1	1	0	1	0	0	0	1	0.7512333	0.4109667	0.387467	0.1	0.2125333	0.1985333	0	0	1	1	1	0	0	0	0	1
Chr1	12420000	12450000	1	0	0	0	0	0	0	0	0	0	0	0	0	0	0	0	0	0	0	0	0	0	0	0.6398667	0.1203667	0.350267	0.2	0.5324	0.1072333	0	1	0	0	1	0	0	0	0	0
Chr1	12450000	12480000	1	1	0	0	0	1	0	0	0	0	0	0	0	0	0	1	0	0	0	0	0	0	1	0.5235333	0.2743	0.341867	0.333333333333333	0.4662333	0	0	1	0	1	1	0	0	0	0	0
Chr1	12480000	12510000	1	0	0	0	0	1	1	1	0	0	0	0	0	1	0	0	0	0	0	0	0	0	1	0.4752667	0.3108333	0.330233	0.433333333333333	0.4409667	0	0	1	0	1	1	0	1	0	0	0
Chr1	12510000	12540000	1	1	0	0	0	1	0	0	0	0	0	0	0	1	0	0	1	0	1	0	0	0	0	0.5892	0.1359667	0.353067	0.166666666666667	0.5544333	0	0	1	0	1	1	0	1	1	0	0
Chr1	12540000	12570000	1	1	0	0	0	1	0	0	0	0	0	0	0	0	0	0	1	0	1	0	0	0	0	0.4557333	0.2966333	0.346367	0.266666666666667	0.1656	0.2614667	0	1	0	1	1	0	1	1	0	0
Chr1	12570000	12600000	1	1	0	0	0	1	0	0	0	0	0	0	0	0	0	0	1	0	0	0	0	0	0	0.5497	0.2961	0.362033	0.1	0.2841667	0.1969	0	1	0	1	1	0	1	0	0	1
Chr1	12600000	12630000	1	1	0	1	0	1	0	0	0	0	0	0	0	1	0	1	0	0	0	0	0	0	0	0.3673333	0.4567	0.331	0.266666666666667	0.2018333	0.0944333	0	1	1	1	1	0	1	0	1	1
Chr1	12630000	12660000	1	1	0	1	1	0	0	0	0	0	0	0	0	0	0	1	0	0	1	0	0	0	0	0.4214	0.3091333	0.339267	0.366666666666667	0.3763667	0	0	1	0	1	1	0	0	0	0	0
Chr1	12660000	12690000	0	0	0	0	0	1	0	0	0	0	0	0	0	1	0	0	1	0	1	0	0	0	0	0.7105333	0.6811666	0.4152	0.133333333333333	0.2220667	0	0	0	1	1	1	0	0	1	0	1
Chr1	12690000	12720000	1	0	0	1	0	1	0	0	0	0	0	0	0	0	0	0	1	0	0	0	0	0	0	0.4250333	0.4227667	0.340067	0.7	0.2044667	0	0	1	1	0	1	0	1	1	0	0
Chr1	12720000	12750000	1	0	0	0	0	1	0	0	0	0	0	0	0	0	0	0	0	0	0	0	0	0	1	0.4635333	0.5393333	0.349833	0.2	0.2481667	0	0	1	1	1	1	0	1	1	1	0
Chr1	12750000	12780000	1	0	0	0	0	1	0	0	0	0	0	0	0	1	0	1	0	0	0	0	0	0	1	0.3843667	0.7885333	0.343967	0	0.1186	0	0	0	1	0	1	0	1	1	0	1
Chr1	12780000	12810000	1	0	0	0	0	0	0	0	0	0	0	0	0	0	0	0	0	0	0	0	0	0	1	0.2027667	0.0998667	0.334633	0	0.1537667	0	0	0	1	0	1	0	0	0	1	0
Chr1	12810000	12840000	1	0	0	0	0	0	0	0	0	0	0	0	0	0	0	1	0	0	0	0	0	0	1	0.5286667	0.8361667	0.346667	0	0.023	0	0	1	1	1	1	0	1	1	1	1
Chr1	12840000	12870000	1	1	0	0	0	1	0	0	0	0	0	0	0	1	0	1	1	0	0	0	0	1	0	0.4860667	0.5779	0.3628	0.0333333333333333	0.1658333	0	0	1	1	1	1	0	1	1	0	1
Chr1	12870000	12900000	1	1	0	0	0	1	1	0	0	0	0	0	0	1	0	0	0	0	0	0	0	0	1	0.2792667	0.4513	0.2982	0.0666666666666667	0.2140333	0.0054667	0	1	1	1	1	0	0	0	0	1
Chr1	12900000	12930000	1	1	0	0	1	1	0	0	0	0	0	0	0	1	0	0	1	0	0	0	0	0	0	0.3016	0.2441	0.3318	0.1	0.3015	0	0	1	1	0	1	0	0	0	0	0
Chr1	12930000	12960000	1	0	0	1	0	1	0	0	0	0	0	0	0	0	0	1	1	0	1	0	0	0	0	0.4695667	0.4216667	0.3421	0.333333333333333	0.1280333	0.1129	0	1	1	1	1	0	1	0	1	1
Chr1	12960000	12990000	1	1	0	0	0	1	1	0	0	0	0	0	0	0	0	0	1	0	1	0	0	0	0	0.3215667	0.2002	0.337133	0.266666666666667	0.2213667	0.0951	0	1	1	1	1	0	0	0	0	0
Chr1	12990000	13020000	1	0	0	0	1	1	0	0	0	0	0	0	0	1	0	1	1	0	0	0	0	0	1	0.5132333	0.5958	0.3679	0.3	0.0251	0.0474333	0	1	1	1	1	0	1	1	1	1
Chr1	13020000	13050000	1	0	0	1	0	1	0	1	0	0	0	0	0	1	0	1	0	0	1	0	0	0	0	0.4104667	0.3892	0.342667	0.7	0.1894667	0.026	0	1	1	1	1	0	0	0	0	0
Chr1	13050000	13080000	1	1	0	0	1	1	0	0	0	0	0	0	0	1	0	0	0	0	0	0	0	0	0	0.4495	0.3841333	0.313467	0.833333333333333	0.3621333	0.0691333	0	1	1	1	1	0	0	0	0	0
Chr1	13080000	13110000	1	1	0	0	0	1	1	0	0	0	0	0	0	1	0	1	0	0	0	0	0	0	0	0.5399666	0.3846667	0.331967	0.266666666666667	0.3862	0.0209667	0	1	1	1	1	0	0	0	0	0
Chr1	13110000	13140000	1	0	0	1	0	1	0	0	0	0	0	0	0	1	0	1	0	0	1	0	0	0	0	0.5008333	0.4694667	0.3524	0.233333333333333	0.2266333	0	0	0	1	1	1	0	1	1	1	1
Chr1	13140000	13170000	1	1	0	1	0	1	1	0	0	0	0	0	0	0	0	0	0	0	0	0	0	0	0	0.3216333	0.3334	0.3317	0.4	0.2742667	0.0121667	0	1	1	1	1	0	1	1	1	1
Chr1	13170000	13200000	1	0	0	0	1	1	0	0	0	0	0	0	0	0	0	0	1	0	0	0	0	0	0	0.5929	0.7245333	0.382067	0	0.1744333	0	0	0	1	0	1	0	0	0	0	0
Chr1	13200000	13230000	1	0	0	1	0	1	0	0	0	0	0	0	0	0	0	1	0	0	0	0	0	0	1	0.4797333	0.3767667	0.326133	0.133333333333333	0.4254667	0	0	1	0	1	1	0	1	0	0	1
Chr1	13230000	13260000	1	1	0	1	0	1	0	0	0	0	0	0	0	1	0	1	0	0	0	0	0	0	1	0.3301667	0.5705333	0.3105	0.266666666666667	0	0.0724	0	1	1	1	1	0	1	1	0	0
Chr1	13260000	13290000	1	0	0	0	0	1	0	0	0	0	0	0	0	0	0	0	0	0	0	0	0	0	1	0.4313	0.5685667	0.342833	0.333333333333333	0.1005	0	0	1	1	1	1	0	1	0	0	0
Chr1	13290000	13320000	1	0	0	0	0	1	0	0	0	0	0	0	0	0	0	1	1	0	0	0	0	0	1	0.2019667	0.5258	0.329933	0.266666666666667	0.0379333	0	0	1	0	1	1	0	0	0	0	0
Chr1	13320000	13350000	1	1	0	0	0	1	0	0	0	0	0	0	0	1	0	1	1	0	0	0	0	0	0	0.5242333	0.5464666	0.359667	0.0666666666666667	0.152	0.0459	0	0	0	1	1	0	1	0	0	0
Chr1	13350000	13380000	1	1	0	0	0	1	0	1	0	0	0	0	0	1	0	0	0	0	0	0	0	0	1	0.2705	0.5665	0.308033	0.0666666666666667	0.0685667	0	0	0	1	1	1	0	0	0	0	0
Chr1	13380000	13410000	1	0	0	0	0	1	0	0	0	0	0	0	0	1	0	0	1	0	0	0	0	0	1	0.5857667	0.8050666	0.342767	0.0333333333333333	0	0	0	1	1	1	1	0	1	0	1	0
Chr1	13410000	13440000	1	1	0	0	0	1	0	0	0	0	0	0	0	1	0	1	0	0	0	0	0	0	0	0.4044	0.6372667	0.337967	0.0333333333333333	0.0298333	0.0080667	0	1	1	1	1	0	0	0	0	0
Chr1	13440000	13470000	1	1	0	0	0	0	0	0	0	0	0	0	0	0	0	1	0	0	1	0	0	0	1	0.5008333	0.5220333	0.3467	0.366666666666667	0.2801	0	0	1	1	1	1	0	0	0	0	0
Chr1	13470000	13500000	1	0	0	1	0	1	0	0	0	0	0	0	0	0	0	0	1	0	0	0	0	0	1	0.3136667	0.5434667	0.344733	0.0666666666666667	0.0951333	0.0373333	0	1	1	1	1	0	1	1	0	1
Chr1	13500000	13530000	1	0	0	1	0	1	0	0	0	0	0	0	0	0	0	1	1	0	0	0	0	0	0	0.5250334	0.862	0.3776	0	0.0404333	0	0	1	1	1	1	0	0	0	0	0
Chr1	13530000	13560000	1	0	0	0	0	1	0	0	0	0	0	0	0	0	0	1	0	0	0	0	0	0	0	0.7709	0.1177333	0.371067	0	0.7708333	0	0	1	1	1	1	0	0	0	0	0
Chr1	13560000	13590000	1	0	0	1	0	1	0	0	0	0	0	0	0	0	0	1	0	0	0	0	0	0	1	0.3236333	0.7818334	0.322	0.0333333333333333	0	0	0	1	1	1	1	0	1	1	0	0
Chr1	13590000	13620000	1	0	0	0	0	1	0	0	0	0	0	0	0	1	0	0	1	0	0	0	0	0	1	0.3946	0.4913667	0.3624	0	0.1469667	0	0	1	1	1	1	0	1	0	0	0
Chr1	13620000	13650000	1	0	0	1	0	0	0	0	0	0	0	0	0	1	0	0	1	0	1	0	0	0	1	0.5583	0.6581333	0.364633	0	0.0872667	0.0061667	0	1	1	1	1	0	1	1	0	1
Chr1	13650000	13680000	1	1	0	0	0	1	0	0	0	0	0	0	0	0	0	0	1	0	0	0	0	0	0	0.4607667	0.6974667	0.3855	0.0333333333333333	0.1333	0	0	0	1	1	1	0	1	1	0	1
Chr1	13680000	13710000	1	1	0	0	0	1	0	0	0	0	0	0	0	1	0	0	1	0	0	0	0	0	1	0.4589667	0.5601	0.3482	0	0.2214667	0	0	1	1	1	1	0	0	0	0	1
Chr1	13710000	13740000	1	1	0	1	1	1	0	0	0	0	0	0	0	0	0	0	1	0	0	0	0	0	1	0.4845667	0.7776	0.3659	0	0	0	0	0	1	1	1	0	1	0	0	1
Chr1	13740000	13770000	1	0	0	1	0	1	0	0	0	0	0	0	0	0	0	0	1	0	0	0	0	0	0	0.4881667	0.7273333	0.323233	0	0.0779667	0	0	0	0	0	1	0	0	0	0	0
Chr1	13770000	13800000	0	0	0	0	0	0	0	0	0	0	0	0	0	0	0	0	1	0	0	0	0	0	1	0.4397333	0.9997	0.4264	0	0	0	0	0	1	0	1	0	1	1	0	0
Chr1	13800000	13830000	1	0	0	0	0	1	0	0	0	0	0	0	0	0	0	1	1	0	0	0	0	0	0	0.5049	0.6954666	0.3548	0	0.0699	0	0	1	1	0	1	0	0	0	0	1
Chr1	13830000	13860000	1	0	0	1	0	1	0	0	0	0	0	0	0	1	0	1	1	0	1	0	0	0	0	0.5004	0.6284667	0.3575	0	0.0446333	0	0	1	1	1	1	0	0	0	0	0
Chr1	13860000	13890000	1	0	0	1	0	1	0	0	0	0	0	0	0	0	0	0	1	0	0	0	0	0	0	0.4662333	0.6761667	0.357067	0	0	0.0640667	0	1	0	1	1	0	1	1	0	0
Chr1	13890000	13920000	1	0	0	1	0	1	1	0	0	0	0	0	0	0	0	1	1	0	1	0	0	1	1	0.2205667	0.6193333	0.337367	0.1	0.1035333	0.0180667	0	0	1	1	1	0	1	0	1	1
Chr1	13920000	13950000	0	0	0	1	0	0	0	0	0	0	0	0	0	0	0	0	1	0	0	0	0	0	1	0.4668667	0.9644333	0.393367	0	0	0	0	1	1	1	1	0	1	0	0	1
Chr1	13950000	13980000	1	0	0	0	0	1	0	0	0	0	0	0	0	1	0	1	1	0	0	0	0	0	1	0.6024333	0.8474	0.404567	0	0	0	0	0	1	1	1	0	1	0	0	1
Chr1	13980000	14010000	1	0	0	0	0	1	0	0	0	0	0	0	0	0	0	1	1	0	1	0	0	0	0	0.2911	0.4225	0.315833	0.0333333333333333	0.1241333	0.0304	0	1	1	1	1	0	1	1	0	1
Chr1	14010000	14040000	1	1	0	1	0	1	0	0	0	0	0	0	0	0	0	0	1	0	0	0	0	0	1	0.4845333	0.5187666	0.3463	0	0.3244333	0	0	1	0	1	1	0	0	0	0	0
Chr1	14040000	14070000	1	1	0	1	1	1	1	0	0	0	0	0	0	1	0	1	1	0	0	0	0	0	0	0.4987333	0.6992	0.355533	0	0	0.1105333	0	1	1	1	1	0	0	0	0	1
Chr1	14070000	14100000	0	1	0	1	0	0	0	0	0	0	0	0	0	1	0	0	1	0	0	0	0	0	1	0.6122	0.9849667	0.3939	0	0	0	0	0	1	1	1	0	1	0	0	1
Chr1	14100000	14130000	0	0	0	1	1	0	0	0	0	0	0	0	0	0	0	1	1	0	0	0	0	1	1	0.3423667	0.7928333	0.383233	0	0	0	0	0	1	0	1	0	1	0	1	0
Chr1	14130000	14160000	1	0	0	0	0	1	0	0	0	0	0	0	0	1	0	1	0	0	0	0	0	0	0	0.3191333	0.5104	0.343	0.0666666666666667	0.1101667	0	0	0	0	0	1	0	0	0	0	0
Chr1	14160000	14190000	1	0	0	0	1	1	0	1	0	0	0	0	0	0	0	0	1	0	1	0	0	0	1	0.3264	0.4828	0.339067	0.133333333333333	0.2213	0	0	1	1	1	1	0	1	0	0	0
Chr1	14190000	14220000	0	0	0	0	0	1	0	0	0	0	0	0	0	0	0	0	1	0	0	0	0	1	1	0.5063334	0.8937666	0.419967	0	0	0	0	1	1	1	1	0	1	0	0	0
Chr1	14220000	14250000	0	0	0	0	0	1	0	0	0	0	0	0	0	0	0	0	1	0	0	0	0	0	1	0.5431333	1	0.4166	0	0	0	0	0	1	1	1	0	1	1	1	1
Chr1	14250000	14280000	0	0	0	1	0	1	0	0	0	0	0	0	0	0	0	0	1	0	0	0	0	0	1	0.5451	0.9998	0.400067	0	0	0	0	0	1	1	1	1	1	0	1	1
Chr1	14280000	14310000	1	1	0	1	0	1	0	0	0	0	0	0	0	0	0	0	1	0	0	0	0	0	1	0.3244333	0.5478666	0.334733	0	0.1869667	0	0	1	1	1	1	0	1	0	0	0
Chr1	14310000	14340000	0	0	0	0	1	1	0	0	0	0	0	0	0	0	0	0	1	0	0	0	0	0	1	0.5020334	0.9155	0.401667	0	0	0	0	0	1	1	1	0	0	1	0	1
Chr1	14340000	14370000	0	0	0	0	0	0	0	0	0	0	0	0	0	0	0	1	1	0	0	0	0	0	1	0.3886667	0.9063	0.406367	0	0	0	0	1	1	1	1	0	1	1	0	1
Chr1	14370000	14400000	0	0	0	0	0	1	0	0	0	0	0	0	0	0	0	1	1	0	0	0	0	0	1	0.4407333	0.9663	0.407133	0	0	0	0	1	1	1	1	0	1	1	0	1
Chr1	14400000	14430000	0	0	0	0	0	1	0	0	0	0	0	0	0	0	0	1	1	0	0	0	0	0	1	0.3446333	0.9172667	0.402867	0	0	0	0	1	1	1	1	0	1	1	0	1
Chr1	14430000	14460000	0	0	0	0	0	0	0	0	0	0	0	0	0	0	0	0	1	0	0	0	0	0	1	0.6197667	0.9890667	0.417267	0	0	0	0	1	1	1	1	0	1	0	0	1
Chr1	14460000	14490000	0	0	0	0	0	0	0	0	0	0	0	0	0	0	0	1	1	0	0	0	0	0	1	0.3003333	0.8163667	0.4013	0	0	0	0	1	1	1	1	0	1	1	1	1
Chr1	14490000	14520000	0	0	0	0	0	0	0	0	0	0	0	0	0	0	0	0	1	0	0	0	0	0	1	0.2898	0.5752667	0.2974	0	0	0	0	0	1	1	1	0	1	1	0	1
Chr1	14520000	14550000	0	0	0	0	0	0	0	0	0	0	0	0	0	0	0	0	0	0	0	0	0	0	1	0.1768	0.1350667	0.0976	0	0	0.0417	0	0	0	0	1	0	1	1	0	1
Chr1	14550000	14580000	0	0	0	0	0	0	0	0	0	0	0	0	0	0	0	0	0	0	0	0	0	0	0	0	0	0	0	0	0	0	0	0	0	0	0	0	0	0	0
Chr1	14580000	14610000	1	0	0	1	0	0	0	0	0	0	0	0	0	0	0	0	1	0	0	0	0	0	0	0.5743	0.8877333	0.362933	0	0	0	0	0	1	1	1	0	1	1	0	1
Chr1	14610000	14640000	0	0	0	0	0	0	0	0	0	0	0	0	0	0	0	0	0	0	0	0	0	0	0	0	0	0.006867	0	0	0	0	0	0	0	0	0	0	1	0	1
Chr1	14640000	14670000	1	0	0	0	0	0	0	0	0	0	0	0	0	0	0	0	1	0	0	0	0	0	0	0.1739	0.2831333	0.165367	0	0	0	0	0	1	0	1	1	1	1	1	1
Chr1	14670000	14700000	0	0	0	0	0	0	0	0	0	0	0	0	0	0	0	0	1	0	0	0	0	0	0	0	0.0267667	0.317733	0	0	0	0	0	1	1	1	0	0	0	0	0
Chr1	14700000	14730000	0	0	0	0	0	0	0	0	0	0	0	0	0	0	0	0	1	0	0	0	0	0	0	0.0612	0.1225	0.3266	0	0	0	0	0	0	0	1	0	1	1	0	0
Chr1	14730000	14760000	0	0	0	0	0	0	0	0	0	0	0	0	0	0	0	0	1	0	0	0	0	0	0	0.0612	0.1245667	0.23	0	0	0	0	1	1	0	1	1	1	1	0	1
Chr1	14760000	14790000	0	0	0	0	0	0	0	0	0	0	0	0	0	0	0	0	0	0	0	0	0	0	0	0	0	0	0	0	0	0	0	0	0	0	0	0	0	0	0
Chr1	14790000	14820000	0	0	0	1	0	0	0	0	0	0	0	0	0	0	0	0	1	0	0	0	0	0	0	0.2761333	0.4638	0.2146	0	0	0	0	1	1	0	1	1	1	1	0	1
Chr1	14820000	14850000	0	0	0	0	0	1	0	0	0	0	0	0	0	0	0	0	1	0	0	0	0	1	0	0.2262	0.6083333	0.3771	0	0	0	0	1	1	1	1	0	1	1	0	1
Chr1	14850000	14880000	0	0	0	0	0	1	0	0	0	0	0	0	0	0	0	0	1	0	0	0	0	0	1	0.5397	0.8666334	0.415467	0	0	0	0	1	1	1	1	0	1	1	0	1
Chr1	14880000	14910000	0	0	0	1	0	0	0	0	0	0	0	0	0	0	0	0	1	0	0	0	0	0	1	0.4413333	0.7299	0.380767	0	0	0	0	0	1	0	1	1	1	1	1	1
Chr1	14910000	14940000	0	0	0	0	0	1	0	0	0	0	0	0	0	0	0	0	1	0	0	0	0	0	0	0.2156	0.2817	0.3368	0	0	0.0210667	0	1	1	1	1	0	1	1	0	1
Chr1	14940000	14970000	0	0	0	0	0	0	0	0	0	0	0	0	0	0	0	0	0	0	0	0	0	0	0	0	0	0.3226	0	0	0	0	0	0	0	0	0	0	1	0	0
Chr1	14970000	15000000	1	0	0	0	0	0	0	0	0	0	0	0	0	0	0	0	0	0	0	0	0	0	0	0.0128667	0.0360667	0.32	0	0.0128333	0	0	0	0	0	0	0	0	0	0	1
Chr1	15000000	15030000	1	0	0	1	0	0	0	0	0	0	0	0	0	0	0	0	0	0	0	0	0	0	0	0.2210667	0.1484667	0.318467	0	0.0622667	0	0	0	1	0	0	0	0	0	0	0
Chr1	15030000	15060000	0	0	0	0	0	1	0	0	0	0	0	0	0	0	0	0	1	0	0	0	0	0	0	0.4313	0.6847	0.376	0	0	0	0	0	1	1	1	1	1	1	0	1
Chr1	15060000	15090000	0	0	0	1	0	1	0	0	0	0	0	0	0	0	0	0	1	0	0	0	0	0	1	0.6573	0.7944	0.3916	0	0.1313667	0	0	1	1	1	1	1	1	1	1	1
Chr1	15090000	15120000	0	0	0	0	0	0	0	0	0	0	0	0	0	0	0	0	0	0	0	0	0	0	1	0	0.9632334	0.350967	0	0	0	0	1	1	1	1	0	1	1	0	1
Chr1	15120000	15150000	0	0	0	1	0	0	0	0	0	0	0	0	0	0	0	0	0	0	0	0	0	0	1	0.0786667	0.9030667	0.3546	0	0	0	0	1	1	1	1	0	1	1	1	1
Chr1	15150000	15180000	0	0	0	1	0	0	0	0	0	0	0	0	0	0	0	0	1	0	0	0	0	0	1	0.4430667	0.8335667	0.3892	0	0	0	0	1	1	1	1	0	1	1	1	1
Chr1	15180000	15210000	0	0	0	1	0	0	0	0	0	0	0	0	0	0	0	0	1	0	0	0	0	0	1	0.2856	0.9290333	0.388467	0	0	0	0	1	1	1	1	1	1	1	1	1
Chr1	15210000	15240000	0	0	0	1	0	0	0	0	0	0	0	0	0	0	0	0	1	0	0	0	0	0	1	0.3371333	0.9409	0.372633	0	0	0	0	1	1	1	1	1	1	1	0	1
Chr1	15240000	15270000	0	0	0	0	0	0	0	0	0	0	0	0	0	0	0	0	1	0	0	0	0	0	1	0.1161333	0.9395	0.3561	0	0.1161	0	0	1	1	1	1	0	1	1	1	1
Chr1	15270000	15300000	0	0	0	1	0	0	0	0	0	0	0	0	0	0	0	0	1	0	0	0	0	0	1	0.3577333	0.8953667	0.3937	0	0	0	0	1	1	1	1	0	1	1	1	1
Chr1	15300000	15330000	0	0	0	0	0	0	0	0	0	0	0	0	0	0	0	0	1	0	0	0	0	0	1	0.3658	0.8875	0.3966	0	0	0	0	1	1	1	1	0	1	1	0	1
Chr1	15330000	15360000	0	0	0	0	0	0	0	0	0	0	0	0	0	0	0	0	1	0	0	0	0	0	1	0	0.8624333	0.350833	0	0	0	0	1	1	1	1	0	1	1	1	1
Chr1	15360000	15390000	0	0	0	0	0	0	0	0	0	0	0	0	0	0	0	0	1	0	0	0	0	0	1	0.264	0.9186	0.3919	0	0	0	0	1	1	1	1	0	1	0	0	1
Chr1	15390000	15420000	0	0	0	0	0	0	0	0	0	0	0	0	0	0	0	0	1	0	0	0	0	0	1	0.5033333	0.923	0.4071	0	0	0	0	1	1	1	1	1	1	1	0	0
Chr1	15420000	15450000	0	0	0	0	0	0	0	0	0	0	0	0	0	0	0	0	1	0	0	0	0	0	1	0.2292667	0.7961	0.3917	0	0	0.0699333	0	1	1	0	1	0	1	1	0	1
Chr1	15450000	15480000	0	0	0	0	0	0	0	0	0	0	0	0	0	0	0	0	1	0	0	0	0	0	0	0.4343	0.977	0.419067	0	0	0	0	0	1	1	1	0	1	1	1	1
Chr1	15480000	15510000	0	0	0	0	0	0	0	0	0	0	0	0	0	0	0	0	1	0	0	0	0	0	0	0.6640334	0.9999667	0.419633	0	0	0	0	0	1	1	1	0	1	1	0	1
Chr1	15510000	15540000	0	0	0	0	0	0	0	0	0	0	0	0	0	0	0	0	1	0	0	0	0	0	1	0.4581667	0.9460667	0.399767	0	0	0	0	0	1	1	1	0	1	1	0	1
Chr1	15540000	15570000	0	0	0	0	0	0	0	0	0	0	0	0	0	0	0	0	1	0	0	0	0	0	1	0.4846667	0.9967333	0.434167	0	0	0	0	1	1	1	1	0	1	1	0	1
Chr1	15570000	15600000	0	0	0	0	0	0	0	0	0	0	0	0	0	0	0	0	1	0	0	0	0	0	1	0.4933333	0.8884333	0.398667	0.0333333333333333	0.0906667	0	0	1	1	1	1	0	1	0	0	1
Chr1	15600000	15630000	1	0	0	0	0	1	0	0	0	0	0	0	0	1	0	1	1	0	0	0	0	0	0	0.6019667	0.6028	0.357233	0.233333333333333	0.1449667	0	0	1	0	1	1	0	1	0	0	0
Chr1	15630000	15660000	1	0	0	1	0	1	1	0	0	0	0	0	0	1	0	1	1	0	0	0	0	0	1	0.4309667	0.7478333	0.352133	0.0333333333333333	0.0505	0	0	0	1	1	1	0	1	1	1	1
Chr1	15660000	15690000	1	0	0	1	0	1	0	0	0	0	0	0	0	0	0	1	1	0	0	0	0	0	1	0.6067333	0.8810334	0.387233	0	0	0.1169667	0	1	1	1	1	0	1	1	0	1
Chr1	15690000	15720000	0	0	0	0	0	0	0	0	0	0	0	0	0	0	0	0	1	0	0	0	0	0	1	0.5455	0.9139667	0.401533	0	0	0.0151667	0	0	1	1	1	0	1	1	0	1
Chr1	15720000	15750000	1	1	0	1	0	1	0	0	0	0	0	0	0	0	0	1	1	0	0	0	0	0	1	0.5577	0.8246	0.363867	0	0	0	0	1	1	0	1	0	1	1	0	0
Chr1	15750000	15780000	1	0	0	1	0	0	0	0	0	0	0	0	0	1	0	0	1	0	0	0	0	0	1	0.3955	0.9263667	0.361433	0	0	0	0	0	1	0	1	1	1	1	0	1
Chr1	15780000	15810000	1	0	0	1	0	1	0	0	0	0	0	0	0	0	0	0	1	0	0	0	0	0	1	0.3997	0.9996667	0.366367	0	0	0	0	0	1	0	1	0	1	1	0	1
Chr1	15810000	15840000	0	0	0	0	0	1	0	0	0	0	0	0	0	0	0	1	1	0	0	0	0	0	1	0.5822667	0.9996333	0.407067	0	0	0	0	0	1	0	1	0	0	0	0	1
Chr1	15840000	15870000	0	0	0	0	0	1	0	0	0	0	0	0	0	0	0	0	0	0	0	0	0	0	1	0.5634	0.9876	0.381067	0	0	0	0	0	0	0	1	0	1	1	0	0
Chr1	15870000	15900000	1	1	0	0	0	1	0	0	0	0	0	0	0	0	0	1	0	0	0	0	0	0	1	0.471	0.5586	0.337033	0.0666666666666667	0.2596	0	0	1	1	1	1	0	1	0	0	0
Chr1	15900000	15930000	1	1	0	0	0	1	1	0	0	0	0	0	0	1	0	0	1	0	0	0	0	0	1	0.3431667	0.5432333	0.3296	0.166666666666667	0.1022667	0	0	1	0	1	1	0	1	1	0	0
Chr1	15930000	15960000	1	0	0	1	0	1	0	0	0	0	0	0	0	0	0	0	0	0	1	0	0	0	0	0.5283667	0.5377667	0.337933	0.166666666666667	0.2621333	0	0	1	1	1	1	0	0	0	0	1
Chr1	15960000	15990000	1	1	0	1	0	1	0	0	0	0	0	0	0	0	0	0	1	0	0	0	0	0	1	0.5806333	0.4381333	0.340433	0	0.2815	0.1064333	0	1	0	1	1	0	0	0	0	0
Chr1	15990000	16020000	1	0	0	0	1	1	0	0	0	0	0	0	0	0	0	1	1	0	0	0	0	0	0	0.4791333	0.7662666	0.370633	0	0	0	0	1	1	1	1	1	1	0	0	1
Chr1	16020000	16050000	1	1	0	0	1	1	0	0	0	0	0	0	0	0	0	1	1	0	0	0	0	0	0	0.52	0.7366667	0.3607	0	0	0.0408	0	1	1	1	1	0	1	1	0	0
Chr1	16050000	16080000	1	1	0	1	1	0	0	0	0	0	0	0	0	0	0	1	1	0	0	0	0	0	0	0.3296	0.6453667	0.3381	0	0	0.0545333	0	1	1	1	1	0	1	1	0	1
Chr1	16080000	16110000	0	1	0	1	0	0	0	0	0	0	0	0	0	0	0	0	1	0	0	0	0	0	1	0.5220333	0.9923	0.388133	0	0	0	0	0	1	1	1	0	1	0	0	1
Chr1	16110000	16140000	1	1	0	0	0	1	0	0	0	0	0	0	0	1	0	1	1	0	0	0	0	0	1	0.4723667	0.4943333	0.3576	1.23333333333333	0.2626667	0	0	0	1	1	1	0	1	1	0	0
Chr1	16140000	16170000	1	0	0	0	0	1	0	0	0	0	0	0	0	0	0	1	1	0	1	0	0	0	1	0.1785	0.4949333	0.2997	0.166666666666667	0.1783667	0	0	1	1	1	1	0	0	0	1	0
Chr1	16170000	16200000	1	0	0	0	0	1	0	0	0	0	0	0	0	0	0	1	1	0	0	0	0	0	1	0.5765667	0.7342333	0.347233	0	0.0104667	0	0	1	1	1	1	0	0	0	0	0
Chr1	16200000	16230000	1	0	0	0	0	1	0	0	0	0	0	0	0	0	0	0	1	0	0	0	0	0	0	0.4906333	0.2991	0.353267	0	0.2510667	0	0	1	1	1	1	0	0	0	1	0
Chr1	16230000	16260000	1	1	0	0	1	1	0	0	0	0	0	0	0	1	0	0	0	0	0	0	0	1	0	0.3376667	0.4378333	0.337767	0.1	0.1519	0.0496667	0	0	1	1	1	0	1	0	0	0
Chr1	16260000	16290000	1	0	0	0	0	1	0	0	0	0	0	0	0	0	0	1	1	0	0	0	0	0	0	0.535	0.4749333	0.3477	0.333333333333333	0.2729333	0	0	1	1	1	1	0	0	0	1	1
Chr1	16290000	16320000	1	1	0	0	0	1	0	1	0	0	0	0	0	1	0	0	0	0	0	0	0	1	0	0.4148333	0.662	0.366267	0.1	0.1009667	0	0	1	1	1	1	0	1	0	1	1
Chr1	16320000	16350000	1	0	0	0	1	1	0	1	0	0	0	0	0	1	0	1	0	0	0	0	0	0	1	0.3425667	0.8920333	0.3347	0	0	0.0167	0	1	1	1	1	0	1	1	0	0
Chr1	16350000	16380000	1	1	0	1	1	1	0	0	0	0	0	0	0	0	0	1	1	0	0	0	0	0	1	0.1937333	0.6672	0.3463	0	0.045	0.0143667	0	1	1	1	1	0	1	0	0	0
Chr1	16380000	16410000	1	0	0	0	0	1	0	0	0	0	0	0	0	1	0	1	1	0	0	0	0	0	1	0.4086667	0.7522333	0.385733	0.1	0.0593	0	0	1	1	1	1	0	0	0	0	1
Chr1	16410000	16440000	1	1	0	0	1	1	0	0	0	0	0	0	0	0	0	0	1	0	0	0	0	0	1	0.3661	0.2483	0.346867	0.333333333333333	0.3455	0	0	1	1	1	1	0	0	0	1	0
Chr1	16440000	16470000	1	1	0	0	0	1	0	0	0	0	0	0	0	1	0	0	1	0	0	0	0	0	0	0.3095	0.3877333	0.314467	0.3	0.2998333	0	0	1	0	1	1	0	0	0	0	1
Chr1	16470000	16500000	1	1	0	0	1	1	1	0	0	0	0	0	0	0	0	1	1	0	0	0	0	1	1	0.5301333	0.3584	0.348533	0.533333333333333	0.3408333	0.0657333	0	1	0	1	1	0	0	1	1	0
Chr1	16500000	16530000	1	0	0	0	0	0	0	0	0	0	0	0	0	1	0	1	1	0	0	0	0	0	1	0.5507	0.8657666	0.406567	0.0333333333333333	0.0727	0	0	1	1	0	1	0	1	0	0	1
Chr1	16530000	16560000	1	0	0	0	0	1	0	0	0	0	0	0	0	0	0	1	1	0	0	0	0	0	0	0.4413333	0.4532333	0.356333	0.133333333333333	0.1511	0	0	1	1	1	1	0	1	0	1	0
Chr1	16560000	16590000	1	0	0	1	0	1	0	0	0	0	0	0	0	0	0	1	1	0	0	0	0	0	0	0.5634	0.4636333	0.3573	0.133333333333333	0.2191667	0	0	0	1	1	1	0	1	0	0	0
Chr1	16590000	16620000	1	0	0	1	1	1	0	0	0	0	0	0	0	0	0	0	0	0	0	0	0	1	0	0.2131667	0.6206333	0.3078	0.0666666666666667	0.0957	0	0	0	1	1	1	0	1	0	1	0
Chr1	16620000	16650000	0	0	0	0	0	1	0	0	0	0	0	0	0	0	0	1	1	0	0	0	0	0	0	0.7143667	0.6535	0.415333	0.466666666666667	0.2122	0	0	0	1	1	1	0	1	0	0	1
Chr1	16650000	16680000	1	0	0	0	1	1	0	0	0	0	0	0	0	1	0	1	0	0	0	0	0	0	0	0.5054333	0.5461333	0.3467	0.2	0.1666	0	0	0	0	1	1	0	0	0	1	0
Chr1	16680000	16710000	1	0	0	0	0	1	0	0	0	0	0	0	0	1	0	1	1	0	0	0	0	0	1	0.327	0.7156333	0.3487	0.166666666666667	0.1724667	0	0	1	1	0	1	1	1	0	0	0
Chr1	16710000	16740000	1	0	0	1	0	1	0	0	0	0	0	0	0	1	0	0	0	0	0	0	0	0	0	0.4355667	0.4474667	0.352167	0.4	0.2210333	0	0	1	1	1	1	0	1	0	0	0
Chr1	16740000	16770000	1	1	0	1	0	0	0	0	0	0	0	0	0	1	0	1	1	0	1	0	0	0	1	0.5166	0.5056667	0.348667	0.233333333333333	0.2908667	0	0	1	0	0	1	0	1	0	0	0
Chr1	16770000	16800000	1	1	0	0	0	1	0	0	0	0	0	0	0	1	0	0	0	0	1	0	0	0	0	0.5661666	0.1878	0.3449	0.533333333333333	0.5389	0	0	1	0	1	1	0	0	0	0	0
Chr1	16800000	16830000	1	0	0	0	0	1	0	0	0	0	0	0	0	0	0	0	0	0	0	0	0	0	0	0.1703333	0.534	0.290767	0.233333333333333	0.1574	0	0	1	1	1	1	1	1	1	0	1
Chr1	16830000	16860000	1	0	0	0	0	1	0	0	0	0	0	0	0	0	0	1	0	0	0	0	0	0	1	0.5342667	0.4399333	0.338833	0.2	0.3681	0	0	1	1	1	1	0	1	1	0	1
Chr1	16860000	16890000	1	0	0	0	0	1	0	0	0	0	0	0	0	1	0	0	1	0	0	0	0	0	1	0.2290333	0.3868333	0.309633	0.3	0.2070667	0	0	1	0	1	1	0	0	0	0	1
Chr1	16890000	16920000	1	0	0	0	0	0	0	0	0	0	0	0	0	0	0	0	0	0	0	0	0	0	0	0.4552333	0.2139	0.314933	0.4	0.4550667	0	0	1	1	1	1	0	0	0	0	1
Chr1	16920000	16950000	1	0	0	0	0	1	1	1	0	0	0	0	0	0	0	0	0	0	1	0	0	0	1	0.4022333	0.4421	0.3296	0.266666666666667	0.2368	0	0	1	0	1	1	0	0	1	0	0
Chr1	16950000	16980000	1	0	0	0	0	1	0	0	0	0	0	0	0	0	0	0	0	0	0	0	0	0	1	0.6157666	0.5727333	0.3454	0.133333333333333	0.3548333	0	0	1	0	1	1	0	1	0	1	0
Chr1	16980000	17010000	1	1	0	1	1	1	1	0	0	0	0	0	0	0	0	0	0	0	0	0	0	0	1	0.4300667	0.318	0.329667	0.0666666666666667	0.2371667	0.1643	0	0	1	1	1	0	1	1	0	0
Chr1	17010000	17040000	1	0	0	0	0	1	1	0	0	0	0	0	0	1	0	1	0	0	1	0	0	0	1	0.6061333	0.5348667	0.364667	0.0666666666666667	0.2947	0	0	1	1	1	1	0	0	1	0	0
Chr1	17040000	17070000	1	0	0	0	0	1	1	1	0	0	0	0	0	0	0	1	0	0	0	0	0	0	1	0.5810333	0.6626667	0.363633	0.233333333333333	0.2089333	0.0519333	0	0	0	1	1	0	0	0	0	0
Chr1	17070000	17100000	1	0	0	0	0	1	0	0	0	0	0	0	0	1	0	0	0	0	1	0	0	0	1	0.6989667	0.2044333	0.358833	0.133333333333333	0.5659	0.0262333	0	0	1	1	1	0	0	0	1	0
Chr1	17100000	17130000	1	1	0	0	0	1	0	1	0	0	0	0	0	0	0	0	1	0	1	0	0	0	0	0.3504	0.5119666	0.291333	0.1	0.3503	0	0	1	1	1	1	0	0	0	0	0
Chr1	17130000	17160000	1	0	0	1	0	1	0	0	0	0	0	0	0	0	0	0	0	0	0	0	0	0	0	0.5569333	0.3271667	0.325433	0.133333333333333	0.4313	0.0820667	0	1	1	1	1	0	0	0	1	0
Chr1	17160000	17190000	1	0	0	0	1	1	0	0	0	0	0	0	0	0	0	0	0	0	0	0	0	0	0	0.6167667	0.0877333	0.363933	0.466666666666667	0.6093333	0	0	1	0	1	1	0	1	0	1	0
Chr1	17190000	17220000	1	1	0	0	0	1	0	0	0	0	0	0	0	0	0	1	0	0	0	0	0	0	1	0.4835667	0.4623333	0.324833	0.433333333333333	0.1059333	0	0	0	1	0	1	0	1	0	0	0
Chr1	17220000	17250000	1	0	0	0	0	1	0	1	0	0	0	0	0	0	0	1	0	0	1	0	0	0	0	0.2000333	0.2307667	0.321733	0.633333333333333	0.1204333	0.0080667	0	1	0	0	1	0	0	0	1	0
Chr1	17250000	17280000	1	1	0	0	0	1	0	0	0	0	0	0	0	0	0	1	1	0	0	0	0	0	0	0.5812666	0.3888	0.397	1.06666666666667	0.0278333	0.254	0	1	0	1	1	0	1	1	1	1
Chr1	17280000	17310000	1	1	0	0	0	1	0	0	0	0	0	0	0	0	0	0	0	0	1	0	0	0	0	0.3499333	0.1213333	0.336533	0.666666666666667	0.3497667	0	0	0	0	1	1	0	0	0	0	0
Chr1	17310000	17340000	1	0	0	0	0	1	0	0	0	0	0	0	0	0	0	0	0	0	0	0	0	0	0	0.5734	0.1130667	0.3444	0.4	0.5533333	0.0197667	0	1	1	1	1	0	1	0	1	0
Chr1	17340000	17370000	1	0	0	0	0	1	0	0	0	0	0	0	0	1	0	1	0	0	0	0	0	0	1	0.6324334	0.2964333	0.3596	0.5	0.4614667	0	0.0935	1	0	1	1	0	1	0	0	0
Chr1	17370000	17400000	1	1	0	1	0	1	0	0	0	0	0	0	0	1	0	0	0	0	1	0	0	0	0	0.3907667	0.2025333	0.330267	0.433333333333333	0.2888667	0.0240667	0	1	0	1	1	1	0	0	0	0
Chr1	17400000	17430000	1	1	0	0	1	1	0	0	0	0	0	0	0	1	0	1	1	0	0	0	0	0	1	0.3478333	0.3712333	0.342467	0.166666666666667	0.2102333	0.0289333	0	1	0	1	1	0	0	0	0	0
Chr1	17430000	17460000	1	1	0	1	0	1	0	0	0	0	0	0	0	0	0	1	0	0	0	0	0	0	1	0.5457333	0.321	0.3404	0.1	0.3877667	0.0464	0	1	0	1	1	0	0	0	0	0
Chr1	17460000	17490000	1	0	0	0	1	0	0	0	0	0	0	0	0	0	0	1	1	0	1	0	0	0	0	0.7226334	0.1408667	0.3609	0.133333333333333	0.5898	0	0	1	1	1	1	0	0	0	0	0
Chr1	17490000	17520000	1	0	0	0	0	1	0	0	0	0	0	0	0	1	0	0	1	0	0	0	0	0	0	0.4013	0.2208333	0.334133	0.166666666666667	0.3016667	0	0	0	1	1	1	0	1	1	0	0
Chr1	17520000	17550000	1	0	0	0	0	1	0	0	0	0	0	0	0	0	0	1	1	0	0	0	0	0	0	0.3632	0.3336667	0.366667	0.0666666666666667	0.1519333	0.0536667	0	1	1	1	1	0	1	0	0	1
Chr1	17550000	17580000	1	1	0	0	0	1	1	0	0	0	0	0	0	0	0	1	0	0	0	0	0	0	1	0.3678333	0.414	0.3167	0.166666666666667	0.3435	0	0	1	1	1	1	0	1	0	0	0
Chr1	17580000	17610000	1	0	0	0	0	1	1	0	0	0	0	0	0	1	0	0	1	0	0	0	0	0	0	0.2728333	0.2282333	0.336033	0.166666666666667	0.0741333	0.1426333	0	1	1	1	1	1	1	0	0	1
Chr1	17610000	17640000	1	1	0	0	0	1	0	0	0	0	0	0	0	1	0	1	1	0	0	0	0	0	0	0.6413333	0.4952	0.3553	0.2	0.2738333	0	0	1	1	1	1	0	1	1	0	1
Chr1	17640000	17670000	1	1	0	0	0	1	0	0	0	0	0	0	0	1	0	1	0	0	0	0	0	0	0	0.5425	0.3114667	0.3472	0.133333333333333	0.3355667	0.0136	0	1	1	1	1	0	0	1	0	1
Chr1	17670000	17700000	1	0	0	0	0	1	1	0	0	0	0	0	0	0	0	1	0	0	0	0	0	0	0	0.4421667	0.3521	0.3446	0.0333333333333333	0.2465667	0	0	0	0	1	1	0	1	0	0	0
Chr1	17700000	17730000	1	0	0	0	0	1	1	1	0	0	0	0	0	0	0	0	1	0	1	0	0	0	0	0.4633667	0.2455333	0.33	0.333333333333333	0.4241667	0.0389667	0	1	1	1	1	0	1	0	0	0
Chr1	17730000	17760000	0	0	0	0	0	0	0	0	0	0	0	0	0	1	0	0	0	0	0	0	0	0	0	0.9071333	0.0017333	0.369733	0.1	0.9046333	0	0	0	0	0	1	0	0	0	0	0
Chr1	17760000	17790000	0	0	0	0	0	1	0	0	0	0	0	0	0	0	0	0	0	0	1	0	0	0	0	0.7662333	0.0253333	0.3692	0.3	0.7041	0.0618667	0	1	1	1	1	0	0	0	0	0
Chr1	17790000	17820000	1	0	0	0	0	1	0	0	0	0	0	0	0	0	0	1	0	0	0	0	0	0	0	0.7277	0.1145	0.359767	0.0666666666666667	0.6919	0	0	1	0	1	1	0	1	1	0	0
Chr1	17820000	17850000	1	1	0	0	0	1	0	0	0	0	0	0	0	0	0	1	0	0	0	0	0	0	0	0.3758667	0.3197667	0.3411	0.166666666666667	0.258	0	0	1	0	1	1	0	0	0	0	0
Chr1	17850000	17880000	1	0	0	0	0	0	0	0	0	0	0	0	0	1	0	0	0	0	0	0	0	0	0	0.6067666	0.0594667	0.358333	0.433333333333333	0.5323667	0.0184	0	1	0	1	1	0	0	0	0	1
Chr1	17880000	17910000	1	0	0	0	0	1	0	0	0	0	0	0	0	0	0	0	0	0	0	0	0	0	0	0.7078667	0.1069667	0.369133	0.0333333333333333	0.6347	0.0301	0	1	0	1	1	0	1	0	1	0
Chr1	17910000	17940000	1	1	0	1	0	1	0	1	0	0	0	0	0	1	0	0	0	0	0	0	0	0	0	0.6552666	0.1056	0.3604	0.1	0.6550667	0	0	0	1	1	1	0	0	0	0	0
Chr1	17940000	17970000	1	0	0	0	0	0	0	0	0	0	0	0	0	0	0	0	0	0	0	0	0	0	0	0.8079	0.026	0.383433	0.3	0.8073667	0	0	1	0	1	1	0	0	0	1	0
Chr1	17970000	18000000	1	0	0	0	0	1	0	0	0	0	0	0	0	0	0	0	0	0	0	0	0	0	0	0.7489	0.0858	0.3676	0.133333333333333	0.7068	0	0	1	0	0	1	0	0	0	0	0
Chr1	18000000	18030000	1	0	0	0	0	0	0	0	0	0	0	0	0	0	0	1	0	0	1	0	0	0	0	0.5838333	0.4218333	0.353633	0.133333333333333	0.2649	0.0310667	0	1	0	1	1	0	1	1	0	0
Chr1	18030000	18060000	1	1	0	0	0	1	0	0	0	0	0	0	0	1	0	1	0	0	0	0	0	0	0	0.6059333	0.1799	0.3483	0.166666666666667	0.4347	0.1379333	0	1	0	1	1	0	1	0	0	0
Chr1	18060000	18090000	1	0	0	0	0	0	0	0	0	0	0	0	0	0	0	1	0	0	0	0	0	0	0	0.6333333	0.0823667	0.365767	0.0666666666666667	0.5917	0	0	1	1	1	1	0	0	0	0	0
Chr1	18090000	18120000	1	0	0	0	0	0	0	0	0	0	0	0	0	0	0	0	0	0	0	0	0	0	0	0.6798667	0.088	0.359	0.0666666666666667	0.6650333	0.0145333	0	1	1	1	1	0	1	0	0	0
Chr1	18120000	18150000	1	0	0	0	0	0	0	0	0	0	0	0	0	0	0	0	0	0	1	0	0	0	0	0.6266333	0.0481333	0.346	0.133333333333333	0.5994	0.0245667	0	1	0	1	1	0	1	0	0	0
Chr1	18150000	18180000	1	0	0	1	0	1	0	0	0	0	0	0	0	0	0	0	0	0	0	0	0	0	0	0.6490333	0.3441	0.357033	0.166666666666667	0.4191667	0	0	1	1	1	1	0	1	1	0	1
Chr1	18180000	18210000	1	0	0	0	0	0	0	0	0	0	0	0	0	1	0	0	0	0	0	0	0	0	0	0.4095667	0.0344333	0.337933	0.3	0.4093333	0	0	0	0	0	1	0	0	0	1	0
Chr1	18210000	18240000	1	0	0	0	0	1	0	0	0	0	0	0	0	0	0	0	0	0	0	0	0	0	0	0.5071333	0.0975667	0.3534	0	0.5044	0	0	1	0	1	1	0	0	0	0	0
Chr1	18240000	18270000	1	0	0	0	0	1	0	1	0	0	0	0	0	0	0	1	0	0	0	0	0	0	1	0.6423333	0.1722333	0.352767	0.2	0.6422	0	0	1	0	0	1	0	0	0	0	0
Chr1	18270000	18300000	1	0	0	0	0	1	1	0	0	0	0	0	0	0	0	0	0	0	0	0	0	0	1	0.4958667	0.1404	0.3305	0.0666666666666667	0.448	0	0	1	1	1	1	0	0	0	0	0
Chr1	18300000	18330000	1	0	0	0	0	0	0	0	0	0	0	0	0	1	0	1	0	0	0	0	0	0	1	0.4804667	0.3252333	0.335267	0.133333333333333	0.4098333	0	0	0	1	1	1	0	1	1	1	0
Chr1	18330000	18360000	1	1	0	0	0	1	0	0	0	0	0	0	0	1	0	1	0	0	0	0	0	0	0	0.6617666	0.0728333	0.3637	0.133333333333333	0.6285667	0	0	1	0	1	1	0	0	0	0	0
Chr1	18360000	18390000	1	0	0	0	0	1	0	0	0	0	0	0	0	0	0	0	0	0	0	0	0	0	0	0.7029	0.0405	0.367567	0.1	0.7001666	0	0	0	0	1	1	0	1	1	0	0
Chr1	18390000	18420000	1	0	0	0	0	1	0	0	0	0	0	0	0	0	0	0	0	0	0	0	0	0	0	0.5723	0.2143333	0.343267	0.266666666666667	0.5721	0	0	0	0	1	1	0	0	0	0	0
Chr1	18420000	18450000	1	0	0	0	0	1	1	0	0	0	0	0	0	0	0	0	0	0	0	0	0	0	0	0.4201667	0.2417333	0.3253	0.266666666666667	0.3251667	0.0741333	0	0	0	1	1	0	0	0	0	0
Chr1	18450000	18480000	1	0	0	0	0	1	0	0	0	0	0	0	0	1	0	0	0	0	0	0	0	0	0	0.6369	0.0949667	0.360333	0.0666666666666667	0.6366333	0	0	1	0	1	1	0	0	0	0	0
Chr1	18480000	18510000	1	0	0	0	0	1	0	0	0	0	0	0	0	0	0	0	0	0	0	0	0	0	0	0.7032	0.0962667	0.3551	0.0333333333333333	0.6463333	0	0	1	0	1	1	0	0	0	0	0
Chr1	18510000	18540000	0	0	0	0	0	0	0	0	0	0	0	0	0	0	0	0	0	0	0	0	0	0	0	0.9486333	0	0.384333	0	0.9485334	0	0	1	0	0	1	0	0	0	0	0
Chr1	18540000	18570000	1	0	0	0	0	0	1	0	0	0	0	0	0	1	0	0	0	0	0	0	0	0	0	0.6396334	0.0847	0.347233	0.1	0.5128	0	0	0	1	1	1	0	1	0	0	0
Chr1	18570000	18600000	1	1	0	0	0	1	1	0	0	0	0	0	0	0	0	0	0	0	0	0	0	0	0	0.7795333	0.0637	0.367633	0.0333333333333333	0.6863334	0.0930333	0.0967	1	0	0	1	0	0	0	1	0
Chr1	18600000	18630000	1	0	0	0	0	1	1	0	0	0	0	0	0	0	0	0	0	0	0	0	0	0	0	0.7722667	0.0948333	0.3673	0	0.7182	0.0291667	0	0	1	1	1	0	1	1	0	1
Chr1	18630000	18660000	1	0	0	0	0	0	0	0	0	0	0	0	0	0	0	1	0	0	0	0	0	0	0	0.5536333	0.1568333	0.349333	0.0666666666666667	0.4892333	0.0362333	0	0	1	1	1	0	1	1	0	0
Chr1	18660000	18690000	1	0	0	0	0	0	0	0	0	0	0	0	0	0	0	0	0	0	0	0	0	0	0	0.8253	0.0542667	0.3695	0.0666666666666667	0.8250667	0	0	1	0	0	1	0	0	0	0	0
Chr1	18690000	18720000	1	1	0	1	0	0	0	0	0	0	0	0	0	0	0	0	0	0	0	0	0	0	0	0.7050334	0.0380333	0.367433	0.0666666666666667	0.7048333	0	0	1	0	1	1	0	0	0	0	0
Chr1	18720000	18750000	1	1	0	0	0	1	0	0	0	0	0	0	0	0	0	0	0	0	0	0	0	0	0	0.6022667	0.0989	0.3577	0.2	0.5493333	0.0172333	0	1	1	0	1	0	0	1	0	1
Chr1	18750000	18780000	1	0	0	0	0	1	0	0	0	0	0	0	0	0	0	1	0	0	0	0	0	0	0	0.4208667	0.1733333	0.330433	0.1	0.4206333	0	0	1	0	0	1	0	0	0	0	0
Chr1	18780000	18810000	1	0	0	0	0	0	0	0	0	0	0	0	0	0	0	0	1	0	0	0	0	1	1	0.5966667	0.2528	0.3365	0.133333333333333	0.5586	0	0	0	1	1	1	0	1	0	0	1
Chr1	18810000	18840000	1	0	0	1	0	0	0	1	0	0	0	0	0	0	0	1	0	0	1	0	0	0	0	0.6495667	0.2302	0.3761	0.0666666666666667	0.4000333	0.0648	0	1	1	1	1	0	0	1	0	0
Chr1	18840000	18870000	0	0	0	1	0	1	0	1	0	0	0	0	0	0	0	0	0	0	0	0	0	0	0	0.6864333	0.3122	0.367333	0.0333333333333333	0.4832667	0	0	0	1	1	1	0	1	1	0	1
Chr1	18870000	18900000	1	0	0	0	0	1	0	0	0	0	0	0	0	0	0	0	1	0	0	0	0	0	0	0.5272334	0.1682333	0.333567	0.1	0.4013	0.1225667	0	0	0	0	1	0	1	0	0	0
Chr1	18900000	18930000	1	0	0	0	0	1	0	0	0	0	0	0	0	0	0	0	0	0	1	0	0	0	0	0.4377333	0.053	0.328667	0.2	0.3997667	0.0172	0	1	0	1	1	0	0	0	0	0
Chr1	18930000	18960000	0	0	0	0	1	1	0	0	0	0	0	0	0	1	0	0	0	0	0	0	0	0	0	0.5182667	0.0510333	0.3459	0	0.5104333	0	0	1	0	1	1	0	1	0	0	0
Chr1	18960000	18990000	1	0	0	1	0	1	0	0	0	0	0	0	0	0	0	0	1	0	0	0	0	0	0	0.5037	0.3108	0.373	0.0666666666666667	0.2372667	0.0788667	0	1	1	1	1	0	1	0	0	1
Chr1	18990000	19020000	1	0	0	0	0	1	1	0	0	0	0	0	0	0	0	1	0	0	0	0	0	0	0	0.4547667	0.1586333	0.323167	0.166666666666667	0.2777333	0.1767667	0.1254	0	0	1	1	0	0	0	0	0
Chr1	19020000	19050000	1	0	0	0	0	1	0	0	0	0	0	0	0	0	0	0	0	0	0	0	0	0	0	0.5517333	0.1671333	0.339467	0.266666666666667	0.5514666	0	0	0	1	1	1	0	1	0	0	0
Chr1	19050000	19080000	1	0	0	0	0	1	1	0	0	0	0	0	0	0	0	1	0	0	0	0	0	0	1	0.5706667	0.2805	0.338867	0.1	0.4875	0.0958667	0	1	1	0	1	0	1	1	0	1
Chr1	19080000	19110000	1	1	0	0	0	0	0	0	0	0	0	0	0	0	0	0	0	0	0	0	0	0	0	0.6281334	0.0938	0.336	0.4	0.5375667	0.0903333	0.1153	1	1	1	1	0	1	0	0	1
Chr1	19110000	19140000	0	0	0	0	0	0	0	0	0	0	0	0	0	0	0	0	0	0	0	0	0	0	0	0.8836333	0	0.387167	0.0666666666666667	0.8115333	0.0719	0	0	0	0	1	0	0	0	0	0
Chr1	19140000	19170000	1	0	0	0	0	1	0	0	0	0	0	0	0	0	0	1	0	0	0	0	0	0	0	0.6754	0.1036667	0.353433	0.166666666666667	0.5914667	0.0748333	0	1	0	1	1	0	0	0	0	0
Chr1	19170000	19200000	1	1	0	0	0	1	0	0	0	0	0	0	0	1	0	0	0	0	0	0	0	0	1	0.7391	0.1798	0.362467	0.166666666666667	0.6737	0	0	0	0	0	1	0	1	0	0	1
Chr1	19200000	19230000	1	0	0	0	0	0	0	0	0	0	0	0	0	1	0	1	0	0	0	0	0	0	0	0.7157	0.0865667	0.3513	0.166666666666667	0.7091	0	0	1	1	1	1	0	0	0	0	0
Chr1	19230000	19260000	1	0	0	0	0	0	1	1	0	0	0	0	0	1	0	0	0	0	1	0	0	0	0	0.5843667	0.2820333	0.3257	0.133333333333333	0.5005333	0.0836333	0	1	0	1	1	0	1	1	0	1
Chr1	19260000	19290000	1	0	0	0	0	1	0	0	0	0	0	0	0	0	0	0	0	0	0	0	0	0	0	0.6823334	0.1292667	0.344133	0.0666666666666667	0.2659333	0.4162333	0	0	0	1	1	0	0	0	1	0
Chr1	19290000	19320000	1	0	0	0	0	1	0	0	0	0	0	0	0	0	0	0	0	0	0	0	0	0	0	0.3618667	0.1328667	0.323967	0.1	0.3339667	0.0276	0	1	1	1	1	0	1	1	0	0
Chr1	19320000	19350000	1	0	0	0	0	1	0	0	0	0	0	0	0	1	0	0	0	0	0	0	0	0	0	0.6475	0.4407333	0.3641	0.166666666666667	0.3785333	0	0	1	1	1	1	0	1	1	0	1
Chr1	19350000	19380000	1	0	0	0	0	1	0	0	0	0	0	0	0	0	0	0	0	0	1	0	0	0	0	0.4658667	0.2425	0.3363	0.0666666666666667	0.3619333	0	0	1	1	1	1	0	1	0	1	0
Chr1	19380000	19410000	1	1	0	0	0	1	0	0	0	0	0	0	0	0	0	1	0	0	1	0	0	0	0	0.3507667	0.3325667	0.307133	0.0666666666666667	0.1695333	0.1810333	0	1	1	1	1	0	0	0	0	1
Chr1	19410000	19440000	1	0	0	0	1	1	0	0	0	0	0	0	0	0	0	0	0	0	1	0	0	0	0	0.5649	0.1078667	0.334733	0.266666666666667	0.5345	0.0211	0	1	0	1	1	0	1	1	0	0
Chr1	19440000	19470000	1	0	0	0	0	1	0	0	0	0	0	0	0	0	0	1	0	0	0	0	0	0	0	0.6449667	0.2848333	0.337533	0.233333333333333	0.3911	0.0466667	0	0	1	1	1	0	0	0	0	1
Chr1	19470000	19500000	1	0	0	1	0	1	0	0	0	0	0	0	0	1	0	0	0	0	0	0	0	0	0	0.6238667	0.0932	0.3488	0.233333333333333	0.5811667	0	0	1	0	1	1	0	0	0	0	0
Chr1	19500000	19530000	1	0	0	0	0	0	0	0	0	0	0	0	0	0	0	0	0	0	0	0	0	0	0	0.7514	0.0646	0.3523	0.2	0.7511666	0	0	1	0	1	1	0	0	0	0	0
Chr1	19530000	19560000	1	0	0	0	0	1	0	0	0	0	0	0	0	0	0	0	0	0	0	0	0	0	0	0.6552666	0.0319333	0.3387	0.4	0.6550333	0	0	0	1	1	1	0	0	0	1	0
Chr1	19560000	19590000	1	0	0	0	0	1	0	0	0	0	0	0	0	0	0	0	0	0	0	0	0	0	0	0.6664	0.0498333	0.3608	0.0333333333333333	0.6661667	0	0	1	1	1	1	0	1	0	0	0
Chr1	19590000	19620000	1	0	0	0	0	1	0	0	0	0	0	0	0	0	0	0	1	0	0	0	0	0	0	0.7055333	0.1977333	0.3672	0.133333333333333	0.5339333	0.0171667	0.0440333	1	1	1	1	0	0	1	1	0
Chr1	19620000	19650000	1	0	0	0	0	1	0	0	0	0	0	0	0	0	0	0	0	0	0	0	0	0	0	0.5331	0.1707333	0.3294	0.266666666666667	0.4401667	0.0741	0	1	1	1	1	0	0	0	0	0
Chr1	19650000	19680000	1	0	0	1	0	0	0	0	0	0	0	0	0	0	0	0	0	0	0	0	0	0	0	0.5839667	0.2824	0.355433	0.2	0.4577667	0	0	1	0	1	1	0	0	0	0	0
Chr1	19680000	19710000	1	0	0	1	0	0	0	0	0	0	0	0	0	1	0	0	0	0	1	0	0	0	1	0.3117333	0.2491	0.315433	0.533333333333333	0.3102333	0	0.0235	1	0	1	1	0	0	0	0	1
Chr1	19710000	19740000	1	0	0	0	0	1	0	0	0	0	0	0	0	0	0	0	0	0	1	0	0	0	1	0.6618333	0.5115333	0.325433	0	0.4461667	0.0841333	0	1	0	1	1	0	1	0	0	1
Chr1	19740000	19770000	1	1	0	0	0	1	0	0	0	0	0	0	0	0	0	0	0	0	0	0	0	0	1	0.5879667	0.2181	0.3383	0.1	0.4283667	0	0	0	0	1	1	0	0	1	0	1
Chr1	19770000	19800000	1	0	0	0	0	1	0	0	0	0	0	0	0	0	0	0	0	0	0	0	0	0	0	0.5951667	0.0794	0.354533	0.0333333333333333	0.5949	0	0	0	0	0	1	0	1	0	0	0
Chr1	19800000	19830000	1	0	0	0	0	1	0	0	0	0	0	0	0	0	0	0	0	0	1	0	0	0	0	0.383	0.1440667	0.3416	0.266666666666667	0.3828667	0	0	1	0	1	1	0	0	0	0	0
Chr1	19830000	19860000	0	0	0	0	0	1	0	0	0	0	0	0	0	0	0	0	0	0	0	0	0	0	0	0.6061	0.0123333	0.362667	0.166666666666667	0.5899667	0	0	1	0	0	1	0	0	0	0	0
Chr1	19860000	19890000	1	1	0	0	0	0	0	0	0	0	0	0	0	0	0	0	0	0	0	0	0	0	0	0.5392666	0.17	0.352867	0.366666666666667	0.5264333	0.0125667	0	0	0	1	1	0	0	0	0	0
Chr1	19890000	19920000	1	0	0	0	0	0	0	0	0	0	0	0	0	1	0	1	0	0	0	0	0	0	1	0.6312667	0.0819	0.358367	0.233333333333333	0.6263334	0.0045667	0.1205333	0	0	1	1	0	0	0	0	0
Chr1	19920000	19950000	1	0	0	0	0	0	0	0	0	0	0	0	0	0	0	0	0	0	0	0	0	0	1	0.6839333	0.267	0.325767	0.166666666666667	0.6838334	0	0	1	1	1	1	0	1	1	0	0
Chr1	19950000	19980000	1	0	0	0	0	0	0	0	0	0	0	0	0	0	0	0	0	0	0	0	0	0	0	0.7695667	0.0102333	0.373033	0.0666666666666667	0.7693667	0	0	0	0	1	1	0	0	0	0	0
Chr1	19980000	20010000	1	0	0	0	0	1	1	0	0	0	0	0	0	0	0	0	0	0	0	0	0	0	0	0.5363	0.1136	0.349433	0.133333333333333	0.5307667	0	0	1	1	1	1	0	1	0	0	0
Chr1	20010000	20040000	1	0	0	0	0	0	0	0	0	0	0	0	0	1	0	0	0	0	1	0	0	0	0	0.5728667	0.0600667	0.340967	0.266666666666667	0.5303333	0	0	0	0	1	1	0	0	0	0	0
Chr1	20040000	20070000	1	0	0	0	0	1	0	0	0	0	0	0	0	0	0	0	0	0	0	0	0	0	0	0.6112667	0.0463667	0.3583	0.133333333333333	0.6037667	0	0	0	0	0	1	0	0	0	0	0
Chr1	20070000	20100000	1	0	0	0	0	0	0	0	0	0	0	0	0	0	0	1	0	0	0	0	0	0	0	0.7141	0.2666333	0.3831	0.0666666666666667	0.512	0.0237667	0	1	0	1	1	0	0	0	0	0
Chr1	20100000	20130000	0	0	0	0	0	1	0	1	0	0	0	0	0	0	0	0	0	0	0	0	0	0	0	0.5695	0.0114333	0.346433	0.1	0.5692	0	0	1	1	1	1	0	0	0	0	1
Chr1	20130000	20160000	1	0	0	0	0	1	1	1	0	0	0	0	0	0	0	0	0	0	0	0	0	0	1	0.5656	0.0739	0.3414	0.2	0.4620333	0.1031667	0	1	1	1	1	0	1	0	0	0
Chr1	20160000	20190000	1	1	0	0	0	1	0	0	0	0	0	0	0	0	0	0	0	0	0	0	0	0	0	0.5302333	0.3391333	0.3238	0.166666666666667	0.5051	0	0	1	1	1	1	0	1	0	0	0
Chr1	20190000	20220000	1	0	0	0	0	0	0	0	0	0	0	0	0	0	0	0	0	0	0	0	0	0	0	0.6638	0.0977667	0.366767	0.166666666666667	0.6635333	0	0	0	1	1	1	0	0	0	0	0
Chr1	20220000	20250000	1	1	0	0	0	0	0	0	0	0	0	0	0	0	0	1	0	0	0	0	0	0	0	0.5558333	0.0858667	0.3491	0.1	0.5556	0	0	0	0	1	1	0	1	0	0	0
Chr1	20250000	20280000	1	0	0	0	0	0	1	0	0	0	0	0	0	0	0	0	0	0	1	0	0	0	0	0.7854334	0.0504	0.372867	0	0.7851	0	0	1	0	0	1	0	0	0	0	0
Chr1	20280000	20310000	1	0	0	0	0	1	0	0	0	0	0	0	0	0	0	0	0	0	0	0	0	0	0	0.7949	0.0235	0.374367	0	0.7946333	0	0	0	0	0	1	0	0	0	0	0
Chr1	20310000	20340000	1	0	0	0	0	1	0	0	0	0	0	0	0	0	0	0	1	0	0	0	0	0	0	0.5309666	0.3895333	0.348333	0.0666666666666667	0.3408667	0	0	1	0	0	1	1	1	0	0	0
Chr1	20340000	20370000	1	0	0	0	0	0	0	0	0	0	0	0	0	1	0	0	1	0	0	0	0	0	0	0.7827666	0.0594	0.355367	0.133333333333333	0.6323333	0	0	0	0	1	1	0	0	0	0	0
Chr1	20370000	20400000	1	0	0	0	0	1	0	0	0	0	0	0	0	0	0	0	0	0	0	0	0	0	0	0.7185333	0.1099333	0.356267	0.133333333333333	0.7141	0	0	1	0	0	1	0	0	0	0	0
Chr1	20400000	20430000	1	0	0	1	0	1	0	1	0	0	0	0	0	0	0	1	1	0	0	0	0	0	1	0.7414	0.1297667	0.342733	0.2	0.6374667	0	0	1	1	1	1	0	0	0	0	0
Chr1	20430000	20460000	1	0	0	0	0	0	0	0	0	0	0	0	0	1	0	0	1	0	1	0	0	0	0	0.6374	0.1205667	0.337267	0.1	0.6016667	0.0238333	0	0	0	1	1	0	0	0	0	0
Chr1	20460000	20490000	1	0	0	0	0	0	0	0	0	0	0	0	0	0	0	1	1	0	0	0	0	0	1	0.4500333	0.3876667	0.339567	0	0.3597	0	0	1	1	1	1	0	1	0	0	0
Chr1	20490000	20520000	1	1	0	0	0	1	0	0	0	0	0	0	0	1	0	0	0	0	1	0	0	0	1	0.4623667	0.2444333	0.334933	0.0333333333333333	0.3818333	0	0	0	1	1	1	0	0	0	1	0
Chr1	20520000	20550000	0	0	0	0	0	1	0	0	0	0	0	0	0	1	0	0	1	0	0	0	0	0	1	0.5410666	0.0895667	0.352733	0.166666666666667	0.4832333	0	0	0	0	1	1	0	0	0	0	0
Chr1	20550000	20580000	1	0	0	0	0	0	0	0	0	0	0	0	0	0	0	1	0	0	0	0	0	0	0	0.7845666	0.0809667	0.364333	0.166666666666667	0.7651	0	0	1	1	0	1	0	1	0	0	0
Chr1	20580000	20610000	0	0	0	0	0	1	0	0	0	0	0	0	0	0	0	0	1	0	0	0	0	0	0	0.6252	0.0171333	0.363567	0.0666666666666667	0.6129333	0	0	0	0	0	1	0	0	0	0	0
Chr1	20610000	20640000	1	1	0	0	0	1	0	0	0	0	0	0	0	0	0	0	0	0	0	0	0	0	0	0.6944333	0.0459	0.364433	0.0333333333333333	0.6941667	0	0	1	1	1	1	0	0	0	0	0
Chr1	20640000	20670000	1	0	0	0	0	0	0	0	0	0	0	0	0	0	0	0	0	0	0	0	0	0	1	0.8153333	0.0534	0.378833	0.0666666666666667	0.8152	0	0	0	0	0	1	0	0	0	0	0
Chr1	20670000	20700000	1	1	0	0	0	1	0	0	0	0	0	0	0	0	0	1	0	0	0	0	0	0	0	0.4502667	0.1958667	0.356167	0.0666666666666667	0.2787667	0.0661667	0	1	1	1	1	0	0	0	0	1
Chr1	20700000	20730000	0	0	0	0	0	1	0	0	0	0	0	0	0	1	0	0	0	0	0	0	0	0	0	0.7925333	0.0768	0.375	0.133333333333333	0.7171333	0	0	0	0	1	1	0	0	1	0	1
Chr1	20730000	20760000	1	0	0	0	0	0	0	0	0	0	0	0	0	0	0	0	0	0	0	0	0	0	0	0.7406333	0.0295333	0.3798	0.0333333333333333	0.7404333	0	0	1	0	1	1	0	0	0	0	0
Chr1	20760000	20790000	1	1	0	0	0	0	0	0	0	0	0	0	0	0	0	0	0	0	0	0	0	0	0	0.4772333	0.0312333	0.351533	0.166666666666667	0.4541667	0	0	0	0	0	1	0	0	0	0	0
Chr1	20790000	20820000	1	1	0	0	0	1	0	0	0	0	0	0	0	1	0	0	0	0	0	0	0	0	0	0.5697666	0.0894	0.3488	0.0333333333333333	0.5667667	0	0	0	0	1	1	0	0	0	1	0
Chr1	20820000	20850000	1	0	0	0	0	0	0	0	0	0	0	0	0	0	0	0	0	0	0	0	0	0	0	0.6266	0.1544667	0.350967	0.0666666666666667	0.6191	0.0072667	0	0	0	0	1	0	0	1	0	1
Chr1	20850000	20880000	0	0	0	0	0	0	0	0	0	0	0	0	0	0	0	1	0	0	0	0	0	0	0	0.7243	0.0028333	0.376	0.0333333333333333	0.6802334	0.0437667	0	0	1	0	1	0	0	0	1	0
Chr1	20880000	20910000	1	0	0	0	0	0	0	0	0	0	0	0	0	0	0	0	0	0	0	0	0	0	0	0.934	0.0075333	0.406667	0.0333333333333333	0.9338	0	0	1	0	1	1	0	0	0	0	0
Chr1	20910000	20940000	1	0	0	0	0	0	0	0	0	0	0	0	0	0	0	0	0	0	0	0	0	0	0	0.6825666	0.0302333	0.373967	0.1	0.6508333	0	0	0	0	1	1	1	0	0	0	0
Chr1	20940000	20970000	1	0	0	0	0	0	0	0	0	0	0	0	0	0	0	0	0	0	0	0	0	0	0	0.6135666	0.0132	0.368167	0.1	0.6132666	0	0	1	0	1	1	0	0	1	0	0
Chr1	20970000	21000000	1	0	0	1	0	1	0	0	0	0	0	0	0	0	0	0	0	0	0	0	0	0	0	0.7890334	0.1345667	0.3688	0.0666666666666667	0.6658334	0.1229667	0	0	1	0	1	0	0	0	0	1
Chr1	21000000	21030000	0	0	0	0	0	0	0	1	0	0	0	0	0	0	0	0	1	0	0	0	0	0	0	0.6896333	0.0229333	0.378733	0.2	0.6437666	0.0184667	0	0	0	1	1	0	0	0	0	0
Chr1	21030000	21060000	1	1	0	0	1	1	0	1	0	0	0	0	0	0	0	0	0	0	0	0	0	0	0	0.3389	0.1776667	0.3231	0.1	0.3148667	0.0159	0	1	1	1	1	0	0	0	0	1
Chr1	21060000	21090000	1	0	0	0	0	1	0	0	0	0	0	0	0	0	0	1	0	0	0	0	0	0	0	0.5503	0.1472	0.336033	0.2	0.55	0	0	0	0	1	1	0	0	0	0	0
Chr1	21090000	21120000	1	0	0	0	0	0	1	0	0	0	0	0	0	0	0	1	0	0	0	0	0	0	0	0.6095667	0.1575	0.339167	0.233333333333333	0.5171334	0	0	0	0	1	1	0	0	0	0	0
Chr1	21120000	21150000	1	0	0	0	0	1	0	0	0	0	0	0	0	0	0	0	1	0	1	0	0	0	0	0.4964	0.2600667	0.336167	0.1	0.4896667	0	0	1	1	1	1	0	0	1	0	0
Chr1	21150000	21180000	1	1	0	0	0	0	0	0	0	0	0	0	0	0	0	0	0	0	0	0	0	0	0	0.7891667	0.1540333	0.342533	0.133333333333333	0.454	0.1691	0.3451	1	0	1	1	0	1	0	0	0
Chr1	21180000	21210000	1	1	0	0	0	0	0	0	0	0	0	0	0	0	0	1	0	0	0	0	0	0	0	0.6267667	0.0311333	0.354867	0.1	0.5968667	0.0296	0.1214	1	0	1	1	0	0	0	0	0
Chr1	21210000	21240000	1	0	0	1	0	1	0	0	0	0	0	0	0	1	0	0	0	0	1	0	0	0	0	0.4077667	0.0818667	0.3218	0.0333333333333333	0.3282333	0.0179667	0	1	0	1	1	0	0	1	0	0
Chr1	21240000	21270000	1	0	0	1	0	0	0	0	0	0	0	0	0	1	0	1	0	0	0	0	0	0	0	0.5806	0.2378333	0.363833	0.1	0.4265	0	0	0	1	0	1	0	0	0	0	0
Chr1	21270000	21300000	0	0	0	0	0	0	0	0	0	0	0	0	0	0	0	0	0	0	0	0	0	0	0	0.104	0	0.312933	0	0	0	0	1	1	0	1	0	0	0	0	1
Chr1	21300000	21330000	1	0	0	0	0	0	0	0	0	0	0	0	0	0	0	1	0	0	0	0	0	0	0	0.3825667	0.0385667	0.333467	0.1	0.351	0	0	1	1	1	1	0	0	0	0	0
Chr1	21330000	21360000	1	0	0	0	0	1	0	0	0	0	0	0	0	0	0	1	0	0	0	0	0	0	0	0.6694667	0.2341667	0.363167	0.1	0.3855	0.1357	0.1073667	1	0	1	1	0	0	0	0	1
Chr1	21360000	21390000	1	0	0	1	0	1	0	0	0	0	0	0	0	0	0	1	0	0	1	0	0	0	0	0.4445333	0.2003	0.338933	0.0666666666666667	0.4028333	0	0	1	0	1	1	0	1	0	0	0
Chr1	21390000	21420000	1	0	0	0	0	1	0	0	0	0	0	0	0	1	0	0	0	0	0	0	0	0	0	0.5725	0.2210333	0.335767	0.266666666666667	0.4969	0.0525	0	1	1	1	1	0	1	1	0	0
Chr1	21420000	21450000	1	0	0	0	0	1	1	0	0	0	0	0	0	1	0	0	0	0	0	0	0	0	0	0.5542667	0.1042	0.332833	0.133333333333333	0.4075333	0.1083667	0.0787333	1	0	1	1	0	0	0	0	0
Chr1	21450000	21480000	1	0	0	0	0	1	0	0	0	0	0	0	0	1	0	1	0	0	0	0	0	0	0	0.6133667	0.3006	0.3756	0.0333333333333333	0.4014	0	0	1	0	1	1	0	0	0	0	0
Chr1	21480000	21510000	1	0	0	0	0	1	0	0	0	0	0	0	0	0	0	0	1	0	1	0	0	0	0	0.8385333	0.0430333	0.364633	0	0.8384	0	0	1	0	1	1	0	0	0	0	0
Chr1	21510000	21540000	1	1	0	0	0	1	0	0	0	0	0	0	0	0	0	1	1	0	0	0	0	0	1	0.5411333	0.2386333	0.354833	0.0666666666666667	0.3357333	0.049	0	1	0	1	1	0	1	1	0	0
Chr1	21540000	21570000	0	0	0	0	0	0	0	0	0	0	0	0	0	0	0	1	0	0	0	0	0	0	1	0.8831667	0.0270667	0.3736	0.0333333333333333	0.8829666	0	0	0	0	1	1	0	0	0	1	0
Chr1	21570000	21600000	0	0	0	0	0	0	0	0	0	0	0	0	0	0	0	1	0	0	0	0	0	0	0	0.7983333	0.0202	0.367167	0.1	0.7644666	0.0337	0	1	1	1	1	0	0	0	0	0
Chr1	21600000	21630000	1	0	0	1	0	1	0	0	0	0	0	0	0	0	0	0	0	0	0	0	0	0	0	0.4362667	0.2142333	0.332167	0.0333333333333333	0.4201	0.0159667	0	0	1	1	1	0	1	0	0	1
Chr1	21630000	21660000	1	0	0	0	0	1	0	1	0	0	0	0	0	0	0	0	0	0	1	0	0	0	0	0.2073667	0.1734333	0.319667	0.1	0.2072333	0	0	1	1	0	1	0	0	0	0	0
Chr1	21660000	21690000	1	0	0	1	0	0	0	0	0	0	0	0	0	1	0	0	0	0	1	0	0	0	0	0.4403333	0.112	0.338633	0.0333333333333333	0.4402	0	0	1	0	1	1	0	0	1	0	1
Chr1	21690000	21720000	1	0	0	0	0	0	0	0	0	0	0	0	0	0	0	1	1	0	0	0	0	0	0	0.5466	0.0422333	0.353567	0.133333333333333	0.5463667	0	0.3169333	1	1	1	1	0	0	0	0	0
Chr1	21720000	21750000	1	1	0	0	0	1	0	0	0	0	0	0	0	0	0	1	0	0	0	0	0	0	0	0.5366	0.2936	0.334033	0.133333333333333	0.5048667	0	0.1215333	1	0	1	1	1	0	1	0	0
Chr1	21750000	21780000	1	1	0	0	0	1	0	0	0	0	0	0	0	0	0	1	0	0	0	0	0	0	1	0.7701333	0.3318	0.343833	0	0.6905333	0.0794667	0.5235	1	1	1	1	0	1	0	0	1
Chr1	21780000	21810000	1	0	0	0	0	1	0	0	0	0	0	0	0	0	0	1	0	0	0	0	0	0	0	0.7030666	0.2470667	0.362267	0	0.4764333	0	0.3132	1	1	1	1	0	1	0	0	1
Chr1	21810000	21840000	1	1	0	0	0	1	0	0	0	0	0	0	0	0	0	1	0	0	0	0	0	0	0	0.5760667	0.2804	0.356767	0	0.2982	0.0793	0.2934667	1	1	1	1	0	1	0	0	1
Chr1	21840000	21870000	1	0	0	0	0	0	0	0	0	0	0	0	0	0	0	0	0	0	1	0	0	0	0	0.6729333	0.0545667	0.3543	0.133333333333333	0.4566333	0.2160667	0	1	0	1	1	0	0	0	0	0
Chr1	21870000	21900000	1	0	0	1	0	1	0	0	0	0	0	0	0	0	0	0	1	0	0	0	0	0	0	0.7120667	0.0726667	0.352967	0.0666666666666667	0.6984333	0	0	0	0	1	1	0	0	0	0	0
Chr1	21900000	21930000	1	0	0	0	0	1	0	0	0	0	0	0	0	0	0	0	0	0	0	0	0	0	1	0.5068333	0.1179	0.352533	0.2	0.5066667	0	0.1133667	1	1	1	1	0	1	0	0	1
Chr1	21930000	21960000	1	0	0	0	0	1	0	0	0	0	0	0	0	0	0	0	0	0	1	0	0	0	0	0.3848667	0.2473667	0.3202	0.1	0.3087333	0.0758333	0	1	1	1	1	0	0	0	0	0
Chr1	21960000	21990000	1	0	0	0	0	0	0	0	0	0	0	0	0	0	0	0	0	0	1	0	0	0	0	0.5014	0.0563	0.3319	0.0666666666666667	0.5013	0	0	1	0	1	1	0	0	0	0	0
Chr1	21990000	22020000	1	1	0	0	0	1	0	0	0	0	0	0	0	0	0	0	0	0	0	0	0	0	0	0.6009667	0.1650667	0.347433	0.233333333333333	0.5632333	0	0.137	1	0	1	1	0	0	0	0	0
Chr1	22020000	22050000	1	0	0	0	0	0	0	0	0	0	0	0	0	1	0	0	0	0	0	0	0	0	0	0.6903333	0.1229	0.361567	0.0666666666666667	0.6548333	0.0328	0	1	0	1	1	0	0	0	0	0
Chr1	22050000	22080000	1	0	0	0	0	1	0	1	0	0	0	0	0	1	0	1	0	0	1	0	0	0	0	0.4896333	0.0891667	0.354267	0.2	0.4893667	0	0	1	0	1	1	0	0	0	0	0
Chr1	22080000	22110000	1	1	0	0	0	1	0	0	0	0	0	0	0	0	0	1	0	0	0	0	0	0	0	0.4151667	0.3275	0.348967	0.0333333333333333	0.2652667	0	0	1	1	1	1	0	0	1	0	0
Chr1	22110000	22140000	1	1	0	0	0	1	1	0	0	0	0	0	0	0	0	0	0	0	0	0	0	0	0	0.2276667	0.1346	0.311567	0.0666666666666667	0.2275333	0	0	1	0	1	1	0	1	0	0	0
Chr1	22140000	22170000	1	0	0	0	0	1	0	1	0	0	0	0	0	0	0	0	0	0	1	0	0	0	0	0.6275333	0.1085	0.342467	0.166666666666667	0.4518333	0.1272667	0	1	1	1	1	0	0	0	0	0
Chr1	22170000	22200000	1	0	0	0	0	1	0	0	0	0	0	0	0	1	0	0	1	0	0	0	0	0	0	0.5693667	0.1152667	0.3561	0.233333333333333	0.4529333	0.0216333	0	1	1	1	1	0	0	0	0	0
Chr1	22200000	22230000	1	0	0	0	0	1	0	0	0	0	0	0	0	0	0	0	0	0	1	0	0	0	0	0.6554334	0.0972333	0.358867	0.0333333333333333	0.6459	0	0	1	1	0	1	0	0	0	0	0
Chr1	22230000	22260000	1	0	0	0	0	0	0	0	0	0	0	0	0	1	0	0	0	0	0	0	0	0	0	0.4389	0.1706667	0.351567	0.0333333333333333	0.3432333	0.0318667	0.0171667	0	1	1	1	0	0	0	0	1
Chr1	22260000	22290000	1	0	0	0	0	0	0	0	0	0	0	0	0	0	0	0	0	0	0	0	0	0	0	0.6696333	0.0561667	0.353167	0.2	0.6376333	0	0	0	0	1	1	0	0	0	0	0
Chr1	22290000	22320000	1	0	0	0	0	0	0	0	0	0	0	0	0	0	0	0	0	0	0	0	0	0	0	0.6669	0.0294	0.380133	0.0666666666666667	0.3947	0.0456667	0	1	1	1	1	0	0	0	1	0
Chr1	22320000	22350000	0	0	0	0	0	1	0	0	0	0	0	0	0	0	0	0	0	0	0	0	0	0	0	0.7057334	0.0264667	0.365033	0.0666666666666667	0.7054	0	0	1	0	1	1	0	0	0	0	0
Chr1	22350000	22380000	1	0	0	0	0	0	0	0	0	0	0	0	0	0	0	1	0	0	0	0	0	0	0	0.6143333	0.0551667	0.367833	0.1	0.5850334	0.0289667	0	1	0	1	1	0	0	0	0	0
Chr1	22380000	22410000	0	0	0	0	0	0	0	0	0	0	0	0	0	1	0	0	0	0	0	0	0	0	0	0.6620333	0.0077	0.354867	0.166666666666667	0.6487667	0	0	1	0	1	1	1	0	0	0	0
Chr1	22410000	22440000	1	0	0	0	0	1	0	0	0	0	0	0	0	0	0	0	0	0	0	0	0	0	0	0.6723	0.0620667	0.355767	0.1	0.6697	0	0	1	0	1	1	0	0	0	0	0
Chr1	22440000	22470000	1	0	0	0	0	1	0	0	0	0	0	0	0	0	0	0	0	0	0	0	0	0	0	0.6081333	0.1631	0.339867	0	0.5518667	0.0559333	0	1	0	1	1	0	1	0	0	0
Chr1	22470000	22500000	1	0	0	0	0	1	0	0	0	0	0	0	0	0	0	0	0	0	0	0	0	0	0	0.7968333	0.0641333	0.3714	0	0.7940333	0	0	0	0	1	1	0	0	0	0	0
Chr1	22500000	22530000	1	0	0	0	0	1	0	0	0	0	0	0	0	0	0	0	1	0	0	0	0	0	0	0.5319	0.1273333	0.3317	0.0666666666666667	0.4973667	0.0342667	0	1	1	1	1	0	0	0	0	0
Chr1	22530000	22560000	1	0	0	0	0	0	0	0	0	0	0	0	0	0	0	1	0	0	1	0	0	0	0	0.6088333	0.0624667	0.355667	0.1	0.4889667	0.0489667	0.1905	1	1	1	1	0	1	0	0	1
Chr1	22560000	22590000	1	0	0	0	0	1	0	0	0	0	0	0	0	0	0	0	0	0	0	0	0	0	0	0.7001333	0.0563	0.3568	0.0666666666666667	0.6742667	0.0129	0.0229	0	0	1	1	0	0	0	0	0
Chr1	22590000	22620000	1	0	0	0	0	1	0	0	0	0	0	0	0	0	0	1	0	0	0	0	0	0	0	0.4711	0.1086667	0.342867	0.166666666666667	0.3825333	0.0825	0.1895667	1	1	1	1	0	1	1	0	0
Chr1	22620000	22650000	1	0	0	0	0	1	0	0	0	0	0	0	0	0	0	0	0	0	0	0	0	0	1	0.5361667	0.2484	0.342733	0.166666666666667	0.5301667	0	0	1	1	1	1	0	1	1	0	0
Chr1	22650000	22680000	0	0	0	0	0	0	0	0	0	0	0	0	0	0	0	0	0	0	0	0	0	0	0	0.819	0	0.391667	0.0333333333333333	0.7586667	0.06	0	0	1	1	1	0	0	0	0	0
Chr1	22680000	22710000	0	0	0	0	1	0	0	0	0	0	0	0	0	0	0	0	0	0	0	0	0	0	0	0.7027	0.1794	0.3834	0	0.4565333	0.1466333	0	0	1	1	1	0	0	1	0	1
Chr1	22710000	22740000	1	0	0	0	0	0	0	0	0	0	0	0	0	0	0	0	1	0	0	0	0	0	0	0.5306333	0.0585	0.347033	0.1	0.5140333	0.0163	0	0	0	1	1	0	0	0	0	0
Chr1	22740000	22770000	1	0	0	0	0	1	0	1	0	0	0	0	0	1	0	0	0	0	0	0	0	0	0	0.2913667	0.1725333	0.314567	0.1	0.2713	0	0	1	0	1	1	0	1	1	0	1
Chr1	22770000	22800000	1	1	0	0	0	1	0	0	0	0	0	0	0	0	0	0	0	0	0	0	0	0	0	0.5975333	0.1426667	0.3476	0.133333333333333	0.5894333	0	0	1	0	1	1	0	0	0	0	0
Chr1	22800000	22830000	1	0	0	0	0	1	0	0	0	0	0	0	0	0	0	0	1	0	0	0	0	0	0	0.407	0.1318	0.324833	0.266666666666667	0.4067667	0	0	1	1	1	1	0	0	0	0	1
Chr1	22830000	22860000	1	0	0	0	0	1	0	0	0	0	0	0	0	1	0	1	0	0	0	0	0	0	1	0.5459667	0.4042	0.320367	0.0666666666666667	0.4835333	0	0	0	1	1	1	0	0	0	0	0
Chr1	22860000	22890000	1	0	0	0	0	1	0	1	0	0	0	0	0	0	0	0	0	0	0	0	0	0	0	0.4274	0.1539333	0.332033	0.233333333333333	0.4026667	0	0	1	0	1	1	0	1	0	0	1
Chr1	22890000	22920000	1	0	0	0	0	0	0	0	0	0	0	0	0	0	0	0	0	0	0	0	0	0	0	0.515	0.0468333	0.3549	0.0666666666666667	0.5146667	0	0	0	1	1	1	0	1	0	0	0
Chr1	22920000	22950000	1	0	0	0	0	0	0	0	0	0	0	0	0	0	0	1	0	0	0	0	0	0	0	0.5423	0.0497667	0.363867	0.133333333333333	0.5029666	0	0	1	1	1	1	0	1	1	0	0
Chr1	22950000	22980000	0	0	0	0	0	0	0	0	0	0	0	0	0	0	0	0	0	0	1	0	0	0	0	0.724	0.0047	0.373167	0.133333333333333	0.5221667	0.0317	0	1	1	1	1	0	0	0	0	0
Chr1	22980000	23010000	1	0	0	0	0	0	0	0	0	0	0	0	0	1	0	0	1	0	0	0	0	0	0	0.5479333	0.136	0.3548	0.233333333333333	0.4705	0.0383667	0	1	1	0	1	0	1	1	0	0
Chr1	23010000	23040000	1	0	0	0	0	0	0	0	0	0	0	0	0	1	0	0	0	0	0	0	0	0	0	0.4144	0.0265667	0.3429	0.3	0.4086	0	0	1	0	1	1	0	0	0	0	0
Chr1	23040000	23070000	1	0	0	0	0	0	0	0	0	0	0	0	0	1	0	0	0	0	0	0	0	0	0	0.5433667	0.0713333	0.338833	0.233333333333333	0.5417666	0	0	1	0	1	1	0	0	0	0	0
Chr1	23070000	23100000	1	0	0	0	0	1	0	0	0	0	0	0	0	1	0	0	0	0	0	0	0	0	0	0.2747333	0.1615333	0.322733	0.2	0.2610333	0.0135	0	0	0	1	1	0	0	0	0	0
Chr1	23100000	23130000	1	0	0	0	0	1	0	1	0	0	0	0	0	0	0	1	0	0	0	0	0	0	0	0.5544	0.2522667	0.352033	0.233333333333333	0.4074667	0	0	1	0	1	1	0	0	1	0	1
Chr1	23130000	23160000	0	0	0	0	0	1	0	0	0	0	0	0	0	1	0	1	0	0	0	0	0	0	0	0.3671	0.1021	0.3298	0.1	0.3546333	0	0	0	1	1	1	0	0	1	0	0
Chr1	23160000	23190000	1	1	0	0	0	1	0	0	0	0	0	0	0	1	0	0	0	0	0	0	0	0	0	0.6577333	0.0885	0.3547	0.166666666666667	0.6576	0	0.0893667	1	1	1	1	0	1	0	0	0
Chr1	23190000	23220000	1	0	0	0	0	1	0	1	0	0	0	0	0	1	0	1	0	0	0	0	0	0	0	0.5212666	0.1823333	0.3385	0.166666666666667	0.4761	0	0	1	1	1	1	0	1	1	0	1
Chr1	23220000	23250000	1	1	0	0	0	1	0	1	0	0	0	0	0	0	0	0	0	0	0	0	0	0	0	0.5589667	0.1657333	0.345733	0.2	0.4844667	0	0	1	1	1	1	0	1	1	1	0
Chr1	23250000	23280000	1	0	0	0	0	0	0	0	0	0	0	0	0	0	0	0	0	0	0	0	0	0	0	0.6615	0.0520667	0.354733	0.3	0.5590333	0	0	1	0	1	1	0	0	0	0	0
Chr1	23280000	23310000	1	0	0	0	0	1	0	0	0	0	0	0	0	1	0	0	0	0	0	0	0	0	0	0.5193334	0.1327	0.350667	0.166666666666667	0.5091333	0	0	1	1	1	1	0	1	0	0	0
Chr1	23310000	23340000	1	0	0	0	0	0	0	0	0	0	0	0	0	0	0	1	0	0	0	0	0	0	0	0.5960667	0.0717667	0.346267	0.133333333333333	0.5958	0	0	1	0	1	1	0	0	1	0	0
Chr1	23340000	23370000	1	0	0	0	0	1	0	0	0	0	0	0	0	0	0	0	0	0	0	0	0	0	0	0.5521666	0.0955667	0.342567	0.266666666666667	0.5475333	0	0	1	0	1	1	0	0	0	0	0
Chr1	23370000	23400000	1	0	0	0	0	0	0	0	0	0	0	0	0	1	0	0	1	0	0	0	0	0	1	0.4969667	0.1917667	0.3285	0.2	0.4104	0	0	1	1	1	1	0	0	0	0	0
Chr1	23400000	23430000	1	0	0	0	0	1	0	0	0	0	0	0	0	0	0	0	0	0	0	0	0	0	0	0.6382	0.0771667	0.3555	0.266666666666667	0.5651333	0.0727667	0	1	1	1	1	0	0	0	0	1
Chr1	23430000	23460000	1	1	0	0	0	1	1	0	0	0	0	0	0	0	0	0	0	0	0	0	0	0	0	0.4639333	0.0877667	0.346133	0.166666666666667	0.4636667	0	0	1	1	1	1	0	1	0	0	0
Chr1	23460000	23490000	0	0	0	0	0	0	0	0	0	0	0	0	0	0	0	0	0	0	0	0	0	0	0	0.5630667	0	0.349167	0.233333333333333	0.4803333	0.0823667	0	0	0	1	1	0	1	1	0	0
Chr1	23490000	23520000	1	0	0	0	0	1	0	0	0	0	0	0	0	0	0	0	0	0	0	0	0	0	0	0.6427333	0.0383333	0.363067	0.233333333333333	0.5367	0.0898667	0.1783333	1	1	1	1	0	1	0	0	1
Chr1	23520000	23550000	1	0	0	0	0	1	0	0	0	0	0	0	0	0	0	0	0	0	0	0	0	0	1	0.7677333	0.1140667	0.363333	0.0333333333333333	0.7675	0	0	0	0	1	1	0	0	0	0	0
Chr1	23550000	23580000	1	0	0	0	0	0	0	0	0	0	0	0	0	0	0	1	0	0	0	0	0	0	0	0.5816666	0.0587333	0.356767	0.0333333333333333	0.5394334	0	0	1	1	1	1	0	0	0	0	0
Chr1	23580000	23610000	0	0	0	0	0	1	0	0	0	0	0	0	0	0	0	0	0	0	0	0	0	0	0	0.7142667	0.0153333	0.364333	0.0666666666666667	0.7140333	0	0	0	1	1	1	0	0	0	0	0
Chr1	23610000	23640000	1	0	0	0	0	0	1	0	0	0	0	0	0	1	0	1	0	0	0	0	0	0	0	0.5296333	0.082	0.353767	0.1	0.5294667	0	0	0	0	1	1	0	0	0	0	0
Chr1	23640000	23670000	0	0	0	0	0	0	0	0	0	0	0	0	0	0	0	1	0	0	0	0	0	0	0	0.8309667	0.0158333	0.376633	0.133333333333333	0.7685667	0	0.3807	1	0	1	1	0	0	0	0	1
Chr1	23670000	23700000	1	0	0	0	0	0	0	0	0	0	0	0	0	0	0	1	0	0	0	0	0	0	0	0.4695	0.0383667	0.332433	0.133333333333333	0.4533333	0	0	1	0	1	1	0	0	0	0	0
Chr1	23700000	23730000	1	0	0	0	0	1	0	0	0	0	0	0	0	0	0	0	0	0	0	0	0	0	0	0.7112333	0.0781	0.366133	0.166666666666667	0.6751333	0	0.4379667	1	0	1	1	0	1	1	0	0
Chr1	23730000	23760000	1	1	0	0	0	1	0	0	0	0	0	0	0	0	0	0	0	0	1	0	0	0	0	0.6466666	0.0792667	0.351367	0.1	0.5595	0.0121667	0	1	0	1	1	0	0	0	0	0
Chr1	23760000	23790000	1	0	0	0	0	0	0	0	0	0	0	0	0	0	0	0	0	0	1	0	0	0	0	0.6309667	0.0471667	0.346	0.366666666666667	0.6307667	0	0.1166667	0	0	1	1	0	0	0	0	0
Chr1	23790000	23820000	0	0	0	0	0	0	0	0	0	0	0	0	0	0	0	1	0	0	0	0	0	0	0	0.7465333	0.0050667	0.369133	0.0666666666666667	0.6108333	0.1352333	0	0	0	1	1	0	0	0	0	0
Chr1	23820000	23850000	0	0	0	0	0	0	0	1	0	0	0	0	0	0	0	0	0	0	0	0	0	1	0	0.6939667	0.1602667	0.387667	0	0.5257	0.0112333	0	1	1	1	1	0	0	0	0	1
Chr1	23850000	23880000	1	0	0	1	0	1	0	0	0	0	0	0	0	1	0	0	0	0	0	0	0	1	0	0.6233	0.2558333	0.349967	0	0.5068333	0.0436667	0	0	0	1	1	0	1	0	0	0
Chr1	23880000	23910000	1	0	0	0	0	1	0	0	0	0	0	0	0	0	0	0	0	0	0	0	0	0	0	0.3056333	0.0911	0.334067	0.133333333333333	0.3054333	0	0	1	0	1	1	0	0	0	0	0
Chr1	23910000	23940000	1	0	0	0	1	1	0	0	0	0	0	0	0	0	0	0	1	0	0	0	0	0	1	0.7048	0.2255667	0.3446	0.0666666666666667	0.5085	0	0	0	0	0	1	0	0	0	0	0
Chr1	23940000	23970000	1	0	0	0	1	0	0	0	0	0	0	0	0	0	0	0	0	0	0	0	0	0	0	0.5532333	0.0362667	0.3727	0.133333333333333	0.5178667	0	0	1	0	1	1	0	0	0	0	0
Chr1	23970000	24000000	0	0	0	0	0	0	0	0	0	0	0	0	0	0	0	0	0	0	0	0	0	0	0	0.7849666	0	0.382367	0.0666666666666667	0.6399667	0	0	1	1	1	1	0	0	0	1	0
Chr1	24000000	24030000	1	0	0	0	0	1	0	0	0	0	0	0	0	0	0	0	0	0	1	0	0	0	0	0.483	0.0831333	0.358567	0.1	0.4663667	0	0	1	1	1	1	0	0	0	0	1
Chr1	24030000	24060000	1	0	0	1	0	1	0	0	0	0	0	0	0	1	0	1	0	0	0	0	0	0	0	0.6625667	0.1006333	0.3719	0.2	0.605	0	0	1	0	1	1	0	0	0	0	0
Chr1	24060000	24090000	1	1	0	0	0	0	0	0	0	0	0	0	0	1	0	0	0	0	0	0	0	0	0	0.8026	0.0486667	0.371633	0.0666666666666667	0.8024333	0	0	1	0	0	1	0	0	0	0	0
Chr1	24090000	24120000	1	0	0	1	0	0	0	0	0	0	0	0	0	0	0	1	1	0	0	0	0	0	0	0.6323667	0.1427	0.363467	0.166666666666667	0.6320333	0	0	1	0	1	1	0	0	0	0	0
Chr1	24120000	24150000	1	0	0	0	0	1	0	0	0	0	0	0	0	0	0	0	0	0	0	0	0	0	0	0.7103	0.0797667	0.363967	0.0666666666666667	0.7100334	0	0	0	0	1	1	0	0	0	0	0
Chr1	24150000	24180000	0	0	0	0	0	1	0	0	0	0	0	0	0	0	0	0	0	0	0	0	0	0	0	0.8557667	0.0158667	0.3721	0.0666666666666667	0.8091	0.0464333	0	0	0	1	1	0	0	0	0	0
Chr1	24180000	24210000	1	0	0	0	0	1	0	0	0	0	0	0	0	0	0	0	0	0	0	0	0	0	0	0.7653334	0.0243333	0.371733	0.0666666666666667	0.7017	0.0633667	0	1	0	1	1	0	0	0	1	0
Chr1	24210000	24240000	0	1	0	0	0	0	0	0	0	0	0	0	0	0	0	0	0	0	0	0	0	0	0	0.7510333	0.0138333	0.3621	0.2	0.6801333	0.0706333	0	1	1	1	1	0	1	0	0	0
Chr1	24240000	24270000	1	0	0	0	0	1	0	0	0	0	0	0	0	1	0	0	0	0	0	0	0	0	0	0.5779667	0.0898333	0.351	0.133333333333333	0.5776666	0	0	1	0	1	1	0	0	0	0	0
Chr1	24270000	24300000	1	1	0	0	0	0	0	0	0	0	0	0	0	1	0	1	0	0	0	0	0	0	0	0.6413333	0.1064	0.362133	0.0333333333333333	0.5391333	0.0285667	0.0717667	1	0	1	1	0	0	0	0	1
Chr1	24300000	24330000	1	0	0	0	0	0	0	0	0	0	0	0	0	0	0	1	0	0	1	0	0	0	0	0.6998333	0.0323333	0.3551	0.3	0.6997	0	0	1	0	1	1	0	0	0	1	0
Chr1	24330000	24360000	1	0	0	0	0	1	0	0	0	0	0	0	0	1	0	0	0	0	1	0	0	0	0	0.2844667	0.1655	0.318033	0.2	0.1959333	0.0702333	0	1	1	1	1	0	0	1	0	0
Chr1	24360000	24390000	0	0	0	0	0	1	0	0	0	0	0	0	0	0	0	0	1	0	0	0	0	0	0	0.7913333	0.0438	0.356733	0.0666666666666667	0.7600333	0	0	1	0	1	1	0	0	0	0	0
Chr1	24390000	24420000	1	0	0	0	0	0	0	0	0	0	0	0	0	0	0	0	0	0	1	0	0	0	1	0.6183	0.0593	0.343033	0.533333333333333	0.5834333	0	0	0	0	1	1	0	0	0	0	0
Chr1	24420000	24450000	1	1	0	0	0	0	0	0	0	0	0	0	0	0	0	1	0	0	0	0	0	0	0	0.5348	0.0769667	0.3423	0.366666666666667	0.5345333	0	0	1	1	1	1	0	0	0	1	1
Chr1	24450000	24480000	1	0	0	0	0	0	0	1	0	0	0	0	0	1	0	0	0	0	0	0	0	0	0	0.6958	0.1712667	0.373533	0.1	0.5733	0	0	1	0	1	1	0	0	0	1	1
Chr1	24480000	24510000	1	0	0	0	1	1	1	0	0	0	0	0	0	0	0	1	0	0	0	0	0	0	1	0.5857667	0.1773333	0.338133	0.366666666666667	0.5288666	0	0.1288	1	0	1	1	0	1	0	0	0
Chr1	24510000	24540000	1	0	0	0	0	1	0	0	0	0	0	0	0	0	0	0	0	0	0	0	0	0	0	0.4790333	0.1296667	0.335733	0.3	0.4757667	0	0	1	0	1	1	0	0	0	0	0
Chr1	24540000	24570000	1	0	0	0	1	0	1	0	0	0	0	0	0	0	0	0	0	0	1	0	0	0	0	0.6983	0.1739	0.321867	0.233333333333333	0.4839333	0.1992333	0	1	0	1	1	0	1	1	0	1
Chr1	24570000	24600000	1	0	0	0	0	1	0	1	0	0	0	0	0	1	0	0	0	0	0	0	0	0	0	0.5827667	0.1116333	0.352333	0.1	0.5530334	0.0175	0	1	1	1	1	1	1	0	0	0
Chr1	24600000	24630000	1	0	0	0	0	1	0	0	0	0	0	0	0	0	0	0	0	0	1	0	0	0	1	0.4064667	0.1307667	0.328667	0.3	0.3773333	0.0288667	0.0872333	1	0	1	1	0	0	0	0	0
Chr1	24630000	24660000	1	0	0	0	0	1	0	0	0	0	0	0	0	0	0	0	0	0	0	0	0	0	0	0.4763667	0.1195333	0.3365	0.666666666666667	0.4267333	0	0	1	0	1	1	0	0	0	0	0
Chr1	24660000	24690000	1	0	0	0	0	1	0	0	0	0	0	0	0	1	0	0	1	0	0	0	0	0	0	0.3163	0.1761	0.319533	0.2	0.2872	0.0289333	0	0	0	1	1	0	0	0	0	0
Chr1	24690000	24720000	1	0	0	0	1	0	0	0	0	0	0	0	0	1	0	0	0	0	0	0	0	0	0	0.5393	0.1365667	0.334	0.233333333333333	0.5390667	0	0	1	1	1	1	0	1	0	0	1
Chr1	24720000	24750000	1	0	0	0	0	1	1	0	0	0	0	0	0	0	0	1	1	0	0	0	0	0	0	0.4389667	0.1715333	0.337633	0.0666666666666667	0.4388	0	0	1	1	1	1	0	1	1	0	0
Chr1	24750000	24780000	1	1	0	0	0	1	0	0	0	0	0	0	0	1	0	1	0	0	0	0	0	0	0	0.3426333	0.0911667	0.316267	0.266666666666667	0.3064667	0.0359	0	1	1	1	1	0	1	1	0	1
Chr1	24780000	24810000	1	0	0	0	0	0	0	0	0	0	0	0	0	0	0	0	0	0	0	0	0	0	0	0.3863	0.1218	0.329967	0.366666666666667	0.362	0.0193	0	1	0	1	1	0	0	0	0	0
Chr1	24810000	24840000	1	1	0	0	0	0	0	0	0	0	0	0	0	0	0	0	0	0	0	0	0	0	1	0.6409	0.1178667	0.3494	0.233333333333333	0.5340334	0.1055	0	0	0	1	1	0	1	1	0	0
Chr1	24840000	24870000	1	0	0	0	0	1	0	0	0	0	0	0	0	0	0	0	0	0	0	0	0	0	0	0.5832334	0.045	0.353933	0.433333333333333	0.4801667	0.1027	0	1	1	1	1	0	1	0	0	0
Chr1	24870000	24900000	1	1	0	0	0	1	1	0	0	0	0	0	0	0	0	0	0	0	0	0	0	0	0	0.5645334	0.2327	0.336733	0.3	0.4982	0	0	1	0	1	1	0	1	0	0	0
Chr1	24900000	24930000	1	0	0	0	0	0	0	0	0	0	0	0	0	0	0	1	0	0	0	0	0	0	0	0.2932	0.1085	0.3329	0.366666666666667	0.2754667	0	0	1	1	1	1	0	0	1	0	0
Chr1	24930000	24960000	1	1	0	0	0	1	0	0	0	0	0	0	0	0	0	1	0	0	1	0	0	0	0	0.6723	0.1664333	0.340167	0.0666666666666667	0.6719667	0	0	1	0	1	1	0	0	0	0	0
Chr1	24960000	24990000	1	1	0	0	0	0	0	0	0	0	0	0	0	1	0	0	0	0	0	0	0	0	0	0.7229667	0.0403333	0.3661	0.233333333333333	0.7228	0	0	1	0	1	1	0	1	0	0	0
Chr1	24990000	25020000	1	0	0	1	0	0	0	1	0	0	0	0	0	0	0	0	0	0	0	0	0	0	0	0.6635	0.0200333	0.367033	0.133333333333333	0.3881667	0.2217667	0	1	1	1	1	0	1	0	0	0
Chr1	25020000	25050000	1	0	0	0	0	1	0	0	0	0	0	0	0	0	0	0	0	0	0	0	0	0	0	0.3964667	0.0908333	0.322	0.166666666666667	0.3963	0	0	0	0	1	1	0	0	0	0	0
Chr1	25050000	25080000	0	0	0	0	0	0	0	0	0	0	0	0	0	1	0	0	0	0	0	0	0	0	0	0.5351667	0.0440333	0.339933	0.0666666666666667	0.5088667	0	0	0	1	1	1	0	1	0	0	0
Chr1	25080000	25110000	1	0	0	0	0	0	0	0	0	0	0	0	0	0	0	0	0	0	0	0	0	0	0	0.8676333	0.0423	0.374433	0.0333333333333333	0.8675666	0	0	0	0	0	1	0	0	0	0	0
Chr1	25110000	25140000	1	0	0	0	0	0	0	0	0	0	0	0	0	1	0	0	0	0	0	0	0	0	0	0.6672	0.0361667	0.3429	0.1	0.6173334	0.0221	0	0	0	1	1	0	0	0	0	0
Chr1	25140000	25170000	1	0	0	0	0	1	0	0	0	0	0	0	0	0	0	0	0	0	0	0	0	0	0	0.6869333	0.1701667	0.3618	0.2	0.5503666	0	0	1	1	0	1	0	1	1	0	0
Chr1	25170000	25200000	1	0	0	1	0	1	0	0	0	0	0	0	0	0	0	1	0	0	0	0	0	0	0	0.4417	0.2133333	0.3244	0	0.4415	0	0	1	0	1	1	0	1	1	0	0
Chr1	25200000	25230000	1	0	0	0	0	0	0	0	0	0	0	0	0	0	0	0	0	0	0	0	0	0	1	0.4024333	0.0858333	0.332867	0.2	0.4020333	0	0	0	0	1	1	0	0	0	0	0
Chr1	25230000	25260000	1	0	0	0	0	0	0	0	0	0	0	0	0	0	0	1	0	0	0	0	0	0	1	0.7463667	0.0434333	0.366333	0.433333333333333	0.7225667	0	0	1	0	0	1	0	0	1	0	0
Chr1	25260000	25290000	1	0	0	0	0	0	0	0	0	0	0	0	0	0	0	0	0	0	0	0	0	0	0	0.7093334	0.0233667	0.365733	0.133333333333333	0.5814	0.1188333	0	1	0	1	1	0	0	0	0	0
Chr1	25290000	25320000	0	0	0	0	0	0	0	0	0	0	0	0	0	0	0	0	0	0	0	0	0	0	0	0.7453333	0	0.375033	0.266666666666667	0.7451667	0	0	0	0	1	1	0	0	0	1	0
Chr1	25320000	25350000	1	1	0	1	0	0	0	0	0	0	0	0	0	1	0	0	0	0	0	0	0	0	0	0.7464	0.0560333	0.381267	0.1	0.6849333	0	0	1	0	1	1	0	0	0	0	1
Chr1	25350000	25380000	1	0	0	0	0	0	0	0	0	0	0	0	0	0	0	0	0	0	0	0	0	0	0	0.6539333	0.0618333	0.368867	0.133333333333333	0.6135666	0	0	1	0	1	1	0	0	0	1	0
Chr1	25380000	25410000	1	0	0	0	1	0	0	0	0	0	0	0	0	0	0	0	0	0	0	0	0	0	0	0.4212667	0.0963333	0.344	0.2	0.4210667	0	0	1	0	1	1	0	0	0	0	0
Chr1	25410000	25440000	1	0	0	0	0	0	0	0	0	0	0	0	0	0	0	0	0	0	0	0	0	0	0	0.6287667	0.0625667	0.358267	0.233333333333333	0.6241	0	0	1	0	1	1	0	0	0	0	0
Chr1	25440000	25470000	1	1	0	0	0	0	0	0	0	0	0	0	0	0	0	0	0	0	0	0	0	0	0	0.6119667	0.0200333	0.360867	0.233333333333333	0.6052333	0	0	1	0	0	1	0	0	0	0	0
Chr1	25470000	25500000	1	0	0	1	0	0	0	0	0	0	0	0	0	0	0	0	0	0	0	0	0	0	0	0.7937	0.0463	0.371433	0.133333333333333	0.7933667	0	0	0	0	0	1	0	0	0	0	0
Chr1	25500000	25530000	1	0	0	0	0	0	0	0	0	0	0	0	0	0	0	0	0	0	0	0	0	0	0	0.6868	0.0397667	0.3632	0.133333333333333	0.6864667	0	0	1	0	0	1	0	0	0	1	0
Chr1	25530000	25560000	0	0	0	0	0	0	0	0	0	0	0	0	0	0	0	0	0	0	0	0	0	0	0	0.5368667	0	0.3378	0.333333333333333	0.5366	0	0	1	0	0	1	0	0	0	0	0
Chr1	25560000	25590000	1	0	0	0	0	1	0	0	0	0	0	0	0	1	0	0	0	0	0	0	0	0	0	0.4912667	0.2828333	0.3237	0.1	0.4909667	0	0	0	1	1	1	0	0	0	0	0
Chr1	25590000	25620000	0	1	0	0	0	1	0	0	0	0	0	0	0	0	0	0	1	0	0	0	0	0	0	0.3696333	0.0694	0.338367	0.333333333333333	0.3518	0	0	1	0	1	1	0	0	0	0	0
Chr1	25620000	25650000	1	0	0	0	0	1	0	0	0	0	0	0	0	0	0	0	0	0	0	0	0	0	0	0.3712667	0.1210333	0.3352	0.166666666666667	0.3710667	0	0	0	0	0	1	0	0	0	0	0
Chr1	25650000	25680000	1	0	0	0	0	1	0	0	0	0	0	0	0	0	0	0	0	0	0	0	0	0	1	0.309	0.0573	0.3348	0.333333333333333	0.3088	0	0	1	0	1	1	0	0	0	0	0
Chr1	25680000	25710000	1	0	0	0	1	0	0	0	0	0	0	0	0	0	0	1	0	0	1	0	0	0	1	0.2216667	0.2654667	0.3187	0.433333333333333	0.2215	0	0	1	1	0	1	0	0	0	1	1
Chr1	25710000	25740000	1	0	0	0	1	1	0	0	0	0	0	0	0	1	0	1	0	0	0	0	0	0	0	0.3650667	0.1388333	0.3387	0.366666666666667	0.3649	0	0	0	0	1	1	0	0	0	1	0
Chr1	25740000	25770000	1	0	0	0	0	0	0	0	0	0	0	0	0	0	0	0	0	0	0	0	0	0	0	0.4949	0.0383	0.345233	0.166666666666667	0.4946667	0	0	1	0	0	1	0	0	0	0	0
Chr1	25770000	25800000	1	0	0	0	0	0	0	0	0	0	0	0	0	0	0	0	0	0	0	0	0	0	0	0.6196	0.0320333	0.353367	0.2	0.6194333	0	0	1	1	0	1	0	0	0	0	0
Chr1	25800000	25830000	1	0	0	0	0	0	1	0	0	0	0	0	0	0	0	1	1	0	0	0	0	0	0	0.5587	0.0916667	0.345033	0.166666666666667	0.5465	0	0	0	0	1	1	0	0	0	0	0
Chr1	25830000	25860000	1	0	0	0	0	0	0	0	0	0	0	0	0	0	0	0	0	0	0	0	0	0	0	0.3137667	0.0265667	0.325933	0.0333333333333333	0.3136333	0	0	0	0	0	1	0	0	0	0	0
Chr1	25860000	25890000	1	1	0	0	0	0	0	0	0	0	0	0	0	0	0	1	0	0	0	0	0	0	0	0.5372334	0.0106333	0.348167	0.0666666666666667	0.5344667	0	0	0	0	0	1	0	0	0	0	0
Chr1	25890000	25920000	1	0	0	0	0	0	0	0	0	0	0	0	0	0	0	0	0	0	0	0	0	0	0	0.6972666	0.0104	0.360267	0	0.6508667	0	0	0	0	1	1	0	0	0	0	0
Chr1	25920000	25950000	0	0	0	0	0	0	0	0	0	0	0	0	0	0	0	1	0	0	0	0	0	0	0	0.7442667	0.0048667	0.3832	0.133333333333333	0.6426666	0.1464	0	0	0	1	1	0	0	0	0	0
Chr1	25950000	25980000	1	0	0	0	1	1	0	1	0	0	0	0	0	1	0	0	0	0	0	0	0	0	0	0.4133667	0.0944333	0.3341	0.133333333333333	0.4131667	0	0	1	1	0	1	0	1	0	0	0
Chr1	25980000	26010000	1	0	0	0	0	1	0	0	0	0	0	0	0	1	0	0	0	0	0	0	0	0	0	0.4275333	0.0418667	0.334467	0.166666666666667	0.4045	0	0	1	0	1	1	0	0	0	0	0
Chr1	26010000	26040000	0	0	0	0	0	0	0	0	0	0	0	0	0	0	0	1	0	0	0	0	0	0	1	0.6821667	0.1864	0.360833	0.1	0.6456	0	0	0	0	1	1	0	0	0	0	0
Chr1	26040000	26070000	1	0	0	0	0	0	0	0	0	0	0	0	0	0	0	0	0	0	0	0	0	0	0	0.6742	0.0373333	0.363933	0.266666666666667	0.6714666	0	0	1	0	0	1	0	0	0	0	0
Chr1	26070000	26100000	0	0	0	0	0	0	0	0	0	0	0	0	0	0	0	1	0	0	0	0	0	0	0	0.6807333	0.0057	0.363667	0.133333333333333	0.6805	0	0	1	0	1	1	0	0	0	0	0
Chr1	26100000	26130000	0	0	0	1	0	0	0	0	0	0	0	0	0	0	0	0	0	0	0	0	0	0	0	0.6871667	0.0115333	0.3621	0.266666666666667	0.6868333	0	0	1	0	1	1	0	0	0	0	0
Chr1	26130000	26160000	1	0	0	0	0	0	0	0	0	0	0	0	0	0	0	0	0	0	0	0	0	0	0	0.4754333	0.0256667	0.3439	0.3	0.4752667	0	0.1844667	1	0	1	1	0	0	0	0	0
Chr1	26160000	26190000	1	0	0	0	0	0	0	0	0	0	0	0	0	0	0	0	0	0	0	0	0	0	0	0.3783	0.0880667	0.329167	0.0666666666666667	0.2649	0	0	0	0	1	1	0	1	1	0	0
Chr1	26190000	26220000	1	0	0	0	0	0	1	0	0	0	0	0	0	0	0	0	0	0	0	0	0	0	0	0.4454667	0.0427333	0.338167	0.166666666666667	0.3684667	0.0767667	0	1	0	1	1	0	0	0	0	0
Chr1	26220000	26250000	0	0	0	0	0	1	0	0	0	0	0	0	0	0	0	0	0	0	0	0	0	0	0	0.6390667	0.0156	0.347633	0.466666666666667	0.6388	0	0	1	0	1	1	0	0	0	0	0
Chr1	26250000	26280000	1	0	0	0	0	0	0	0	0	0	0	0	0	1	0	1	0	0	0	0	0	0	0	0.4030333	0.0333333	0.332233	0.133333333333333	0.3926667	0	0	0	0	1	1	0	0	0	0	0
Chr1	26280000	26310000	1	0	0	0	0	1	0	0	0	0	0	0	0	0	0	0	0	0	0	0	0	0	0	0.4604	0.0852	0.328333	0.0666666666666667	0.4459333	0.0142	0	1	0	1	1	0	1	0	0	1
Chr1	26310000	26340000	1	0	0	0	0	0	0	0	0	0	0	0	0	0	0	0	0	0	0	0	0	0	0	0.5200334	0.0407667	0.3455	0.6	0.5198	0	0	1	0	1	1	0	0	0	0	0
Chr1	26340000	26370000	1	0	0	0	0	0	0	0	0	0	0	0	0	1	0	1	0	0	0	0	0	1	0	0.5430667	0.2368	0.349433	0.333333333333333	0.3650333	0	0	0	0	1	1	0	0	0	0	0
Chr1	26370000	26400000	1	0	0	0	0	1	1	0	0	0	0	0	0	1	0	1	0	0	0	0	0	0	0	0.6251667	0.1755333	0.3449	0.266666666666667	0.574	0	0	0	0	0	1	0	0	0	0	1
Chr1	26400000	26430000	1	0	0	0	0	1	0	0	0	0	0	0	0	0	0	0	0	0	0	0	0	0	0	0.7461333	0.0314333	0.3799	0.466666666666667	0.7368667	0	0	0	0	0	1	0	0	0	0	0
Chr1	26430000	26460000	1	1	0	0	0	1	0	0	0	0	0	0	0	0	0	1	0	0	0	0	0	0	0	0.5365334	0.0515	0.347833	0.266666666666667	0.5339667	0	0	0	0	1	1	0	0	0	0	0
Chr1	26460000	26490000	1	0	0	0	0	0	0	0	0	0	0	0	0	0	0	1	0	0	0	0	0	0	0	0.4781333	0.0572333	0.345533	0.266666666666667	0.4779333	0	0	0	0	0	1	0	0	0	0	0
Chr1	26490000	26520000	1	0	0	0	0	1	0	0	0	0	0	0	0	1	0	0	0	0	0	0	0	0	0	0.6404667	0.0611333	0.3864	0.233333333333333	0.6403334	0	0	0	1	0	1	0	0	0	0	0
Chr1	26520000	26550000	1	0	0	0	0	0	0	0	0	0	0	0	0	0	0	0	0	0	0	0	0	0	0	0.4830667	0.0296667	0.326433	0.5	0.4828667	0	0	0	1	1	1	0	0	0	0	0
Chr1	26550000	26580000	1	0	0	0	0	0	0	0	0	0	0	0	0	0	0	0	0	0	0	0	0	0	0	0.5980667	0.0238	0.3562	0.3	0.5978	0	0	1	1	0	1	0	0	0	0	0
Chr1	26580000	26610000	1	1	0	0	0	1	0	0	0	0	0	0	0	0	0	0	0	0	0	0	0	0	0	0.5567	0.0403667	0.353767	0.233333333333333	0.5193334	0	0	0	0	1	1	0	0	0	0	0
Chr1	26610000	26640000	1	0	0	0	0	1	0	0	0	0	0	0	0	0	0	0	0	0	0	0	0	0	0	0.804	0.0240333	0.384567	0.133333333333333	0.7769	0	0	1	0	0	1	0	0	0	1	0
Chr1	26640000	26670000	1	0	0	0	0	0	0	0	0	0	0	0	0	0	0	0	0	0	1	0	0	0	0	0.5038334	0.0211	0.3379	0.3	0.5036	0	0	1	0	1	1	0	0	0	0	0
Chr1	26670000	26700000	1	0	0	0	0	1	0	0	0	0	0	0	0	0	0	0	0	0	0	0	0	0	0	0.4677	0.1438333	0.3398	0.433333333333333	0.4675667	0	0	0	0	1	1	0	0	0	0	0
Chr1	26700000	26730000	1	0	0	0	0	1	0	0	0	0	0	0	0	0	0	0	0	0	0	0	0	0	0	0.5340667	0.0482	0.351067	0.233333333333333	0.5233667	0	0	1	0	1	1	0	0	0	0	0
Chr1	26730000	26760000	0	0	0	0	0	1	0	0	0	0	0	0	0	0	0	0	0	0	0	0	0	0	0	0.431	0.0260333	0.337833	0.266666666666667	0.4219333	0.0087667	0	0	0	1	1	0	0	0	0	0
Chr1	26760000	26790000	1	1	0	0	0	0	0	0	0	0	0	0	0	0	0	0	0	0	0	0	0	0	0	0.4193667	0.1136333	0.346867	0.333333333333333	0.4129333	0	0	1	1	1	1	0	1	0	0	0
Chr1	26790000	26820000	0	0	0	0	0	1	0	0	0	0	0	0	0	0	0	0	0	0	0	0	0	0	0	0.6402333	0.0043333	0.371267	0.433333333333333	0.6399	0	0	1	0	0	1	0	0	0	0	0
Chr1	26820000	26850000	0	0	0	0	0	0	0	0	0	0	0	0	0	0	0	0	0	0	0	0	0	0	0	0.8414333	0	0.390633	0.133333333333333	0.8411	0	0	1	0	1	1	0	0	0	0	0
Chr1	26850000	26880000	0	0	0	0	0	0	0	0	0	0	0	0	0	0	0	0	0	0	0	0	0	0	0	0.9038	0.0082333	0.3785	0.0333333333333333	0.9035333	0	0	0	0	1	1	0	0	0	0	0
Chr1	26880000	26910000	1	0	0	0	0	1	0	0	0	0	0	0	0	0	0	0	1	0	0	0	0	0	0	0.6055667	0.0898	0.365367	0.2	0.4014	0.2038667	0	1	0	1	1	0	0	0	0	0
Chr1	26910000	26940000	0	0	0	0	0	0	0	0	0	0	0	0	0	0	0	0	0	0	0	0	0	0	0	0.8161333	0	0.3944	0.133333333333333	0.8156667	0	0	1	0	1	1	0	0	0	0	0
Chr1	26940000	26970000	1	0	0	0	0	1	0	0	0	0	0	0	0	0	0	0	0	0	0	0	0	0	0	0.5781333	0.0469333	0.342833	0	0.5779333	0	0	1	0	1	1	0	0	0	0	0
Chr1	26970000	27000000	1	0	0	0	0	0	0	0	0	0	0	0	0	0	0	0	0	0	0	0	0	0	0	0.8136	0.0240667	0.364933	0.166666666666667	0.8132667	0	0	0	0	0	1	0	0	0	0	0
Chr1	27000000	27030000	0	0	0	0	0	0	0	0	0	0	0	0	0	0	0	0	0	0	0	0	0	0	0	0.9037	0	0.374067	0.0333333333333333	0.8915667	0	0	0	0	1	1	0	0	0	0	0
Chr1	27030000	27060000	1	0	0	0	0	1	0	0	0	0	0	0	0	0	0	0	0	0	0	0	0	0	1	0.2541667	0.1215	0.321967	0.0666666666666667	0.2020333	0.0520333	0	1	0	1	1	0	0	0	0	0
Chr1	27060000	27090000	1	0	0	0	0	0	0	0	0	0	0	0	0	0	0	0	0	0	0	0	0	0	0	0.5931333	0.0901333	0.340533	0.133333333333333	0.5667667	0.0261667	0	0	0	1	1	0	0	0	0	0
Chr1	27090000	27120000	0	1	0	0	0	0	0	0	0	0	0	0	0	0	0	0	0	0	0	0	0	0	0	0.588	0.0295333	0.370767	0.333333333333333	0.5877	0	0	1	0	0	1	0	1	1	0	0
Chr1	27120000	27150000	1	0	0	1	0	0	0	0	0	0	0	0	0	0	0	0	0	0	0	0	0	0	0	0.7297	0.0522333	0.3726	0.566666666666667	0.6854333	0.0058667	0	1	0	0	1	0	0	0	0	0
Chr1	27150000	27180000	1	0	0	0	0	1	0	0	0	0	0	0	0	0	0	0	0	0	0	0	0	0	0	0.4918667	0.0887333	0.344633	0.333333333333333	0.4916667	0	0	1	0	1	1	0	0	0	0	0
Chr1	27180000	27210000	1	0	0	0	0	0	1	0	0	0	0	0	0	0	0	0	0	0	0	0	0	0	0	0.7493333	0.0544333	0.3692	0.0666666666666667	0.7491333	0	0	0	0	0	1	0	0	0	0	0
Chr1	27210000	27240000	1	0	0	0	0	0	0	0	0	0	0	0	0	0	0	1	0	0	0	0	0	0	0	0.6952	0.038	0.378467	0	0.6949334	0	0	0	0	0	1	0	0	0	0	0
Chr1	27240000	27270000	1	0	0	0	0	1	0	0	0	0	0	0	0	0	0	0	0	0	0	0	0	0	0	0.7140667	0.0577667	0.366067	0	0.7138333	0	0	0	0	0	1	0	0	0	0	0
Chr1	27270000	27300000	1	0	0	0	0	0	0	0	0	0	0	0	0	0	0	0	0	0	0	0	0	0	0	0.5917	0.0544667	0.356433	0.1	0.5915	0	0	1	0	1	1	0	0	0	0	0
Chr1	27300000	27330000	1	0	0	0	0	0	0	0	0	0	0	0	0	0	0	0	0	0	0	0	0	0	0	0.6121333	0.0298333	0.353833	0.266666666666667	0.6119334	0	0	0	0	1	1	0	0	0	0	0
Chr1	27330000	27360000	0	0	0	0	0	0	0	0	0	0	0	0	0	0	0	0	0	0	0	0	0	0	0	0.7445334	0	0.364667	0.2	0.7441334	0	0	1	0	0	1	0	0	0	0	0
Chr1	27360000	27390000	0	0	0	0	0	1	0	0	0	0	0	0	0	0	0	0	0	0	0	0	0	0	0	0.7201667	0.0130333	0.367133	0.0666666666666667	0.7199	0	0	0	1	1	1	0	0	0	0	0
Chr1	27390000	27420000	0	0	0	0	0	1	0	0	0	0	0	0	0	0	0	0	0	0	0	0	0	0	0	0.7523333	0.0064333	0.3933	0.0666666666666667	0.4243	0.325	0.325	0	0	1	1	0	0	0	0	0
Chr1	27420000	27450000	1	0	0	0	0	0	0	0	0	0	0	0	0	1	0	0	0	0	1	0	0	0	0	0.6605667	0.0548667	0.3717	0.1	0.4387667	0.2214667	0.4429333	1	1	1	1	0	1	0	0	1
Chr1	27450000	27480000	0	0	0	0	0	0	0	0	0	0	0	0	0	0	0	0	0	0	0	0	0	0	0	0.7248667	0	0.370633	0.0666666666666667	0.7245666	0	0	0	0	1	1	0	0	0	0	0
Chr1	27480000	27510000	1	0	0	0	0	0	0	0	0	0	0	0	0	0	0	0	0	0	0	0	0	0	0	0.8157667	0.0218333	0.388333	0.0666666666666667	0.8154333	0	0	1	0	1	1	0	0	0	0	0
Chr1	27510000	27540000	1	0	0	0	0	1	0	0	0	0	0	0	0	1	0	0	0	0	0	0	0	0	0	0.6323333	0.0777	0.366367	0.233333333333333	0.5809	0	0	1	0	1	1	0	0	0	0	0
Chr1	27540000	27570000	1	0	0	1	0	0	0	0	0	0	0	0	0	1	0	0	0	0	0	0	0	0	0	0.7829667	0.026	0.3653	0.1	0.7826	0	0	0	0	1	1	0	0	0	0	0
Chr1	27570000	27600000	1	0	0	1	0	0	0	0	0	0	0	0	0	0	0	0	0	0	0	0	0	0	0	0.6590334	0.0915667	0.3584	0.166666666666667	0.6588333	0	0	1	0	1	1	0	0	0	0	0
Chr1	27600000	27630000	0	0	0	0	1	1	0	0	0	0	0	0	0	1	0	0	0	0	0	0	0	0	0	0.8243	0.0343333	0.375833	0.0333333333333333	0.8062333	0	0	0	1	1	1	0	0	0	0	0
Chr1	27630000	27660000	0	0	0	0	0	0	0	0	0	0	0	0	0	0	0	0	0	0	0	0	0	0	0	0.5024	0	0.3508	0.166666666666667	0.4037333	0.0983333	0	0	0	1	1	0	1	0	0	0
Chr1	27660000	27690000	1	0	0	0	0	1	0	0	0	0	0	0	0	0	0	1	0	0	0	0	0	0	0	0.5251667	0.0796667	0.329133	0.2	0.5010333	0.0239	0	0	0	0	1	0	0	0	0	0
Chr1	27690000	27720000	0	0	0	0	0	1	0	0	0	0	0	0	0	0	0	0	0	0	0	0	0	0	0	0.6277667	0.0127667	0.3585	0.1	0.6215	0	0	1	0	1	1	0	0	0	0	0
Chr1	27720000	27750000	0	0	0	0	0	1	0	0	0	0	0	0	0	0	0	0	1	0	0	0	0	0	0	0.7661333	0.0310667	0.374167	0.0333333333333333	0.7658	0	0	0	0	1	1	0	0	0	0	0
Chr1	27750000	27780000	0	0	0	0	0	1	0	0	0	0	0	0	0	0	0	0	1	0	0	0	0	0	0	0.6265333	0.0166667	0.3514	0	0.6263	0	0	0	0	0	1	0	0	0	0	0
Chr1	27780000	27810000	0	0	0	0	0	1	0	0	0	0	0	0	0	0	0	0	0	0	0	0	0	0	0	0.8966666	0.0035667	0.392167	0.0333333333333333	0.8939334	0	0	0	0	0	1	0	0	0	0	0
Chr1	27810000	27840000	0	0	0	0	0	1	0	0	0	0	0	0	0	0	0	0	0	0	0	0	0	0	0	0.8005	0.0113333	0.365567	0.0333333333333333	0.8002333	0	0	1	0	1	1	0	0	0	0	0
Chr1	27840000	27870000	1	0	0	0	0	1	0	0	0	0	0	0	0	0	0	0	0	0	0	0	0	0	0	0.6486667	0.0873	0.3776	0.0666666666666667	0.6483	0	0	0	0	0	1	0	0	1	0	0
Chr1	27870000	27900000	0	0	0	0	0	0	0	0	0	0	0	0	0	0	0	1	0	0	0	0	0	0	0	0.7685667	0.0023333	0.371167	0.0333333333333333	0.6749	0.0934333	0	1	0	1	1	0	0	0	0	0
Chr1	27900000	27930000	0	0	0	1	0	1	0	0	0	0	0	0	0	0	0	0	0	0	0	0	0	0	0	0.8459333	0.0192	0.3924	0	0.6686333	0.1492	0	1	0	1	1	0	0	0	0	0
Chr1	27930000	27960000	1	1	0	0	0	1	0	0	0	0	0	0	0	0	0	0	0	0	0	0	0	0	0	0.7991667	0.0688667	0.391167	0.0333333333333333	0.7989333	0	0	1	1	0	1	0	0	0	0	0
Chr1	27960000	27990000	0	0	0	0	0	1	0	0	0	0	0	0	0	0	0	0	0	0	0	0	0	0	0	0.6654333	0.0027	0.360567	0.166666666666667	0.6344666	0	0	0	0	0	1	0	0	0	0	0
Chr1	27990000	28020000	0	0	0	0	0	0	0	0	0	0	0	0	0	0	0	0	0	0	1	0	0	0	0	0.6050333	0.0025	0.357367	0	0.5903	0	0	0	0	0	1	0	0	0	0	0
Chr1	28020000	28050000	1	0	0	0	0	1	0	0	0	0	0	0	0	0	0	0	0	0	0	0	0	0	0	0.4447	0.0778667	0.349433	0.0333333333333333	0.4390333	0	0	1	1	1	1	0	0	0	0	0
Chr1	28050000	28080000	1	0	0	0	0	0	0	0	0	0	0	0	0	0	0	0	0	0	0	0	0	0	0	0.5656667	0.0514	0.356567	0	0.5654333	0	0	0	0	1	1	0	0	0	0	0
Chr1	28080000	28110000	0	0	0	0	0	0	0	0	0	0	0	0	0	0	0	0	1	0	0	0	0	0	0	0.6883667	0.0109	0.3816	0.0666666666666667	0.6881667	0	0	0	1	0	1	0	0	0	0	0
Chr1	28110000	28140000	0	0	0	0	0	0	0	0	0	0	0	0	0	0	0	0	0	0	0	0	0	0	0	0.7534333	0	0.3802	0	0.7530667	0	0	1	0	0	1	0	0	0	0	0
Chr1	28140000	28170000	1	0	0	1	0	0	0	0	0	0	0	0	0	0	0	0	0	0	0	0	0	0	0	0.6644667	0.1	0.3617	0.2	0.6641667	0	0	0	0	0	1	0	0	0	0	0
Chr1	28170000	28200000	0	0	0	0	0	1	0	1	0	0	0	0	0	0	0	0	0	0	0	0	0	0	0	0.6322666	0.0159	0.379367	0.266666666666667	0.6295334	0	0	1	0	1	1	0	0	0	0	0
Chr1	28200000	28230000	1	0	0	0	0	0	0	0	0	0	0	0	0	0	0	0	0	0	0	0	0	0	0	0.8594	0.0035	0.384167	0.0666666666666667	0.8536	0	0	0	0	1	1	0	0	0	0	0
Chr1	28230000	28260000	0	0	0	0	0	0	0	0	0	0	0	0	0	0	0	0	0	0	0	0	0	0	0	0.5458333	0.0140333	0.353167	0.266666666666667	0.5161667	0	0	0	0	0	1	0	0	0	0	0
Chr1	28260000	28290000	1	0	0	0	0	0	0	0	0	0	0	0	0	0	0	0	0	0	0	0	0	0	0	0.6331667	0.0374667	0.361033	0.1	0.6329333	0	0	0	0	1	1	0	0	0	0	0
Chr1	28290000	28320000	1	0	0	0	0	0	0	0	0	0	0	0	0	0	0	0	0	0	0	0	0	0	0	0.5263	0.0770667	0.344767	0.2	0.5157	0	0	1	0	0	1	0	0	0	0	0
Chr1	28320000	28350000	1	0	0	0	0	1	0	0	0	0	0	0	0	0	0	0	0	0	0	0	0	0	0	0.3067	0.0863667	0.330967	0.1	0.2846333	0	0	1	0	0	1	0	0	0	0	0
Chr1	28350000	28380000	1	0	0	0	0	1	0	0	0	0	0	0	0	0	0	0	0	0	0	0	0	0	0	0.3154333	0.0439333	0.3365	0.233333333333333	0.3128	0	0	1	0	0	1	0	0	0	0	0
Chr1	28380000	28410000	1	0	0	0	0	1	0	0	0	0	0	0	0	0	0	0	0	0	0	0	0	0	0	0.3809667	0.0708333	0.3513	0.2	0.3588667	0	0	1	0	0	1	0	0	0	0	0
Chr1	28410000	28440000	0	0	0	0	0	0	0	0	0	0	0	0	0	0	0	1	0	0	0	0	0	0	0	0.6443334	0.0354	0.356267	0.4	0.6440667	0	0	0	0	1	1	0	0	0	0	0
Chr1	28440000	28470000	0	0	0	0	0	0	0	0	0	0	0	0	0	0	0	0	0	0	0	0	0	0	0	0.5214667	0	0.356933	0.3	0.5188	0	0	1	0	0	1	0	1	0	0	0
Chr1	28470000	28500000	0	0	0	0	0	0	0	0	0	0	0	0	0	0	0	0	0	0	0	0	0	0	0	0.5563667	0	0.3433	0.0333333333333333	0.5561333	0	0	1	0	1	1	0	0	0	0	0
Chr1	28500000	28530000	1	1	0	0	0	1	0	1	0	0	0	0	0	0	0	0	0	0	0	0	0	0	0	0.6579334	0.1906	0.3478	0.233333333333333	0.6528333	0	0	1	1	1	1	0	0	0	0	0
Chr1	28530000	28560000	1	0	0	0	0	0	0	0	0	0	0	0	0	0	0	0	0	0	0	0	0	0	0	0.7195	0.0483333	0.367333	0.1	0.7191333	0	0	0	1	0	1	0	0	1	0	1
Chr1	28560000	28590000	1	0	0	0	0	1	0	0	0	0	0	0	0	0	0	0	0	0	0	0	0	0	0	0.5532	0.0476	0.354033	0.266666666666667	0.549	0	0	0	1	0	1	0	0	0	0	0
Chr1	28590000	28620000	0	0	0	0	0	0	0	0	0	0	0	0	0	0	0	0	0	0	0	0	0	0	0	0.606	0	0.357567	0.0666666666666667	0.6056666	0	0	0	1	0	1	0	1	1	0	0
Chr1	28620000	28650000	0	0	0	0	0	0	0	0	0	0	0	0	0	0	0	0	0	0	0	0	0	0	0	0.7316	0	0.3716	0.166666666666667	0.7286333	0	0	1	0	0	1	0	0	0	0	0
Chr1	28650000	28680000	0	0	0	0	0	0	0	0	0	0	0	0	0	0	0	0	0	0	0	0	0	0	0	0.5303	0	0.353667	0.0666666666666667	0.5301	0	0	0	0	1	1	0	0	0	0	0
Chr1	28680000	28710000	1	0	0	1	0	1	0	0	0	0	0	0	0	0	0	0	0	0	0	0	0	0	0	0.5559334	0.0753	0.3523	0.1	0.5557	0	0	0	0	1	1	0	0	0	0	0
Chr1	28710000	28740000	0	0	0	0	0	0	0	0	0	0	0	0	0	0	0	0	0	0	0	0	0	0	0	0.6961333	0	0.370233	0.266666666666667	0.6959333	0	0	0	0	1	1	0	0	0	0	0
Chr1	28740000	28770000	0	0	0	0	0	1	0	0	0	0	0	0	0	0	0	0	0	0	0	0	0	0	0	0.4817	0.0080667	0.3434	0.433333333333333	0.4814333	0	0	0	0	1	1	0	0	0	0	0
Chr1	28770000	28800000	1	0	0	0	0	1	1	0	0	0	0	0	0	0	0	0	0	0	0	0	0	0	0	0.6458667	0.0961333	0.366233	0.0666666666666667	0.6456667	0	0	1	0	1	1	0	1	0	1	0
Chr1	28800000	28830000	1	0	0	1	0	1	0	0	0	0	0	0	0	0	0	0	0	0	0	0	0	0	0	0.6073667	0.1674667	0.359367	0.1	0.6071333	0	0	0	1	1	1	0	0	0	0	0
Chr1	28830000	28860000	1	0	0	0	0	1	0	0	0	0	0	0	0	0	0	0	0	0	0	0	0	0	0	0.7219333	0.0334667	0.3717	0.166666666666667	0.7217333	0	0	0	0	1	1	0	0	0	0	0
Chr1	28860000	28890000	1	0	0	0	0	0	0	0	0	0	0	0	0	0	0	1	0	0	0	0	0	0	0	0.2866667	0.0568333	0.333033	0.266666666666667	0.2865333	0	0	0	0	1	1	0	0	0	0	0
Chr1	28890000	28920000	1	1	0	0	0	0	0	0	0	0	0	0	0	0	0	0	0	0	0	0	0	0	0	0.4067	0.0617667	0.3473	0.3	0.3537333	0.0527333	0	0	1	0	1	0	0	0	1	0
Chr1	28920000	28950000	1	0	0	0	0	0	0	0	0	0	0	0	0	0	0	0	0	0	0	0	0	0	0	0.5993333	0.0402667	0.360933	0.466666666666667	0.5799667	0	0	1	0	1	1	0	0	0	1	0
Chr1	28950000	28980000	0	0	0	0	0	0	0	0	0	0	0	0	0	0	0	1	0	0	0	0	0	0	0	0.6989334	0.0550667	0.3622	0.3	0.6536	0	0	1	0	1	1	0	0	0	0	0
Chr1	28980000	29010000	0	0	0	0	0	1	0	0	0	0	0	0	0	0	0	0	0	0	0	0	0	0	0	0.5474	0.0034	0.361167	0.1	0.4758667	0	0	1	0	1	1	0	0	0	0	0
Chr1	29010000	29040000	1	1	0	0	0	0	0	0	0	0	0	0	0	0	0	0	0	0	0	0	0	0	0	0.8238333	0.0149333	0.3762	0.0666666666666667	0.8235667	0	0	0	0	0	1	0	0	0	0	0
Chr1	29040000	29070000	1	0	0	0	0	0	0	0	0	0	0	0	0	0	0	0	0	0	0	0	0	0	0	0.7868667	0.0227667	0.371367	0.133333333333333	0.7867333	0	0	1	0	0	1	0	0	0	0	0
Chr1	29070000	29100000	1	0	0	0	0	0	0	0	0	0	0	0	0	0	0	0	0	0	0	0	0	0	0	0.6911666	0.0257	0.3804	0.1	0.6908	0	0	1	0	0	1	0	0	0	0	0
Chr1	29100000	29130000	1	0	0	0	0	1	1	0	0	0	0	0	0	0	0	0	0	0	0	0	0	0	0	0.8053	0.0428667	0.384933	0.0333333333333333	0.8051	0	0	0	0	0	1	0	0	0	0	0
Chr1	29130000	29160000	1	0	0	0	0	0	0	0	0	0	0	0	0	0	0	0	0	0	0	0	0	0	0	0.8258	0.0479667	0.367067	0.133333333333333	0.6878	0.1353	0	0	0	1	1	0	0	0	0	0
Chr1	29160000	29190000	1	0	0	0	0	1	1	0	0	0	0	0	0	0	0	0	0	0	0	0	0	0	0	0.5954334	0.0554333	0.355867	0.266666666666667	0.5952	0	0	0	0	0	1	0	0	0	0	0
Chr1	29190000	29220000	1	0	0	0	0	1	0	0	0	0	0	0	0	0	0	0	0	0	0	0	0	0	0	0.5342333	0.0195	0.353433	0.1	0.534	0	0	0	0	1	1	0	0	0	0	0
Chr1	29220000	29250000	1	0	0	0	0	1	0	0	0	0	0	0	0	0	0	1	0	0	0	0	0	0	0	0.4359667	0.0358667	0.351833	0.366666666666667	0.43	0	0	1	1	0	1	0	1	1	0	0
Chr1	29250000	29280000	0	0	0	1	0	0	0	0	0	0	0	0	0	1	0	0	0	0	0	0	0	0	0	0.6355	0.0270333	0.366533	0.133333333333333	0.6150666	0	0	0	0	0	1	0	0	0	0	0
Chr1	29280000	29310000	0	0	0	0	0	1	0	0	0	0	0	0	0	0	0	0	0	0	0	0	0	0	0	0.6281334	0.012	0.3395	0.133333333333333	0.5807667	0.0478	0	1	1	1	1	0	0	0	0	0
Chr1	29310000	29340000	1	1	0	0	0	1	0	0	0	0	0	0	0	0	0	0	0	0	0	0	0	0	0	0.6228333	0.1161333	0.3294	0.366666666666667	0.6224667	0	0	1	0	1	1	0	1	0	0	1
Chr1	29340000	29370000	1	1	0	0	0	1	0	0	0	0	0	0	0	0	0	0	0	0	0	0	0	0	0	0.4693	0.0999333	0.3481	0.333333333333333	0.4135667	0.0555667	0	1	0	1	1	0	1	0	0	1
Chr1	29370000	29400000	0	0	0	0	0	1	0	0	0	0	0	0	0	0	0	0	0	0	0	0	0	0	0	0.3340667	0.0810667	0.3336	0.3	0.2528667	0	0	1	1	0	1	0	0	0	0	0
Chr1	29400000	29430000	0	0	0	0	0	0	0	0	0	0	0	0	0	0	0	0	0	0	0	0	0	0	0	0.5521	0	0.3531	0.166666666666667	0.4990333	0.0486667	0	0	0	1	1	0	1	0	0	0
Chr1	29430000	29460000	0	0	0	0	0	0	0	0	0	0	0	0	0	0	0	1	0	0	0	0	0	0	0	0.6184334	0.0023333	0.357433	0.266666666666667	0.617	0	0	1	0	0	1	0	0	0	0	0
Chr1	29460000	29490000	1	0	0	0	0	1	0	0	0	0	0	0	0	0	0	0	0	0	0	0	0	0	0	0.4837	0.2448667	0.350533	0.266666666666667	0.2809667	0	0	1	1	1	1	0	0	0	1	0
Chr1	29490000	29520000	1	0	0	0	0	0	0	0	0	0	0	0	0	0	0	0	0	0	0	0	0	0	0	0.4174667	0.0054	0.350667	0.533333333333333	0.4172	0	0	1	0	1	1	0	0	0	0	0
Chr1	29520000	29550000	1	0	0	0	0	0	0	0	0	0	0	0	0	0	0	0	0	0	0	0	0	0	0	0.7361333	0.0502	0.3575	0.1	0.7331333	0.0287333	0	1	0	1	1	0	0	0	0	0
Chr1	29550000	29580000	1	0	0	0	0	0	0	0	0	0	0	0	0	0	0	0	0	0	0	0	0	0	0	0.7601	0.0179667	0.3765	0.0333333333333333	0.7599	0	0	0	0	0	1	0	0	0	0	0
Chr1	29580000	29610000	1	0	0	0	0	0	0	0	0	0	0	0	0	0	0	1	0	0	0	0	0	0	0	0.7738667	0.0442667	0.372967	0	0.7736	0	0	1	0	1	1	0	0	0	0	0
Chr1	29610000	29640000	0	1	0	0	1	0	0	0	0	0	0	0	0	0	0	0	0	0	0	0	0	0	0	0.7181333	0.0264667	0.3789	0.1	0.6401	0.0776667	0	1	0	1	1	0	0	0	0	0
Chr1	29640000	29670000	1	0	0	0	0	0	0	0	0	0	0	0	0	0	0	0	0	0	0	0	0	0	0	0.8075666	0.0035333	0.378533	0.133333333333333	0.7335	0	0	1	0	1	1	0	1	0	0	0
Chr1	29670000	29700000	0	0	0	0	0	0	0	0	0	0	0	0	0	0	0	0	0	0	0	0	0	0	0	0.8847	0	0.381033	0.0666666666666667	0.8845	0	0	0	0	0	1	0	1	0	0	0
Chr1	29700000	29730000	0	0	0	0	0	1	0	0	0	0	0	0	0	1	0	0	0	0	0	0	0	0	0	0.8465	0.0204	0.377633	0.133333333333333	0.8463	0	0	0	0	0	1	0	0	0	0	0
Chr1	29730000	29760000	0	0	0	0	0	0	0	0	0	0	0	0	0	0	0	0	0	0	0	0	0	0	0	0.6365666	0	0.38	0.1	0.6061667	0	0	0	0	0	1	0	0	0	0	0
Chr1	29760000	29790000	1	0	0	1	0	1	0	0	0	0	0	0	0	0	0	0	0	0	0	0	0	0	0	0.5163333	0.0829	0.341167	0.4	0.5161	0	0	0	1	0	1	0	0	0	0	1
Chr1	29790000	29820000	1	0	0	0	0	0	0	0	0	0	0	0	0	0	0	0	0	0	0	0	0	0	0	0.8713334	0.0068333	0.383267	0.1	0.7093	0	0	1	0	0	1	0	0	0	0	0
Chr1	29820000	29850000	1	0	0	0	0	0	0	0	0	0	0	0	0	0	0	0	0	0	0	0	0	0	0	0.8241	0.0472	0.372433	0.133333333333333	0.8191667	0	0	1	0	1	1	0	0	0	0	0
Chr1	29850000	29880000	1	0	0	0	0	1	0	0	0	0	0	0	0	0	0	0	0	0	0	0	0	0	0	0.6899667	0.0205333	0.372367	0.2	0.6897333	0	0	0	0	0	1	0	0	0	0	0
Chr1	29880000	29910000	0	0	0	0	0	1	0	0	0	0	0	0	0	1	0	0	0	0	0	0	0	0	0	0.8546667	0.0032333	0.3769	0.0333333333333333	0.8544334	0	0	0	0	1	1	0	0	0	0	0
Chr1	29910000	29940000	0	0	0	0	0	0	0	0	0	0	0	0	0	0	0	0	0	0	0	0	0	0	0	0.7718334	0	0.391167	0.0666666666666667	0.7636667	0	0	1	0	0	1	0	0	0	0	0
Chr1	29940000	29970000	0	0	0	0	0	0	0	0	0	0	0	0	0	0	0	0	0	0	0	0	0	0	0	0.7853	0	0.379467	0.0333333333333333	0.7850667	0	0	0	0	0	1	0	0	0	0	0
Chr1	29970000	30000000	1	0	0	0	0	1	0	1	0	0	0	0	0	0	0	0	0	0	0	0	0	0	0	0.7847334	0.0736	0.366	0.0333333333333333	0.6986667	0.0875	0	0	0	1	1	0	1	0	0	0
Chr1	30000000	30030000	0	1	0	0	0	0	0	0	0	0	0	0	0	0	0	0	0	0	0	0	0	0	0	0.8471667	0.0162333	0.4134	0.0333333333333333	0.6630667	0.0482333	0	0	0	0	1	0	0	0	0	0
Chr1	30030000	30060000	0	0	0	0	0	0	0	0	0	0	0	0	0	0	0	0	0	0	0	0	0	0	0	0.8290667	0	0.412633	0.133333333333333	0.7840334	0	0	0	0	0	1	0	0	0	0	0
Chr1	30060000	30090000	1	0	0	0	0	0	0	0	0	0	0	0	0	0	0	0	0	0	0	0	0	0	0	0.8411334	0.0268667	0.394667	0.0333333333333333	0.747	0	0	1	0	1	1	0	0	0	0	0
Chr1	30090000	30120000	0	0	0	0	0	0	0	0	0	0	0	0	0	0	0	0	0	0	0	0	0	1	0	0.7943333	0.1142333	0.4098	0.1	0.6798667	0	0	0	0	0	1	0	0	0	0	0
Chr1	30120000	30150000	0	0	0	0	0	0	0	0	0	0	0	0	0	0	0	0	0	0	0	0	0	0	0	0.6807333	0	0.389333	0.233333333333333	0.6804333	0	0	1	0	1	1	0	0	0	0	0
Chr1	30150000	30180000	1	0	0	0	0	1	0	0	0	0	0	0	0	0	0	0	0	0	0	0	0	0	1	0.6873333	0.1320333	0.3744	0.0666666666666667	0.6846	0	0	1	0	0	1	0	0	0	0	0
Chr1	30180000	30210000	0	0	0	0	0	0	0	0	0	0	0	0	0	0	0	0	0	0	0	0	0	0	0	0.7047667	0	0.399233	0.0666666666666667	0.6930667	0	0	0	0	1	1	0	0	0	0	0
Chr1	30210000	30240000	1	0	0	0	0	0	0	0	0	0	0	0	0	0	0	0	0	0	0	0	0	0	0	0.6984667	0.0302333	0.3634	0.1	0.6983	0	0	0	0	0	1	0	1	0	1	0
Chr1	30240000	30270000	1	0	0	0	0	1	0	0	0	0	0	0	0	0	0	0	0	0	0	0	0	0	0	0.5157	0.1905	0.352933	0.133333333333333	0.5155	0	0	0	1	0	1	0	1	1	1	0
Chr1	30270000	30300000	0	0	0	0	0	0	0	0	0	0	0	0	0	0	0	0	0	0	0	0	0	0	0	0.6705334	0	0.387267	0.166666666666667	0.6439667	0.0261667	0	0	0	1	1	0	0	0	0	0
Chr1	30300000	30330000	0	0	0	0	0	0	0	0	0	0	0	0	0	0	0	0	0	0	0	0	0	0	0	0.8312333	0	0.3901	0	0.8309333	0	0	1	0	0	1	0	0	0	0	0
Chr1	30330000	30360000	0	0	0	0	0	0	0	0	0	0	0	0	0	0	0	0	0	0	0	0	0	0	0	0.6926	0	0.3698	0.1	0.6922666	0	0	0	0	1	1	0	0	0	0	0
Chr1	30360000	30390000	0	1	0	0	0	1	0	0	0	0	0	0	0	0	0	0	0	0	0	0	0	0	0	0.5936	0.0285333	0.3604	0.0333333333333333	0.5643666	0	0	1	0	0	1	0	0	0	0	0
Chr1	30390000	30420000	1	0	0	0	0	0	0	0	0	0	0	0	0	0	0	0	0	0	0	0	0	0	0	0.7543667	0.0175	0.374767	0	0.6526667	0.0828667	0	1	0	1	1	0	1	0	0	0
Chr1	30420000	30427671	0	0	0	0	0	0	0	0	0	0	0	0	0	0	0	0	0	0	0	0	0	0	0	0.8021119	0	0.388215	0	0.2645027	0	0	0	0	0	0	0	1	0	0	0
Chr2	0	30000	0	0	0	0	0	0	0	0	0	0	0	0	0	0	0	0	1	0	0	0	0	0	0	0.5917667	0.6507	0.486033	0	0.0668333	0	0	0	1	1	1	1	1	1	1	1
Chr2	30000	60000	0	0	0	0	0	0	0	0	0	0	0	0	0	0	0	0	1	0	0	0	0	0	1	0.5237333	0.9298334	0.465267	0	0	0	0	0	1	0	1	0	1	1	0	1
Chr2	60000	90000	1	0	0	0	0	1	0	0	0	0	0	0	0	0	0	0	1	0	0	0	0	0	1	0.7839333	0.3443333	0.424933	0.166666666666667	0.5645	0	0	1	1	0	1	0	1	1	0	1
Chr2	90000	120000	1	0	0	0	0	0	0	0	0	0	0	0	0	0	0	0	0	0	0	0	0	0	0	0.5857	0.0771667	0.380833	0.633333333333333	0.5829667	0	0	1	0	0	1	0	0	0	0	0
Chr2	120000	150000	1	0	0	0	0	0	0	0	0	0	0	0	0	0	0	0	0	0	1	0	0	0	0	0.6565	0.1179667	0.369433	0.2	0.6563	0	0	0	1	1	1	0	0	0	0	0
Chr2	150000	180000	0	0	0	0	0	1	0	0	0	0	0	0	0	1	0	0	0	0	0	0	0	0	0	0.5787	0.0449667	0.379233	0.266666666666667	0.5514666	0.0053667	0	0	0	1	1	0	0	0	0	0
Chr2	180000	210000	1	1	0	0	0	0	0	1	0	0	0	0	0	1	0	0	0	0	1	0	0	0	0	0.654	0.0384	0.363333	0.5	0.6273333	0	0	0	0	1	1	0	0	0	0	0
Chr2	210000	240000	1	0	0	0	0	0	0	1	0	0	0	0	0	1	0	0	0	0	0	0	0	0	0	0.5555667	0.0702	0.351167	0.6	0.5553	0	0	0	0	1	1	0	0	0	0	0
Chr2	240000	270000	1	1	0	1	0	1	0	0	0	0	0	0	0	1	0	0	0	0	1	0	0	0	0	0.4865333	0.3534	0.347733	0.633333333333333	0.3152333	0	0	0	1	1	1	0	0	1	0	1
Chr2	270000	300000	1	0	0	0	0	1	0	0	0	0	0	0	0	0	0	0	0	0	1	0	0	0	1	0.4881667	0.1974	0.341533	0.4	0.4879333	0	0	0	0	1	1	0	0	0	0	0
Chr2	300000	330000	1	1	0	0	0	0	0	0	0	0	0	0	0	1	0	0	0	0	1	0	0	0	0	0.6960667	0.1190667	0.3588	0.2	0.6853	0	0	0	0	1	1	0	0	0	0	0
Chr2	330000	360000	0	1	0	0	0	1	1	0	0	0	0	0	0	0	0	1	1	0	0	0	0	0	0	0.6025667	0.0692333	0.355133	0.6	0.4718667	0.1304	0	1	0	1	1	0	0	0	0	0
Chr2	360000	390000	1	0	0	1	0	1	0	0	0	0	0	0	0	1	0	0	0	0	1	0	0	0	0	0.5607	0.2793333	0.347233	0.633333333333333	0.3831667	0	0	0	0	1	1	0	1	0	1	0
Chr2	390000	420000	1	1	0	0	0	0	1	0	0	0	0	0	0	0	0	1	0	0	1	0	0	0	0	0.5549	0.2375	0.3036	0.466666666666667	0.5547333	0	0	0	1	1	1	0	0	0	0	1
Chr2	420000	450000	0	1	0	0	0	0	0	1	0	0	0	0	0	0	0	1	0	0	1	0	0	0	0	0.4100333	0.0425	0.335633	0.5	0.4098333	0	0	1	0	0	1	0	0	0	0	0
Chr2	450000	480000	1	0	0	0	0	0	0	0	0	0	0	0	0	0	0	0	0	0	0	0	0	0	0	0.6336333	0.0387	0.3437	0.366666666666667	0.6191	0	0	1	0	1	1	0	0	0	0	0
Chr2	480000	510000	1	0	0	0	1	0	0	0	0	0	0	0	0	0	0	1	0	0	0	0	0	0	0	0.5088	0.1422667	0.331033	0.633333333333333	0.5085334	0	0	1	1	0	1	0	1	1	0	0
Chr2	510000	540000	1	0	0	0	0	0	0	0	0	0	0	0	0	1	0	0	0	0	0	0	0	0	1	0.4754333	0.3433333	0.3355	0.166666666666667	0.2229	0.1182667	0	1	0	1	1	0	0	0	0	0
Chr2	540000	570000	1	0	0	1	0	1	0	0	0	0	0	0	0	0	0	0	0	0	1	0	0	0	1	0.5397	0.2905667	0.339067	0.333333333333333	0.4693667	0	0	0	1	1	1	0	1	0	0	1
Chr2	570000	600000	0	0	0	0	0	1	0	0	0	0	0	0	0	1	0	1	0	0	0	0	0	0	0	0.6290666	0.4957667	0.343767	0.2	0.2338333	0	0	0	1	1	1	0	1	0	1	1
Chr2	600000	630000	1	0	0	0	1	0	0	0	0	0	0	0	0	0	0	1	0	0	1	0	0	0	0	0.5380333	0.1152	0.344967	0.333333333333333	0.4314333	0.0773	0	1	0	1	1	0	0	0	0	0
Chr2	630000	660000	1	0	0	0	0	1	0	0	0	0	0	0	0	0	0	0	0	0	0	0	0	0	1	0.4113333	0.2915667	0.3135	0.466666666666667	0.3717333	0	0	1	0	1	1	0	1	0	0	0
Chr2	660000	690000	1	1	0	0	0	1	0	0	0	0	0	0	0	0	0	0	0	0	0	0	0	0	1	0.5109667	0.2039333	0.325367	0.333333333333333	0.4692	0.0414333	0	1	1	1	1	0	1	1	0	1
Chr2	690000	720000	1	0	0	0	0	1	0	0	0	0	0	0	0	0	0	1	0	0	0	0	0	0	1	0.6148667	0.2372	0.338	0.1	0.6122667	0	0	1	1	1	1	0	1	0	0	1
Chr2	720000	750000	1	1	0	0	0	1	0	0	0	0	0	0	0	1	0	0	0	0	0	0	0	0	1	0.3389333	0.2385	0.3204	0.366666666666667	0.1761333	0.1311	0	0	1	1	1	0	1	0	0	1
Chr2	750000	780000	1	0	0	0	0	1	0	0	0	0	0	0	0	1	0	0	1	0	1	0	0	0	0	0.6779	0.0948667	0.366133	0.266666666666667	0.6277333	0.0499667	0	0	0	1	1	0	0	0	0	0
Chr2	780000	810000	1	0	0	0	0	0	1	0	0	0	0	0	0	0	0	1	0	0	0	0	0	0	0	0.5068	0.2474667	0.336533	0.266666666666667	0.4899333	0	0	1	0	1	1	0	0	0	0	0
Chr2	810000	840000	1	0	0	0	0	1	0	0	0	0	0	0	0	0	0	0	1	0	0	0	0	0	0	0.3287667	0.1030667	0.3381	0.5	0.3001333	0.0284667	0	0	0	1	1	0	1	0	0	0
Chr2	840000	870000	0	0	0	0	0	1	0	0	0	0	0	0	0	1	0	1	0	0	0	0	0	0	0	0.6678333	0.0245333	0.371367	0.3	0.575	0.0901	0	1	0	0	1	0	0	0	1	0
Chr2	870000	900000	1	1	0	0	1	1	0	0	0	0	0	0	0	0	0	1	0	0	0	0	0	0	0	0.3071	0.3177667	0.321733	0.233333333333333	0.1669333	0.1399333	0.0252	1	1	1	1	1	1	1	1	1
Chr2	900000	930000	1	0	0	0	0	1	0	1	0	0	0	0	0	0	0	1	0	0	0	0	0	0	0	0.4816333	0.3667333	0.3302	0.133333333333333	0.3064	0	0	1	1	1	1	0	1	1	0	1
Chr2	930000	960000	0	0	0	0	0	1	0	0	0	0	0	0	0	0	0	1	0	0	0	0	0	0	1	0.6862	0.0616667	0.3685	0.166666666666667	0.3620333	0.0434333	0	1	0	1	1	0	1	0	0	1
Chr2	960000	990000	1	1	0	0	0	1	0	0	0	0	0	0	0	0	0	0	0	0	0	0	0	0	0	0.5996667	0.1213	0.349533	0.3	0.5872667	0.0120667	0	1	0	1	1	0	1	0	0	0
Chr2	990000	1020000	1	1	0	0	0	1	0	0	0	0	0	0	0	1	0	0	0	0	0	0	0	0	0	0.6733667	0.2020667	0.3468	0.533333333333333	0.4506	0.1887333	0.0251333	1	1	1	1	0	1	1	0	0
Chr2	1020000	1050000	1	0	0	0	0	1	0	0	0	0	0	0	0	1	0	0	0	0	0	0	0	0	0	0.6937667	0.1775333	0.3526	0.466666666666667	0.6458333	0.0457	0	1	0	1	1	0	0	0	0	0
Chr2	1050000	1080000	1	0	0	0	0	1	0	0	0	0	0	0	0	1	0	0	0	0	0	0	0	0	0	0.5419667	0.1907667	0.336667	0.4	0.502	0.0120333	0	0	1	1	1	0	0	0	0	0
Chr2	1080000	1110000	1	0	0	0	0	1	0	0	0	0	0	0	0	0	0	0	0	0	0	0	0	0	1	0.5279	0.3528	0.3227	0.1	0.4426	0.0595667	0	0	1	1	1	0	0	0	1	1
Chr2	1110000	1140000	1	1	0	0	0	1	0	0	0	0	0	0	0	1	0	0	0	0	0	0	0	0	1	0.5113667	0.1693333	0.338733	0.633333333333333	0.4926667	0	0	0	0	1	1	0	0	0	0	0
Chr2	1140000	1170000	1	0	0	0	0	1	0	1	0	0	0	0	0	1	0	0	0	0	0	0	0	0	0	0.5272	0.1367333	0.340867	0.4	0.4888	0.0356667	0	0	0	1	1	0	0	0	0	0
Chr2	1170000	1200000	1	0	0	0	0	1	0	0	0	0	0	0	0	1	0	1	0	0	1	0	0	0	0	0.4614667	0.1894	0.3319	0.2	0.3311667	0.0121333	0	0	0	1	1	0	1	1	0	0
Chr2	1200000	1230000	1	0	0	0	0	1	0	0	0	0	0	0	0	1	0	0	1	0	0	0	0	0	1	0.2734	0.6127667	0.297167	0.0333333333333333	0.0961	0.0139	0	1	1	0	1	0	1	1	0	1
Chr2	1230000	1260000	1	1	0	0	1	1	0	0	0	0	0	0	0	1	0	0	1	0	0	0	0	1	0	0.3212333	0.5047666	0.3068	0.0666666666666667	0.0398333	0	0	1	0	1	1	0	0	0	0	0
Chr2	1260000	1290000	1	1	0	0	0	1	1	0	0	0	0	0	0	1	0	0	0	0	1	0	0	0	0	0.4528333	0.4269	0.335267	0.1	0.3012333	0	0	1	1	1	1	0	1	0	0	1
Chr2	1290000	1320000	1	1	0	1	0	1	0	0	0	0	0	0	0	1	0	1	1	0	0	0	0	0	0	0.3181333	0.5056334	0.320167	0.0333333333333333	0.1429	0	0	1	1	1	1	0	0	0	0	0
Chr2	1320000	1350000	1	0	0	1	0	1	0	0	0	0	0	0	0	0	0	0	0	0	1	0	0	0	0	0.3667	0.4701667	0.3078	0.0666666666666667	0.2879333	0.0080667	0	1	0	1	1	0	1	1	0	0
Chr2	1350000	1380000	1	1	0	0	0	1	0	0	0	0	0	0	0	1	0	1	1	0	1	0	0	0	0	0.3062667	0.363	0.3218	0.133333333333333	0.2792	0.0269	0	1	1	1	1	0	0	0	0	0
Chr2	1380000	1410000	1	0	0	0	1	1	0	0	0	0	0	0	0	1	0	1	0	0	0	0	0	0	0	0.435	0.5874333	0.3117	0.133333333333333	0.2366333	0	0	1	1	0	1	0	1	1	0	1
Chr2	1410000	1440000	1	1	0	1	0	1	1	0	0	0	0	0	0	1	0	0	1	0	0	0	0	0	0	0.4128	0.5306	0.3335	0.4	0.1732	0	0	1	0	1	1	0	1	0	0	0
Chr2	1440000	1470000	1	1	0	0	0	1	0	0	0	0	0	0	0	0	0	0	0	0	0	0	0	0	1	0.3673	0.3527667	0.320333	0.266666666666667	0.3490667	0	0	1	0	1	1	0	1	0	0	0
Chr2	1470000	1500000	1	0	0	1	0	1	0	0	0	0	0	0	0	1	0	0	0	0	1	0	0	0	0	0.5838667	0.3118667	0.352333	0.7	0.3805667	0	0	0	0	1	1	0	0	0	0	0
Chr2	1500000	1530000	1	0	0	0	1	1	1	0	0	0	0	0	0	0	0	0	0	0	0	0	0	0	0	0.6482334	0.3994	0.367167	0.166666666666667	0.3973	0.0514667	0	1	1	1	1	0	1	0	0	0
Chr2	1530000	1560000	1	1	0	0	0	1	0	1	0	0	0	0	0	0	0	1	0	0	0	0	0	0	0	0.6384	0.4173667	0.349833	0.533333333333333	0.3838667	0.0176333	0	1	0	1	1	0	1	1	0	0
Chr2	1560000	1590000	1	1	0	0	0	1	1	1	0	0	0	0	0	1	0	1	1	0	0	0	0	0	1	0.5021333	0.3097	0.330133	0.433333333333333	0.3994333	0	0	0	0	1	1	0	0	0	1	0
Chr2	1590000	1620000	1	0	0	1	0	1	0	1	0	0	0	0	0	1	0	1	1	0	1	0	0	0	1	0.4078667	0.4561333	0.340467	0.333333333333333	0.2665333	0	0	1	1	1	1	0	0	0	0	1
Chr2	1620000	1650000	1	1	0	0	0	1	0	0	0	0	0	0	0	1	0	0	1	0	0	0	0	0	0	0.6266667	0.4456667	0.373333	0.3	0.4414	0	0	1	1	1	1	0	1	1	0	1
Chr2	1650000	1680000	1	1	0	1	0	1	0	0	0	0	0	0	0	1	0	1	1	0	1	0	0	0	1	0.5024	0.5266333	0.341267	0.133333333333333	0.2422333	0	0	0	1	1	1	0	0	1	0	1
Chr2	1680000	1710000	1	1	0	0	0	1	1	0	0	0	0	0	0	1	0	1	0	0	0	0	0	0	0	0.5067	0.2901333	0.3482	0.533333333333333	0.4076	0	0	1	1	1	1	0	0	0	0	0
Chr2	1710000	1740000	1	1	0	0	0	1	0	0	0	0	0	0	0	1	0	1	0	0	0	0	0	0	1	0.5281333	0.2903333	0.344567	0.0666666666666667	0.3829333	0.1449333	0	1	1	1	1	1	1	0	0	0
Chr2	1740000	1770000	1	0	0	0	0	1	0	0	0	0	0	0	0	0	0	0	0	0	0	0	0	0	0	0.5562667	0.8743666	0.338133	0	0	0.0129333	0	1	1	1	1	0	1	1	1	1
Chr2	1770000	1800000	1	0	0	0	1	1	0	0	0	0	0	0	0	0	0	1	1	0	0	0	0	0	1	0.3585	0.7386667	0.3387	0.0666666666666667	0.0920667	0	0	1	1	1	1	0	1	1	0	1
Chr2	1800000	1830000	1	0	0	0	1	0	1	0	0	0	0	0	0	1	0	1	0	0	0	0	0	0	1	0.4624667	0.8559	0.324433	0.0666666666666667	0.0525667	0	0	1	1	0	1	0	1	0	0	1
Chr2	1830000	1860000	1	0	0	0	0	1	0	0	0	0	0	0	0	1	0	1	0	0	1	0	0	0	1	0.5009	0.2684667	0.3513	0	0.2301333	0.0322667	0	0	0	1	1	0	0	0	0	0
Chr2	1860000	1890000	1	0	0	0	1	1	0	0	0	0	0	0	0	1	0	0	0	0	0	0	0	0	0	0.4575333	0.4249667	0.3416	0.5	0.2411333	0.0427	0	1	0	1	1	0	1	0	0	1
Chr2	1890000	1920000	1	1	0	0	0	1	0	0	0	0	0	0	0	0	0	1	1	0	0	0	0	0	0	0.5770667	0.3505333	0.352667	0.2	0.4399667	0	0	1	1	0	1	0	1	0	0	0
Chr2	1920000	1950000	1	1	0	0	0	0	1	1	0	0	0	0	0	1	0	0	1	0	1	0	0	0	1	0.4208667	0.4313667	0.336233	0.633333333333333	0.1255667	0.0297333	0	1	0	1	1	0	0	0	0	0
Chr2	1950000	1980000	1	1	0	0	0	1	1	1	0	0	0	0	0	0	0	1	1	0	1	0	0	0	0	0.5972667	0.3927	0.3434	0.0666666666666667	0.1513333	0.3118333	0	1	1	1	1	0	1	0	1	0
Chr2	1980000	2010000	1	0	0	0	0	1	0	0	0	0	0	0	0	1	0	0	1	0	1	0	0	0	0	0.5486	0.6224	0.359167	0.133333333333333	0.1265333	0	0	0	1	1	1	0	1	0	0	1
Chr2	2010000	2040000	1	0	0	0	0	1	0	0	0	0	0	0	0	1	0	1	0	0	1	0	0	0	0	0.2984	0.5113333	0.328133	0.4	0.1297	0	0	1	0	1	1	0	0	0	1	0
Chr2	2040000	2070000	1	0	0	0	0	1	0	0	0	0	0	0	0	1	0	0	0	0	0	0	0	0	1	0.4319333	0.6882	0.358567	0.133333333333333	0.0703	0.0383667	0	1	1	1	1	0	1	1	0	0
Chr2	2070000	2100000	1	1	0	0	0	1	0	1	0	0	0	0	0	1	0	0	1	0	0	0	0	0	1	0.5445667	0.5172667	0.349133	0.0333333333333333	0.2181333	0.0323333	0	0	1	1	1	0	1	1	0	1
Chr2	2100000	2130000	1	0	0	1	0	1	0	0	0	0	0	0	0	0	0	0	1	0	0	0	0	0	0	0.4912667	0.6813	0.353833	0.166666666666667	0.0593667	0	0	0	0	1	1	1	0	0	0	0
Chr2	2130000	2160000	1	1	0	1	0	1	1	0	0	0	0	0	0	0	0	0	1	0	0	0	0	0	1	0.3234333	0.6108333	0.3103	0.2	0.2100667	0	0	1	1	1	1	0	1	0	0	1
Chr2	2160000	2190000	1	0	0	1	1	1	0	0	0	0	0	0	0	1	0	0	0	0	0	0	0	0	0	0.3597667	0.4444333	0.3263	0.366666666666667	0.2361667	0.0182	0	0	0	1	1	0	0	0	0	0
Chr2	2190000	2220000	1	1	0	0	1	1	0	0	0	0	0	0	0	1	0	0	1	0	0	0	0	0	0	0.3895333	0.5242333	0.3579	0.266666666666667	0.1804667	0.0044667	0	1	1	1	1	0	0	0	0	1
Chr2	2220000	2250000	1	1	0	1	1	1	1	0	0	0	0	0	0	0	0	1	1	0	0	0	0	0	0	0.3758333	0.6042	0.318667	0.3	0.2170667	0	0	1	1	0	1	0	0	0	0	1
Chr2	2250000	2280000	1	1	0	0	0	0	0	0	0	0	0	0	0	1	0	1	0	0	1	0	0	0	0	0.4590333	0.5608667	0.340633	0.8	0.1733	0	0	0	0	1	1	0	1	1	0	0
Chr2	2280000	2310000	1	1	0	0	0	1	0	0	0	0	0	0	0	1	0	1	1	0	1	0	0	0	1	0.4023333	0.6539667	0.326433	0.666666666666667	0.1067333	0	0	1	1	1	1	0	0	0	0	0
Chr2	2310000	2340000	1	1	0	0	0	1	0	0	0	0	0	0	0	1	0	0	0	0	0	0	0	0	1	0.61	0.5346333	0.341733	0.833333333333333	0.3642	0	0	0	0	1	1	0	0	0	1	0
Chr2	2340000	2370000	1	0	0	0	0	1	0	1	0	0	0	0	0	1	0	1	0	0	0	0	0	0	1	0.6644	0.4756667	0.329533	0.166666666666667	0.4761	0	0	1	0	1	1	0	0	0	0	0
Chr2	2370000	2400000	1	0	0	0	0	1	0	0	0	0	0	0	0	1	0	0	1	0	0	0	0	0	1	0.4918333	0.9778	0.3909	0	0.0407667	0.0135667	0	1	1	1	1	1	0	0	1	0
Chr2	2400000	2430000	0	1	0	0	0	1	0	0	0	0	0	0	0	1	0	0	1	0	0	0	0	0	1	0.5437	0.7212	0.3912	0.0666666666666667	0.0933333	0	0	1	1	1	1	0	1	1	0	0
Chr2	2430000	2460000	1	1	0	1	0	1	0	0	0	0	0	0	0	0	0	0	1	0	0	0	0	0	1	0.5789	0.7578667	0.358	0.1	0.2975	0	0	1	1	1	1	0	0	0	0	0
Chr2	2460000	2490000	0	1	0	0	0	1	0	0	0	0	0	0	0	1	0	0	1	0	0	0	0	0	1	0.5579	0.8538333	0.377767	0.0333333333333333	0	0	0	1	1	0	1	0	1	0	1	0
Chr2	2490000	2520000	1	0	0	1	0	0	0	0	0	0	0	0	0	0	0	0	1	0	0	0	0	0	1	0.4896667	0.9798333	0.395833	0	0	0	0	1	1	1	1	0	1	0	0	0
Chr2	2520000	2550000	1	0	0	0	1	1	0	0	0	0	0	0	0	1	0	0	1	0	0	0	0	0	1	0.4452333	0.8335	0.348067	0	0.0540667	0	0	1	1	1	1	0	1	1	1	0
Chr2	2550000	2580000	0	0	0	1	0	1	0	0	0	0	0	0	0	0	0	1	1	0	0	0	0	0	0	0.5049	0.8113	0.391633	0	0	0	0	1	1	1	1	0	1	1	1	0
Chr2	2580000	2610000	1	1	0	0	1	1	0	0	0	0	0	0	0	1	0	1	0	0	0	0	0	0	0	0.5560333	0.3916333	0.3602	0.0333333333333333	0.3271333	0.0259667	0	1	1	1	1	0	0	0	1	1
Chr2	2610000	2640000	1	0	0	1	0	1	0	0	0	0	0	0	0	1	0	1	1	0	0	0	0	0	0	0.4878	0.7333333	0.3706	0	0	0.0766333	0	1	1	1	1	1	1	0	0	1
Chr2	2640000	2670000	1	0	0	1	0	1	1	0	0	0	0	0	0	1	0	0	0	0	0	0	0	0	1	0.4992333	0.8708	0.360167	0	0	0.0614667	0	1	1	1	1	1	0	0	1	0
Chr2	2670000	2700000	1	1	0	1	0	1	0	0	0	0	0	0	0	1	0	1	1	0	0	0	0	0	1	0.5849667	0.8782333	0.3777	0	0	0	0	1	1	1	1	0	1	0	1	0
Chr2	2700000	2730000	1	0	0	1	0	0	0	0	0	0	0	0	0	1	0	0	1	0	0	0	0	0	1	0.4550667	0.9146667	0.395333	0	0	0	0	1	1	1	1	0	1	0	0	0
Chr2	2730000	2760000	1	0	0	1	0	1	0	0	0	0	0	0	0	1	0	1	0	0	0	0	0	0	1	0.3232	0.5911334	0.351667	0	0	0.0447333	0	0	0	1	1	0	1	0	1	0
Chr2	2760000	2790000	1	0	0	1	0	1	0	0	0	0	0	0	0	0	0	1	1	0	0	0	0	0	1	0.5453333	0.8281667	0.364867	0	0.0731333	0	0	1	1	1	1	0	0	0	0	0
Chr2	2790000	2820000	0	0	0	1	0	0	0	0	0	0	0	0	0	0	0	0	1	0	0	0	0	0	1	0.4685333	0.7622667	0.401867	0	0.0564667	0.0184	0	1	1	1	1	0	0	0	0	0
Chr2	2820000	2850000	1	0	0	0	0	1	0	0	0	0	0	0	0	1	0	1	1	0	0	0	0	0	1	0.4631	0.7613667	0.3698	0	0.0316	0	0	0	1	1	1	0	0	0	0	1
Chr2	2850000	2880000	1	1	0	0	0	1	0	0	0	0	0	0	0	0	0	1	1	0	0	0	0	0	0	0.4099	0.7489667	0.354067	0.0666666666666667	0	0.0893333	0	0	1	1	1	0	1	1	0	1
Chr2	2880000	2910000	1	0	0	0	1	1	0	0	0	0	0	0	0	1	0	1	1	0	1	0	0	0	0	0.5603333	0.4507333	0.366067	0.2	0.2838667	0	0	0	0	1	1	0	1	1	0	0
Chr2	2910000	2940000	1	0	0	0	0	1	0	0	0	0	0	0	0	1	0	1	0	0	0	0	0	0	0	0.5985	0.462	0.345567	0.133333333333333	0.3275667	0	0	1	0	1	1	0	1	0	0	0
Chr2	2940000	2970000	1	1	0	1	0	1	0	0	0	0	0	0	0	1	0	1	0	0	0	0	0	0	0	0.3615	0.5544	0.3269	0.2	0.1135667	0.0199333	0	1	1	1	1	0	1	1	0	1
Chr2	2970000	3000000	1	1	0	0	0	1	0	0	0	0	0	0	0	1	0	1	1	0	0	0	0	0	0	0.6291667	0.5372667	0.3561	0.0666666666666667	0.3058	0.0224333	0	1	1	1	1	0	0	0	0	0
Chr2	3000000	3030000	1	0	0	0	0	1	0	0	0	0	0	0	0	1	0	0	0	0	1	0	0	0	1	0.5885	0.6699333	0.356233	0.0333333333333333	0.2728667	0.0146333	0	0	1	1	1	1	1	0	1	0
Chr2	3030000	3060000	1	0	0	0	0	1	0	0	0	0	0	0	0	0	0	1	0	0	0	0	0	0	0	0.7037	0.3767	0.361033	0.0333333333333333	0.3709667	0.0541667	0	0	0	1	1	0	0	0	0	1
Chr2	3060000	3090000	0	0	0	0	0	1	0	0	0	0	0	0	0	0	0	1	1	0	0	0	0	0	1	0.7514667	0.9999334	0.395133	0	0	0	0	1	1	1	1	0	1	1	0	0
Chr2	3090000	3120000	1	0	0	1	1	1	0	0	0	0	0	0	0	0	0	1	1	0	0	0	0	1	1	0.3803333	0.8421	0.3714	0	0.0309667	0	0	1	1	1	1	0	1	1	0	1
Chr2	3120000	3150000	1	0	0	0	1	1	0	0	0	0	0	0	0	0	0	1	1	0	0	0	0	0	0	0.3547333	0.7682334	0.359133	0	0	0.0167333	0	1	1	0	1	0	0	0	0	1
Chr2	3150000	3180000	1	0	0	1	0	1	0	0	0	0	0	0	0	1	0	1	1	0	0	0	0	0	1	0.5408334	0.7519667	0.356133	0	0.1346667	0	0	1	1	1	1	0	1	1	0	1
Chr2	3180000	3210000	1	0	0	1	0	1	0	0	0	0	0	0	0	0	0	0	0	0	1	0	0	0	0	0.4336	0.7965333	0.311633	0	0	0	0	1	0	0	1	0	1	1	0	1
Chr2	3210000	3240000	1	0	0	0	0	0	0	0	0	0	0	0	0	0	0	1	1	0	0	0	0	0	1	0.5233	0.7382	0.388633	0	0	0.033	0	0	1	1	1	0	1	1	0	1
Chr2	3240000	3270000	0	0	0	0	0	0	0	0	0	0	0	0	0	0	0	0	0	0	0	0	0	0	0	0.2969667	0	0.452633	0	0	0.2594	0	0	0	0	0	0	0	0	0	1
Chr2	3270000	3300000	0	0	0	0	0	0	0	0	0	0	0	0	0	1	0	1	1	0	0	0	0	0	0	0.5805666	0.1913333	0.4428	0	0	0.2513	0	0	1	0	0	0	0	0	0	0
Chr2	3300000	3330000	0	0	0	0	0	0	0	0	0	0	0	0	0	1	0	1	1	0	0	0	0	0	0	0.3246333	0.2081667	0.4417	0	0	0.0876667	0	0	0	0	0	0	1	1	0	0
Chr2	3330000	3360000	0	0	0	0	0	0	0	0	0	0	0	0	0	1	0	1	0	0	0	0	0	0	0	0.5635	0.1949333	0.4456	0	0	0.3008667	0	0	0	0	0	0	1	0	0	0
Chr2	3360000	3390000	0	0	0	0	0	0	0	0	0	0	0	0	0	0	0	1	0	0	0	0	0	0	0	0.5781667	0.0417333	0.439833	0	0.0066667	0.4330667	0	0	0	0	0	0	0	0	0	0
Chr2	3390000	3420000	0	0	0	0	0	0	0	0	0	0	0	0	0	0	0	0	1	0	0	0	0	0	0	0.5277666	0.0015667	0.464767	0	0	0.1255667	0	0	0	0	0	0	0	0	0	1
Chr2	3420000	3450000	1	0	0	0	0	0	0	0	0	0	0	0	0	0	0	1	0	0	0	0	0	0	0	0.3975333	0.0090333	0.456633	0	0	0.1844667	0	0	0	0	0	0	0	0	0	0
Chr2	3450000	3480000	0	0	0	0	0	0	0	0	0	0	0	0	0	0	0	1	0	0	0	0	0	0	0	0.4756667	0.0623667	0.4353	0	0	0.3329333	0	0	0	0	0	0	0	0	0	0
Chr2	3480000	3510000	0	0	0	0	0	0	0	0	0	0	0	0	0	0	0	1	0	0	0	0	0	0	1	0.4002333	0.0538333	0.436067	0	0	0.3085667	0	0	0	0	0	0	0	1	0	1
Chr2	3510000	3540000	1	1	0	0	0	1	0	0	0	0	0	0	0	1	0	1	1	0	1	0	0	0	0	0.4341667	0.3709333	0.354267	0	0.4014333	0	0	0	0	1	1	0	1	0	0	1
Chr2	3540000	3570000	1	1	0	1	0	0	0	0	0	0	0	0	0	0	0	0	1	0	0	0	0	0	1	0.4662667	0.8806334	0.390067	0.0333333333333333	0	0	0	0	1	1	1	0	1	1	0	0
Chr2	3570000	3600000	1	1	0	0	1	1	0	0	0	0	0	0	0	0	0	0	1	0	0	0	0	0	1	0.3909	0.6176333	0.3535	0	0.1353333	0.0619333	0	1	1	1	1	0	1	1	1	1
Chr2	3600000	3630000	0	0	0	0	0	0	0	0	0	0	0	0	0	0	0	0	1	0	0	0	0	0	0	0.3885333	0.1274	0.350167	0	0.3710667	0	0	1	1	0	1	0	1	1	1	1
Chr2	3630000	3660000	0	0	0	0	0	0	0	0	0	0	0	0	0	0	0	0	1	0	0	0	0	0	0	0.36	0.5512667	0.390367	0	0	0.0359667	0	1	1	0	1	0	1	1	1	1
Chr2	3660000	3690000	1	0	0	0	0	1	0	0	0	0	0	0	0	0	0	1	1	0	0	0	0	0	1	0.4144	0.6859	0.377267	0	0	0	0	1	1	1	1	0	1	0	1	1
Chr2	3690000	3720000	0	0	0	0	0	0	0	0	0	0	0	0	0	0	0	1	1	0	0	0	0	0	0	0.2053667	0.2247667	0.374767	0	0.0339	0.0062667	0	1	1	1	1	0	1	0	1	1
Chr2	3720000	3750000	1	0	0	1	0	0	0	0	0	0	0	0	0	1	0	0	1	0	0	0	0	0	1	0.4973	0.9491333	0.365367	0	0	0	0	1	1	1	1	0	1	0	0	0
Chr2	3750000	3780000	1	0	0	0	0	0	0	0	0	0	0	0	0	0	0	0	1	0	0	0	0	0	1	0.6574333	0.9977334	0.413	0	0.0002667	0	0	1	1	1	1	0	1	1	1	0
Chr2	3780000	3810000	1	1	0	1	0	1	0	0	0	0	0	0	0	0	0	1	1	0	0	0	0	0	1	0.4490667	0.6981	0.350767	0	0.0470667	0.0066667	0	1	1	1	1	0	1	0	0	0
Chr2	3810000	3840000	1	0	0	1	0	0	0	0	0	0	0	0	0	0	0	1	1	0	0	0	0	0	1	0.5051333	0.9491333	0.384833	0	0	0	0	1	1	1	1	0	0	0	0	0
Chr2	3840000	3870000	0	0	0	0	1	0	0	0	0	0	0	0	0	1	0	0	1	0	0	0	0	0	1	0.4542	0.9542	0.4043	0	0	0	0	1	1	1	1	0	1	1	0	1
Chr2	3870000	3900000	0	0	0	0	0	0	0	0	0	0	0	0	0	0	0	0	1	0	0	0	0	0	1	0.6540334	0.9556333	0.4235	0	0	0	0	1	1	0	1	0	1	1	0	1
Chr2	3900000	3930000	1	0	0	0	1	0	0	0	0	0	0	0	0	1	0	0	1	0	0	0	0	0	1	0.6115	0.8711666	0.365333	0	0	0	0	1	0	1	1	0	1	1	0	0
Chr2	3930000	3960000	1	1	0	0	0	1	0	0	0	0	0	0	0	0	0	0	0	0	0	0	0	0	1	0.5351	0.7609	0.378633	0	0	0.0904333	0	1	1	1	1	1	1	1	0	1
Chr2	3960000	3990000	1	0	0	0	0	1	0	0	0	0	0	0	0	0	0	0	1	0	0	0	0	0	1	0.5169	0.9692	0.4097	0	0	0	0	0	1	0	1	0	1	0	1	0
Chr2	3990000	4020000	0	0	0	1	0	1	0	0	0	0	0	0	0	0	0	0	0	0	0	0	0	0	1	0.6405666	0.6619334	0.370367	0	0.1431333	0	0	0	0	1	1	0	0	0	0	0
Chr2	4020000	4050000	1	0	0	0	0	0	0	0	0	0	0	0	0	0	0	0	1	0	0	0	0	0	1	0.3726667	0.9558	0.318233	0.0333333333333333	0.0156	0	0	1	1	0	1	0	1	0	0	1
Chr2	4050000	4080000	1	1	0	0	0	1	0	0	0	0	0	0	0	0	0	1	1	0	0	0	0	0	1	0.3050667	0.7571333	0.3623	0.0333333333333333	0	0	0	1	1	1	1	0	1	0	0	0
Chr2	4080000	4110000	1	1	0	0	0	1	0	0	0	0	0	0	0	0	0	0	1	0	0	0	0	0	0	0.1855	0.5242	0.3182	0.0333333333333333	0.0209333	0.0306333	0	1	1	1	1	0	1	0	1	1
Chr2	4110000	4140000	1	0	0	0	0	0	0	0	0	0	0	0	0	1	0	1	1	0	0	0	0	0	1	0.5328333	0.9375666	0.3913	0	0.0232667	0.0331	0	1	1	0	1	0	0	0	0	0
Chr2	4140000	4170000	1	0	0	1	0	0	0	0	0	0	0	0	0	1	0	0	1	0	1	0	0	0	0	0.3864	0.9009666	0.370967	0.0333333333333333	0.0247	0	0	1	1	0	1	0	0	0	0	0
Chr2	4170000	4200000	0	0	0	0	0	1	0	0	0	0	0	0	0	0	0	0	1	0	0	0	0	0	1	0.372	0.9507667	0.408467	0	0	0	0	0	1	1	1	0	1	1	0	0
Chr2	4200000	4230000	1	0	0	0	0	1	0	0	0	0	0	0	0	0	0	0	1	0	0	0	0	0	1	0.3402333	0.7584	0.394867	0	0	0	0	1	1	1	1	0	1	0	0	0
Chr2	4230000	4260000	0	0	0	0	0	0	0	0	0	0	0	0	0	0	0	1	1	0	0	0	0	0	1	0.6818	0.8646333	0.4159	0	0	0	0	0	1	1	1	0	1	0	0	1
Chr2	4260000	4290000	1	0	0	0	0	1	0	0	0	0	0	0	0	0	0	1	1	0	0	0	0	0	1	0.5005667	0.9583667	0.348567	0.0333333333333333	0	0	0	1	1	1	1	0	1	0	0	0
Chr2	4290000	4320000	1	1	0	0	0	1	0	0	0	0	0	0	0	1	0	1	1	0	0	0	0	0	0	0.5177	0.6298667	0.3534	0.133333333333333	0.1609333	0.0397	0	1	0	1	1	0	0	1	1	0
Chr2	4320000	4350000	1	0	0	0	1	1	0	0	0	0	0	0	0	0	0	0	0	0	0	0	0	0	0	0.4746	0.3355333	0.334733	0.1	0.3529333	0	0	1	0	1	1	0	0	0	0	0
Chr2	4350000	4380000	1	0	0	0	0	1	0	0	0	0	0	0	0	0	0	0	1	0	0	0	0	0	0	0.5344333	0.8267334	0.3303	0	0.1496667	0	0	1	1	1	1	1	1	1	0	1
Chr2	4380000	4410000	0	0	0	1	0	0	0	0	0	0	0	0	0	1	0	0	1	0	0	0	0	0	1	0.6183333	0.9776667	0.403567	0	0	0	0	0	1	1	1	0	1	0	1	1
Chr2	4410000	4440000	1	1	0	0	0	1	0	0	0	0	0	0	0	1	0	0	1	0	0	0	0	0	1	0.5484	0.9703667	0.343233	0	0	0	0	1	1	1	1	0	1	0	0	0
Chr2	4440000	4470000	1	0	0	0	0	1	0	0	0	0	0	0	0	0	0	1	0	0	0	0	0	0	1	0.5162	0.8305333	0.353333	0	0	0.0154667	0	1	1	0	1	0	1	0	0	0
Chr2	4470000	4500000	1	0	0	0	0	0	0	0	0	0	0	0	0	1	0	1	1	0	0	0	0	0	1	0.6171666	0.7874	0.398	0	0	0.0237667	0	0	0	1	1	0	1	1	0	0
Chr2	4500000	4530000	1	0	0	0	0	1	0	0	0	0	0	0	0	0	0	0	1	0	0	0	0	0	1	0.6432334	0.9070333	0.3833	0.0666666666666667	0	0	0	0	1	1	1	0	0	1	0	1
Chr2	4530000	4560000	1	0	0	1	0	1	1	0	0	0	0	0	0	1	0	0	1	0	0	0	0	0	0	0.3155333	0.9363334	0.337067	0	0	0.0115667	0	1	1	1	1	1	0	0	0	1
Chr2	4560000	4590000	1	0	0	0	0	1	0	0	0	0	0	0	0	0	0	1	1	0	0	0	0	0	0	0.4713	0.9049667	0.405067	0	0	0.0088333	0	0	1	1	1	1	1	1	0	1
Chr2	4590000	4620000	1	0	0	0	0	1	0	0	0	0	0	0	0	0	0	0	1	0	0	0	0	0	1	0.4516	0.917	0.366567	0	0.0473	0.0126	0	0	1	1	1	1	1	1	0	1
Chr2	4620000	4650000	1	0	0	1	0	1	0	0	0	0	0	0	0	0	0	0	0	0	0	0	0	0	1	0.5468667	0.6417333	0.357867	0.0333333333333333	0.0842667	0.0041667	0	1	1	1	1	0	1	1	1	0
Chr2	4650000	4680000	1	0	0	0	0	1	1	0	0	0	0	0	0	0	0	0	1	0	0	0	0	0	1	0.3777667	0.581	0.3468	0	0.0777333	0.0512667	0	1	1	1	1	1	1	1	0	0
Chr2	4680000	4710000	1	0	0	1	0	0	0	0	0	0	0	0	0	0	0	1	1	0	0	0	0	0	1	0.6155	0.9999334	0.391467	0	0	0	0	1	1	0	1	0	1	1	0	0
Chr2	4710000	4740000	0	0	0	1	0	0	0	0	0	0	0	0	0	1	0	0	1	0	0	0	0	0	1	0.5989333	0.8832333	0.397567	0.0333333333333333	0	0.0091333	0	1	1	1	1	0	1	1	0	1
Chr2	4740000	4770000	1	1	0	1	0	1	0	0	0	0	0	0	0	1	0	0	1	0	0	0	0	0	1	0.3231667	0.5918	0.314233	0.0666666666666667	0.1152667	0	0	0	0	1	1	0	0	0	0	0
Chr2	4770000	4800000	1	0	0	0	0	1	0	1	0	0	0	0	0	1	0	0	1	0	0	0	0	0	0	0.2990333	0.6252	0.329467	0.0666666666666667	0	0.1349333	0	1	1	0	1	0	1	0	0	0
Chr2	4800000	4830000	1	0	0	1	0	1	0	0	0	0	0	0	0	0	0	1	1	0	0	0	0	0	0	0.7212667	0.6663667	0.395767	0.2	0.1075667	0.0055667	0	1	0	1	1	0	0	0	0	0
Chr2	4830000	4860000	1	0	0	1	0	0	0	0	0	0	0	0	0	0	0	0	1	0	0	0	0	0	1	0.3780333	0.8532	0.377833	0	0	0	0	1	1	1	1	0	1	0	0	0
Chr2	4860000	4890000	1	1	0	0	0	1	0	0	0	0	0	0	0	0	0	0	1	0	0	0	0	0	0	0.5724667	0.8691334	0.375933	0	0	0	0	1	1	0	1	0	1	0	0	0
Chr2	4890000	4920000	1	1	0	1	0	1	0	0	0	0	0	0	0	1	0	0	0	0	0	0	0	0	0	0.7148	0.8174667	0.384167	0	0.0567667	0	0	1	1	1	1	0	1	1	0	1
Chr2	4920000	4950000	1	1	0	1	0	1	1	0	0	0	0	0	0	1	0	1	1	0	1	0	0	0	0	0.2923667	0.6539667	0.346167	0.1	0	0.0266	0	1	1	0	1	1	1	1	0	1
Chr2	4950000	4980000	1	0	0	0	1	1	0	0	0	0	0	0	0	1	0	0	1	0	0	0	0	0	0	0.4909333	0.8460667	0.3736	0	0	0	0	1	1	1	1	1	1	0	0	0
Chr2	4980000	5010000	1	1	0	1	0	1	0	0	0	0	0	0	0	0	0	1	1	0	0	0	0	0	1	0.6437666	0.8005334	0.415167	0.0666666666666667	0.1126333	0	0	1	1	1	1	1	1	0	0	0
Chr2	5010000	5040000	1	1	0	1	0	1	0	0	0	0	0	0	0	1	0	1	1	0	1	0	0	1	0	0.4635667	0.6846	0.351033	0.0666666666666667	0.0266	0	0	1	1	0	1	0	1	0	1	1
Chr2	5040000	5070000	1	0	0	0	0	1	0	0	0	0	0	0	0	1	0	1	1	0	0	0	0	0	1	0.3979	0.6750666	0.372133	0.166666666666667	0.0650667	0.0160333	0	1	1	1	1	0	0	0	0	0
Chr2	5070000	5100000	1	0	0	0	0	1	0	0	0	0	0	0	0	1	0	1	1	0	0	0	0	0	1	0.4922667	0.7749333	0.387967	0.1	0.0844333	0	0	1	1	1	1	0	1	0	0	1
Chr2	5100000	5130000	1	0	0	1	0	1	0	0	0	0	0	0	0	1	0	0	1	0	0	0	0	0	1	0.4845	0.8270333	0.4037	0.0333333333333333	0.1293	0	0	1	1	1	1	0	1	1	1	1
Chr2	5130000	5160000	0	0	0	1	0	1	0	0	0	0	0	0	0	1	0	0	1	0	0	0	0	1	1	0.3920333	0.9157667	0.376133	0	0	0	0	1	1	0	1	0	1	0	0	1
Chr2	5160000	5190000	1	0	0	0	0	1	0	0	0	0	0	0	0	1	0	1	1	0	0	0	0	0	0	0.3691667	0.6496667	0.348567	0	0.0714333	0	0	1	0	1	1	0	0	0	0	0
Chr2	5190000	5220000	1	0	0	1	0	1	0	1	0	0	0	0	0	0	0	0	0	0	0	0	0	0	0	0.3854333	0.8687667	0.3719	0.0333333333333333	0	0	0	1	1	1	1	0	0	1	0	1
Chr2	5220000	5250000	1	0	0	0	0	1	0	0	0	0	0	0	0	1	0	0	1	0	0	0	0	0	0	0.6179	0.9323334	0.4227	0	0	0	0	0	1	1	1	0	1	1	0	1
Chr2	5250000	5280000	0	0	0	0	0	0	0	0	0	0	0	0	0	0	0	0	1	0	0	0	0	0	1	0.6995333	1	0.420067	0	0	0	0	0	1	0	1	0	1	0	0	1
Chr2	5280000	5310000	1	0	0	1	0	1	0	0	0	0	0	0	0	0	0	0	1	0	0	0	0	0	1	0.6595666	0.7854334	0.4276	0.0333333333333333	0.0527667	0.0759	0	0	1	1	1	0	1	1	0	0
Chr2	5310000	5340000	1	0	0	1	0	0	0	0	0	0	0	0	0	1	0	0	1	0	1	0	0	0	1	0.4687333	0.6694667	0.389733	0	0.1113	0	0	1	1	1	1	0	1	0	0	0
Chr2	5340000	5370000	1	0	0	1	0	0	0	0	0	0	0	0	0	0	0	0	1	0	0	0	0	0	1	0.5222333	0.9999	0.4052	0	0	0	0	0	1	1	1	0	1	1	0	1
Chr2	5370000	5400000	1	0	0	0	0	1	0	0	0	0	0	0	0	1	0	1	1	0	0	0	0	0	1	0.7113667	0.7964666	0.422667	0.0333333333333333	0.0752333	0	0	1	1	1	1	0	1	0	0	0
Chr2	5400000	5430000	1	0	0	1	0	0	0	0	0	0	0	0	0	0	0	1	0	0	1	0	0	1	1	0.397	0.4302667	0.3249	0.0666666666666667	0	0.0202667	0	1	0	1	1	0	1	0	1	0
Chr2	5430000	5460000	1	0	0	1	0	0	0	0	0	0	0	0	0	1	0	1	1	0	1	0	0	0	1	0.3669667	0.6690333	0.360233	0	0.0467667	0	0	1	1	1	1	0	0	0	1	0
Chr2	5460000	5490000	1	1	0	0	0	0	1	0	0	0	0	0	0	0	0	1	1	0	0	0	0	0	1	0.5118667	0.8756667	0.393167	0.1	0	0	0	1	1	1	1	0	1	0	0	0
Chr2	5490000	5520000	1	0	0	0	0	1	0	0	0	0	0	0	0	1	0	1	1	0	0	0	0	0	0	0.2929333	0.5222	0.3573	0.233333333333333	0.0748	0	0	0	1	1	1	1	1	1	0	1
Chr2	5520000	5550000	1	0	0	1	0	1	0	0	0	0	0	0	0	1	0	1	1	0	0	0	0	0	0	0.562	0.4173333	0.386067	0.333333333333333	0.3142	0	0	1	1	1	1	0	1	0	0	0
Chr2	5550000	5580000	1	1	0	0	0	1	0	0	0	0	0	0	0	0	0	0	1	0	0	0	0	0	1	0.7282667	0.7142667	0.4033	0.0333333333333333	0.2154667	0	0	1	1	0	1	0	1	1	0	1
Chr2	5580000	5610000	1	0	0	0	0	1	0	0	0	0	0	0	0	1	0	0	0	0	0	0	0	0	0	0.5915334	0.4692333	0.357533	0.0666666666666667	0.2250333	0.0491333	0	1	0	0	1	0	0	0	0	0
Chr2	5610000	5640000	1	0	0	0	0	1	0	0	0	0	0	0	0	1	0	0	0	0	0	0	0	0	0	0.6594667	0.5651333	0.3635	0.0333333333333333	0.1852333	0	0	1	0	1	1	0	0	0	0	0
Chr2	5640000	5670000	1	0	0	0	0	1	0	0	0	0	0	0	0	1	0	1	1	0	1	0	0	0	0	0.4500667	0.2971333	0.344867	0.233333333333333	0.3135333	0.0489	0	1	1	1	1	0	1	0	1	1
Chr2	5670000	5700000	1	0	0	0	0	0	1	0	0	0	0	0	0	0	0	0	0	0	0	0	0	0	1	0.6362333	0.0806333	0.361833	0.2	0.5674667	0.0604	0	1	0	1	1	0	1	0	0	0
Chr2	5700000	5730000	1	0	0	0	0	1	0	0	0	0	0	0	0	0	0	1	1	0	0	0	0	0	1	0.5521333	0.4314333	0.3559	0.0666666666666667	0.2861333	0.0413667	0	1	1	1	1	0	0	0	0	0
Chr2	5730000	5760000	1	1	0	1	1	1	0	0	0	0	0	0	0	0	0	0	0	0	0	0	0	0	1	0.4353	0.5209	0.317867	0	0.321	0.0425667	0	1	1	1	1	0	1	1	0	1
Chr2	5760000	5790000	1	0	0	1	0	1	0	0	0	0	0	0	0	0	0	0	1	0	0	0	0	0	1	0.3992	0.6073334	0.3474	0.133333333333333	0.2468	0	0	0	0	0	1	0	1	0	0	1
Chr2	5790000	5820000	1	0	0	1	0	1	0	0	0	0	0	0	0	0	0	1	1	0	0	0	0	0	1	0.4033333	0.7918333	0.3735	0.0666666666666667	0.0375333	0	0	1	1	1	1	0	1	1	0	1
Chr2	5820000	5850000	1	1	0	1	0	1	0	0	0	0	0	0	0	0	0	1	1	0	0	0	0	0	1	0.5023667	0.5993667	0.353867	0.2	0.0721667	0.0266	0	1	1	1	1	0	1	1	0	1
Chr2	5850000	5880000	1	0	0	0	0	1	0	0	0	0	0	0	0	0	0	1	1	0	0	0	0	0	0	0.5233	0.6702333	0.371133	0.0333333333333333	0.0575333	0.0742667	0	1	1	1	1	0	1	1	0	0
Chr2	5880000	5910000	0	1	0	0	0	1	0	0	0	0	0	0	0	1	0	0	1	0	0	0	0	0	1	0.6063333	0.7544667	0.392367	0	0.1343667	0	0	0	0	1	1	0	0	0	0	1
Chr2	5910000	5940000	1	0	0	0	0	1	1	0	0	0	0	0	0	1	0	1	0	0	1	0	0	0	0	0.5158666	0.1528667	0.3441	0.333333333333333	0.4023333	0.0605	0.1471333	1	1	1	1	1	0	0	1	0
Chr2	5940000	5970000	1	1	0	0	0	1	1	0	0	0	0	0	0	0	0	1	0	0	0	0	0	0	1	0.5222	0.5506667	0.3248	0.2	0.2483667	0	0	0	1	1	1	0	1	1	1	0
Chr2	5970000	6000000	0	0	0	0	1	1	0	0	0	0	0	0	0	1	0	0	1	0	1	0	0	0	1	0.5049	0.7760333	0.376867	0.133333333333333	0.1626333	0	0	1	1	1	1	0	1	0	1	0
Chr2	6000000	6030000	1	0	0	1	0	1	0	0	0	0	0	0	0	1	0	1	1	0	0	0	0	0	1	0.4782333	0.6726333	0.347933	0.6	0.1768333	0	0	1	1	1	1	0	1	0	1	0
Chr2	6030000	6060000	1	0	0	1	0	1	0	0	0	0	0	0	0	1	0	1	0	0	0	0	0	0	1	0.4728	0.3342333	0.351	0.633333333333333	0.3268333	0.0694333	0	1	1	1	1	0	0	0	0	0
Chr2	6060000	6090000	1	1	0	0	0	1	0	0	0	0	0	0	0	0	0	0	0	0	0	0	0	0	1	0.5078667	0.9130667	0.3364	0	0.0158	0	0	1	0	1	1	0	1	1	1	1
Chr2	6090000	6120000	1	0	0	0	0	1	0	0	0	0	0	0	0	1	0	0	1	0	0	0	0	0	1	0.4058333	0.5882	0.391267	0	0.0456	0	0	1	1	1	1	0	1	1	0	1
Chr2	6120000	6150000	1	0	0	0	0	1	0	0	0	0	0	0	0	1	0	0	1	0	1	0	0	0	0	0.5086667	0.5696	0.374267	0.1	0.1448667	0	0	1	0	1	1	0	1	1	1	0
Chr2	6150000	6180000	1	0	0	0	0	1	0	0	0	0	0	0	0	0	0	0	1	0	1	0	0	0	0	0.5653667	0.5874	0.3395	0.1	0.1306333	0.0518	0	1	1	1	1	0	1	0	1	0
Chr2	6180000	6210000	1	1	0	0	0	1	0	0	0	0	0	0	0	0	0	1	1	0	0	0	0	0	0	0.3441	0.3857667	0.322867	0.233333333333333	0.2385667	0	0	1	1	1	1	0	0	1	1	1
Chr2	6210000	6240000	1	0	0	0	0	1	0	0	0	0	0	0	0	0	0	1	1	0	0	0	0	0	1	0.2873	0.3619667	0.3363	0.566666666666667	0.0872667	0	0	1	0	1	1	0	0	0	0	0
Chr2	6240000	6270000	1	0	0	0	0	1	0	0	0	0	0	0	0	0	0	0	1	0	0	0	0	0	1	0.3926667	0.6734667	0.369733	0.466666666666667	0.0892333	0	0	1	1	1	1	0	1	1	0	1
Chr2	6270000	6300000	1	1	0	1	0	1	0	0	0	0	0	0	0	0	0	1	1	0	0	0	0	0	0	0.5332333	0.3460333	0.3327	0.833333333333333	0.3518667	0.1570667	0	1	1	1	1	0	0	1	0	0
Chr2	6300000	6330000	1	0	0	0	1	1	0	0	0	0	0	0	0	0	0	0	0	0	0	0	0	0	0	0.4353	0.2559	0.327933	0.433333333333333	0.3714667	0.005	0	0	1	1	1	0	0	0	0	0
Chr2	6330000	6360000	0	0	0	0	0	1	0	0	0	0	0	0	0	0	0	0	1	0	1	0	0	1	0	0.5916666	0.6313334	0.373567	0.3	0.0378667	0.1066	0	1	1	1	1	0	1	1	1	0
Chr2	6360000	6390000	1	1	0	0	0	1	0	0	0	0	0	0	0	0	0	1	0	0	0	0	0	0	0	0.5369334	0.3824667	0.320933	0.2	0.4288	0	0	0	0	1	1	0	0	0	0	0
Chr2	6390000	6420000	1	1	0	1	1	1	1	0	0	0	0	0	0	1	0	1	0	0	1	0	0	0	0	0.3033	0.3534	0.320133	0.266666666666667	0.2739	0	0	1	0	1	1	0	1	0	1	0
Chr2	6420000	6450000	1	1	0	0	0	1	0	0	0	0	0	0	0	1	0	1	1	0	1	0	0	0	1	0.3319	0.7917666	0.354233	0.166666666666667	0.0118333	0	0	1	0	1	1	0	1	0	0	0
Chr2	6450000	6480000	1	1	0	1	1	1	0	1	0	0	0	0	0	1	0	0	0	0	1	0	0	0	1	0.477	0.6064667	0.3537	0.0666666666666667	0.0766	0	0	1	1	1	1	0	0	0	0	1
Chr2	6480000	6510000	1	1	0	0	0	1	0	1	0	0	0	0	0	0	0	1	1	0	0	0	0	0	0	0.3022333	0.2007333	0.3407	0.5	0.1398667	0.0226333	0	1	1	1	1	0	0	0	1	0
Chr2	6510000	6540000	1	0	0	0	0	0	0	0	0	0	0	0	0	1	0	1	1	0	0	0	0	0	1	0.5064667	0.6352667	0.3373	0.3	0.1542667	0.0824	0	1	1	1	1	0	0	0	0	0
Chr2	6540000	6570000	1	0	0	0	0	1	0	0	0	0	0	0	0	0	0	0	1	0	0	0	0	0	1	0.5079333	0.3934	0.3722	0.333333333333333	0.0963	0.0773667	0	1	1	1	1	0	1	1	0	0
Chr2	6570000	6600000	1	0	0	0	0	1	0	0	0	0	0	0	0	0	0	0	1	0	0	0	0	0	1	0.5004666	0.7654	0.330533	0	0.0697333	0	0	1	1	0	1	0	1	1	0	1
Chr2	6600000	6630000	1	0	0	0	0	1	0	0	0	0	0	0	0	1	0	0	0	0	0	0	0	0	1	0.6110666	0.6197333	0.3418	0.1	0.237	0	0	1	0	0	1	0	1	1	0	1
Chr2	6630000	6660000	1	0	0	1	0	1	0	0	0	0	0	0	0	0	0	0	1	0	1	0	0	0	1	0.4888	0.3453	0.326	0.333333333333333	0.4331333	0	0	1	1	1	1	0	1	0	0	1
Chr2	6660000	6690000	1	0	0	0	0	1	0	0	0	0	0	0	0	1	0	1	1	0	1	0	0	0	1	0.2279	0.5327	0.317433	0.533333333333333	0.1632	0.0278667	0	1	1	1	1	0	1	1	0	1
Chr2	6690000	6720000	1	1	0	0	0	1	1	0	0	0	0	0	0	0	0	1	1	0	0	0	0	0	1	0.4558333	0.5427	0.365567	0.433333333333333	0.1743	0.0131	0	0	1	1	1	0	0	0	0	0
Chr2	6720000	6750000	1	1	0	0	0	1	0	0	0	0	0	0	0	0	0	0	1	0	1	0	0	0	0	0.4268	0.3979667	0.362167	0.1	0.1276333	0.1817333	0	1	0	1	1	0	0	0	1	0
Chr2	6750000	6780000	1	1	0	0	0	1	0	0	0	0	0	0	0	1	0	0	0	0	0	0	0	0	0	0.7203	0.3359	0.361567	0.333333333333333	0.5017334	0	0	1	0	1	1	0	0	0	0	1
Chr2	6780000	6810000	1	1	0	0	0	1	0	0	0	0	0	0	0	1	0	1	0	0	0	0	0	0	0	0.4341333	0.4155333	0.341867	1.03333333333333	0.222	0	0	0	1	1	1	0	0	0	0	0
Chr2	6810000	6840000	1	0	0	0	0	1	0	0	0	0	0	0	0	1	0	1	0	0	0	0	0	0	0	0.6725	0.2957333	0.381433	0.5	0.4168	0.0471	0	1	1	1	1	0	1	1	0	0
Chr2	6840000	6870000	1	1	0	0	0	1	0	0	0	0	0	0	0	1	0	1	0	0	0	0	0	1	1	0.4542667	0.5226667	0.335967	0.5	0.1614667	0.0818333	0	0	1	0	1	0	1	0	1	0
Chr2	6870000	6900000	1	1	0	0	0	1	0	1	0	0	0	0	0	0	0	0	1	0	0	0	0	0	0	0.5704666	0.3385	0.353733	0.266666666666667	0.2853667	0	0	1	0	1	1	0	1	0	0	0
Chr2	6900000	6930000	1	0	0	1	0	1	0	0	0	0	0	0	0	0	0	1	1	0	0	0	0	0	0	0.5261334	0.3786333	0.342667	0.333333333333333	0.3529	0	0	0	1	1	1	0	1	0	0	0
Chr2	6930000	6960000	1	1	0	0	0	1	0	0	0	0	0	0	0	1	0	1	0	0	0	0	0	0	0	0.6948667	0.4620667	0.365333	0.266666666666667	0.31	0	0	1	1	1	1	0	1	1	0	0
Chr2	6960000	6990000	1	0	0	0	0	1	0	0	0	0	0	0	0	1	0	0	0	0	1	0	0	0	0	0.4490667	0.2083667	0.345067	0.0666666666666667	0.4188333	0.0113333	0	1	0	1	1	0	0	0	1	0
Chr2	6990000	7020000	1	0	0	0	1	1	1	0	0	0	0	0	0	0	0	0	0	0	1	0	0	0	0	0.5583667	0.6405333	0.366967	0.133333333333333	0.1162	0	0	1	0	1	1	0	0	1	0	1
Chr2	7020000	7050000	1	1	0	0	0	1	0	0	0	0	0	0	0	1	0	0	0	0	0	0	0	0	0	0.5101666	0.1958667	0.344067	0.7	0.4718333	0.0125667	0	0	0	1	1	0	1	0	0	0
Chr2	7050000	7080000	1	1	0	0	0	1	0	0	0	0	0	0	0	0	0	1	0	0	0	0	0	0	0	0.4602667	0.3144	0.339433	0.333333333333333	0.3613667	0	0	1	1	0	1	0	1	1	1	1
Chr2	7080000	7110000	1	1	0	0	0	1	0	0	0	0	0	0	0	0	0	0	1	0	1	0	0	0	0	0.5717667	0.1314333	0.3424	0.0666666666666667	0.5633	0	0	1	1	1	1	0	0	0	0	0
Chr2	7110000	7140000	1	1	0	0	0	1	0	0	0	0	0	0	0	1	0	0	0	0	0	0	0	0	0	0.5966	0.4213333	0.370333	0.133333333333333	0.4447333	0	0	1	0	0	1	0	0	0	0	0
Chr2	7140000	7170000	1	0	0	0	0	1	0	0	0	0	0	0	0	0	0	0	0	0	1	0	0	0	1	0.5066333	0.3554333	0.3341	0.0666666666666667	0.4403667	0.0660333	0	0	1	1	1	0	1	1	0	1
Chr2	7170000	7200000	1	0	0	1	0	0	0	0	0	0	0	0	0	1	0	0	0	0	0	0	0	0	0	0.4265333	0.3202667	0.330633	0.233333333333333	0.244	0.0333667	0	1	1	1	1	0	1	1	1	1
Chr2	7200000	7230000	1	0	0	1	0	0	0	0	0	0	0	0	0	0	0	1	1	0	0	0	0	0	0	0.6475667	0.3436667	0.3705	0.366666666666667	0.4441667	0	0	1	0	1	1	0	1	0	0	0
Chr2	7230000	7260000	1	0	0	0	0	1	0	0	0	0	0	0	0	1	0	1	1	0	0	0	0	0	0	0.3644333	0.2481	0.327467	0.5	0.2071333	0	0	0	1	1	1	0	0	1	1	1
Chr2	7260000	7290000	1	1	0	0	0	1	0	0	0	0	0	0	0	0	0	1	0	0	0	0	0	0	0	0.6377333	0.1197667	0.348367	0.633333333333333	0.6374334	0	0	0	1	0	1	0	0	0	0	0
Chr2	7290000	7320000	1	0	0	0	0	1	0	0	0	0	0	0	0	0	0	1	0	0	0	0	0	0	1	0.5899	0.4929333	0.3477	0.333333333333333	0.4298667	0.0155667	0.1203	0	1	1	1	0	0	0	0	0
Chr2	7320000	7350000	1	0	0	0	0	1	0	0	0	0	0	0	0	0	0	1	0	0	0	0	0	0	0	0.6523	0.1733667	0.353667	0.0666666666666667	0.5345	0	0	1	0	1	1	0	0	0	0	0
Chr2	7350000	7380000	1	0	0	0	0	0	0	1	0	0	0	0	0	0	0	0	1	0	0	0	0	0	0	0.7153667	0.1842667	0.322433	0.366666666666667	0.7088333	0	0	1	0	1	1	0	0	0	0	0
Chr2	7380000	7410000	1	0	0	0	0	1	0	0	0	0	0	0	0	0	0	0	0	0	0	0	0	0	0	0.7376667	0.0554333	0.361267	0.3	0.5594333	0.1779333	0	1	0	1	1	0	0	0	0	0
Chr2	7410000	7440000	1	0	0	0	1	1	0	0	0	0	0	0	0	1	0	0	0	0	0	0	0	0	0	0.4914333	0.2543667	0.3353	0.233333333333333	0.4481	0	0.3217	1	1	1	1	0	0	0	1	0
Chr2	7440000	7470000	1	1	0	1	0	0	0	0	0	0	0	0	0	0	0	1	0	0	0	0	0	0	0	0.6172333	0.3985667	0.3605	0.0333333333333333	0.4522	0	0	0	0	0	1	0	1	0	0	0
Chr2	7470000	7500000	0	0	0	0	0	0	0	0	0	0	0	0	0	0	0	0	0	0	1	0	0	0	0	0.6656333	0.0046	0.368133	0.266666666666667	0.6653	0	0	1	0	1	1	0	0	0	0	0
Chr2	7500000	7530000	1	0	0	0	0	1	0	0	0	0	0	0	0	0	0	0	0	0	0	0	0	0	0	0.5869333	0.1552	0.3513	0.366666666666667	0.5840333	0	0	1	0	1	1	0	0	0	0	0
Chr2	7530000	7560000	1	0	0	0	0	1	1	0	0	0	0	0	0	0	0	0	0	0	1	0	0	0	0	0.6355333	0.1133333	0.358367	0.0666666666666667	0.5657	0	0	1	0	0	1	0	0	0	0	0
Chr2	7560000	7590000	1	0	0	0	0	1	0	0	0	0	0	0	0	0	0	0	0	0	0	0	0	0	0	0.6372	0.1852667	0.347967	0.166666666666667	0.5953333	0	0	1	0	1	1	0	0	1	0	0
Chr2	7590000	7620000	1	0	0	0	0	1	0	0	0	0	0	0	0	0	0	1	0	0	0	0	0	0	0	0.6524667	0.2328667	0.353967	0.166666666666667	0.539	0	0	1	0	1	1	0	1	0	0	0
Chr2	7620000	7650000	1	0	0	0	0	0	0	0	0	0	0	0	0	0	0	1	0	0	0	0	0	0	0	0.6218666	0.0423	0.3562	0.233333333333333	0.6183333	0	0	0	0	1	1	0	0	0	0	0
Chr2	7650000	7680000	1	0	0	0	0	1	0	1	0	0	0	0	0	1	0	0	0	0	0	0	0	0	0	0.6032	0.1851333	0.358433	0.2	0.4542	0.0683333	0	1	1	1	1	0	0	0	0	0
Chr2	7680000	7710000	1	0	0	0	0	1	1	1	0	0	0	0	0	0	0	1	0	0	0	0	0	0	0	0.5203333	0.0652333	0.338	0.233333333333333	0.52	0	0	1	0	1	1	0	0	0	0	0
Chr2	7710000	7740000	1	0	0	0	0	0	0	0	0	0	0	0	0	0	0	0	1	0	0	0	0	0	0	0.5638	0.1005667	0.3391	0.4	0.4796	0	0	1	0	0	1	1	0	0	0	0
Chr2	7740000	7770000	1	0	0	1	0	1	0	1	0	0	0	0	0	0	0	0	0	0	0	0	0	0	0	0.5376	0.1198667	0.3521	0.433333333333333	0.5348333	0	0	0	0	1	1	0	0	0	0	0
Chr2	7770000	7800000	0	0	0	0	0	0	0	0	0	0	0	0	0	0	0	0	0	0	0	0	0	0	1	0.9102333	0.1760333	0.386467	0.1	0.7756333	0	0	1	0	0	1	0	0	0	0	0
Chr2	7800000	7830000	1	0	0	0	0	1	0	0	0	0	0	0	0	0	0	0	0	0	0	0	0	0	1	0.5449	0.1489333	0.339533	0.333333333333333	0.4822667	0.0623667	0	1	0	0	1	0	0	0	0	0
Chr2	7830000	7860000	1	1	0	0	0	1	0	0	0	0	0	0	0	0	0	0	0	0	0	0	0	0	0	0.4159333	0.0425667	0.3371	0.2	0.4033667	0	0	1	0	0	1	0	0	0	0	0
Chr2	7860000	7890000	1	0	0	0	0	1	1	0	0	0	0	0	0	0	0	0	0	0	1	0	0	0	0	0.5603667	0.2385667	0.3321	0.266666666666667	0.5304667	0	0	1	0	1	1	0	0	0	1	0
Chr2	7890000	7920000	1	1	0	0	0	1	0	0	0	0	0	0	0	0	0	1	0	0	1	0	0	0	1	0.3618333	0.1464	0.3263	0.2	0.3094	0.0522333	0	1	0	1	1	0	0	0	0	0
Chr2	7920000	7950000	1	0	0	0	0	1	0	0	0	0	0	0	0	0	0	0	0	0	0	0	0	0	0	0.6710666	0.1008	0.3561	0.4	0.6576667	0.0082667	0	0	0	1	1	0	0	0	0	0
Chr2	7950000	7980000	1	1	0	0	0	0	0	0	0	0	0	0	0	0	0	1	0	0	1	0	0	0	1	0.4547333	0.2330667	0.3316	0.2	0.4012667	0.0437	0	0	1	1	1	0	1	0	0	1
Chr2	7980000	8010000	1	1	0	0	0	1	0	0	0	0	0	0	0	0	0	0	0	0	0	0	0	0	0	0.6750333	0.0718333	0.359167	0.233333333333333	0.5981	0	0	0	0	1	1	0	0	0	0	0
Chr2	8010000	8040000	1	1	0	0	0	1	0	0	0	0	0	0	0	1	0	1	0	0	0	0	0	0	0	0.2493333	0.2571667	0.329733	0.1	0.2491667	0	0	1	1	1	1	0	0	0	0	1
Chr2	8040000	8070000	1	1	0	1	0	1	0	0	0	0	0	0	0	0	0	0	0	0	0	0	0	0	1	0.3229667	0.3549333	0.320667	0.133333333333333	0.2822333	0	0	0	1	0	1	0	1	0	1	0
Chr2	8070000	8100000	1	0	0	0	0	1	0	0	0	0	0	0	0	0	0	1	0	0	1	0	0	0	0	0.5424333	0.1418667	0.349433	0.5	0.4742	0.0357333	0	0	1	1	1	0	0	0	0	1
Chr2	8100000	8130000	1	0	0	0	1	1	0	0	0	0	0	0	0	0	0	0	0	0	0	0	0	0	0	0.5760667	0.0104333	0.354567	0.166666666666667	0.5403	0.0035667	0	1	0	1	1	0	0	0	0	0
Chr2	8130000	8160000	1	0	0	0	0	0	0	0	0	0	0	0	0	1	0	0	0	0	0	0	0	0	0	0.7108667	0.2483333	0.383967	0.133333333333333	0.5339	0.0065667	0	1	0	1	1	1	0	0	0	0
Chr2	8160000	8190000	1	0	0	1	0	1	1	0	0	0	0	0	0	1	0	0	0	0	0	0	0	0	0	0.6724	0.1917333	0.326433	0.3	0.6722	0	0	1	1	0	1	0	0	0	0	0
Chr2	8190000	8220000	1	1	0	0	0	1	0	0	0	0	0	0	0	0	0	0	0	0	1	0	0	0	0	0.4755667	0.1321667	0.341633	0.3	0.4272	0.0293667	0	1	1	1	1	0	0	0	0	0
Chr2	8220000	8250000	1	0	0	1	0	1	0	0	0	0	0	0	0	0	0	1	0	0	0	0	0	0	0	0.4495	0.2132333	0.3302	0.266666666666667	0.4492	0	0	0	1	1	1	0	0	1	0	0
Chr2	8250000	8280000	1	0	0	0	0	0	0	1	0	0	0	0	0	1	0	0	0	0	0	0	0	0	1	0.6205667	0.2629667	0.343933	0.266666666666667	0.4498667	0	0	0	0	1	1	0	0	0	0	0
Chr2	8280000	8310000	1	0	0	0	0	1	0	1	0	0	0	0	0	0	0	1	0	0	0	0	0	0	0	0.7086667	0.2477667	0.3443	0.1	0.5818	0	0	0	0	1	1	0	0	0	0	0
Chr2	8310000	8340000	0	0	0	1	0	0	0	0	0	0	0	0	0	0	0	0	0	0	0	0	0	0	0	0.6314	0.0151	0.357233	0.2	0.5802667	0	0	0	0	1	1	0	0	0	0	0
Chr2	8340000	8370000	0	0	0	0	0	0	0	0	0	0	0	0	0	0	0	0	0	0	0	0	0	0	0	0.7911333	0	0.366233	0.0666666666666667	0.4891667	0.2087	0	1	1	1	1	0	0	0	0	0
Chr2	8370000	8400000	1	0	0	0	1	1	0	0	0	0	0	0	0	0	0	0	0	0	0	0	0	0	0	0.7668	0.1096	0.3609	0.166666666666667	0.7665333	0	0	1	1	1	1	0	0	1	1	0
Chr2	8400000	8430000	1	0	0	0	0	1	0	0	0	0	0	0	0	1	0	0	0	0	0	0	0	0	1	0.5624	0.2186	0.330733	0.333333333333333	0.4895	0.0727333	0	1	0	1	1	0	1	1	1	0
Chr2	8430000	8460000	1	1	0	0	0	1	0	1	0	0	0	0	0	0	0	0	0	0	0	0	0	0	0	0.5487667	0.2199667	0.329233	0.0333333333333333	0.5485	0	0	0	0	1	1	0	0	0	0	0
Chr2	8460000	8490000	1	0	0	0	0	0	0	0	0	0	0	0	0	0	0	0	0	0	0	0	0	0	0	0.808	0.0352333	0.3662	0.0333333333333333	0.6686	0.1339	0	0	1	1	1	0	0	0	0	0
Chr2	8490000	8520000	1	0	0	0	0	1	0	0	0	0	0	0	0	0	0	1	0	0	0	0	0	0	0	0.7971666	0.0404667	0.376033	0.0666666666666667	0.7843	0	0	0	0	1	1	0	0	0	0	0
Chr2	8520000	8550000	1	0	0	0	0	1	0	0	0	0	0	0	0	1	0	1	1	0	0	0	0	1	0	0.3380333	0.2680333	0.307433	0.233333333333333	0.2654	0	0	1	0	1	1	0	0	0	0	0
Chr2	8550000	8580000	1	1	0	0	0	1	0	0	0	0	0	0	0	0	0	1	0	0	1	0	0	0	0	0.5111333	0.3794667	0.346933	0.266666666666667	0.3564667	0	0	1	1	1	1	0	1	0	0	1
Chr2	8580000	8610000	0	0	0	0	0	0	0	0	0	0	0	0	0	0	0	1	0	0	0	0	0	0	0	0.7577333	0.0047333	0.371967	0.1	0.602	0.1555	0	1	0	1	1	1	0	0	0	0
Chr2	8610000	8640000	0	0	0	0	0	1	0	0	0	0	0	0	0	0	0	0	0	0	0	0	0	0	0	0.6956667	0.0203	0.365167	0.1	0.6606666	0.0347333	0	1	0	1	1	0	0	0	0	0
Chr2	8640000	8670000	1	0	0	0	0	1	0	0	0	0	0	0	0	1	0	0	0	0	0	0	0	0	0	0.5224333	0.0676	0.347067	0.0333333333333333	0.5222333	0	0	1	0	0	1	0	0	0	0	0
Chr2	8670000	8700000	1	0	0	0	0	1	0	0	0	0	0	0	0	0	0	0	0	0	0	0	0	0	0	0.5648667	0.0400333	0.338	0.1	0.4979667	0.0666333	0.0423	1	0	0	1	0	0	0	1	0
Chr2	8700000	8730000	1	0	0	1	0	0	0	0	0	0	0	0	0	0	0	0	0	0	1	0	0	0	0	0.7406667	0.1046333	0.357	0.133333333333333	0.6401333	0.1114667	0	1	1	1	1	0	0	0	0	0
Chr2	8730000	8760000	1	0	0	0	0	1	0	0	0	0	0	0	0	0	0	1	0	0	0	0	0	0	1	0.7272	0.1287	0.358533	0.1	0.7128667	0	0	0	0	0	1	0	0	0	0	0
Chr2	8760000	8790000	0	0	0	0	0	0	0	0	0	0	0	0	0	0	0	0	1	0	0	0	0	0	0	0.6129667	0.0143333	0.3619	0.0333333333333333	0.6127333	0	0	1	0	1	1	0	0	0	1	0
Chr2	8790000	8820000	1	0	0	0	0	0	0	0	0	0	0	0	0	0	0	1	0	0	0	0	0	0	0	0.7719333	0.1411333	0.379033	0.0333333333333333	0.6393667	0	0	1	0	1	1	0	0	1	1	0
Chr2	8820000	8850000	1	0	0	0	0	1	0	0	0	0	0	0	0	0	0	1	0	0	0	0	0	0	0	0.7225	0.0871333	0.374867	0	0.6785333	0	0	1	0	0	1	0	0	0	1	0
Chr2	8850000	8880000	1	0	0	0	0	0	0	0	0	0	0	0	0	1	0	0	0	0	0	0	0	0	1	0.5425667	0.3134	0.347033	0	0.5174333	0.017	0	1	1	0	1	0	0	0	0	0
Chr2	8880000	8910000	1	0	0	0	0	1	0	0	0	0	0	0	0	0	0	0	0	0	0	0	0	0	1	0.4826	0.3719667	0.3352	0.0666666666666667	0.389	0.1035	0	1	1	1	1	0	1	1	0	0
Chr2	8910000	8940000	1	0	0	0	0	1	0	0	0	0	0	0	0	0	0	0	0	0	1	0	0	0	0	0.5202667	0.0518	0.3566	0.166666666666667	0.4938333	0	0	1	1	0	1	0	0	0	1	0
Chr2	8940000	8970000	0	1	0	0	0	1	0	0	0	0	0	0	0	0	0	0	0	0	0	0	0	0	0	0.7844667	0.0303	0.402167	0.0666666666666667	0.7461666	0	0	0	0	0	1	0	0	0	0	0
Chr2	8970000	9000000	1	0	0	0	0	1	0	0	0	0	0	0	0	0	0	0	0	0	0	0	0	0	0	0.7169	0.0435	0.3923	0.0333333333333333	0.6280333	0	0	0	0	1	1	0	0	0	0	0
Chr2	9000000	9030000	1	0	0	0	0	0	0	0	0	0	0	0	0	0	0	1	1	0	0	0	0	0	0	0.7368667	0.0747667	0.3876	0.0333333333333333	0.5455334	0.1040333	0	1	1	1	1	0	0	0	0	1
Chr2	9030000	9060000	1	0	0	0	0	0	0	0	0	0	0	0	0	0	0	0	0	0	0	0	0	0	1	0.5157	0.2078333	0.358933	0.0333333333333333	0.5154	0	0	1	0	1	1	0	0	1	0	0
Chr2	9060000	9090000	1	0	0	0	0	1	0	0	0	0	0	0	0	0	0	0	0	0	0	0	0	0	0	0.5289667	0.0074	0.360167	0.0666666666666667	0.4612667	0.0248	0	1	1	1	1	0	1	1	0	0
Chr2	9090000	9120000	1	0	0	0	0	0	0	0	0	0	0	0	0	0	0	0	0	0	0	0	0	0	0	0.7500666	0.0787	0.3794	0.1	0.7497333	0	0	0	0	0	1	0	0	1	1	0
Chr2	9120000	9150000	1	0	0	0	0	1	0	0	0	0	0	0	0	0	0	1	0	0	0	0	0	0	0	0.724	0.1446	0.3767	0.1	0.6350333	0	0	1	0	1	1	0	0	0	0	0
Chr2	9150000	9180000	0	0	0	0	0	1	0	0	0	0	0	0	0	1	0	0	0	0	0	0	0	0	0	0.7872667	0.0203333	0.374767	0.0666666666666667	0.7870333	0	0	1	0	1	1	0	0	0	0	1
Chr2	9180000	9210000	1	0	0	0	0	0	0	0	0	0	0	0	0	0	0	1	1	0	1	0	0	0	0	0.6312667	0.3510667	0.380033	0.1	0.4259667	0	0	1	0	0	1	0	1	1	0	0
Chr2	9210000	9240000	1	0	0	0	0	1	0	0	0	0	0	0	0	0	0	0	0	0	0	0	0	0	0	0.6188334	0.1232333	0.3431	0.333333333333333	0.6173667	0	0	1	0	1	1	0	0	0	0	0
Chr2	9240000	9270000	1	0	0	0	0	1	0	1	0	0	0	0	0	0	0	0	0	0	0	0	0	0	0	0.5644667	0.0672	0.355133	0.266666666666667	0.5614667	0	0	0	0	1	1	0	0	0	0	0
Chr2	9270000	9300000	1	0	0	0	0	0	0	1	0	0	0	0	0	0	0	0	0	0	0	0	0	0	0	0.7076	0.0328333	0.370633	0.0666666666666667	0.6497667	0.0526333	0	1	0	1	1	0	0	0	0	0
Chr2	9300000	9330000	1	0	0	0	0	1	0	0	0	0	0	0	0	0	0	0	0	0	0	0	0	0	0	0.5618333	0.1721667	0.359567	0.133333333333333	0.5487	0.0128667	0	1	1	1	1	0	1	1	0	0
Chr2	9330000	9360000	0	0	0	0	1	1	0	0	0	0	0	0	0	0	0	0	1	0	1	0	0	0	1	0.6350667	0.0929	0.354033	0.0333333333333333	0.4363667	0.1768667	0	1	0	1	1	0	0	0	0	0
Chr2	9360000	9390000	1	0	0	0	0	1	0	0	0	0	0	0	0	1	0	0	1	0	0	0	0	0	0	0.6411333	0.0889333	0.3617	0.233333333333333	0.6328667	0.0301333	0	0	0	1	1	0	0	0	0	0
Chr2	9390000	9420000	1	1	0	0	0	0	0	0	0	0	0	0	0	0	0	0	0	0	0	0	0	0	0	0.6053666	0.0431667	0.359967	0.0666666666666667	0.6027	0	0	1	0	0	1	0	0	0	0	0
Chr2	9420000	9450000	1	0	0	0	0	0	0	0	0	0	0	0	0	1	0	0	0	0	0	0	0	0	0	0.3853	0.2030667	0.325133	0.1	0.235	0	0	1	0	0	1	0	0	0	0	0
Chr2	9450000	9480000	1	0	0	0	0	0	0	0	0	0	0	0	0	0	0	0	0	0	1	0	0	0	0	0.6718333	0.1291	0.355267	0.0666666666666667	0.6640334	0.0051667	0	0	0	0	1	0	0	0	0	0
Chr2	9480000	9510000	1	0	0	0	0	0	0	0	0	0	0	0	0	1	0	1	1	0	1	0	0	0	1	0.5689333	0.1278667	0.360167	0.0666666666666667	0.4317667	0.0358667	0	1	1	0	1	0	1	0	0	1
Chr2	9510000	9540000	1	0	0	0	0	0	0	0	0	0	0	0	0	1	0	0	0	0	0	0	0	0	0	0.3394	0.0813667	0.3311	0.4	0.3320667	0.0070667	0	1	0	1	1	0	0	0	0	0
Chr2	9540000	9570000	1	0	0	0	0	1	0	0	0	0	0	0	0	0	0	0	1	0	0	0	0	0	0	0.3944333	0.0713	0.332167	0.7	0.3743	0	0	1	0	1	1	0	0	0	0	0
Chr2	9570000	9600000	1	0	0	0	0	1	0	0	0	0	0	0	0	0	0	0	0	0	0	0	0	0	0	0.6097	0.0478667	0.355667	0.233333333333333	0.607	0	0	0	0	1	1	0	1	0	1	0
Chr2	9600000	9630000	1	0	0	0	0	0	0	0	0	0	0	0	0	0	0	0	0	0	0	0	0	0	0	0.6769667	0.0441	0.334067	0.166666666666667	0.6768333	0	0	0	0	1	1	0	0	0	0	0
Chr2	9630000	9660000	1	1	0	0	1	1	0	0	0	0	0	0	0	1	0	0	0	0	0	0	0	0	0	0.4375333	0.3421667	0.343167	0.366666666666667	0.3383667	0	0	1	1	0	1	0	0	0	0	1
Chr2	9660000	9690000	1	0	0	1	0	1	0	0	0	0	0	0	0	0	0	0	0	0	0	0	0	0	0	0.4173667	0.0951	0.321933	0.433333333333333	0.4172	0	0	1	0	1	1	0	0	0	0	0
Chr2	9690000	9720000	1	0	0	1	1	1	0	0	0	0	0	0	0	0	0	1	0	0	0	0	0	0	0	0.3544333	0.2000333	0.330267	0.4	0.3509333	0	0	1	1	0	1	0	0	0	0	0
Chr2	9720000	9750000	1	0	0	1	0	1	0	0	0	0	0	0	0	0	0	0	1	0	0	0	0	0	0	0.4851667	0.0689667	0.3422	0.433333333333333	0.4613	0.0064667	0	0	0	1	1	0	0	0	0	0
Chr2	9750000	9780000	1	0	0	0	0	1	1	0	0	0	0	0	0	1	0	1	1	0	0	0	0	0	0	0.7185	0.1501667	0.3373	0.266666666666667	0.6438333	0.0792	0	0	0	1	1	0	1	0	0	0
Chr2	9780000	9810000	1	0	0	0	0	1	0	0	0	0	0	0	0	1	0	1	0	0	1	0	0	0	0	0.6399	0.1298	0.310133	0.133333333333333	0.5934666	0	0	1	0	0	1	0	0	0	0	0
Chr2	9810000	9840000	1	0	0	0	0	1	0	1	0	0	0	0	0	0	0	1	0	0	0	0	0	0	0	0.5679333	0.0438	0.342233	0.0666666666666667	0.5676666	0	0	1	0	1	1	0	0	0	0	0
Chr2	9840000	9870000	1	0	0	0	1	1	0	0	0	0	0	0	0	0	0	0	0	0	0	0	0	0	0	0.4714667	0.1447667	0.3464	0.266666666666667	0.4290333	0.0327	0	1	0	1	1	0	0	0	0	1
Chr2	9870000	9900000	1	1	0	0	1	1	0	0	0	0	0	0	0	0	0	0	1	0	0	0	0	0	0	0.4804	0.1540667	0.3533	0.333333333333333	0.3443	0.0894667	0	0	0	1	1	0	1	0	0	0
Chr2	9900000	9930000	1	0	0	0	0	1	0	0	0	0	0	0	0	0	0	1	0	0	0	0	0	0	1	0.3740667	0.1954333	0.348567	0.533333333333333	0.2967	0.0046667	0	1	0	1	1	0	0	1	0	1
Chr2	9930000	9960000	1	0	0	0	0	0	0	1	0	0	0	0	0	0	0	1	0	0	0	0	0	0	0	0.6218666	0.1837	0.362267	0.133333333333333	0.5443667	0	0	0	0	0	1	0	0	0	0	0
Chr2	9960000	9990000	1	0	0	0	1	1	0	0	0	0	0	0	0	1	0	0	0	0	0	0	0	0	0	0.4312	0.1396	0.3372	0.533333333333333	0.4309667	0	0	1	0	1	1	0	0	0	0	0
Chr2	9990000	10020000	1	0	0	0	0	1	0	0	0	0	0	0	0	0	0	0	1	0	0	0	0	0	0	0.6141334	0.3824667	0.3656	0.233333333333333	0.4231333	0	0	1	1	0	1	0	1	1	1	1
Chr2	10020000	10050000	1	0	0	0	0	0	0	0	0	0	0	0	0	1	0	0	0	0	0	0	0	0	1	0.5287667	0.2285333	0.337433	0.1	0.5284333	0	0	0	0	1	1	0	0	0	0	0
Chr2	10050000	10080000	1	1	0	0	0	1	0	0	0	0	0	0	0	0	0	0	0	0	0	0	0	0	0	0.4761667	0.1456	0.329533	0.233333333333333	0.4173667	0	0	0	1	1	1	0	0	0	0	1
Chr2	10080000	10110000	1	0	0	0	0	1	0	0	0	0	0	0	0	0	0	0	0	0	0	0	0	0	0	0.5077667	0.3894333	0.339633	0.133333333333333	0.2997667	0	0	1	1	0	1	0	0	0	0	1
Chr2	10110000	10140000	1	0	0	0	0	1	0	0	0	0	0	0	0	0	0	0	0	0	0	0	0	0	0	0.4025333	0.1415667	0.3315	0.266666666666667	0.3926667	0	0	1	0	1	1	0	0	0	0	0
Chr2	10140000	10170000	1	1	0	1	0	1	1	0	0	0	0	0	0	1	0	1	1	0	0	0	0	0	0	0.3837667	0.3585	0.325	0.233333333333333	0.1851667	0	0	1	0	1	1	1	1	0	0	0
Chr2	10170000	10200000	1	0	0	0	0	0	0	0	0	0	0	0	0	0	0	0	0	0	0	0	0	0	0	0.5667	0.0727667	0.339733	0.4	0.4988667	0.0517	0	0	0	0	1	0	0	0	0	0
Chr2	10200000	10230000	1	0	0	0	1	0	0	0	0	0	0	0	0	0	0	0	0	0	0	0	0	0	0	0.7590333	0.0443333	0.355867	0.533333333333333	0.6172667	0.0942667	0	0	0	1	1	0	0	0	0	0
Chr2	10230000	10260000	1	0	0	0	0	1	0	0	0	0	0	0	0	0	0	0	1	0	0	0	0	0	0	0.6359333	0.1329333	0.359267	0.1	0.5932333	0	0	1	1	1	1	0	0	0	0	0
Chr2	10260000	10290000	0	1	0	1	0	0	0	0	0	0	0	0	0	0	0	0	0	0	0	0	0	0	0	0.5747667	0.0329	0.3626	0.2	0.4569667	0	0	1	0	1	1	0	0	0	0	0
Chr2	10290000	10320000	1	1	0	0	0	1	1	0	0	0	0	0	0	0	0	0	1	0	1	0	0	0	0	0.4679	0.0711333	0.3521	0.133333333333333	0.4676333	0	0	0	0	1	1	0	0	0	0	0
Chr2	10320000	10350000	1	0	0	0	0	1	0	0	0	0	0	0	0	0	0	0	0	0	0	0	0	0	0	0.631	0.0891333	0.357133	0.133333333333333	0.6307667	0	0	0	0	1	1	0	0	0	0	0
Chr2	10350000	10380000	1	0	0	1	0	1	0	0	0	0	0	0	0	1	0	0	0	0	1	0	0	0	0	0.5420667	0.1285333	0.355067	0.3	0.5335667	0.0082667	0	1	1	1	1	0	1	0	0	0
Chr2	10380000	10410000	1	0	0	0	0	0	0	0	0	0	0	0	0	1	0	0	0	0	0	0	0	0	0	0.5887667	0.0468667	0.356533	0.166666666666667	0.5577334	0.0264667	0	1	0	1	1	0	0	0	0	0
Chr2	10410000	10440000	1	0	0	0	0	1	0	0	0	0	0	0	0	0	0	1	0	0	1	0	0	0	0	0.4355667	0.1867667	0.349233	0.233333333333333	0.4179	0	0	0	1	1	1	0	0	0	1	0
Chr2	10440000	10470000	1	1	0	0	0	1	0	0	0	0	0	0	0	0	0	1	0	0	0	0	0	0	0	0.406	0.2655	0.330833	0.166666666666667	0.3813667	0.0213	0	1	0	0	1	0	1	0	0	0
Chr2	10470000	10500000	1	1	0	0	1	0	0	0	0	0	0	0	0	0	0	1	0	0	0	0	0	0	1	0.7958667	0.2230333	0.3722	0.0666666666666667	0.6543334	0.0044667	0	1	0	1	1	0	0	1	0	0
Chr2	10500000	10530000	1	0	0	0	0	1	0	0	0	0	0	0	0	1	0	0	0	0	0	0	0	0	1	0.5950667	0.1889	0.342133	0.133333333333333	0.4446	0.0734667	0	1	1	1	1	0	1	0	0	0
Chr2	10530000	10560000	1	1	0	0	1	1	0	0	0	0	0	0	0	0	0	0	1	0	0	0	0	1	0	0.5488667	0.3138	0.328767	0.166666666666667	0.0857667	0	0	1	0	1	1	0	1	1	0	0
Chr2	10560000	10590000	1	1	0	0	0	1	0	0	0	0	0	0	0	0	0	1	0	0	1	0	0	0	0	0.5456667	0.055	0.356767	0.133333333333333	0.5056667	0.0226667	0	1	0	0	1	0	0	0	0	0
Chr2	10590000	10620000	1	0	0	0	0	1	0	0	0	0	0	0	0	0	0	0	0	0	0	0	0	0	0	0.5943	0.6261333	0.375533	0.0666666666666667	0.1858333	0.0819333	0	1	1	0	1	0	1	1	1	0
Chr2	10620000	10650000	1	1	0	0	0	1	0	0	0	0	0	0	0	0	0	0	1	0	0	0	0	0	0	0.5526667	0.2778	0.334967	0.166666666666667	0.3265	0	0	0	0	0	1	0	0	0	1	0
Chr2	10650000	10680000	1	0	0	0	0	0	0	0	0	0	0	0	0	0	0	1	0	0	0	0	0	0	0	0.5192	0.1231	0.3418	0.2	0.4911667	0	0	1	0	1	1	0	0	0	0	0
Chr2	10680000	10710000	1	0	0	0	0	1	0	0	0	0	0	0	0	1	0	0	0	0	1	0	0	0	0	0.4907667	0.2062	0.3378	0.0666666666666667	0.4905667	0	0	1	0	1	1	0	0	0	0	0
Chr2	10710000	10740000	1	0	0	0	0	0	0	0	0	0	0	0	0	0	0	0	0	0	1	0	0	0	0	0.6252334	0.0285	0.3505	0.1	0.6250333	0	0	0	0	1	1	0	0	0	0	0
Chr2	10740000	10770000	1	1	0	1	0	0	0	0	0	0	0	0	0	0	0	1	0	0	0	0	0	0	0	0.5855333	0.1850667	0.3475	0.233333333333333	0.5765667	0	0	0	1	1	1	0	0	0	0	0
Chr2	10770000	10800000	1	1	0	0	0	1	1	0	0	0	0	0	0	0	0	0	0	0	0	0	0	0	0	0.6305667	0.0758667	0.3537	0.166666666666667	0.6001334	0.0301333	0	0	0	1	1	0	0	0	0	0
Chr2	10800000	10830000	1	1	0	0	1	1	0	0	0	0	0	0	0	0	0	1	0	0	0	0	0	0	0	0.7223	0.0899333	0.3618	0.266666666666667	0.4747	0.1620333	0	1	1	0	1	0	0	0	0	1
Chr2	10830000	10860000	1	0	0	0	1	1	0	0	0	0	0	0	0	0	0	0	0	0	0	0	0	0	0	0.5129333	0.0411	0.353967	0.166666666666667	0.4476667	0.0650333	0	0	1	1	1	0	0	0	1	0
Chr2	10860000	10890000	1	0	0	0	0	1	0	0	0	0	0	0	0	1	0	0	0	0	0	0	0	0	0	0.8276666	0.2391333	0.382833	0	0.6508	0	0	1	0	0	1	0	0	0	0	0
Chr2	10890000	10920000	1	0	0	0	0	0	0	0	0	0	0	0	0	0	0	0	0	0	0	0	0	0	0	0.7935333	0.0218	0.3796	0.2	0.7932333	0	0	0	0	1	1	0	0	0	0	0
Chr2	10920000	10950000	1	0	0	0	0	1	0	0	0	0	0	0	0	0	0	1	0	0	0	0	0	0	0	0.5085334	0.1459333	0.344367	0.0666666666666667	0.4906333	0	0	1	0	1	1	0	0	0	1	0
Chr2	10950000	10980000	1	0	0	0	1	0	0	0	0	0	0	0	0	0	0	0	0	0	0	0	0	0	1	0.7881	0.0746667	0.362867	0	0.7879333	0	0	0	0	1	1	0	0	0	1	0
Chr2	10980000	11010000	1	0	0	0	0	0	0	0	0	0	0	0	0	0	0	0	0	0	0	0	0	0	0	0.5707667	0.0472333	0.360767	0.0666666666666667	0.5705667	0	0	0	0	0	1	0	0	0	0	0
Chr2	11010000	11040000	0	1	0	1	0	0	0	0	0	0	0	0	0	0	0	0	0	0	1	0	0	0	0	0.6928667	0.0151333	0.3662	0.0333333333333333	0.6926	0	0	0	0	1	1	0	0	0	0	0
Chr2	11040000	11070000	1	1	0	0	0	1	0	0	0	0	0	0	0	0	0	0	0	0	0	0	0	0	0	0.4998	0.2336	0.343	0.133333333333333	0.4996333	0	0	1	0	1	1	0	0	0	1	0
Chr2	11070000	11100000	1	1	0	0	0	1	1	0	0	0	0	0	0	0	0	1	0	0	0	0	0	0	0	0.5452667	0.1600667	0.351133	0.166666666666667	0.5326667	0	0	1	0	1	1	0	0	0	0	0
Chr2	11100000	11130000	1	1	0	0	0	0	0	0	0	0	0	0	0	0	0	1	0	0	0	0	0	0	0	0.4901667	0.1788333	0.342133	0.133333333333333	0.4872333	0	0	1	1	1	1	0	0	0	0	0
Chr2	11130000	11160000	0	0	0	0	0	1	0	0	0	0	0	0	0	0	0	0	0	0	0	0	0	0	0	0.7179334	0.0127667	0.368133	0.2	0.7142667	0	0	0	1	1	1	0	0	0	0	0
Chr2	11160000	11190000	1	0	0	0	0	1	0	0	0	0	0	0	0	1	0	0	0	0	0	0	0	0	0	0.6363333	0.1328667	0.349633	0.1	0.5565667	0	0	1	0	1	1	0	0	0	0	0
Chr2	11190000	11220000	1	0	0	0	1	1	0	0	0	0	0	0	0	0	0	0	0	0	0	0	0	0	0	0.715	0.111	0.339467	0.0333333333333333	0.7147667	0	0	0	0	1	1	0	0	0	0	0
Chr2	11220000	11250000	1	0	0	0	0	1	0	0	0	0	0	0	0	0	0	0	1	0	0	0	0	0	0	0.6342334	0.0269667	0.358833	0.0333333333333333	0.607	0	0	0	0	1	1	0	0	0	0	0
Chr2	11250000	11280000	1	0	0	0	0	1	0	0	0	0	0	0	0	0	0	0	0	0	0	0	0	0	0	0.6399667	0.0583333	0.3576	0.1	0.5953	0	0	0	0	1	1	0	1	0	0	1
Chr2	11280000	11310000	1	0	0	0	0	1	1	0	0	0	0	0	0	0	0	0	1	0	0	0	0	0	0	0.5348333	0.2070667	0.3249	0.133333333333333	0.5346	0	0	1	1	0	1	0	0	0	1	0
Chr2	11310000	11340000	0	0	0	0	1	1	0	0	0	0	0	0	0	1	0	0	0	0	0	0	0	0	0	0.7428	0.0551333	0.3645	0.1	0.7014334	0	0	0	1	0	1	0	0	0	0	1
Chr2	11340000	11370000	1	0	0	0	0	1	1	1	0	0	0	0	0	1	0	0	0	0	0	0	0	0	0	0.3620333	0.1184	0.3242	0.0666666666666667	0.3518667	0	0	1	0	0	1	0	0	0	0	0
Chr2	11370000	11400000	1	1	0	0	0	0	0	0	0	0	0	0	0	0	0	1	1	0	0	0	0	0	1	0.3529333	0.2897333	0.325067	0.0666666666666667	0.3321	0.0206667	0	1	1	0	1	0	0	1	0	1
Chr2	11400000	11430000	1	0	0	0	0	0	0	0	0	0	0	0	0	0	0	0	0	0	0	0	0	0	1	0.7813333	0.0120667	0.3659	0	0.7811667	0	0	0	0	1	1	0	0	0	0	0
Chr2	11430000	11460000	1	0	0	1	0	1	1	0	0	0	0	0	0	0	0	0	0	0	0	0	0	0	0	0.7188333	0.0599	0.338	0.0333333333333333	0.5721667	0.1463667	0	1	1	1	1	0	0	0	0	0
Chr2	11460000	11490000	1	0	0	0	0	0	0	0	0	0	0	0	0	0	0	0	0	0	1	0	0	0	0	0.7970667	0.0307	0.3806	0.0333333333333333	0.7969334	0	0	0	0	0	0	0	0	0	0	0
Chr2	11490000	11520000	1	0	0	1	0	1	0	1	0	0	0	0	0	1	0	0	1	0	0	0	0	0	0	0.5106	0.1677	0.340433	0.2	0.5103667	0	0	1	0	1	1	0	0	0	0	0
Chr2	11520000	11550000	1	0	0	0	0	1	0	0	0	0	0	0	0	0	0	0	0	0	0	0	0	0	0	0.6742	0.0225667	0.357067	0.166666666666667	0.6739666	0	0	1	0	1	1	0	0	0	0	0
Chr2	11550000	11580000	1	1	0	0	0	0	0	0	0	0	0	0	0	0	0	0	1	0	0	0	0	0	0	0.7845	0.2154	0.3545	0.166666666666667	0.7843333	0	0	0	0	1	1	0	0	1	0	0
Chr2	11580000	11610000	1	0	0	0	0	0	0	0	0	0	0	0	0	1	0	0	0	0	0	0	0	0	0	0.8065667	0.0624	0.3636	0.133333333333333	0.8063667	0.0328	0	1	0	1	1	0	0	0	0	0
Chr2	11610000	11640000	1	0	0	0	0	0	0	0	0	0	0	0	0	0	0	0	0	0	0	0	0	0	0	0.7646334	0.0493333	0.3566	0.166666666666667	0.7644666	0	0	0	0	1	1	0	0	0	0	0
Chr2	11640000	11670000	1	0	0	0	0	1	0	0	0	0	0	0	0	1	0	1	0	0	1	0	0	0	1	0.2863667	0.175	0.314433	0.266666666666667	0.2580667	0.0281333	0	1	0	0	1	0	0	0	0	0
Chr2	11670000	11700000	1	1	0	0	1	1	0	0	0	0	0	0	0	0	0	0	0	0	0	0	0	0	0	0.5502333	0.1059667	0.3465	0.133333333333333	0.5498667	0	0	1	0	1	1	0	0	0	1	0
Chr2	11700000	11730000	1	0	0	0	0	0	0	0	0	0	0	0	0	1	0	1	0	0	0	0	0	0	0	0.5834	0.0511	0.363533	0.0333333333333333	0.5223	0	0	1	1	1	1	0	0	0	1	0
Chr2	11730000	11760000	1	0	0	1	0	1	0	0	0	0	0	0	0	0	0	0	1	0	0	0	0	0	0	0.7254667	0.0569	0.356667	0.333333333333333	0.6408333	0	0	0	0	1	1	0	0	0	0	0
Chr2	11760000	11790000	1	0	0	0	0	1	0	0	0	0	0	0	0	1	0	1	0	0	0	0	0	0	0	0.5880333	0.1346667	0.3501	0.2	0.5803334	0.0049667	0	0	1	1	1	0	0	0	0	1
Chr2	11790000	11820000	1	0	0	0	0	1	0	0	0	0	0	0	0	0	0	0	0	0	0	0	0	0	0	0.6597	0.1267	0.359867	0.133333333333333	0.6594	0	0	0	0	1	1	0	0	0	0	0
Chr2	11820000	11850000	1	0	0	0	0	1	1	0	0	0	0	0	0	0	0	0	1	0	0	0	0	0	0	0.4192333	0.041	0.329233	0.233333333333333	0.4189667	0	0	0	1	1	1	0	0	0	0	0
Chr2	11850000	11880000	0	0	0	0	0	0	0	0	0	0	0	0	0	1	0	0	0	0	0	0	0	0	0	0.7252333	0.0363667	0.367633	0.166666666666667	0.6911	0	0	1	0	1	1	0	0	0	0	0
Chr2	11880000	11910000	1	0	0	0	0	1	0	0	0	0	0	0	0	0	0	1	0	0	0	0	0	0	0	0.5815333	0.1293667	0.336767	0.433333333333333	0.5340667	0	0	0	1	0	1	0	0	0	0	0
Chr2	11910000	11940000	1	0	0	0	0	0	0	0	0	0	0	0	0	1	0	1	0	0	0	0	0	0	0	0.6661	0.087	0.366967	0.2	0.6608334	0	0	1	0	1	1	0	0	0	0	0
Chr2	11940000	11970000	1	0	0	0	0	1	0	1	0	0	0	0	0	1	0	1	1	0	0	0	0	0	0	0.3659	0.1309	0.324567	0.3	0.293	0	0	1	0	0	1	0	0	0	0	0
Chr2	11970000	12000000	1	0	0	0	0	1	0	0	0	0	0	0	0	0	0	0	0	0	0	0	0	0	0	0.4403	0.1547	0.331367	0.166666666666667	0.4400667	0	0	0	0	1	1	0	0	0	0	1
Chr2	12000000	12030000	1	0	0	0	0	0	0	0	0	0	0	0	0	0	0	0	0	0	0	0	0	0	0	0.4543667	0.0356	0.340433	0.266666666666667	0.3346667	0.1195	0	0	0	1	1	0	0	0	0	0
Chr2	12030000	12060000	1	0	0	0	0	1	0	0	0	0	0	0	0	1	0	0	0	0	0	0	0	0	0	0.7313333	0.0856	0.362367	0	0.6818666	0	0	0	0	1	1	0	0	0	0	0
Chr2	12060000	12090000	1	0	0	0	0	1	0	0	0	0	0	0	0	0	0	0	0	0	0	0	0	0	0	0.6814333	0.0347333	0.3529	0	0.6813334	0	0	0	0	0	1	0	0	0	1	0
Chr2	12090000	12120000	1	0	0	0	0	0	0	0	0	0	0	0	0	0	0	0	0	0	0	0	0	0	0	0.4056	0.2543667	0.318167	0.1	0.3827667	0.0226667	0	0	1	1	1	0	0	0	0	0
Chr2	12120000	12150000	1	0	0	0	0	1	0	1	0	0	0	0	0	0	0	0	0	0	0	0	0	0	0	0.503	0.1344	0.335033	0.533333333333333	0.4935333	0.0093	0	1	0	0	1	0	0	0	0	0
Chr2	12150000	12180000	1	0	0	0	0	0	0	0	0	0	0	0	0	0	0	0	0	0	0	0	0	0	0	0.6288	0.0078	0.361167	0.3	0.62	0.0043667	0	1	1	1	1	0	0	0	0	0
Chr2	12180000	12210000	1	0	0	0	0	1	0	0	0	0	0	0	0	0	0	0	0	0	0	0	0	0	0	0.1502	0.1657333	0.3061	0.166666666666667	0.1452	0	0	1	0	1	1	0	0	0	0	0
Chr2	12210000	12240000	1	0	0	0	0	1	0	0	0	0	0	0	0	0	0	0	0	0	0	0	0	0	0	0.5630333	0.0264333	0.343467	0.233333333333333	0.5629333	0	0	0	0	1	1	0	0	0	0	0
Chr2	12240000	12270000	1	0	0	0	0	1	0	0	0	0	0	0	0	0	0	0	0	0	0	0	0	0	0	0.5589667	0.0705667	0.335433	0.266666666666667	0.5587333	0	0	1	0	0	1	0	0	0	0	0
Chr2	12270000	12300000	1	0	0	0	0	0	0	0	0	0	0	0	0	0	0	0	1	0	0	0	0	0	0	0.28	0.1223667	0.312133	0.6	0.2798333	0	0	1	0	1	1	0	0	0	0	0
Chr2	12300000	12330000	1	0	0	0	0	0	0	1	0	0	0	0	0	0	0	0	0	0	0	0	0	0	0	0.3377333	0.0622	0.321833	0.0666666666666667	0.2632333	0.0718333	0	1	0	1	1	0	1	0	0	0
Chr2	12330000	12360000	1	0	0	0	0	0	0	0	0	0	0	0	0	1	0	0	0	0	0	0	0	0	0	0.3875667	0.1245667	0.3407	0.366666666666667	0.3467333	0	0	0	0	0	1	0	0	0	0	0
Chr2	12360000	12390000	1	0	0	0	0	0	0	0	0	0	0	0	0	1	0	0	0	0	0	0	0	0	0	0.3816333	0.0215333	0.343267	0.4	0.3814667	0	0	1	0	1	1	0	0	0	0	0
Chr2	12390000	12420000	1	0	0	0	0	1	0	0	0	0	0	0	0	0	0	1	0	0	0	0	0	0	0	0.3864333	0.1169	0.3323	0.4	0.3862333	0	0	1	0	1	1	0	0	0	0	0
Chr2	12420000	12450000	0	0	0	0	0	1	0	0	0	0	0	0	0	1	0	0	0	0	0	0	0	0	0	0.5330667	0.0425	0.3365	0.4	0.5107333	0	0	1	0	1	1	0	0	1	0	1
Chr2	12450000	12480000	0	0	0	0	0	0	0	0	0	0	0	0	0	1	0	0	0	0	0	0	0	0	0	0.7993	0.1552333	0.3626	0	0.2367333	0.2914	0	0	0	1	1	0	0	0	0	0
Chr2	12480000	12510000	1	0	0	0	0	1	0	0	0	0	0	0	0	0	0	0	0	0	0	0	0	0	0	0.7525333	0.0713333	0.3613	0.0666666666666667	0.7523	0	0	0	0	0	1	0	0	0	0	0
Chr2	12510000	12540000	1	0	0	0	0	0	0	0	0	0	0	0	0	0	0	1	0	0	0	0	0	0	0	0.5622666	0.0740667	0.344933	0.133333333333333	0.4863333	0	0	0	0	1	1	0	0	0	0	0
Chr2	12540000	12570000	1	1	0	0	0	1	0	0	0	0	0	0	0	0	0	1	0	0	0	0	0	0	0	0.6697333	0.2840333	0.3799	0	0.5407333	0.0139333	0	1	1	1	1	0	1	0	1	1
Chr2	12570000	12600000	1	0	0	0	0	1	0	0	0	0	0	0	0	0	0	0	0	0	0	0	0	0	0	0.6763333	0.3009	0.368467	0.133333333333333	0.4587667	0	0	0	0	1	1	0	0	0	0	0
Chr2	12600000	12630000	1	0	0	0	0	0	0	0	0	0	0	0	0	0	0	0	0	0	1	0	0	0	0	0.6012667	0.0438	0.356633	0.266666666666667	0.5850667	0.0157667	0	0	0	1	1	0	0	0	0	0
Chr2	12630000	12660000	0	0	0	0	0	0	0	0	0	0	0	0	0	0	0	0	0	0	0	0	0	0	0	0.8824334	0	0.3819	0.0333333333333333	0.8796333	0	0	1	0	1	1	0	0	0	1	0
Chr2	12660000	12690000	0	0	0	0	0	0	0	0	0	0	0	0	0	0	0	0	0	0	0	0	0	0	0	0.6054667	0	0.368967	0	0.5581667	0.0040667	0	0	0	0	1	1	0	0	0	0
Chr2	12690000	12720000	1	1	0	0	0	1	0	0	0	0	0	0	0	0	0	0	1	0	0	0	0	0	1	0.7099	0.0619	0.3822	0	0.7096	0	0	1	0	1	1	0	0	0	0	0
Chr2	12720000	12750000	1	0	0	0	0	1	0	0	0	0	0	0	0	0	0	1	0	0	0	0	0	0	0	0.6083333	0.1239333	0.354333	0	0.4564333	0.1515	0	1	1	1	1	0	1	1	0	1
Chr2	12750000	12780000	0	0	0	0	0	1	0	0	0	0	0	0	0	1	0	0	0	0	0	0	0	0	0	0.6208667	0.0296333	0.361867	0.266666666666667	0.5909666	0.0296667	0	1	0	1	1	0	0	0	0	0
Chr2	12780000	12810000	1	0	0	0	0	0	1	0	0	0	0	0	0	0	0	1	0	0	0	0	0	0	0	0.4446	0.1456667	0.314033	0.266666666666667	0.3607	0.0837333	0	0	0	1	1	1	1	1	0	0
Chr2	12810000	12840000	1	0	0	0	0	1	1	0	0	0	0	0	0	0	0	1	0	0	0	0	0	0	0	0.4136333	0.1172	0.345533	0.233333333333333	0.4092333	0	0	0	1	0	1	0	1	0	1	0
Chr2	12840000	12870000	1	0	0	0	0	1	0	0	0	0	0	0	0	0	0	1	0	0	0	0	0	0	0	0.5229333	0.0694333	0.347367	0.166666666666667	0.4667	0	0	1	0	1	1	0	0	0	0	0
Chr2	12870000	12900000	1	0	0	0	0	1	0	0	0	0	0	0	0	1	0	0	0	0	0	0	0	0	0	0.4770333	0.0793333	0.3515	0.233333333333333	0.472	0	0	0	0	1	1	0	0	1	0	0
Chr2	12900000	12930000	1	0	0	0	0	0	0	0	0	0	0	0	0	0	0	0	0	0	0	0	0	0	0	0.6900333	0.0469667	0.364933	0.266666666666667	0.6897333	0	0	0	0	1	1	0	0	0	0	0
Chr2	12930000	12960000	1	0	0	0	0	0	0	0	0	0	0	0	0	0	0	0	0	0	0	0	0	0	0	0.5231	0.0313333	0.3414	0.366666666666667	0.496	0	0	1	0	0	1	0	0	0	0	0
Chr2	12960000	12990000	1	0	0	0	0	1	1	0	0	0	0	0	0	0	0	0	0	0	0	0	0	0	0	0.5932667	0.0972667	0.3393	0.133333333333333	0.4328333	0.061	0	1	0	1	1	0	0	0	0	0
Chr2	12990000	13020000	0	0	0	0	0	0	0	0	0	0	0	0	0	0	0	0	0	0	0	0	0	0	0	0.6628333	0	0.373	0.2	0.5491	0	0	0	0	0	1	0	0	0	0	0
Chr2	13020000	13050000	1	0	0	0	0	1	0	0	0	0	0	0	0	0	0	1	0	0	0	0	0	1	0	0.709	0.1284333	0.358767	0.1	0.6924	0	0	1	0	1	1	0	0	0	0	0
Chr2	13050000	13080000	1	0	0	0	0	1	0	0	0	0	0	0	0	0	0	0	0	0	0	0	0	1	1	0.4806667	0.2476667	0.333133	0	0.4213667	0	0	0	1	1	1	0	0	0	0	0
Chr2	13080000	13110000	1	0	0	0	0	1	0	0	0	0	0	0	0	0	0	0	0	0	0	0	0	0	0	0.6686667	0.1467333	0.345667	0.166666666666667	0.5811333	0	0	1	1	0	1	0	1	0	0	0
Chr2	13110000	13140000	1	0	0	0	0	1	1	0	0	0	0	0	0	0	0	0	1	0	0	0	0	0	0	0.6654667	0.1157	0.356733	0.0666666666666667	0.6243666	0.0384333	0	0	0	1	1	0	0	0	0	0
Chr2	13140000	13170000	0	0	0	0	0	0	0	0	0	0	0	0	0	0	0	0	0	0	0	0	0	0	0	0.7363333	0	0.352167	0.133333333333333	0.7317666	0.0042667	0	1	0	1	1	0	0	0	0	0
Chr2	13170000	13200000	0	0	0	1	1	1	0	0	0	0	0	0	0	0	0	0	0	0	0	0	0	0	0	0.7893333	0.0358	0.366333	0.0333333333333333	0.7280333	0	0	0	0	0	1	0	0	0	0	0
Chr2	13200000	13230000	1	0	0	0	0	1	1	1	0	0	0	0	0	0	0	1	0	0	0	0	0	1	0	0.6661	0.2314667	0.3613	0.1	0.5328667	0	0	1	0	0	1	0	0	0	0	0
Chr2	13230000	13260000	1	1	0	0	0	0	1	0	0	0	0	0	0	0	0	1	0	0	0	0	0	0	0	0.1858667	0.1198667	0.3167	0	0.1856333	0	0	0	0	0	1	0	0	0	0	0
Chr2	13260000	13290000	1	0	0	0	0	0	0	0	0	0	0	0	0	0	0	0	0	0	0	0	0	0	0	0.5145667	0.0988333	0.325467	0	0.5144	0	0	0	0	0	1	0	1	0	0	0
Chr2	13290000	13320000	0	0	0	0	0	0	0	0	0	0	0	0	0	1	0	0	0	0	0	0	0	0	0	0.4128	0.0095	0.333733	0.133333333333333	0.4081333	0	0	1	0	1	1	0	0	0	0	0
Chr2	13320000	13350000	1	0	0	0	0	0	0	0	0	0	0	0	0	1	0	1	0	0	0	0	0	0	0	0.6864	0.1780333	0.353567	0.0333333333333333	0.6806333	0	0	1	0	1	1	0	1	0	0	0
Chr2	13350000	13380000	1	0	0	0	0	1	0	0	0	0	0	0	0	0	0	0	0	0	0	0	0	0	0	0.6009333	0.0486333	0.3491	0.1	0.6006333	0	0	0	0	0	1	0	1	0	0	0
Chr2	13380000	13410000	0	0	0	0	0	1	0	0	0	0	0	0	0	0	0	0	0	0	0	0	0	0	0	0.7415333	0.0246333	0.374533	0.0666666666666667	0.6997667	0.0414	0	0	0	1	1	0	0	0	0	0
Chr2	13410000	13440000	1	0	0	0	0	1	0	0	0	0	0	0	0	1	0	0	0	0	0	0	0	0	0	0.8081	0.2046667	0.3665	0.0333333333333333	0.5921333	0.0467	0	1	0	1	1	0	0	1	1	0
Chr2	13440000	13470000	0	0	0	0	0	0	0	0	0	0	0	0	0	0	0	0	0	0	0	0	0	0	0	0.8646666	0	0.370233	0.0666666666666667	0.7766666	0	0	1	0	1	1	0	0	0	0	0
Chr2	13470000	13500000	0	1	0	0	0	0	0	0	0	0	0	0	0	0	0	1	0	0	0	0	0	0	0	0.6416	0.0309333	0.362467	0.1	0.6412666	0	0	1	0	0	1	0	0	0	0	0
Chr2	13500000	13530000	1	0	0	0	0	1	0	1	0	0	0	0	0	0	0	0	1	0	0	0	0	0	0	0.6011333	0.0559	0.3613	0.0666666666666667	0.3942333	0.1370333	0	1	1	1	1	0	0	0	1	0
Chr2	13530000	13560000	0	0	0	1	0	0	0	0	0	0	0	0	0	0	0	1	1	0	0	0	0	0	0	0.8321	0.0293	0.391033	0.0333333333333333	0.7390333	0	0	1	0	0	1	0	0	0	0	0
Chr2	13560000	13590000	1	0	0	0	0	0	0	0	0	0	0	0	0	0	0	0	0	0	0	0	0	0	0	0.6913334	0.0372667	0.364467	0.1	0.691	0	0	0	0	1	1	0	0	0	0	0
Chr2	13590000	13620000	1	0	0	0	0	0	0	0	0	0	0	0	0	0	0	0	0	0	0	0	0	0	0	0.9273667	0.0210333	0.378233	0.0666666666666667	0.9271666	0	0	1	0	0	1	0	0	0	0	0
Chr2	13620000	13650000	1	0	0	0	0	1	0	0	0	0	0	0	0	0	0	1	0	0	0	0	0	0	0	0.6002333	0.0915667	0.3562	0.1	0.5999	0	0	0	0	0	1	0	1	0	0	0
Chr2	13650000	13680000	1	0	0	1	0	0	1	0	0	0	0	0	0	0	0	0	0	0	0	0	0	0	0	0.6927333	0.0421333	0.3544	0.0666666666666667	0.6722	0	0.0516	1	0	1	1	0	1	1	0	0
Chr2	13680000	13710000	1	0	0	0	0	1	0	0	0	0	0	0	0	1	0	0	0	0	0	0	0	0	0	0.7055	0.0785333	0.357567	0.0666666666666667	0.7014334	0	0	0	0	1	1	0	0	0	0	0
Chr2	13710000	13740000	1	0	0	1	0	0	0	0	0	0	0	0	0	1	0	1	0	0	0	0	0	0	0	0.6448	0.0920667	0.347067	0.0666666666666667	0.6180667	0	0	1	0	1	1	0	0	0	0	0
Chr2	13740000	13770000	1	0	0	0	0	0	0	0	0	0	0	0	0	0	0	0	0	0	0	0	0	0	0	0.7386	0.0459333	0.3685	0.0666666666666667	0.7384	0	0	0	0	0	1	0	0	0	0	0
Chr2	13770000	13800000	1	1	0	0	0	0	0	0	0	0	0	0	0	0	0	0	0	0	0	0	0	0	0	0.6611333	0.0573667	0.3589	0.0666666666666667	0.6608667	0	0	0	0	0	1	0	0	0	0	0
Chr2	13800000	13830000	0	0	0	0	0	1	0	0	0	0	0	0	0	0	0	0	0	0	0	0	0	0	0	0.6031333	0.0088333	0.344333	0.133333333333333	0.6029	0	0	1	0	0	1	0	0	0	0	0
Chr2	13830000	13860000	0	0	0	0	0	0	0	0	0	0	0	0	0	0	0	0	0	0	0	0	0	0	0	0.8272	0	0.371567	0.133333333333333	0.7848333	0.0558667	0	0	0	1	1	0	1	0	0	0
Chr2	13860000	13890000	1	0	0	0	0	1	0	0	0	0	0	0	0	0	0	0	1	0	0	0	0	0	0	0.6918333	0.0566	0.3655	0.166666666666667	0.6828333	0	0	0	0	1	1	0	0	0	0	0
Chr2	13890000	13920000	1	0	0	0	0	1	0	0	0	0	0	0	0	0	0	0	0	0	0	0	0	0	0	0.5668333	0.1208333	0.3485	0.133333333333333	0.5169666	0	0	1	0	0	1	0	0	1	0	0
Chr2	13920000	13950000	0	0	0	0	0	0	0	0	0	0	0	0	0	0	0	0	0	0	0	0	0	0	0	0.7190667	0	0.361633	0.2	0.7188	0	0	1	1	0	1	0	0	0	0	0
Chr2	13950000	13980000	1	0	0	0	0	0	0	0	0	0	0	0	0	0	0	0	0	0	0	0	0	0	0	0.8064	0.0592333	0.3678	0.133333333333333	0.8062	0	0	1	0	0	1	0	0	0	0	0
Chr2	13980000	14010000	1	0	0	1	1	0	0	0	0	0	0	0	0	0	0	0	0	0	0	0	0	0	0	0.6221	0.0691333	0.35	0.0333333333333333	0.6219333	0	0	0	0	1	1	0	0	0	0	0
Chr2	14010000	14040000	0	0	0	0	0	0	0	0	0	0	0	0	0	0	0	0	0	0	0	0	0	0	0	0.7952333	0	0.3997	0.0666666666666667	0.6916333	0.0740667	0	0	0	1	1	0	0	0	0	0
Chr2	14040000	14070000	1	0	0	0	0	1	0	0	0	0	0	0	0	0	0	0	0	0	0	0	0	0	0	0.6275333	0.0445667	0.360867	0.0333333333333333	0.6259333	0	0	0	0	0	1	0	0	0	0	0
Chr2	14070000	14100000	0	0	0	0	0	1	0	0	0	0	0	0	0	0	0	0	0	0	0	0	0	0	0	0.7566667	0.0034333	0.370733	0.0333333333333333	0.7564	0	0	0	0	1	1	0	0	0	0	0
Chr2	14100000	14130000	1	0	0	0	0	0	0	0	0	0	0	0	0	0	0	0	0	0	0	0	0	0	0	0.6355667	0.0659667	0.365633	0.133333333333333	0.6353	0	0	0	0	1	1	0	0	0	0	0
Chr2	14130000	14160000	1	0	0	0	0	0	0	0	0	0	0	0	0	0	0	0	0	0	0	0	0	0	0	0.6463333	0.0167667	0.353067	0	0.6460667	0	0	1	0	0	1	0	0	0	0	0
Chr2	14160000	14190000	1	0	0	0	0	0	0	0	0	0	0	0	0	0	0	0	0	0	0	0	0	0	0	0.8158666	0.0325667	0.376067	0.1	0.6267	0	0	1	0	0	1	0	0	0	1	0
Chr2	14190000	14220000	0	0	0	0	0	0	0	0	0	0	0	0	0	0	0	1	0	0	0	0	0	0	0	0.5814334	0.0156667	0.3622	0.0666666666666667	0.5737	0	0	0	0	0	1	0	0	0	0	0
Chr2	14220000	14250000	1	0	0	0	0	0	0	0	0	0	0	0	0	0	0	0	0	0	0	0	0	0	0	0.7463667	0.0711667	0.379867	0.1	0.7436666	0	0	0	0	0	1	0	0	0	0	0
Chr2	14250000	14280000	1	0	0	0	0	1	0	0	0	0	0	0	0	0	0	0	0	0	0	0	0	0	0	0.6866333	0.0962	0.372433	0.133333333333333	0.6293	0.049	0	0	0	0	1	0	0	0	1	0
Chr2	14280000	14310000	1	0	0	0	0	0	0	0	0	0	0	0	0	0	0	1	0	0	1	0	0	0	0	0.5032333	0.0368667	0.354033	0.133333333333333	0.5029666	0	0	0	0	1	1	0	0	0	0	0
Chr2	14310000	14340000	1	0	0	0	0	0	1	0	0	0	0	0	0	0	0	0	0	0	0	0	0	0	0	0.5068333	0.1447333	0.3463	0.1	0.5066	0	0	0	0	0	1	0	1	0	0	0
Chr2	14340000	14370000	1	0	0	0	0	0	0	0	0	0	0	0	0	0	0	0	0	0	0	0	0	0	0	0.5331	0.0144333	0.339033	0.1	0.5329334	0	0	1	0	0	1	0	0	0	0	0
Chr2	14370000	14400000	1	0	0	0	0	0	0	0	0	0	0	0	0	0	0	0	0	0	0	0	0	0	0	0.7926667	0.0176333	0.362033	0	0.7249333	0.2483	0	1	0	0	1	0	0	0	0	0
Chr2	14400000	14430000	1	0	0	1	0	1	0	0	0	0	0	0	0	0	0	0	0	0	0	0	0	0	0	0.7216	0.2402	0.343567	0.0333333333333333	0.7214667	0.1176333	0	1	0	0	1	0	1	0	0	0
Chr2	14430000	14460000	1	0	0	0	0	1	0	0	0	0	0	0	0	0	0	0	0	0	0	0	0	0	0	0.6717666	0.0632667	0.3658	0.0666666666666667	0.6324667	0.0281	0	1	1	0	1	0	0	0	0	0
Chr2	14460000	14490000	1	0	0	0	0	1	0	0	0	0	0	0	0	0	0	1	0	0	0	0	0	0	0	0.7430667	0.0549667	0.3734	0.0666666666666667	0.6826333	0.0600667	0	1	1	0	1	0	1	0	0	0
Chr2	14490000	14520000	1	0	0	0	0	0	0	0	0	0	0	0	0	0	0	0	0	0	0	0	0	0	0	0.751	0.0336333	0.3799	0.1	0.5841333	0.1666	0	0	0	0	1	0	0	0	0	0
Chr2	14520000	14550000	0	0	0	0	0	0	0	0	0	0	0	0	0	1	0	1	0	0	0	0	0	0	0	0.6705334	0.0097	0.385667	0.133333333333333	0.6702	0	0	1	0	0	1	0	0	0	0	0
Chr2	14550000	14580000	1	0	0	0	0	1	0	0	0	0	0	0	0	0	0	0	0	0	0	0	0	0	0	0.5797333	0.1695667	0.3438	0.166666666666667	0.5794	0	0	1	1	1	1	0	1	0	0	0
Chr2	14580000	14610000	0	0	0	0	0	0	0	0	0	0	0	0	0	0	0	1	0	0	0	0	0	0	0	0.5003667	0.0143333	0.352133	0.1	0.5002334	0	0	0	0	0	1	0	0	0	0	0
Chr2	14610000	14640000	1	0	0	0	0	0	0	0	0	0	0	0	0	0	0	0	0	0	0	0	0	0	0	0.7405	0.0675667	0.358467	0.0333333333333333	0.7403333	0	0	0	1	1	1	0	0	0	0	0
Chr2	14640000	14670000	1	0	0	0	0	0	0	0	0	0	0	0	0	0	0	0	1	0	0	0	0	0	0	0.6800333	0.0317	0.364167	0	0.6466666	0	0	0	0	0	1	0	0	0	0	0
Chr2	14670000	14700000	1	0	0	0	0	1	0	0	0	0	0	0	0	0	0	0	0	0	0	0	0	0	0	0.4442667	0.0619333	0.336067	0.1	0.4390333	0	0	0	0	1	1	0	0	1	0	0
Chr2	14700000	14730000	0	0	0	0	0	1	0	0	0	0	0	0	0	0	0	1	0	0	0	0	0	0	1	0.6665667	0.0647333	0.364467	0.1	0.6534666	0	0	1	0	0	1	0	0	0	0	0
Chr2	14730000	14760000	0	0	0	0	0	0	0	0	0	0	0	0	0	0	0	0	0	0	0	0	0	0	0	0.6889	0	0.3855	0.0666666666666667	0.6837333	0	0	0	0	1	1	0	0	0	0	0
Chr2	14760000	14790000	1	0	0	0	0	0	0	0	0	0	0	0	0	0	0	0	0	0	0	0	0	0	0	0.7541667	0.0154333	0.3816	0.0666666666666667	0.7287334	0.0251667	0	0	0	0	1	0	0	0	0	0
Chr2	14790000	14820000	0	0	0	0	0	1	0	0	0	0	0	0	0	0	0	0	0	0	0	0	0	0	0	0.7528	0.0626667	0.375567	0.1	0.7042667	0.0482667	0	0	1	1	1	0	0	0	0	0
Chr2	14820000	14850000	1	0	0	0	0	1	0	0	0	0	0	0	0	0	0	0	0	0	0	0	0	0	0	0.6784667	0.09	0.365067	0.0333333333333333	0.6625	0	0	1	0	0	1	0	0	0	1	0
Chr2	14850000	14880000	0	0	0	0	0	0	0	0	0	0	0	0	0	0	0	0	0	0	0	0	0	0	0	0.63	0	0.363767	0.1	0.6297333	0	0	1	0	0	1	0	1	1	0	0
Chr2	14880000	14910000	0	0	0	0	0	0	0	0	0	0	0	0	0	0	0	0	0	0	0	0	0	0	0	0.6159	0	0.371067	0.266666666666667	0.6077333	0	0	0	0	0	1	0	0	0	0	0
Chr2	14910000	14940000	0	0	0	0	0	1	0	0	0	0	0	0	0	0	0	1	0	0	0	0	0	0	0	0.7969	0.0160333	0.3898	0.0666666666666667	0.6824667	0	0	1	0	0	1	0	0	0	0	0
Chr2	14940000	14970000	0	0	0	0	0	1	0	0	0	0	0	0	0	0	0	0	0	0	0	0	0	0	0	0.6560667	0.0721	0.361333	0.0666666666666667	0.6363	0	0	1	0	0	1	0	1	0	0	0
Chr2	14970000	15000000	0	1	0	0	0	0	0	0	0	0	0	0	0	0	0	0	0	0	0	0	0	0	0	0.8485	0.0044667	0.377433	0.0333333333333333	0.8407333	0	0	1	0	1	1	0	0	0	1	0
Chr2	15000000	15030000	1	0	0	0	0	1	0	0	0	0	0	0	0	0	0	0	0	0	0	0	0	0	0	0.5232334	0.0552	0.3589	0.233333333333333	0.4807	0	0	0	0	1	1	0	0	0	0	0
Chr2	15030000	15060000	0	0	0	0	0	0	0	0	0	0	0	0	0	0	0	0	0	0	0	0	0	0	0	0.7492	0.0054	0.376933	0.2	0.7346666	0	0	0	0	0	1	0	0	0	0	0
Chr2	15060000	15090000	0	0	0	0	0	0	0	0	0	0	0	0	0	0	0	1	0	0	0	0	0	0	0	0.5926	0.0047333	0.3677	0.166666666666667	0.5923667	0	0	1	0	0	1	0	0	0	0	0
Chr2	15090000	15120000	1	0	0	0	0	1	0	0	0	0	0	0	0	0	0	1	0	0	0	0	0	0	0	0.4407667	0.0935333	0.338067	0.2	0.4405333	0	0	1	0	0	1	0	0	0	0	1
Chr2	15120000	15150000	1	0	0	0	0	1	0	0	0	0	0	0	0	0	0	1	0	0	0	0	0	0	0	0.4742667	0.0726333	0.339767	0.266666666666667	0.4619	0	0	1	1	0	1	0	0	1	0	0
Chr2	15150000	15180000	1	0	0	0	0	0	0	0	0	0	0	0	0	0	0	0	0	0	0	0	0	0	0	0.4993	0.0551333	0.350567	0.1	0.4963	0	0	0	0	1	1	0	0	0	0	0
Chr2	15180000	15210000	0	0	0	0	0	0	0	0	0	0	0	0	0	0	0	0	0	0	0	0	0	0	0	0.6596333	0	0.371567	0.2	0.6500334	0	0	0	0	0	1	0	0	0	0	0
Chr2	15210000	15240000	0	0	0	0	0	1	0	0	0	0	0	0	0	0	0	0	0	0	0	0	0	0	0	0.5979334	0.0066	0.3544	0.133333333333333	0.5517667	0	0	0	0	0	1	0	0	0	0	0
Chr2	15240000	15270000	1	0	0	0	0	1	0	0	0	0	0	0	0	0	0	0	0	0	0	0	0	0	0	0.8099333	0.0277333	0.373567	0.1	0.8098	0	0	1	0	0	1	0	0	0	0	0
Chr2	15270000	15300000	1	0	0	1	0	1	0	0	0	0	0	0	0	1	0	0	0	0	0	0	0	0	0	0.4339	0.0602667	0.349933	0.166666666666667	0.4007333	0	0	0	0	1	1	0	0	0	0	0
Chr2	15300000	15330000	1	0	0	0	0	0	0	0	0	0	0	0	0	0	0	0	0	0	0	0	0	0	0	0.7042	0.0191333	0.375633	0.1	0.6704	0	0	1	0	1	1	0	0	0	1	0
Chr2	15330000	15360000	0	0	0	0	0	1	0	0	0	0	0	0	0	0	0	0	0	0	0	0	0	0	0	0.6098	0.0317667	0.366067	0.1	0.5985333	0	0	1	0	1	1	0	0	0	0	0
Chr2	15360000	15390000	1	0	0	0	0	0	0	0	0	0	0	0	0	0	0	0	0	0	0	0	0	0	0	0.5047666	0.1091333	0.340767	0.233333333333333	0.4474	0.0571667	0	0	0	1	1	0	1	0	0	1
Chr2	15390000	15420000	1	0	0	0	0	0	0	0	0	0	0	0	0	0	0	1	0	0	0	0	0	0	0	0.6362666	0.0254	0.357533	0.0666666666666667	0.5842667	0.0517333	0	0	0	1	1	0	0	0	0	0
Chr2	15420000	15450000	0	0	0	0	0	0	0	0	0	0	0	0	0	0	0	0	0	0	0	0	0	0	0	0.6484	0.0135333	0.359767	0.0333333333333333	0.6449333	0	0	0	1	0	1	0	0	0	0	0
Chr2	15450000	15480000	1	0	0	0	0	1	0	0	0	0	0	0	0	0	0	0	0	0	0	0	0	0	0	0.7161667	0.0411	0.3544	0.0333333333333333	0.7148	0	0	0	0	0	1	0	0	0	0	0
Chr2	15480000	15510000	0	0	0	0	0	0	0	0	0	0	0	0	0	0	0	0	0	0	0	0	0	0	0	0.4815667	0	0.357167	0.3	0.4726333	0	0	0	0	0	1	0	0	0	0	0
Chr2	15510000	15540000	0	0	0	0	0	1	0	0	0	0	0	0	0	0	0	0	0	0	1	0	0	0	0	0.512	0.0091667	0.352667	0.1	0.5050667	0	0	0	0	0	1	0	0	0	0	0
Chr2	15540000	15570000	1	0	0	0	0	0	0	0	0	0	0	0	0	0	0	1	0	0	0	0	0	0	0	0.583	0.0599333	0.3549	0.133333333333333	0.5827333	0	0	0	0	0	1	0	0	1	0	0
Chr2	15570000	15600000	1	0	0	0	0	1	0	0	0	0	0	0	0	0	0	1	0	0	0	0	0	0	0	0.6539333	0.1027	0.367367	0.1	0.6536667	0	0	1	0	0	1	0	0	0	0	0
Chr2	15600000	15630000	1	0	0	0	0	0	0	0	0	0	0	0	0	0	0	0	0	0	0	0	0	0	0	0.6173667	0.0179667	0.354633	0.133333333333333	0.6015334	0.0155333	0	1	0	0	1	0	0	0	0	0
Chr2	15630000	15660000	0	0	0	0	0	0	0	0	0	0	0	0	0	0	0	0	0	0	0	0	0	0	0	0.7143667	0	0.3723	0.0333333333333333	0.7141	0	0	0	0	0	1	0	0	0	0	0
Chr2	15660000	15690000	1	0	0	0	0	0	0	0	0	0	0	0	0	0	0	0	0	0	0	0	0	0	0	0.6363667	0.0184667	0.3656	0.133333333333333	0.6342	0	0	1	0	0	1	0	0	0	0	0
Chr2	15690000	15720000	0	0	0	0	0	1	0	0	0	0	0	0	0	0	0	0	0	0	0	0	0	0	0	0.4417667	0.0124667	0.342067	0.166666666666667	0.4415333	0	0	0	0	0	1	0	0	0	0	0
Chr2	15720000	15750000	1	0	0	0	0	0	0	1	0	0	0	0	0	0	0	0	0	0	0	0	0	0	0	0.6546	0.0586	0.3531	0.133333333333333	0.6544	0	0	1	0	1	1	0	0	1	1	0
Chr2	15750000	15780000	0	0	0	0	0	0	0	0	0	0	0	0	0	0	0	0	0	0	0	0	0	0	0	0.6057333	0	0.361533	0.1	0.5828	0	0	0	0	0	1	0	0	0	0	0
Chr2	15780000	15810000	0	0	0	0	0	0	0	0	0	0	0	0	0	0	0	0	0	0	0	0	0	0	0	0.7021667	0	0.3739	0.2	0.7019333	0	0	0	1	0	1	0	0	0	0	0
Chr2	15810000	15840000	1	0	0	0	0	1	0	0	0	0	0	0	0	1	0	0	0	0	0	0	0	0	0	0.6606333	0.0288333	0.357867	0.0333333333333333	0.6603	0	0	0	0	0	1	0	0	0	0	0
Chr2	15840000	15870000	1	0	0	0	0	0	0	0	0	0	0	0	0	0	0	0	0	0	1	0	0	0	0	0.6636	0.0179	0.382833	0.1	0.6525667	0	0	1	0	1	1	0	0	0	0	0
Chr2	15870000	15900000	1	1	0	0	0	1	0	0	0	0	0	0	0	0	0	0	0	0	0	0	0	0	0	0.5232667	0.0637667	0.3556	0.133333333333333	0.5230333	0	0	0	0	0	1	0	0	0	0	0
Chr2	15900000	15930000	1	0	0	0	0	0	0	0	0	0	0	0	0	0	0	0	0	0	0	0	0	0	0	0.8051	0.0119667	0.3911	0.2	0.8024667	0	0	0	0	0	1	0	0	0	0	0
Chr2	15930000	15960000	1	0	0	0	0	1	0	1	0	0	0	0	0	0	0	0	0	0	0	0	0	0	0	0.3653	0.0582	0.3421	0.2	0.3651667	0	0	0	0	0	1	0	0	0	0	0
Chr2	15960000	15990000	0	0	0	0	1	0	0	0	0	0	0	0	0	0	0	1	0	0	0	0	0	0	0	0.4247	0.0165667	0.340967	0.266666666666667	0.4244667	0	0	1	0	1	1	0	0	0	0	0
Chr2	15990000	16020000	1	0	0	0	1	0	0	0	0	0	0	0	0	0	0	0	0	0	0	0	0	0	0	0.6645667	0.0263	0.3479	0.233333333333333	0.6643333	0	0	1	0	0	1	0	0	0	1	0
Chr2	16020000	16050000	1	0	0	0	0	1	0	0	0	0	0	0	0	0	0	0	1	0	0	0	0	0	0	0.6216334	0.1275	0.3397	0.133333333333333	0.5095333	0	0	0	0	0	1	0	0	0	0	0
Chr2	16050000	16080000	0	0	0	0	0	1	0	0	0	0	0	0	0	0	0	1	0	0	0	0	0	0	0	0.5157667	0.0165667	0.352567	0.133333333333333	0.4796667	0.0322333	0	1	0	0	1	0	0	0	0	0
Chr2	16080000	16110000	0	0	0	0	1	1	0	0	0	0	0	0	0	0	0	0	0	0	0	0	0	0	0	0.7764	0.0091333	0.3798	0.2	0.7761	0	0	0	0	0	1	0	0	0	0	0
Chr2	16110000	16140000	1	0	0	0	0	0	0	0	0	0	0	0	0	0	0	1	0	0	0	0	0	0	0	0.5649	0.0421	0.3634	0.133333333333333	0.5379667	0	0	0	0	1	1	0	0	0	0	0
Chr2	16140000	16170000	1	0	0	0	0	1	0	0	0	0	0	0	0	0	0	0	0	0	0	0	0	0	0	0.6921	0.0443667	0.360833	0.3	0.6918	0	0	1	0	0	1	0	1	0	0	0
Chr2	16170000	16200000	1	0	0	0	0	0	0	0	0	0	0	0	0	0	0	0	0	0	0	0	0	0	0	0.7871	0.0294667	0.358067	0.133333333333333	0.7868	0	0	0	1	0	1	0	1	0	1	0
Chr2	16200000	16230000	0	0	0	0	0	0	0	0	0	0	0	0	0	0	0	0	0	0	0	0	0	0	0	0.8126333	0	0.374867	0.1	0.8123333	0	0	0	0	0	1	0	1	0	0	0
Chr2	16230000	16260000	0	0	0	0	0	0	0	0	0	0	0	0	0	0	0	0	0	0	0	0	0	0	0	0.6174333	0	0.354333	0.333333333333333	0.5385333	0	0	1	0	0	1	0	1	0	0	0
Chr2	16260000	16290000	1	0	0	0	0	1	0	0	0	0	0	0	0	0	0	0	0	0	0	0	0	0	0	0.5846	0.0704667	0.352167	0.166666666666667	0.4959667	0	0	0	1	1	1	0	0	0	0	1
Chr2	16290000	16320000	1	0	0	0	1	0	1	0	0	0	0	0	0	0	0	0	0	0	0	0	0	0	0	0.6622334	0.0448333	0.355767	0.166666666666667	0.6619	0	0	1	0	0	1	0	0	0	1	0
Chr2	16320000	16350000	0	0	0	0	0	1	0	0	0	0	0	0	0	0	0	0	0	0	0	0	0	0	1	0.5076	0.2735667	0.346333	0.266666666666667	0.5047666	0	0	0	0	0	1	0	0	0	0	0
Chr2	16350000	16380000	1	0	0	0	0	0	0	0	0	0	0	0	0	0	0	0	0	0	0	0	0	0	0	0.4624333	0.0922333	0.3338	0.2	0.4623333	0	0	0	0	0	1	0	0	1	0	0
Chr2	16380000	16410000	1	0	0	0	0	0	0	0	0	0	0	0	0	0	0	0	0	0	0	0	0	0	0	0.8078667	0.0345667	0.3769	0.0666666666666667	0.8076667	0	0	0	0	0	1	0	0	0	0	0
Chr2	16410000	16440000	0	0	0	1	0	0	0	0	0	0	0	0	0	0	0	0	0	0	0	0	0	0	0	0.6955	0.0082	0.3704	0.0333333333333333	0.6953	0	0	0	0	1	1	0	0	0	0	0
Chr2	16440000	16470000	1	0	0	0	0	0	0	0	0	0	0	0	0	0	0	0	0	0	0	0	0	0	0	0.5951333	0.0201	0.343167	0.2	0.5948333	0	0	1	0	1	1	0	0	0	0	0
Chr2	16470000	16500000	0	0	0	0	0	0	0	0	0	0	0	0	0	0	0	0	0	0	0	0	0	0	0	0.7065	0	0.361333	0.233333333333333	0.7062	0	0	0	0	0	1	0	0	0	0	0
Chr2	16500000	16530000	0	0	0	0	0	1	0	0	0	0	0	0	0	0	0	0	0	0	0	0	0	0	0	0.7664334	0.0120667	0.3746	0.133333333333333	0.7613	0	0	0	0	0	1	0	0	0	0	0
Chr2	16530000	16560000	1	0	0	0	0	0	0	0	0	0	0	0	0	0	0	0	0	0	0	0	0	0	0	0.4051333	0.0332	0.340267	0.266666666666667	0.3385333	0	0	1	0	0	1	0	0	0	0	0
Chr2	16560000	16590000	1	0	0	0	0	0	1	1	0	0	0	0	0	0	0	0	0	0	0	0	0	0	0	0.6089333	0.0494	0.364967	0.0666666666666667	0.6087	0	0	0	0	1	1	0	1	0	0	0
Chr2	16590000	16620000	0	0	0	0	0	0	0	0	0	0	0	0	0	0	0	0	0	0	0	0	0	0	0	0.6972333	0	0.359133	0.0333333333333333	0.6969666	0	0	1	0	0	1	0	0	0	0	1
Chr2	16620000	16650000	0	1	0	0	0	1	0	0	0	0	0	0	0	0	0	0	0	0	0	0	0	0	0	0.5345666	0.0414667	0.348067	0.4	0.5319333	0	0	1	0	0	1	0	0	0	0	0
Chr2	16650000	16680000	0	0	0	0	0	0	1	0	0	0	0	0	0	0	0	0	0	0	0	0	0	0	0	0.7249333	0.0035333	0.360933	0.1	0.7203333	0	0	1	0	0	1	0	0	0	0	0
Chr2	16680000	16710000	0	0	0	0	0	0	0	0	0	0	0	0	0	0	0	0	0	0	0	0	0	0	0	0.4698333	0	0.3467	0.233333333333333	0.4291333	0.0297	0	1	0	1	1	0	0	0	0	0
Chr2	16710000	16740000	0	0	0	0	0	0	0	0	0	0	0	0	0	0	0	0	0	0	0	0	0	0	0	0.7568667	0	0.379467	0.233333333333333	0.7528	0	0	0	0	1	1	0	0	0	1	0
Chr2	16740000	16770000	1	0	0	0	0	1	0	0	0	0	0	0	0	0	0	1	0	0	0	0	0	0	0	0.5240333	0.0291333	0.3475	0.333333333333333	0.5238	0	0	1	0	1	1	0	0	0	0	0
Chr2	16770000	16800000	1	0	0	0	0	1	0	0	0	0	0	0	0	0	0	0	0	0	0	0	0	0	0	0.4795667	0.0399	0.3544	0.2	0.4792333	0	0	0	0	0	1	0	0	0	0	0
Chr2	16800000	16830000	0	0	0	0	0	0	0	0	0	0	0	0	0	0	0	1	0	0	0	0	0	0	0	0.4433333	0.0117333	0.349033	0.266666666666667	0.4377	0	0	0	0	0	1	0	1	0	0	0
Chr2	16830000	16860000	1	0	0	0	0	0	0	0	0	0	0	0	0	0	0	0	0	0	0	0	0	0	0	0.6348667	0.0112	0.3608	0.166666666666667	0.6345667	0	0	0	0	1	1	0	0	0	0	0
Chr2	16860000	16890000	1	0	0	0	0	0	0	0	0	0	0	0	0	0	0	0	0	0	0	0	0	0	0	0.57	0.0755333	0.350467	0.2	0.5697333	0	0	1	1	1	1	0	0	1	0	1
Chr2	16890000	16920000	0	0	0	0	0	0	0	0	0	0	0	0	0	0	0	1	0	0	0	0	0	0	0	0.5302	0.0053	0.3575	0.166666666666667	0.5299333	0	0	0	0	0	1	0	0	0	0	0
Chr2	16920000	16950000	1	0	0	0	0	1	0	0	0	0	0	0	0	0	0	0	0	0	0	0	0	0	0	0.6681	0.0818667	0.358533	0.0333333333333333	0.6677667	0	0	0	0	0	1	0	0	0	0	0
Chr2	16950000	16980000	1	0	0	0	0	0	0	0	0	0	0	0	0	1	0	0	0	0	0	0	0	0	0	0.6910333	0.0866	0.3748	0	0.6611	0	0	1	0	0	1	0	1	1	0	0
Chr2	16980000	17010000	1	0	0	0	0	1	0	0	0	0	0	0	0	0	0	0	0	0	0	0	0	0	0	0.4961	0.0958333	0.347733	0.2	0.4711333	0.0247667	0	1	0	0	1	0	0	0	0	0
Chr2	17010000	17040000	0	0	0	0	0	0	0	0	0	0	0	0	0	0	0	0	0	0	0	0	0	0	0	0.8008333	0	0.376867	0.1	0.7905667	0	0	1	0	0	1	0	0	0	0	0
Chr2	17040000	17070000	1	0	0	0	0	0	0	0	0	0	0	0	0	0	0	0	0	0	0	0	0	0	0	0.6662667	0.0119333	0.3675	0.166666666666667	0.6660333	0	0	1	0	0	1	0	0	0	0	0
Chr2	17070000	17100000	1	0	0	0	0	0	0	0	0	0	0	0	0	0	0	0	1	0	0	0	0	0	0	0.7727	0.0343333	0.3871	0.133333333333333	0.7724	0	0	0	0	0	1	0	0	0	0	0
Chr2	17100000	17130000	1	0	0	0	0	0	0	0	0	0	0	0	0	0	0	0	0	0	0	0	0	0	0	0.6542	0.0321333	0.3676	0.166666666666667	0.6539	0	0	1	0	1	1	0	0	0	1	0
Chr2	17130000	17160000	0	0	0	0	0	0	0	0	0	0	0	0	0	0	0	0	0	0	0	0	0	0	1	0.6484333	0.0300667	0.3691	0.0666666666666667	0.6480666	0	0	0	0	0	1	0	0	0	0	0
Chr2	17160000	17190000	0	0	0	0	0	0	0	0	0	0	0	0	0	0	0	0	0	0	0	0	0	0	0	0.7162	0	0.367433	0.133333333333333	0.7028334	0	0	0	0	0	1	0	0	0	0	0
Chr2	17190000	17220000	1	0	0	0	0	1	0	0	0	0	0	0	0	1	0	1	0	0	0	0	0	0	0	0.3972667	0.1244	0.3338	0.0666666666666667	0.3648	0	0	0	0	0	1	0	0	0	1	0
Chr2	17220000	17250000	1	0	0	0	0	0	0	0	0	0	0	0	0	0	0	0	0	0	0	0	0	0	0	0.4632	0.0313667	0.345367	0.1	0.4239333	0	0	0	0	1	1	0	0	0	0	0
Chr2	17250000	17280000	1	1	0	0	1	0	0	0	0	0	0	0	0	0	0	0	0	0	0	0	0	0	0	0.4779333	0.1566667	0.349133	0	0.2323667	0.2365333	0	1	0	1	1	0	0	1	0	1
Chr2	17280000	17310000	1	0	0	0	0	0	0	0	0	0	0	0	0	0	0	0	0	0	0	0	0	0	0	0.6857333	0.0914333	0.3648	0	0.6855	0	0	1	1	1	1	0	0	0	0	0
Chr2	17310000	17340000	0	0	0	0	0	0	0	0	0	0	0	0	0	0	0	0	0	0	0	0	0	0	1	0.7262333	0.0754667	0.378033	0	0.6775666	0	0	1	0	1	0	0	0	0	0	0
Chr2	17340000	17370000	0	0	0	0	0	0	0	0	0	0	0	0	0	1	0	0	0	0	1	0	0	0	1	0.7287	0.1085	0.3697	0.1	0.6255667	0	0	1	0	1	1	1	0	0	1	0
Chr2	17370000	17400000	0	0	0	1	0	0	0	0	0	0	0	0	0	0	0	0	0	0	0	0	0	0	0	0.7258667	0.0045667	0.3687	0.1	0.7257333	0	0	0	0	0	1	0	0	0	0	0
Chr2	17400000	17430000	0	0	0	0	0	0	0	0	0	0	0	0	0	1	0	0	0	0	0	0	0	0	0	0.7456	0.0537	0.378267	0.0666666666666667	0.6963667	0	0	0	0	1	1	0	0	0	0	0
Chr2	17430000	17460000	0	0	0	0	0	0	0	0	0	0	0	0	0	0	0	0	0	0	0	0	0	0	0	0.7322	0	0.368533	0.166666666666667	0.732	0	0	1	0	1	1	0	0	0	0	0
Chr2	17460000	17490000	1	0	0	0	0	1	0	0	0	0	0	0	0	0	0	1	0	0	0	0	0	0	0	0.4486667	0.1558333	0.3443	0.133333333333333	0.4485	0	0	1	0	0	1	0	0	0	0	0
Chr2	17490000	17520000	0	0	0	0	0	1	0	0	0	0	0	0	0	0	0	0	0	0	0	0	0	0	0	0.6139	0.0034333	0.3688	0.2	0.6136333	0	0	0	0	0	1	0	0	0	0	0
Chr2	17520000	17550000	1	0	0	0	1	0	0	0	0	0	0	0	0	0	0	0	0	0	0	0	0	0	0	0.7101667	0.0594667	0.380333	0.1	0.6931	0	0	1	0	0	1	0	0	0	0	0
Chr2	17550000	17580000	1	0	0	0	0	0	0	0	0	0	0	0	0	0	0	0	0	0	0	0	0	0	0	0.6817333	0.0481	0.3694	0.1	0.6814333	0	0	0	0	0	1	0	0	0	0	0
Chr2	17580000	17610000	0	0	0	1	0	0	0	0	0	0	0	0	0	0	0	0	0	0	0	0	0	0	0	0.7873	0.0102333	0.389167	0.0666666666666667	0.7713333	0	0	1	0	1	1	0	0	0	0	0
Chr2	17610000	17640000	1	0	0	0	0	0	0	0	0	0	0	0	0	0	0	0	0	0	0	0	0	0	0	0.6615334	0.0301333	0.376933	0.0666666666666667	0.6613333	0	0	0	0	1	1	1	0	0	1	0
Chr2	17640000	17670000	0	0	0	0	0	0	0	0	0	0	0	0	0	0	0	0	0	0	0	0	0	0	0	0.5664667	0	0.355733	0.166666666666667	0.4561667	0	0	0	0	1	1	0	0	0	0	0
Chr2	17670000	17700000	0	0	0	0	0	0	0	0	0	0	0	0	0	0	0	0	0	0	0	0	0	0	0	0.7452	0.0109667	0.357333	0.2	0.7287334	0	0	1	0	1	1	0	0	0	0	0
Chr2	17700000	17730000	1	0	0	0	1	0	0	0	0	0	0	0	0	0	0	0	0	0	0	0	0	0	0	0.6003	0.0140667	0.367733	0.3	0.6000333	0	0	1	0	1	1	0	0	0	0	0
Chr2	17730000	17760000	0	0	0	0	0	0	0	0	0	0	0	0	0	0	0	0	0	0	0	0	0	0	0	0.4971667	0	0.354467	0.366666666666667	0.497	0	0	1	0	0	1	0	0	0	0	0
Chr2	17760000	17790000	1	0	0	0	0	1	0	0	0	0	0	0	0	0	0	0	0	0	0	0	0	0	0	0.7892666	0.0333	0.376	0.1	0.789	0	0	0	0	0	1	0	0	0	0	0
Chr2	17790000	17820000	0	0	0	0	1	0	0	0	0	0	0	0	0	0	0	1	0	0	0	0	0	0	0	0.7167	0.0067667	0.365733	0.1	0.7164333	0	0	0	0	0	1	0	0	0	0	0
Chr2	17820000	17850000	0	0	0	0	0	1	0	0	0	0	0	0	0	0	0	0	0	0	0	0	0	0	0	0.4927667	0.0134333	0.345367	0.166666666666667	0.4648667	0	0	1	0	1	1	0	0	0	0	0
Chr2	17850000	17880000	0	0	0	0	0	0	0	0	0	0	0	0	0	0	0	0	0	0	0	0	0	0	0	0.7261333	0	0.3777	0.0666666666666667	0.7234	0	0	0	0	1	1	0	0	0	0	0
Chr2	17880000	17910000	1	0	0	0	0	0	0	0	0	0	0	0	0	0	0	0	0	0	0	0	0	0	0	0.5213667	0.0858333	0.345233	0.1	0.5211333	0	0	0	1	1	1	0	0	0	0	0
Chr2	17910000	17940000	1	0	0	0	0	1	0	0	0	0	0	0	0	0	0	0	0	0	0	0	0	0	0	0.6418	0.0163667	0.345167	0.2	0.6415333	0	0	0	0	0	1	0	0	0	0	0
Chr2	17940000	17970000	0	0	0	0	0	1	0	0	0	0	0	0	0	0	0	0	0	0	0	0	0	0	0	0.7344667	0.0135333	0.372967	0.2	0.6966	0	0	1	0	1	1	0	0	0	0	0
Chr2	17970000	18000000	1	0	0	0	0	0	0	0	0	0	0	0	0	0	0	0	0	0	0	0	0	0	0	0.6826667	0.0337333	0.361367	0.166666666666667	0.6371667	0.0428	0	0	0	1	1	0	0	0	0	0
Chr2	18000000	18030000	1	0	0	0	0	0	0	0	0	0	0	0	0	0	0	0	0	0	0	0	0	0	0	0.7349333	0.0185667	0.367533	0.133333333333333	0.6736667	0	0	1	0	0	1	0	0	0	0	0
Chr2	18030000	18060000	1	0	0	0	0	0	0	1	0	0	0	0	0	0	0	0	0	0	0	0	0	0	0	0.7596	0.0107667	0.364467	0.1	0.7592667	0	0	1	0	0	1	0	0	0	0	0
Chr2	18060000	18090000	0	0	0	0	0	0	0	0	0	0	0	0	0	0	0	0	0	0	0	0	0	0	0	0.5575666	0.0088	0.357833	0.166666666666667	0.5571667	0	0	1	0	1	1	0	0	0	0	0
Chr2	18090000	18120000	0	0	0	0	0	1	0	0	0	0	0	0	0	0	0	0	0	0	1	0	0	0	0	0.6584	0.0207667	0.3707	0.166666666666667	0.4755667	0.1825333	0	1	1	1	1	0	1	1	0	0
Chr2	18120000	18150000	0	0	0	0	1	0	0	0	0	0	0	0	0	0	0	0	0	0	0	0	0	0	0	0.7912334	0.0088333	0.375133	0.1	0.7200667	0.0844	0	0	0	1	1	0	0	0	0	0
Chr2	18150000	18180000	0	0	0	0	0	0	0	0	0	0	0	0	0	0	0	0	0	0	0	0	0	0	0	0.5793333	0	0.363233	0.0666666666666667	0.4946667	0.0153	0	1	0	1	1	0	0	0	0	0
Chr2	18180000	18210000	1	0	0	0	0	0	0	0	0	0	0	0	0	0	0	0	0	0	0	0	0	0	0	0.8012334	0.0295333	0.3697	0.166666666666667	0.8009334	0	0	1	0	1	1	0	0	0	0	0
Chr2	18210000	18240000	1	0	0	0	0	1	0	0	0	0	0	0	0	0	0	0	0	0	0	0	0	0	0	0.7127	0.0455	0.368067	0.0666666666666667	0.7123333	0	0	0	0	0	1	0	0	0	0	0
Chr2	18240000	18270000	1	0	0	0	0	1	1	0	0	0	0	0	0	0	0	0	0	0	0	0	0	0	0	0.7919667	0.03	0.370633	0.166666666666667	0.7252	0	0	0	0	1	1	0	0	0	0	0
Chr2	18270000	18300000	1	0	0	0	0	1	0	0	0	0	0	0	0	0	0	0	0	0	0	0	0	0	1	0.7561	0.1645333	0.3605	0.1	0.7530333	0	0	1	0	1	1	0	0	0	1	0
Chr2	18300000	18330000	1	0	0	0	0	0	0	0	0	0	0	0	0	0	0	0	0	0	0	0	0	0	0	0.5971	0.0172667	0.3651	0.133333333333333	0.5783666	0	0	1	0	1	1	0	0	0	0	0
Chr2	18330000	18360000	1	0	0	0	0	1	0	0	0	0	0	0	0	1	0	1	0	0	0	0	0	0	0	0.6542667	0.0389	0.3434	0.6	0.6540334	0	0	0	0	0	1	0	0	0	0	0
Chr2	18360000	18390000	0	0	0	0	0	0	0	0	0	0	0	0	0	0	0	0	0	0	0	0	0	0	0	0.6554	0	0.3566	0.233333333333333	0.6551333	0	0	1	0	0	1	0	0	0	0	0
Chr2	18390000	18420000	1	0	0	0	0	1	0	0	0	0	0	0	0	0	0	0	0	0	0	0	0	0	0	0.6761333	0.0214667	0.374667	0.133333333333333	0.6757666	0	0	0	0	1	1	0	0	0	1	1
Chr2	18420000	18450000	1	0	0	0	0	0	0	0	0	0	0	0	0	0	0	0	0	0	0	0	0	0	0	0.6664667	0.0196667	0.3694	0.133333333333333	0.6661667	0	0	1	0	1	1	0	0	0	0	0
Chr2	18450000	18480000	0	0	0	0	0	0	0	0	0	0	0	0	0	0	0	0	0	0	0	0	0	0	0	0.4706667	0	0.346967	0.5	0.3508333	0	0	0	0	1	1	0	0	0	0	0
Chr2	18480000	18510000	1	0	0	0	0	0	0	0	0	0	0	0	0	0	0	0	0	0	0	0	0	0	0	0.4705333	0.0180333	0.366933	0.166666666666667	0.3992667	0.0735667	0	0	0	0	1	0	0	0	0	0
Chr2	18510000	18540000	1	0	0	0	0	0	0	1	0	0	0	0	0	0	0	0	0	0	0	0	0	0	0	0.4300333	0.0679333	0.343967	0.4	0.4298333	0	0	0	0	1	1	0	0	0	0	0
Chr2	18540000	18570000	0	0	0	1	1	0	0	0	0	0	0	0	0	0	0	0	0	0	0	0	0	0	0	0.8037667	0.0328333	0.374067	0.1	0.7485667	0	0	1	1	0	1	0	0	0	0	0
Chr2	18570000	18600000	1	0	0	0	1	0	0	0	0	0	0	0	0	0	0	0	0	0	0	0	0	0	0	0.6141667	0.0357	0.358133	0.333333333333333	0.5065666	0	0	1	0	0	1	0	0	0	0	0
Chr2	18600000	18630000	1	0	0	0	0	0	0	0	0	0	0	0	0	0	0	0	0	0	0	0	0	0	0	0.5647333	0.0178333	0.3519	0.433333333333333	0.5571333	0	0	0	0	0	1	0	0	0	0	0
Chr2	18630000	18660000	0	0	0	0	0	0	0	0	0	0	0	0	0	1	0	0	0	0	0	0	0	0	0	0.4927333	0.1393333	0.3545	0.2	0.3295667	0	0	1	0	0	1	0	0	0	0	0
Chr2	18660000	18690000	0	0	0	0	0	1	0	1	0	0	0	0	0	0	0	0	0	0	0	0	0	0	0	0.7354667	0.0106333	0.3864	0.1	0.6920334	0	0	0	1	1	1	0	0	0	0	0
Chr2	18690000	18720000	1	0	0	0	0	0	0	0	0	0	0	0	0	1	0	1	0	0	0	0	0	0	0	0.5234333	0.0847	0.3542	0.233333333333333	0.495	0.0205333	0	1	0	1	1	0	1	1	0	0
Chr2	18720000	18750000	1	0	0	0	0	0	0	0	0	0	0	0	0	0	0	0	0	0	0	0	0	0	0	0.5221334	0.0242	0.3644	0.233333333333333	0.5181667	0	0	0	0	0	1	0	0	0	0	0
Chr2	18750000	18780000	0	0	0	0	0	0	0	0	0	0	0	0	0	0	0	0	0	0	0	0	0	0	0	0.9071667	0	0.3945	0.133333333333333	0.907	0	0	1	0	0	1	0	0	0	0	0
Chr2	18780000	18810000	0	0	0	0	0	1	0	0	0	0	0	0	0	0	0	0	0	0	0	0	0	0	0	0.6501333	0.0056	0.374833	0.266666666666667	0.6498333	0	0	1	0	1	1	0	0	0	0	0
Chr2	18810000	18840000	0	0	0	0	0	0	0	0	0	0	0	0	0	0	0	0	0	0	0	0	0	0	0	0.6996334	0	0.372867	0.233333333333333	0.6895334	0	0	0	0	0	1	0	0	0	0	0
Chr2	18840000	18870000	1	0	0	0	0	0	0	0	0	0	0	0	0	0	0	0	0	0	0	0	0	0	0	0.6655667	0.0412667	0.363933	0.366666666666667	0.6443	0	0	0	0	0	1	0	0	0	1	0
Chr2	18870000	18900000	0	1	0	0	0	1	0	0	0	0	0	0	0	0	0	0	0	0	0	0	0	0	0	0.6838667	0.0134667	0.379033	0.1	0.6836333	0	0	0	0	0	1	0	0	0	0	0
Chr2	18900000	18930000	0	0	0	0	0	1	0	0	0	0	0	0	0	0	0	0	0	0	0	0	0	0	0	0.7666333	0.0020667	0.392933	0.1	0.7195333	0.0468667	0	0	0	1	1	1	1	0	0	0
Chr2	18930000	18960000	1	0	0	0	0	0	0	0	0	0	0	0	0	1	0	0	0	0	0	0	0	0	0	0.7843	0.0611	0.378667	0.133333333333333	0.7815334	0	0	1	0	1	1	0	0	0	0	0
Chr2	18960000	18990000	0	0	0	0	0	0	0	0	0	0	0	0	0	0	0	0	0	0	0	0	0	0	0	0.7694	0	0.3869	0.166666666666667	0.7415	0	0	1	0	0	1	0	0	0	0	0
Chr2	18990000	19020000	1	0	0	0	0	1	0	0	0	0	0	0	0	0	0	0	0	0	0	0	0	0	0	0.6251667	0.037	0.3737	0.6	0.6110666	0.0062667	0	1	0	1	1	0	0	0	0	0
Chr2	19020000	19050000	0	0	0	0	0	0	0	0	0	0	0	0	0	0	0	0	0	0	0	0	0	0	0	0.5101666	0	0.3477	0.266666666666667	0.5099334	0	0	0	0	1	1	0	0	0	0	0
Chr2	19050000	19080000	0	0	0	0	0	0	0	0	0	0	0	0	0	0	0	0	0	0	0	0	0	0	0	0.7060333	0	0.37	0.233333333333333	0.6896667	0.0160667	0	1	1	0	1	0	0	0	0	0
Chr2	19080000	19110000	0	0	0	0	0	0	0	0	0	0	0	0	0	0	0	0	0	0	0	0	0	0	0	0.5931333	0	0.366967	0.1	0.5928333	0	0	0	0	0	1	0	0	0	0	0
Chr2	19110000	19140000	1	0	0	0	0	0	0	0	0	0	0	0	0	0	0	0	0	0	0	0	0	0	0	0.8129333	0.0288	0.380833	0.0333333333333333	0.8078	0.0036667	0	0	0	0	1	0	0	0	0	0
Chr2	19140000	19170000	1	0	0	0	0	1	0	0	0	0	0	0	0	0	0	0	0	0	0	0	0	0	0	0.3325333	0.0625	0.328533	0.166666666666667	0.3276333	0	0	1	0	1	1	0	1	0	0	0
Chr2	19170000	19200000	1	1	0	0	0	0	0	0	0	0	0	0	0	0	0	0	0	0	0	0	0	0	0	0.3438667	0.1568667	0.322	0.166666666666667	0.3392	0	0	0	0	0	1	0	1	1	0	1
Chr2	19200000	19230000	1	0	0	0	0	0	0	0	0	0	0	0	0	0	0	0	0	0	0	0	0	0	0	0.4467667	0.0382	0.345133	0.233333333333333	0.3706	0	0	1	0	0	1	0	0	0	0	0
Chr2	19230000	19260000	1	0	0	0	0	1	1	0	0	0	0	0	0	0	0	0	0	0	0	0	0	0	0	0.6180333	0.0844667	0.360467	0.333333333333333	0.6128666	0	0	1	0	1	1	0	1	0	0	0
Chr2	19260000	19290000	1	0	0	0	0	1	0	0	0	0	0	0	0	0	0	0	0	0	0	0	0	0	0	0.7134666	0.0442	0.373467	0.233333333333333	0.7131667	0	0	0	0	0	1	0	0	0	1	0
Chr2	19290000	19320000	0	0	0	0	0	1	0	0	0	0	0	0	0	0	0	0	0	0	0	0	0	0	0	0.6692666	0.0139333	0.3664	0.133333333333333	0.669	0	0	1	0	1	1	0	0	0	0	0
Chr2	19320000	19350000	1	0	0	0	0	0	0	0	0	0	0	0	0	0	0	0	0	0	0	0	0	0	0	0.6973	0.0748	0.3807	0.1	0.6945667	0	0	1	0	0	1	0	0	0	0	0
Chr2	19350000	19380000	0	0	0	0	0	1	0	0	0	0	0	0	0	0	0	0	0	0	0	0	0	0	0	0.4411	0.0109667	0.354233	0.0666666666666667	0.4145333	0.0263333	0	1	0	0	1	0	0	0	0	0
Chr2	19380000	19410000	0	0	0	0	0	0	0	0	0	0	0	0	0	0	0	0	0	0	0	0	0	0	0	0.6578333	0	0.362233	0.133333333333333	0.6576667	0	0	1	0	0	1	0	0	0	0	0
Chr2	19410000	19440000	1	0	0	0	0	1	0	0	0	0	0	0	0	0	0	0	0	0	0	0	0	0	0	0.6856	0.0469667	0.3697	0.0333333333333333	0.6808	0	0	0	1	0	1	0	0	0	0	0
Chr2	19440000	19470000	1	0	0	0	0	0	0	0	0	0	0	0	0	0	0	0	0	0	0	0	0	0	0	0.7406333	0.0412	0.374333	0.1	0.7404333	0	0	1	0	0	1	0	0	0	1	0
Chr2	19470000	19500000	0	0	0	0	0	0	0	0	0	0	0	0	0	0	0	0	0	0	0	0	0	0	0	0.6579	0	0.371233	0.133333333333333	0.6576667	0	0	0	0	1	1	0	0	0	0	0
Chr2	19500000	19530000	1	0	0	0	0	0	1	0	0	0	0	0	0	0	0	0	0	0	0	0	0	0	0	0.5694667	0.0731	0.365567	0	0.5666	0	0	1	1	1	1	0	0	0	0	0
Chr2	19530000	19560000	0	0	0	0	0	0	0	0	0	0	0	0	0	0	0	0	0	0	0	0	0	0	0	0.8262666	0	0.393833	0.1	0.8166667	0	0	0	0	0	1	0	0	0	0	0
Chr2	19560000	19590000	1	0	0	0	0	1	0	0	0	0	0	0	0	0	0	0	0	0	0	0	0	0	0	0.6447	0.0267667	0.390533	0.0666666666666667	0.6444666	0	0	1	0	1	1	0	0	0	0	0
Chr2	19590000	19620000	0	0	0	0	0	1	0	0	0	0	0	0	0	0	0	0	0	0	0	0	0	0	0	0.6802	0.0025	0.406333	0.0333333333333333	0.6647667	0	0	0	0	0	1	0	0	0	0	0
Chr2	19620000	19650000	1	0	0	0	0	1	0	0	0	0	0	0	0	0	0	0	1	0	0	0	0	0	0	0.8340333	0.0305333	0.412133	0.0666666666666667	0.8337666	0	0	0	0	1	1	0	0	0	0	0
Chr2	19650000	19680000	0	1	0	0	0	0	0	0	0	0	0	0	0	0	0	0	0	0	0	0	0	0	0	0.8587	0.0034333	0.4041	0.1	0.8584667	0	0	0	0	0	1	0	0	0	0	0
Chr2	19680000	19698289	0	0	0	0	0	0	0	0	0	0	0	0	0	0	0	0	0	0	0	0	0	0	0	0.7168243	0.0017497	0.400514	0	0.7165509	0	0	1	1	1	1	0	0	0	1	0
Chr3	0	30000	0	0	0	0	0	1	0	0	0	0	0	0	0	0	0	0	0	0	0	0	0	0	0	0.5753	0.0180333	0.369833	0.0666666666666667	0.4069	0.1680667	0	1	0	0	1	0	0	0	1	0
Chr3	30000	60000	0	0	0	0	0	0	0	0	0	0	0	0	0	0	0	0	0	0	0	0	0	0	0	0.7404	0.0086333	0.375633	0	0.7401	0	0	0	0	0	1	0	0	0	0	0
Chr3	60000	90000	1	0	0	0	0	0	0	0	0	0	0	0	0	0	0	1	0	0	0	0	0	0	0	0.7401	0.0303667	0.361567	0.0666666666666667	0.7379	0	0	0	0	0	1	0	0	0	0	0
Chr3	90000	120000	1	0	0	0	0	0	0	0	0	0	0	0	0	0	0	0	0	0	0	0	0	0	0	0.7109333	0.0120333	0.3623	0.1	0.6323333	0.0729667	0	1	0	1	1	0	0	0	0	0
Chr3	120000	150000	0	0	0	0	0	0	0	0	0	0	0	0	0	0	0	0	0	0	0	0	0	0	0	0.6926666	0	0.368333	0.1	0.6386333	0.0537	0	1	0	0	1	0	0	0	0	0
Chr3	150000	180000	1	0	0	0	0	0	0	0	0	0	0	0	0	0	0	1	0	0	0	0	0	0	0	0.7145666	0.0577	0.372	0.133333333333333	0.7143334	0	0	1	0	0	1	0	0	0	0	0
Chr3	180000	210000	0	0	0	0	0	1	0	0	0	0	0	0	0	0	0	0	0	0	0	0	0	0	0	0.6343667	0.0130667	0.369767	0.2	0.6341333	0	0	0	0	1	1	0	0	0	0	0
Chr3	210000	240000	0	0	0	0	0	0	0	0	0	0	0	0	0	0	0	0	0	0	0	0	0	0	0	0.8634334	0	0.402367	0	0.8593	0	0	0	0	0	1	0	0	0	0	0
Chr3	240000	270000	0	0	0	0	0	0	0	0	0	0	0	0	0	0	0	0	0	0	0	0	0	0	0	0.7525333	0	0.392567	0.0666666666666667	0.7520334	0	0	0	0	1	1	0	0	0	0	0
Chr3	270000	300000	0	0	0	0	0	0	0	0	0	0	0	0	0	0	0	0	0	0	0	0	0	0	0	0.8644333	0	0.4164	0.1	0.8641	0	0	1	0	0	1	0	0	0	0	0
Chr3	300000	330000	0	0	0	0	0	1	0	0	0	0	0	0	0	0	0	0	0	0	0	0	0	0	0	0.7344334	0.0018333	0.3984	0.166666666666667	0.7283334	0	0	1	0	1	1	0	0	0	0	0
Chr3	330000	360000	0	0	0	0	0	0	0	0	0	0	0	0	0	0	0	0	0	0	0	0	0	0	0	0.7678	0	0.4108	0.266666666666667	0.7675334	0	0	0	0	0	1	0	0	0	0	0
Chr3	360000	390000	0	0	0	0	0	0	0	0	0	0	0	0	0	0	0	0	0	0	0	0	0	0	0	0.6539	0	0.377467	0.0333333333333333	0.6536334	0	0	1	0	1	1	0	0	0	0	0
Chr3	390000	420000	1	0	0	0	0	0	0	0	0	0	0	0	0	0	0	0	0	0	0	0	0	0	0	0.6114666	0.0222333	0.360133	0.233333333333333	0.6111333	0	0	0	0	1	1	0	0	0	0	0
Chr3	420000	450000	1	0	0	0	0	0	0	0	0	0	0	0	0	0	0	0	0	0	0	0	0	0	1	0.7454666	0.0339667	0.380933	0.0666666666666667	0.7453333	0	0	1	0	0	1	0	0	0	0	0
Chr3	450000	480000	0	0	0	0	0	0	0	0	0	0	0	0	0	0	0	0	0	0	0	0	0	0	0	0.7645333	0	0.375733	0	0.7594	0	0	1	0	0	1	0	0	0	0	0
Chr3	480000	510000	1	0	0	0	0	1	0	0	0	0	0	0	0	0	0	0	0	0	0	0	0	0	0	0.7812333	0.0325	0.3887	0.0333333333333333	0.7808333	0	0	0	0	1	1	0	0	0	0	0
Chr3	510000	540000	1	0	0	0	0	0	0	0	0	0	0	0	0	0	0	0	0	0	0	0	0	1	0	0.7508	0.0467667	0.3741	0.1	0.7209666	0	0	0	0	1	1	0	0	0	0	1
Chr3	540000	570000	0	0	0	0	1	0	0	0	0	0	0	0	0	0	0	0	0	0	0	0	0	0	0	0.7665333	0.0074333	0.374867	0.0333333333333333	0.7662	0	0	0	0	0	1	0	0	0	0	0
Chr3	570000	600000	1	0	0	0	0	1	0	0	0	0	0	0	0	0	0	0	0	0	0	0	0	0	0	0.8247	0.0323667	0.385467	0.166666666666667	0.8216333	0	0	1	0	0	1	0	0	0	1	0
Chr3	600000	630000	0	0	0	0	0	0	0	0	0	0	0	0	0	0	0	1	0	0	0	0	0	0	0	0.7896	0.0024	0.370967	0.166666666666667	0.7578334	0	0	1	0	0	1	0	0	0	0	0
Chr3	630000	660000	0	0	0	0	0	0	0	0	0	0	0	0	0	0	0	0	0	0	0	0	0	0	0	0.7091333	0	0.3674	0.333333333333333	0.7089	0	0	0	0	0	1	0	0	0	0	0
Chr3	660000	690000	0	0	0	0	0	0	0	0	0	0	0	0	0	0	0	0	1	0	0	0	0	0	0	0.7193	0.0201	0.366933	0.133333333333333	0.7189	0	0	0	0	0	1	0	0	0	0	0
Chr3	690000	720000	1	0	0	0	0	0	0	0	0	0	0	0	0	0	0	0	0	0	0	0	0	0	0	0.8675666	0.0312	0.374167	0	0.8673334	0	0	1	0	0	1	0	0	0	0	0
Chr3	720000	750000	1	0	0	0	0	0	0	0	0	0	0	0	0	0	0	0	0	0	0	0	0	0	0	0.7157667	0.0078	0.371367	0	0.7153333	0	0	1	0	1	1	0	0	0	1	0
Chr3	750000	780000	1	0	0	0	0	0	0	0	0	0	0	0	0	0	0	0	0	0	0	0	0	0	0	0.8233666	0.0507	0.358233	0.0333333333333333	0.8231333	0	0	0	0	1	1	0	0	0	0	0
Chr3	780000	810000	0	0	0	0	0	1	0	0	0	0	0	0	0	0	0	0	0	0	0	0	0	0	0	0.9144334	0.0035333	0.376433	0.0333333333333333	0.7931666	0.1209667	0	0	0	0	1	1	0	1	0	0
Chr3	810000	840000	0	0	0	0	0	0	0	0	0	0	0	0	0	0	0	0	0	0	0	0	0	0	0	0.681	0	0.3741	0.2	0.6772	0	0	0	0	0	1	0	0	0	0	0
Chr3	840000	870000	1	0	0	0	0	0	0	0	0	0	0	0	0	1	0	0	0	0	0	0	0	0	0	0.6855667	0.0555667	0.364833	0.3	0.6852667	0	0	0	0	0	1	0	0	0	0	0
Chr3	870000	900000	1	0	0	0	0	0	0	0	0	0	0	0	0	0	0	0	0	0	0	0	0	0	0	0.5190333	0.0131	0.3335	0.333333333333333	0.5146	0	0	1	0	1	1	0	0	0	0	0
Chr3	900000	930000	0	0	0	1	0	0	0	0	0	0	0	0	0	1	0	0	0	0	0	0	0	0	0	0.6661333	0.0092667	0.371467	0.166666666666667	0.6518334	0	0	1	0	1	1	0	0	0	0	0
Chr3	930000	960000	0	0	0	0	0	1	0	0	0	0	0	0	0	0	0	0	0	0	0	0	0	0	0	0.6428667	0.0143667	0.3627	0.166666666666667	0.6425667	0	0	1	0	0	1	0	0	0	0	0
Chr3	960000	990000	1	0	0	0	0	1	0	0	0	0	0	0	0	0	0	0	0	0	0	0	0	0	0	0.6919333	0.0422667	0.368033	0.0333333333333333	0.5718667	0.0131667	0	0	1	1	1	0	0	0	0	0
Chr3	990000	1020000	0	0	0	0	0	0	0	0	0	0	0	0	0	0	0	0	0	0	0	0	0	0	0	0.7133667	0	0.367	0.166666666666667	0.6885	0	0	1	0	1	1	0	0	0	0	0
Chr3	1020000	1050000	0	0	0	0	0	0	0	0	0	0	0	0	0	0	0	0	0	0	0	0	0	0	0	0.7009333	0	0.366233	0.3	0.7005666	0	0	1	0	1	1	0	0	0	0	0
Chr3	1050000	1080000	1	0	0	0	0	1	0	1	0	0	0	0	0	0	0	0	0	0	0	0	0	0	0	0.459	0.0944667	0.340033	0.3	0.4588	0	0	1	1	0	1	0	0	0	0	0
Chr3	1080000	1110000	1	0	0	0	0	1	0	0	0	0	0	0	0	0	0	0	0	0	0	0	0	0	0	0.6544667	0.0287	0.375467	0.3	0.6540334	0	0.0996	0	0	0	1	0	0	0	0	0
Chr3	1110000	1140000	1	0	0	0	0	0	0	0	0	0	0	0	0	0	0	0	0	0	0	0	0	0	0	0.6498	0.0253	0.361967	0.233333333333333	0.6437	0.0058667	0.0729333	1	0	1	1	0	0	0	0	0
Chr3	1140000	1170000	0	0	0	0	0	0	0	0	0	0	0	0	0	0	0	0	0	0	0	0	0	0	0	0.7185333	0	0.373533	0.1	0.7058667	0.0122667	0	0	0	1	1	0	0	0	0	0
Chr3	1170000	1200000	0	0	0	0	0	1	0	0	0	0	0	0	0	0	0	0	0	0	0	0	0	0	0	0.7163333	0.0220333	0.3662	0.233333333333333	0.5465	0.1067	0	0	1	1	1	0	1	0	0	0
Chr3	1200000	1230000	0	0	0	0	0	0	0	0	0	0	0	0	0	0	0	0	0	0	0	0	0	0	0	0.6925333	0	0.3655	0.266666666666667	0.6863667	0	0	0	0	1	1	0	0	0	1	0
Chr3	1230000	1260000	1	0	0	0	0	0	0	0	0	0	0	0	0	0	0	0	0	0	0	0	0	1	0	0.7143	0.1387667	0.371733	0.0666666666666667	0.5898333	0	0	0	0	1	1	0	0	0	0	0
Chr3	1260000	1290000	1	0	0	0	0	0	0	0	0	0	0	0	0	0	0	0	0	0	0	0	0	0	0	0.7329	0.0325333	0.3722	0.2	0.6818333	0	0	1	0	1	1	0	0	0	0	0
Chr3	1290000	1320000	0	0	0	0	0	0	0	0	0	0	0	0	0	0	0	0	0	0	0	0	0	0	0	0.6848	0	0.3761	0.166666666666667	0.6739	0	0	0	0	0	1	0	0	0	0	0
Chr3	1320000	1350000	1	0	0	0	0	1	0	0	0	0	0	0	0	0	0	0	0	0	0	0	0	0	0	0.7937334	0.034	0.3778	0.266666666666667	0.7934333	0	0	0	0	0	1	0	0	0	0	0
Chr3	1350000	1380000	1	0	0	0	0	0	1	0	0	0	0	0	0	0	0	0	0	0	0	0	0	0	1	0.6146666	0.1151667	0.350967	0.233333333333333	0.6143	0	0	1	0	0	1	0	0	0	0	0
Chr3	1380000	1410000	1	0	0	0	0	0	1	0	0	0	0	0	0	0	0	0	0	0	0	0	0	0	0	0.6821	0.0371	0.370233	0.1	0.6775	0	0	1	0	0	1	0	0	0	0	0
Chr3	1410000	1440000	0	0	0	1	0	1	0	0	0	0	0	0	0	0	0	0	0	0	0	0	0	0	0	0.7507333	0.0478333	0.372467	0.0666666666666667	0.7504666	0	0	1	0	0	1	0	0	0	0	0
Chr3	1440000	1470000	0	0	0	0	0	0	0	0	0	0	0	0	0	1	0	0	0	0	0	0	0	0	0	0.6752667	0.0065333	0.3183	0.566666666666667	0.5496333	0.0881	0	0	1	1	1	0	0	0	0	0
Chr3	1470000	1500000	1	0	0	0	0	1	0	0	0	0	0	0	0	0	0	0	0	0	0	0	0	0	0	0.6214333	0.0256333	0.360033	0.133333333333333	0.6160667	0	0	1	0	0	1	0	0	0	0	0
Chr3	1500000	1530000	0	0	0	0	0	0	0	0	0	0	0	0	0	0	0	1	0	0	0	0	0	0	0	0.7332	0.0025667	0.3778	0.133333333333333	0.7328666	0	0	1	0	1	1	0	0	0	0	0
Chr3	1530000	1560000	1	0	0	0	0	1	0	0	0	0	0	0	0	1	0	0	0	0	0	0	0	0	0	0.8413	0.1687	0.375467	0.166666666666667	0.8411667	0	0	0	1	0	1	0	0	0	0	0
Chr3	1560000	1590000	1	0	0	0	0	1	0	0	0	0	0	0	0	1	0	0	0	0	0	0	0	0	0	0.6984	0.0775333	0.370733	0.3	0.6981333	0	0	1	0	1	1	0	0	0	1	0
Chr3	1590000	1620000	1	0	0	0	0	0	0	0	0	0	0	0	0	0	0	0	1	0	0	0	0	0	0	0.7127333	0.036	0.3712	0.233333333333333	0.6609333	0.0514333	0	0	1	1	1	0	1	1	0	0
Chr3	1620000	1650000	0	0	0	0	0	0	0	0	0	0	0	0	0	0	0	0	1	0	0	0	0	0	0	0.7283334	0.0034333	0.3859	0.133333333333333	0.7239333	0	0	1	0	1	1	0	0	0	0	0
Chr3	1650000	1680000	1	0	0	0	0	1	1	0	0	0	0	0	0	0	0	0	0	0	0	0	0	0	0	0.7855333	0.0259333	0.3794	0.0333333333333333	0.7853667	0	0	0	1	0	1	0	0	0	0	0
Chr3	1680000	1710000	1	0	0	0	0	0	0	0	0	0	0	0	0	0	0	0	0	0	0	0	0	0	0	0.6994666	0.0238333	0.362	0.0333333333333333	0.6919	0.0052667	0	0	0	0	1	0	0	0	1	0
Chr3	1710000	1740000	1	0	0	0	0	0	0	0	0	0	0	0	0	0	0	0	0	0	0	0	0	0	0	0.6370333	0.0166	0.364333	0.2	0.6343333	0	0	0	0	0	1	0	0	0	0	0
Chr3	1740000	1770000	1	0	0	0	0	0	0	0	0	0	0	0	0	0	0	0	0	0	0	0	0	1	0	0.6453333	0.147	0.351267	0.2	0.6274667	0	0	0	0	1	1	0	0	0	0	0
Chr3	1770000	1800000	0	0	0	0	0	0	0	0	0	0	0	0	0	0	0	0	0	0	0	0	0	0	0	0.6504	0	0.364467	0.133333333333333	0.6378667	0	0	0	0	1	1	0	0	0	0	0
Chr3	1800000	1830000	0	0	0	0	0	1	0	0	0	0	0	0	0	0	0	0	0	0	0	0	0	0	0	0.5739334	0.0049	0.3597	0.0666666666666667	0.5699667	0.0036667	0	1	0	1	1	0	0	0	0	0
Chr3	1830000	1860000	0	0	0	0	0	0	0	0	0	0	0	0	0	0	0	0	0	0	1	0	0	0	0	0.5403666	0.0048667	0.349267	0.433333333333333	0.4744	0	0	1	0	1	1	0	0	0	0	0
Chr3	1860000	1890000	1	0	0	1	0	1	0	0	0	0	0	0	0	0	0	1	0	0	0	0	0	0	0	0.7817667	0.0384667	0.387933	0.1	0.7814	0	0	0	0	1	1	0	0	0	0	0
Chr3	1890000	1920000	0	0	0	0	0	0	0	0	0	0	0	0	0	0	0	0	0	0	1	0	0	0	0	0.7411333	0.0011	0.3821	0.1	0.721	0.0198667	0	0	0	1	1	0	0	0	0	0
Chr3	1920000	1950000	0	0	0	0	0	0	0	0	0	0	0	0	0	0	0	0	0	0	0	0	0	0	0	0.7641667	0	0.379233	0.133333333333333	0.7615	0	0	0	0	1	1	0	0	0	0	0
Chr3	1950000	1980000	0	0	0	0	0	1	0	0	0	0	0	0	0	0	0	0	1	0	1	0	0	0	0	0.5680333	0.0765667	0.375933	0.0333333333333333	0.4044333	0	0	1	1	1	1	1	1	0	1	0
Chr3	1980000	2010000	0	0	0	0	0	0	0	0	0	0	0	0	0	0	0	1	0	0	0	0	0	0	0	0.4688333	0.0100667	0.352667	0.133333333333333	0.4686333	0	0	0	0	1	1	0	0	0	0	0
Chr3	2010000	2040000	0	0	0	0	0	0	0	0	0	0	0	0	0	0	0	0	0	0	0	0	0	0	0	0.8165333	0	0.377833	0.0333333333333333	0.8163	0	0	1	0	0	1	0	0	0	0	0
Chr3	2040000	2070000	1	0	0	0	0	0	0	0	0	0	0	0	0	0	0	0	0	0	0	0	0	0	0	0.7439333	0.0031333	0.370667	0.0333333333333333	0.7437	0	0	0	0	1	1	0	0	0	0	0
Chr3	2070000	2100000	1	0	0	0	0	0	0	1	0	0	0	0	0	0	0	0	0	0	0	0	0	0	0	0.7688	0.0464	0.372833	0.0333333333333333	0.6309667	0.1376	0	1	0	1	1	0	0	0	0	0
Chr3	2100000	2130000	0	0	0	1	0	0	0	0	0	0	0	0	0	0	0	0	0	0	0	0	0	0	0	0.7842667	0.0059	0.3762	0.0666666666666667	0.7815	0	0	0	0	1	1	0	0	0	0	0
Chr3	2130000	2160000	0	0	0	0	1	1	0	0	0	0	0	0	0	0	0	1	0	0	0	0	0	0	0	0.6885	0.0421667	0.373767	0.3	0.6882	0	0	1	0	1	1	0	0	0	0	0
Chr3	2160000	2190000	0	0	0	0	0	0	0	0	0	0	0	0	0	0	0	0	0	0	0	0	0	1	0	0.7963	0.0174	0.377333	0.1	0.7649333	0	0	1	0	0	1	0	0	0	0	0
Chr3	2190000	2220000	0	0	0	0	0	0	0	0	0	0	0	0	0	0	0	1	0	0	1	0	0	1	0	0.7361667	0.1021667	0.371267	0.1	0.6258	0.0104667	0	1	1	1	1	0	0	0	0	0
Chr3	2220000	2250000	0	0	0	0	0	1	0	0	0	0	0	0	0	0	0	0	0	0	0	0	0	0	0	0.8387333	0.0146667	0.3934	0.0333333333333333	0.7324666	0.1024	0.1024	0	0	1	1	0	0	0	0	0
Chr3	2250000	2280000	1	0	0	0	0	1	0	0	0	0	0	0	0	0	0	0	0	0	0	0	0	0	0	0.7858	0.0874333	0.375	0	0.7829	0	0	1	0	0	1	0	0	0	0	1
Chr3	2280000	2310000	0	0	0	1	0	0	0	0	0	0	0	0	0	0	0	0	0	0	0	0	0	0	0	0.8352666	0.0077333	0.3937	0.0333333333333333	0.7642334	0.0098667	0	0	0	1	1	0	0	0	0	0
Chr3	2310000	2340000	1	0	0	1	0	0	0	0	0	0	0	0	0	0	0	0	0	0	0	0	0	0	0	0.6726667	0.0466667	0.374233	0.133333333333333	0.5454333	0.0333333	0	0	0	1	1	0	0	0	0	0
Chr3	2340000	2370000	0	0	0	0	0	0	0	0	0	0	0	0	0	0	0	0	0	0	0	0	0	0	0	0.4473667	0	0.351533	0.2	0.4129333	0.0342	0	0	0	0	1	0	0	0	0	0
Chr3	2370000	2400000	1	0	0	0	0	0	0	0	0	0	0	0	0	0	0	0	0	0	0	0	0	0	0	0.6991333	0.0129667	0.385833	0.266666666666667	0.6987	0	0	0	0	0	1	0	0	0	0	0
Chr3	2400000	2430000	0	0	0	0	0	1	0	0	0	0	0	0	0	0	0	0	0	0	0	0	0	0	0	0.8379667	0.0026	0.388133	0.0666666666666667	0.8376667	0	0	1	0	0	1	0	0	0	0	0
Chr3	2430000	2460000	0	0	0	0	0	0	0	0	0	0	0	0	0	0	0	0	0	0	0	0	0	0	0	0.8434666	0	0.373033	0.133333333333333	0.8432	0	0	0	0	0	1	0	0	0	0	0
Chr3	2460000	2490000	0	0	0	0	0	0	0	0	0	0	0	0	0	0	0	0	0	0	0	0	0	0	0	0.8259	0	0.388167	0.0333333333333333	0.7404	0.0851667	0	0	0	0	1	0	0	0	0	0
Chr3	2490000	2520000	0	0	0	0	0	0	0	0	0	0	0	0	0	1	0	0	0	0	0	0	0	0	0	0.6607333	0.0018	0.3675	0.2	0.6604334	0	0	1	0	0	1	0	0	0	0	0
Chr3	2520000	2550000	0	0	0	0	0	1	0	0	0	0	0	0	0	0	0	0	0	0	0	0	0	0	0	0.8150333	0.0048333	0.368167	0.166666666666667	0.8147333	0	0	1	0	0	1	0	0	0	0	0
Chr3	2550000	2580000	0	0	0	0	0	0	0	0	0	0	0	0	0	0	0	0	0	0	0	0	0	0	0	0.7026666	0	0.3563	0.133333333333333	0.7024667	0	0	1	0	0	1	0	0	0	0	0
Chr3	2580000	2610000	0	1	0	0	0	0	0	0	0	0	0	0	0	0	0	0	0	0	0	0	0	0	0	0.8569334	0.0246	0.3888	0.133333333333333	0.8566333	0	0	1	0	1	1	0	0	0	0	0
Chr3	2610000	2640000	1	1	0	0	0	0	0	0	0	0	0	0	0	0	0	0	1	0	0	0	0	0	0	0.6828667	0.0602	0.388267	0.1	0.6825333	0	0	1	1	0	1	0	0	0	0	0
Chr3	2640000	2670000	1	0	0	0	0	1	0	0	0	0	0	0	0	0	0	0	0	0	0	0	0	0	0	0.6812333	0.0715667	0.367033	0.133333333333333	0.6749667	0	0	0	0	0	1	0	0	0	0	0
Chr3	2670000	2700000	0	0	0	0	0	0	0	0	0	0	0	0	0	0	0	0	0	0	0	0	0	0	0	0.869	0	0.396333	0.1	0.8688	0	0	0	0	0	1	0	0	0	0	0
Chr3	2700000	2730000	0	0	0	0	0	0	0	0	0	0	0	0	0	0	0	0	0	0	0	0	0	0	0	0.8460667	0	0.404967	0	0.8187667	0	0	0	0	0	1	0	0	0	0	0
Chr3	2730000	2760000	0	0	0	0	0	0	0	0	0	0	0	0	0	0	0	1	0	0	0	0	0	0	0	0.7914667	0.0046333	0.386867	0	0.7911667	0	0	0	0	1	1	0	0	0	1	0
Chr3	2760000	2790000	0	0	0	0	0	1	0	0	0	0	0	0	0	0	0	0	0	0	0	0	0	0	0	0.7566	0.0319	0.3844	0.0333333333333333	0.7563667	0	0	0	0	0	1	0	0	0	0	0
Chr3	2790000	2820000	1	0	0	0	0	1	0	0	0	0	0	0	0	0	0	0	0	0	0	0	0	0	0	0.7450333	0.3691667	0.3851	0.0333333333333333	0.5039333	0	0	1	1	1	1	0	0	0	1	1
Chr3	2820000	2850000	1	0	0	0	0	1	0	0	0	0	0	0	0	0	0	0	0	0	0	0	0	0	0	0.6526	0.0274667	0.359867	0.3	0.6523333	0	0	0	0	0	1	0	0	0	0	0
Chr3	2850000	2880000	0	0	0	0	0	0	0	0	0	0	0	0	0	0	0	0	0	0	0	0	0	0	0	0.6672	0	0.3604	0.1	0.6612333	0	0	0	1	1	1	0	0	0	0	0
Chr3	2880000	2910000	0	0	0	0	0	0	0	0	0	0	0	0	0	0	0	0	0	0	0	0	0	0	0	0.7372333	0.0153	0.382867	0.233333333333333	0.6519667	0	0	0	0	0	1	0	0	0	0	0
Chr3	2910000	2940000	1	0	0	0	0	0	0	0	0	0	0	0	0	0	0	0	0	0	0	0	0	0	0	0.7396666	0.0628333	0.3773	0	0.6884	0.0484667	0	0	0	0	1	0	0	0	0	1
Chr3	2940000	2970000	0	0	0	0	0	1	0	0	0	0	0	0	0	0	0	0	0	0	0	0	0	0	0	0.8278	0.0232	0.406567	0.0666666666666667	0.822	0	0	0	0	0	1	0	0	0	0	0
Chr3	2970000	3000000	1	0	0	0	0	1	0	0	0	0	0	0	0	0	0	0	0	0	0	0	0	0	0	0.7650333	0.0813333	0.377867	0.166666666666667	0.7648	0	0	0	0	0	1	0	0	0	0	0
Chr3	3000000	3030000	0	0	0	0	0	0	0	0	0	0	0	0	0	0	0	0	0	0	0	0	0	0	0	0.7868667	0	0.386833	0.0333333333333333	0.7206666	0.0658	0	0	0	1	1	0	0	0	1	0
Chr3	3030000	3060000	0	0	0	0	0	0	0	0	0	0	0	0	0	0	0	0	0	0	0	0	0	0	0	0.6812667	0	0.359033	0.2	0.681	0	0	0	0	1	1	0	0	0	0	0
Chr3	3060000	3090000	1	0	0	0	0	0	0	0	0	0	0	0	0	0	0	0	0	0	0	0	0	0	0	0.5772333	0.0623333	0.346367	0.3	0.5737	0	0	1	0	1	1	0	0	0	0	1
Chr3	3090000	3120000	0	0	0	0	0	0	0	0	0	0	0	0	0	0	0	0	1	0	0	0	0	0	0	0.7452334	0.1630333	0.408667	0.0333333333333333	0.6007333	0	0	1	1	1	1	0	0	0	1	1
Chr3	3120000	3150000	0	0	0	0	0	1	0	0	0	0	0	0	0	0	0	0	1	0	0	0	0	0	1	0.5730333	0.0862	0.3711	0.133333333333333	0.5719666	0	0	1	1	0	1	1	0	1	1	0
Chr3	3150000	3180000	0	0	0	0	0	0	0	0	0	0	0	0	0	0	0	0	0	0	0	0	0	0	0	0.8765	0	0.375567	0.133333333333333	0.8762	0	0	0	0	0	1	0	0	0	0	0
Chr3	3180000	3210000	1	0	0	0	0	0	0	0	0	0	0	0	0	0	0	0	0	0	0	0	0	0	0	0.7206	0.0139667	0.372233	0.1	0.6750333	0	0	0	0	1	1	0	0	0	0	0
Chr3	3210000	3240000	0	0	0	0	0	1	0	0	0	0	0	0	0	0	0	0	0	0	0	0	0	0	0	0.9085333	0.0042667	0.396733	0.1	0.8053667	0.1017333	0	0	0	0	0	0	0	0	0	0
Chr3	3240000	3270000	1	0	0	0	0	1	0	0	0	0	0	0	0	0	0	0	0	0	0	0	0	0	0	0.5813667	0.0277333	0.359233	0	0.5778667	0.0032667	0	1	0	1	1	0	0	0	0	0
Chr3	3270000	3300000	1	0	0	0	0	0	0	0	0	0	0	0	0	0	0	0	0	0	0	0	0	0	0	0.6320667	0.0239667	0.358733	0.0333333333333333	0.6261	0	0	0	0	1	1	0	0	0	0	0
Chr3	3300000	3330000	0	0	0	0	0	0	0	0	0	0	0	0	0	0	0	0	0	0	0	0	0	0	0	0.8061333	0	0.388267	0.233333333333333	0.7881666	0	0	1	1	1	1	0	0	0	0	0
Chr3	3330000	3360000	0	0	0	0	0	0	0	0	0	0	0	0	0	0	0	0	0	0	0	0	0	0	0	0.862	0	0.387933	0.2	0.8617333	0	0	0	0	0	1	0	0	0	0	0
Chr3	3360000	3390000	0	0	0	0	0	0	0	0	0	0	0	0	0	0	0	0	0	0	0	0	0	0	0	0.7282667	0.0034667	0.380333	0.133333333333333	0.7246	0	0	0	0	0	1	1	0	0	0	0
Chr3	3390000	3420000	0	0	0	0	0	0	0	0	0	0	0	0	0	0	0	0	1	0	0	0	0	0	0	0.7073333	0.0038333	0.3631	0.233333333333333	0.7069666	0	0	1	0	0	1	0	0	0	0	0
Chr3	3420000	3450000	1	0	0	0	0	0	0	0	0	0	0	0	0	0	0	0	0	0	0	0	0	0	0	0.5418333	0.0270667	0.355933	0.333333333333333	0.5180666	0.0234	0	1	0	0	1	0	0	0	0	0
Chr3	3450000	3480000	1	1	0	0	1	0	0	0	0	0	0	0	0	0	0	1	0	0	0	0	0	0	0	0.6825666	0.054	0.3879	0.1	0.5577334	0.1276	0	1	1	1	1	0	0	0	0	0
Chr3	3480000	3510000	1	0	0	0	0	0	0	0	0	0	0	0	0	0	0	0	0	0	0	0	0	0	0	0.7387334	0.0480667	0.366367	0.0666666666666667	0.7003334	0.0381333	0	0	0	1	1	0	0	0	0	0
Chr3	3510000	3540000	1	0	0	0	0	1	0	0	0	0	0	0	0	0	0	0	0	0	0	0	0	0	0	0.6775333	0.0526	0.359667	0.1	0.6747667	0	0	1	0	1	1	0	1	1	0	0
Chr3	3540000	3570000	1	0	0	0	0	0	0	0	0	0	0	0	0	0	0	0	0	0	0	0	0	0	0	0.6089666	0.0187	0.374067	0.0333333333333333	0.4965	0.1121333	0	1	0	1	1	0	0	0	0	0
Chr3	3570000	3600000	0	1	0	0	0	0	0	0	0	0	0	0	0	0	0	1	0	0	0	0	0	0	0	0.5899667	0.0178333	0.366967	0.2	0.5364667	0.0154667	0	1	0	1	1	0	0	0	0	0
Chr3	3600000	3630000	1	0	0	1	0	0	0	0	0	0	0	0	0	0	0	0	0	0	0	0	0	0	0	0.7004	0.0627667	0.3673	0.2	0.6976666	0	0	0	0	1	1	0	0	0	0	0
Chr3	3630000	3660000	1	0	0	0	0	0	0	0	0	0	0	0	0	0	0	0	0	0	0	0	0	0	0	0.6041667	0.0114	0.353167	0.266666666666667	0.6040334	0	0	0	0	1	1	0	0	0	0	0
Chr3	3660000	3690000	1	0	0	0	0	0	1	0	0	0	0	0	0	0	0	0	0	0	0	0	0	0	0	0.6030333	0.0743667	0.359133	0.333333333333333	0.5908667	0	0	1	0	0	1	0	0	0	0	0
Chr3	3690000	3720000	1	0	0	0	0	0	0	0	0	0	0	0	0	0	0	0	0	0	0	0	0	0	0	0.5687	0.0833333	0.348633	0.3	0.5684	0	0	1	1	0	1	0	0	1	0	0
Chr3	3720000	3750000	1	0	0	0	0	1	0	0	0	0	0	0	0	0	0	0	0	0	0	0	0	0	0	0.7483667	0.0761	0.373867	0.0666666666666667	0.7479666	0	0	0	0	0	1	0	0	0	0	0
Chr3	3750000	3780000	1	0	0	0	0	1	0	0	0	0	0	0	0	0	0	0	0	0	0	0	0	0	0	0.7182333	0.0719	0.357267	0.1	0.7179667	0	0	0	0	0	1	0	0	0	1	0
Chr3	3780000	3810000	0	0	0	0	0	1	0	0	0	0	0	0	0	0	0	0	1	0	0	0	0	0	0	0.924	0.0899	0.379467	0.0666666666666667	0.8481	0	0	1	0	0	1	0	0	1	0	0
Chr3	3810000	3840000	0	0	0	0	0	1	0	0	0	0	0	0	0	1	0	0	1	0	0	0	0	0	0	0.8008333	0.1460333	0.371	0.0666666666666667	0.7263333	0	0	1	1	0	1	0	1	0	0	1
Chr3	3840000	3870000	0	0	0	1	0	0	0	0	0	0	0	0	0	0	0	0	0	0	0	0	0	0	0	0.7711667	0.0073	0.3787	0.133333333333333	0.7708667	0	0	0	0	0	1	0	0	0	0	0
Chr3	3870000	3900000	1	0	0	0	0	1	0	0	0	0	0	0	0	0	0	0	0	0	0	0	0	0	0	0.7746333	0.0433	0.370733	0.0666666666666667	0.6436667	0.0874667	0	1	0	0	1	0	1	0	0	0
Chr3	3900000	3930000	0	0	0	0	0	0	0	0	0	0	0	0	0	0	0	0	0	0	0	0	0	0	0	0.8994	0	0.383367	0.0666666666666667	0.8991333	0	0	0	0	0	1	0	0	0	0	0
Chr3	3930000	3960000	0	0	0	1	0	0	0	0	0	0	0	0	0	0	0	0	0	0	0	0	0	0	0	0.7003667	0.0137667	0.398567	0.166666666666667	0.6745	0	0	0	0	0	1	0	0	0	0	0
Chr3	3960000	3990000	1	0	0	0	0	0	0	0	0	0	0	0	0	0	0	0	0	0	0	0	0	0	0	0.7206	0.1016	0.3715	0.133333333333333	0.7124333	0	0	1	0	0	1	0	0	1	1	0
Chr3	3990000	4020000	0	0	0	0	0	0	0	0	0	0	0	0	0	0	0	1	0	0	0	0	0	0	0	0.8034667	0.0025667	0.392233	0.1	0.8031667	0	0	1	0	0	1	0	0	0	0	0
Chr3	4020000	4050000	0	0	0	0	0	0	0	0	0	0	0	0	0	0	0	0	0	0	0	0	0	0	0	0.6444666	0	0.375	0.133333333333333	0.6441666	0	0	1	0	0	1	0	0	0	0	0
Chr3	4050000	4080000	0	0	0	0	0	0	0	0	0	0	0	0	0	0	0	0	0	0	0	0	0	0	0	0.8035667	0	0.388433	0.1	0.8033	0	0	0	0	1	1	0	0	0	0	0
Chr3	4080000	4110000	1	0	0	0	0	1	0	1	0	0	0	0	0	0	0	0	0	0	0	0	0	0	0	0.3142333	0.039	0.341833	0.133333333333333	0.2369	0.0770333	0	1	0	1	1	0	0	0	0	0
Chr3	4110000	4140000	1	0	0	1	0	0	0	1	0	0	0	0	0	0	0	0	0	0	0	0	0	0	0	0.4638	0.0273	0.371833	0.0333333333333333	0.4397667	0	0	1	0	0	1	0	0	0	0	0
Chr3	4140000	4170000	0	0	0	0	0	0	0	0	0	0	0	0	0	0	0	0	0	0	0	0	0	0	0	0.7782667	0	0.382967	0.0666666666666667	0.7397667	0	0	1	0	0	1	0	0	0	0	0
Chr3	4170000	4200000	0	1	0	0	0	0	0	0	0	0	0	0	0	0	0	0	0	0	0	0	0	0	0	0.8608	0.0064667	0.3899	0	0.8606	0	0	0	0	0	1	0	0	0	0	0
Chr3	4200000	4230000	1	0	0	0	0	0	0	0	0	0	0	0	0	0	0	0	0	0	0	0	0	0	0	0.6315333	0.0417333	0.373433	0.0333333333333333	0.6312667	0	0	1	0	0	1	0	0	0	0	0
Chr3	4230000	4260000	0	0	0	0	0	0	0	0	0	0	0	0	0	0	0	0	0	0	0	0	0	0	0	0.8708	0	0.388533	0	0.8542333	0	0	0	0	0	1	0	0	0	0	0
Chr3	4260000	4290000	1	0	0	0	0	0	0	0	0	0	0	0	0	0	0	0	0	0	0	0	0	0	1	0.7192	0.4577	0.3597	0	0.4369667	0	0	1	0	0	1	0	0	1	0	0
Chr3	4290000	4320000	1	0	0	0	0	1	0	0	0	0	0	0	0	0	0	1	0	0	0	0	0	0	0	0.6889	0.0415	0.382367	0.1	0.6382333	0	0	0	1	0	1	0	0	0	1	0
Chr3	4320000	4350000	1	0	0	0	0	0	0	0	0	0	0	0	0	0	0	0	0	0	0	0	0	0	0	0.7417667	0.0342	0.371867	0.166666666666667	0.7392	0	0	1	0	0	1	0	0	0	1	0
Chr3	4350000	4380000	0	0	0	0	0	0	0	0	0	0	0	0	0	0	0	0	0	0	0	0	0	1	0	0.5971667	0.0370333	0.3641	0.166666666666667	0.5892	0	0	1	0	0	1	0	0	0	0	0
Chr3	4380000	4410000	1	0	0	1	0	0	0	0	0	0	0	0	0	0	0	0	0	0	0	0	0	0	0	0.6614	0.0319	0.367	0.1	0.6611667	0	0	1	0	1	1	0	0	0	0	0
Chr3	4410000	4440000	0	0	0	0	0	1	0	0	0	0	0	0	0	0	0	0	0	0	0	0	0	0	0	0.6958666	0.0124	0.3647	0.0666666666666667	0.6927667	0	0	1	0	0	1	0	0	0	0	0
Chr3	4440000	4470000	1	0	0	0	0	0	0	0	0	0	0	0	0	0	0	0	0	0	0	0	0	0	0	0.5274	0.0504	0.3559	0.1	0.4609	0	0	1	0	0	1	0	0	0	0	0
Chr3	4470000	4500000	1	0	0	0	0	0	0	0	0	0	0	0	0	0	0	0	0	0	0	0	0	0	1	0.7086333	0.0255	0.373233	0.1	0.6949	0.1067667	0	1	0	1	1	0	0	1	0	0
Chr3	4500000	4530000	1	0	0	0	0	1	0	0	0	0	0	0	0	0	0	0	0	0	0	0	0	0	0	0.6452333	0.0291	0.367133	0.0333333333333333	0.645	0	0	1	0	1	1	0	0	0	0	0
Chr3	4530000	4560000	1	0	0	0	0	0	0	0	0	0	0	0	0	0	0	0	0	0	0	0	0	0	0	0.5207667	0.0327333	0.3525	0.266666666666667	0.4918667	0	0	1	0	1	1	0	0	0	0	0
Chr3	4560000	4590000	1	0	0	0	0	1	0	0	0	0	0	0	0	0	0	0	0	0	0	0	0	0	0	0.6859334	0.0548667	0.3685	0.0333333333333333	0.6771	0	0	0	0	1	1	0	0	0	0	0
Chr3	4590000	4620000	0	0	0	0	0	0	0	0	0	0	0	0	0	0	0	1	0	0	0	0	0	0	0	0.5603	0.0056	0.365233	0.133333333333333	0.5390334	0	0	1	0	0	1	0	0	0	0	0
Chr3	4620000	4650000	1	0	0	0	0	0	0	0	0	0	0	0	0	0	0	0	0	0	0	0	0	0	0	0.6139333	0.0144667	0.3619	0.1	0.5868	0	0	1	0	0	1	0	0	0	0	0
Chr3	4650000	4680000	0	0	0	0	0	1	0	0	0	0	0	0	0	0	0	0	0	0	0	0	0	0	0	0.7725	0.0052667	0.397767	0.1	0.7722	0	0	0	0	0	1	0	0	0	0	0
Chr3	4680000	4710000	0	0	0	0	0	0	0	0	0	0	0	0	0	0	0	0	0	0	0	0	0	0	0	0.8822	0	0.391267	0	0.8639	0	0	0	0	0	1	0	0	0	0	0
Chr3	4710000	4740000	1	0	0	0	0	0	0	0	0	0	0	0	0	0	0	0	0	0	0	0	0	0	0	0.5294667	0.0682	0.344733	0.2	0.5292333	0	0	1	1	0	1	0	0	0	0	0
Chr3	4740000	4770000	0	0	0	0	1	0	0	0	0	0	0	0	0	0	0	0	0	0	0	0	0	0	0	0.6210667	0.0328667	0.3736	0.166666666666667	0.6208667	0	0	1	1	0	1	0	0	0	0	0
Chr3	4770000	4800000	1	0	0	0	0	0	0	0	0	0	0	0	0	0	0	0	0	0	0	0	0	0	0	0.5189	0.0529333	0.354233	0.366666666666667	0.5187	0.0126667	0	0	0	1	1	0	1	0	0	0
Chr3	4800000	4830000	0	0	0	0	0	0	0	0	0	0	0	0	0	0	0	0	0	0	0	0	0	0	0	0.5537333	0	0.360367	0.1	0.5427	0	0	0	0	1	1	0	0	0	0	0
Chr3	4830000	4860000	1	0	0	0	0	0	0	0	0	0	0	0	0	0	0	0	0	0	0	0	0	0	0	0.3526333	0.0168	0.347967	0.133333333333333	0.2799333	0.0725333	0.2111333	0	0	1	1	0	0	0	0	0
Chr3	4860000	4890000	0	0	0	0	0	1	0	0	0	0	0	0	0	1	0	0	0	0	0	0	0	0	0	0.5769666	0.1263333	0.3855	0.2	0.3267	0.1364	0.0415667	1	0	1	1	0	0	0	0	0
Chr3	4890000	4920000	0	0	0	0	0	0	0	0	0	0	0	0	0	0	0	0	0	0	0	0	0	0	0	0.8167334	0	0.378567	0.133333333333333	0.6806	0.1358333	0	0	0	1	1	0	0	0	0	0
Chr3	4920000	4950000	1	0	0	1	0	1	0	0	0	0	0	0	0	0	0	0	0	0	0	0	0	0	1	0.6374667	0.1656333	0.381633	0.1	0.6371667	0	0	1	0	0	1	0	1	0	0	0
Chr3	4950000	4980000	1	0	0	0	0	0	0	0	0	0	0	0	0	0	0	0	0	0	0	0	0	1	0	0.7125667	0.1475667	0.364233	0.133333333333333	0.5865667	0	0	0	1	0	1	0	0	0	0	0
Chr3	4980000	5010000	0	0	0	0	0	0	0	0	0	0	0	0	0	0	0	0	0	0	0	0	0	0	0	0.6574667	0.0120667	0.3593	0.166666666666667	0.6548333	0	0	0	0	1	1	0	0	0	0	0
Chr3	5010000	5040000	0	0	0	0	0	0	0	0	0	0	0	0	0	0	0	0	0	0	0	0	0	0	0	0.7343667	0	0.378467	0.0666666666666667	0.7340667	0	0	0	0	0	1	0	0	0	0	0
Chr3	5040000	5070000	0	1	0	0	0	0	0	0	0	0	0	0	0	0	0	0	0	0	0	0	0	0	0	0.6954333	0.0030667	0.3913	0.0666666666666667	0.6927	0	0	0	0	0	1	0	0	0	0	0
Chr3	5070000	5100000	0	0	0	1	0	1	0	0	0	0	0	0	0	0	0	0	0	0	0	0	0	0	0	0.7797334	0.0277667	0.392367	0.2	0.7794333	0	0	0	0	1	1	0	0	0	0	0
Chr3	5100000	5130000	0	0	0	0	0	0	0	0	0	0	0	0	0	0	0	0	0	0	0	0	0	0	0	0.7063	0	0.377667	0.133333333333333	0.7060667	0	0	1	0	0	1	0	0	0	0	0
Chr3	5130000	5160000	0	0	0	0	1	0	0	0	0	0	0	0	0	0	0	0	0	0	0	0	0	0	0	0.5552334	0.1103667	0.357933	0.2	0.4426333	0.0037667	0	1	0	0	1	0	1	0	0	0
Chr3	5160000	5190000	1	0	0	0	0	0	0	1	0	0	0	0	0	0	0	0	0	0	0	0	0	0	0	0.681	0.0480333	0.364067	0.2	0.6807	0	0	0	0	0	1	0	0	0	0	0
Chr3	5190000	5220000	0	0	0	0	0	0	0	0	0	0	0	0	0	0	0	0	0	0	0	0	0	0	0	0.8851333	0	0.380333	0.133333333333333	0.8848	0	0	1	0	0	1	0	0	0	0	0
Chr3	5220000	5250000	1	0	0	0	0	1	0	0	0	0	0	0	0	0	0	0	0	0	0	0	0	0	0	0.2505667	0.1452	0.3146	0.233333333333333	0.2504	0	0	0	0	1	1	0	0	0	0	0
Chr3	5250000	5280000	1	0	0	0	0	1	0	0	0	0	0	0	0	0	0	0	0	0	0	0	0	0	0	0.5315667	0.0886333	0.357333	0.266666666666667	0.4899	0	0	1	1	0	1	0	1	0	0	1
Chr3	5280000	5310000	0	0	0	0	0	1	0	0	0	0	0	0	0	0	0	0	0	0	0	0	0	0	0	0.6654	0.2244	0.3595	0	0.5405667	0	0	0	1	1	1	0	0	0	0	0
Chr3	5310000	5340000	0	0	0	0	0	0	0	0	0	0	0	0	0	0	0	0	0	0	0	0	0	0	0	0.5571	0	0.3585	0.233333333333333	0.5568	0	0.0413333	0	0	1	1	0	0	0	0	0
Chr3	5340000	5370000	1	0	0	0	0	0	0	0	0	0	0	0	0	0	0	0	0	0	0	0	0	0	0	0.7797667	0.0399667	0.3682	0.133333333333333	0.7794	0	0	0	0	0	1	0	0	0	0	0
Chr3	5370000	5400000	1	0	0	0	0	1	0	0	0	0	0	0	0	0	0	1	0	0	0	0	0	0	0	0.6340333	0.0938	0.3661	0.0333333333333333	0.5904	0.0045667	0	1	0	1	1	0	1	0	0	1
Chr3	5400000	5430000	1	0	0	0	0	0	0	0	0	0	0	0	0	0	0	0	0	0	0	0	0	0	0	0.5908333	0.0733667	0.338767	0.233333333333333	0.5907	0	0	1	0	0	1	0	0	0	0	0
Chr3	5430000	5460000	0	0	0	0	0	0	0	0	0	0	0	0	0	0	0	0	0	0	0	0	0	0	0	0.7086	0	0.373533	0.166666666666667	0.5897	0.1185667	0	0	0	1	1	0	0	0	0	0
Chr3	5460000	5490000	1	0	0	0	0	0	0	0	0	0	0	0	0	0	0	0	0	0	0	0	0	0	0	0.6784	0.0407333	0.357	0.1	0.6781	0	0	1	0	0	1	0	0	0	0	0
Chr3	5490000	5520000	1	0	0	0	0	1	0	0	0	0	0	0	0	0	0	0	0	0	0	0	0	0	0	0.6993333	0.0434667	0.366967	0.1	0.5868334	0	0	0	0	1	1	0	0	0	0	0
Chr3	5520000	5550000	0	0	0	0	0	1	0	0	0	0	0	0	0	0	0	0	0	0	0	0	0	0	0	0.7144667	0.0047667	0.370733	0.0666666666666667	0.7142333	0	0	0	0	0	1	0	0	0	0	0
Chr3	5550000	5580000	1	0	0	0	0	1	0	0	0	0	0	0	0	0	0	0	0	0	0	0	0	0	0	0.4955	0.0705667	0.3471	0.233333333333333	0.3538	0.0849667	0	1	0	1	1	0	0	0	0	0
Chr3	5580000	5610000	1	0	0	0	0	0	0	0	0	0	0	0	0	1	0	0	0	0	0	0	0	0	0	0.5857334	0.0678333	0.351433	0.1	0.5793	0.0061667	0	0	1	1	1	0	0	0	0	0
Chr3	5610000	5640000	1	1	0	0	0	1	0	0	0	0	0	0	0	1	0	0	0	0	0	0	0	0	0	0.5349	0.1209	0.344633	0.133333333333333	0.5321667	0	0	1	1	0	1	0	0	0	0	1
Chr3	5640000	5670000	0	0	0	0	0	0	0	0	0	0	0	0	0	0	0	0	0	0	0	0	0	0	1	0.6807666	0.0632	0.371633	0.133333333333333	0.6805333	0	0	0	0	0	1	0	1	1	0	0
Chr3	5670000	5700000	1	0	0	0	0	0	0	0	0	0	0	0	0	0	0	0	0	0	0	0	0	0	0	0.6567667	0.0138667	0.3619	0.0333333333333333	0.6492333	0.0071667	0	0	0	1	1	0	0	0	0	0
Chr3	5700000	5730000	0	0	0	0	0	0	0	0	0	0	0	0	0	0	0	0	0	0	0	0	0	0	0	0.7771333	0	0.368133	0	0.7258667	0.051	0	0	0	1	1	0	0	0	0	0
Chr3	5730000	5760000	1	0	0	0	0	1	0	0	0	0	0	0	0	0	0	0	0	0	0	0	0	0	0	0.6186333	0.0812667	0.357533	0.1	0.6134	0	0	0	0	0	1	0	1	0	0	0
Chr3	5760000	5790000	1	0	0	0	0	0	0	0	0	0	0	0	0	0	0	0	0	0	0	0	0	0	0	0.6754667	0.0272	0.3729	0.133333333333333	0.6751333	0	0	0	0	0	1	0	0	0	0	0
Chr3	5790000	5820000	1	1	0	0	0	1	0	0	0	0	0	0	0	0	0	0	1	0	0	0	0	0	0	0.6995	0.1080667	0.377067	0.0333333333333333	0.6376666	0	0	1	0	1	1	0	0	0	0	0
Chr3	5820000	5850000	1	0	0	1	0	1	0	1	0	0	0	0	0	0	0	0	0	0	0	0	0	0	0	0.4343667	0.0585	0.342567	0.2	0.4054	0	0	1	1	1	1	0	1	0	0	1
Chr3	5850000	5880000	1	0	0	1	0	1	0	0	0	0	0	0	0	1	0	0	0	0	0	0	0	0	1	0.6107666	0.1993667	0.340967	0.1	0.4746333	0	0	1	0	0	1	0	0	0	0	0
Chr3	5880000	5910000	1	0	0	0	0	1	0	0	0	0	0	0	0	0	0	0	0	0	0	0	0	1	0	0.6552666	0.1653333	0.366333	0.1	0.4269333	0.1137333	0	0	0	1	1	0	0	0	0	0
Chr3	5910000	5940000	1	0	0	0	0	1	0	0	0	0	0	0	0	0	0	1	0	0	0	0	0	0	0	0.6461333	0.1000333	0.363667	0.0666666666666667	0.6459666	0	0	0	0	0	1	0	0	0	0	0
Chr3	5940000	5970000	0	0	0	0	0	0	0	0	0	0	0	0	0	0	0	0	0	0	0	0	0	0	0	0.7793334	0	0.368233	0.1	0.7790667	0	0	1	0	0	1	0	0	0	1	0
Chr3	5970000	6000000	1	0	0	0	0	0	0	0	0	0	0	0	0	0	0	0	0	0	0	0	0	0	0	0.6467333	0.0417	0.358833	0.133333333333333	0.6464334	0	0	0	0	1	1	0	0	0	0	0
Chr3	6000000	6030000	0	0	0	0	0	0	0	0	0	0	0	0	0	1	0	0	0	0	0	0	0	0	0	0.5228	0.0029333	0.362133	0.0333333333333333	0.4838667	0.0385	0	1	0	1	1	0	0	0	0	0
Chr3	6030000	6060000	1	0	0	0	0	1	0	0	0	0	0	0	0	0	0	0	0	0	0	0	0	0	0	0.7893333	0.1118	0.384833	0.0666666666666667	0.789	0	0	0	1	0	1	1	0	0	0	0
Chr3	6060000	6090000	0	0	0	0	0	0	0	0	0	0	0	0	0	1	0	0	0	0	0	0	0	0	0	0.763	0.0169333	0.388567	0	0.7218	0	0	0	0	1	1	0	1	0	0	0
Chr3	6090000	6120000	1	0	0	0	0	1	0	0	0	0	0	0	0	0	0	0	0	0	0	0	0	0	0	0.6807666	0.0499667	0.378867	0.166666666666667	0.6764666	0	0	0	0	0	1	0	0	0	0	0
Chr3	6120000	6150000	0	0	0	0	0	0	0	0	0	0	0	0	0	0	0	0	0	0	0	0	0	0	0	0.8455	0	0.389133	0.1	0.8452	0	0	0	0	1	1	0	0	0	0	0
Chr3	6150000	6180000	1	0	0	1	0	1	0	0	0	0	0	0	0	0	0	0	0	0	0	0	0	0	0	0.6138667	0.0513667	0.367633	0.1	0.6136333	0	0	0	0	0	1	0	0	0	0	0
Chr3	6180000	6210000	0	0	0	0	0	0	0	0	0	0	0	0	0	0	0	0	0	0	0	0	0	0	0	0.8497667	0	0.388167	0	0.8495333	0	0	1	0	0	1	0	0	0	0	0
Chr3	6210000	6240000	0	0	0	0	0	0	0	0	0	0	0	0	0	0	0	0	0	0	0	0	0	0	0	0.7142333	0	0.3835	0.233333333333333	0.6373	0	0	0	0	1	1	0	0	0	0	0
Chr3	6240000	6270000	0	0	0	0	0	1	0	0	0	0	0	0	0	0	0	0	0	0	0	0	0	0	0	0.5117667	0.0095	0.3584	0.166666666666667	0.5059667	0	0	0	0	1	1	0	0	0	0	0
Chr3	6270000	6300000	1	0	0	0	0	1	0	0	0	0	0	0	0	0	0	0	0	0	0	0	0	0	0	0.6380666	0.0344	0.3716	0.233333333333333	0.5950333	0.0428	0	1	0	1	1	0	0	0	0	0
Chr3	6300000	6330000	0	0	0	1	0	1	0	0	0	0	0	0	0	0	0	0	0	0	0	0	0	0	0	0.7717667	0.0222333	0.375033	0	0.7110333	0	0	1	0	0	1	0	0	0	0	0
Chr3	6330000	6360000	1	0	0	0	0	1	0	0	0	0	0	0	0	1	0	0	0	0	0	0	0	0	0	0.5188333	0.0656333	0.3545	0.0333333333333333	0.4885667	0.03	0	1	0	1	1	0	0	0	0	0
Chr3	6360000	6390000	1	0	0	1	0	1	0	0	0	0	0	0	0	0	0	0	0	0	0	0	0	0	0	0.5001	0.0988	0.3458	0.0666666666666667	0.3771	0.1228333	0	1	1	1	1	0	0	0	1	0
Chr3	6390000	6420000	0	0	0	1	0	0	0	1	0	0	0	0	0	0	0	0	0	0	0	0	0	0	0	0.7067	0.0151	0.369833	0.133333333333333	0.7063667	0	0	1	0	1	1	0	0	0	1	0
Chr3	6420000	6450000	1	0	0	0	0	1	0	0	0	0	0	0	0	0	0	0	0	0	0	0	0	0	0	0.5312667	0.0599	0.350733	0	0.5310333	0	0	0	0	0	1	0	0	0	0	0
Chr3	6450000	6480000	1	0	0	0	1	0	0	0	0	0	0	0	0	0	0	0	1	0	0	0	0	0	0	0.6506333	0.0501667	0.3662	0.233333333333333	0.5615333	0.045	0	0	0	0	1	0	0	0	0	0
Chr3	6480000	6510000	0	0	0	0	0	1	0	0	0	0	0	0	0	0	0	1	0	0	0	0	0	0	0	0.6851	0.0435	0.370167	0.133333333333333	0.6658334	0	0	0	1	1	1	0	0	1	0	1
Chr3	6510000	6540000	0	0	0	0	0	1	0	0	0	0	0	0	0	0	0	0	0	0	0	0	0	0	0	0.5378333	0.0127667	0.3607	0.1	0.5352	0	0	0	0	0	1	0	0	0	0	0
Chr3	6540000	6570000	0	0	0	0	0	0	0	0	0	0	0	0	0	0	0	1	1	0	0	0	0	0	0	0.6656	0.0199333	0.3755	0.0333333333333333	0.4933	0.0982333	0	0	0	1	1	0	1	0	0	0
Chr3	6570000	6600000	1	0	0	0	0	0	0	0	0	0	0	0	0	0	0	0	0	0	0	0	0	0	0	0.8152333	0.0320333	0.374567	0.1	0.6069667	0.1760667	0	1	0	0	1	0	0	0	0	0
Chr3	6600000	6630000	1	0	0	0	0	0	0	0	0	0	0	0	0	0	0	0	1	0	0	0	0	0	0	0.6261666	0.0970667	0.359233	0.0333333333333333	0.6259	0	0	0	0	1	1	0	0	0	0	0
Chr3	6630000	6660000	0	0	0	0	0	0	0	0	0	0	0	0	0	0	0	0	0	0	0	0	0	0	0	0.8498667	0	0.377167	0.0666666666666667	0.8496667	0	0	0	0	1	1	0	0	0	0	0
Chr3	6660000	6690000	1	0	0	0	0	0	0	0	0	0	0	0	0	0	0	1	0	0	0	0	0	0	0	0.6033	0.0278667	0.360233	0.266666666666667	0.6006	0	0	1	0	1	1	0	0	0	0	0
Chr3	6690000	6720000	1	0	0	0	0	1	0	0	0	0	0	0	0	0	0	0	0	0	0	0	0	0	0	0.6529667	0.0832	0.363567	0.166666666666667	0.6313667	0	0	0	0	0	1	0	1	0	0	0
Chr3	6720000	6750000	1	0	0	0	0	1	0	0	0	0	0	0	0	0	0	0	0	0	0	0	0	0	0	0.6239667	0.0992	0.356567	0.2	0.6236666	0	0	0	0	1	1	0	1	0	1	0
Chr3	6750000	6780000	1	1	0	0	0	0	0	0	0	0	0	0	0	0	0	0	0	0	0	0	0	0	0	0.6918333	0.0791667	0.365433	0.1	0.5416	0.1500333	0	0	0	1	1	0	0	0	0	0
Chr3	6780000	6810000	0	0	0	0	0	0	0	0	0	0	0	0	0	0	0	0	0	0	0	0	0	0	0	0.5522	0	0.364133	0.166666666666667	0.5519667	0	0	0	0	1	1	0	0	0	0	0
Chr3	6810000	6840000	1	0	0	0	0	0	0	0	0	0	0	0	0	0	0	0	0	0	0	0	0	0	0	0.7359333	0.0358	0.3684	0.1	0.7356	0	0	0	0	1	1	0	0	0	0	0
Chr3	6840000	6870000	0	0	0	0	0	0	0	0	0	0	0	0	0	0	0	0	0	0	0	0	0	0	0	0.8933333	0	0.380467	0.133333333333333	0.8931333	0	0	1	0	0	1	0	0	0	0	0
Chr3	6870000	6900000	0	0	0	0	1	0	0	0	0	0	0	0	0	0	0	0	0	0	0	0	0	0	0	0.8084667	0.0052	0.373333	0.0666666666666667	0.8082666	0	0	0	0	0	1	0	0	0	0	0
Chr3	6900000	6930000	1	0	0	0	0	0	0	0	0	0	0	0	0	0	0	0	0	0	0	0	0	0	0	0.6702	0.0174333	0.368767	0.1	0.6699333	0	0	1	0	0	1	0	0	0	0	0
Chr3	6930000	6960000	1	0	0	0	0	1	0	0	0	0	0	0	0	0	0	0	0	0	0	0	0	0	0	0.5973667	0.1048667	0.354233	0	0.5972	0	0	1	1	1	1	0	1	1	0	0
Chr3	6960000	6990000	1	0	0	0	0	0	0	1	0	0	0	0	0	0	0	0	0	0	0	0	0	0	0	0.7047667	0.0585	0.369833	0	0.7045667	0	0	0	0	0	1	0	0	0	0	0
Chr3	6990000	7020000	1	0	0	0	0	1	0	0	0	0	0	0	0	0	0	1	0	0	0	0	0	0	0	0.7736	0.0865	0.376333	0	0.7307667	0	0	0	0	1	1	0	1	1	0	0
Chr3	7020000	7050000	0	0	0	0	0	0	0	0	0	0	0	0	0	0	0	1	0	0	1	0	0	0	0	0.7959333	0.0283667	0.394667	0	0.7955667	0	0	1	0	1	1	0	0	0	0	0
Chr3	7050000	7080000	0	0	0	0	0	0	0	0	0	0	0	0	0	0	0	0	0	0	0	0	0	0	0	0.8722333	0	0.379	0.0666666666666667	0.8719667	0	0	0	0	1	1	0	0	0	0	0
Chr3	7080000	7110000	1	0	0	0	0	0	0	0	0	0	0	0	0	0	0	0	0	0	0	0	0	0	0	0.6336333	0.0085	0.356833	0.2	0.6160667	0.0144333	0	0	0	1	1	0	0	0	0	0
Chr3	7110000	7140000	1	0	0	0	0	1	0	0	0	0	0	0	0	0	0	0	0	0	0	0	0	0	0	0.7680666	0.0617667	0.348233	0.233333333333333	0.7678	0	0	0	0	1	1	0	0	0	0	0
Chr3	7140000	7170000	1	0	0	0	0	0	0	0	0	0	0	0	0	0	0	0	1	0	0	0	0	0	0	0.8062	0.0623667	0.3688	0.133333333333333	0.7796333	0.0262667	0	0	0	0	1	0	0	0	0	0
Chr3	7170000	7200000	1	0	0	0	0	1	0	0	0	0	0	0	0	0	0	0	0	0	0	0	0	0	0	0.7092667	0.1125333	0.357167	0.0666666666666667	0.6871333	0	0	0	0	0	1	0	0	0	0	0
Chr3	7200000	7230000	1	0	0	0	0	0	0	0	0	0	0	0	0	0	0	0	0	0	0	0	0	0	0	0.6144	0.0409667	0.346033	0.266666666666667	0.6118	0	0	0	0	1	1	0	0	0	0	0
Chr3	7230000	7260000	0	0	0	0	0	0	0	0	0	0	0	0	0	1	0	0	0	0	0	0	0	0	0	0.7523667	0.0043333	0.366267	0.1	0.7142333	0	0	1	0	0	1	0	0	0	0	0
Chr3	7260000	7290000	0	0	0	0	0	1	0	0	0	0	0	0	0	0	0	0	0	0	0	0	0	0	0	0.6031333	0.0166667	0.3606	0.133333333333333	0.6029333	0	0	1	0	0	1	0	1	1	0	0
Chr3	7290000	7320000	1	0	0	0	0	0	0	0	0	0	0	0	0	0	0	0	0	0	0	0	0	0	0	0.4075333	0.0834333	0.327467	0.0666666666666667	0.4045667	0	0	0	0	1	1	0	1	0	0	0
Chr3	7320000	7350000	1	1	0	0	0	0	0	0	0	0	0	0	0	0	0	0	0	0	0	0	0	0	0	0.5832	0.0412667	0.3714	0.1	0.5779333	0	0	1	0	1	1	1	0	0	0	0
Chr3	7350000	7380000	1	0	0	0	0	1	0	0	0	0	0	0	0	0	0	1	0	0	0	0	0	1	0	0.6768333	0.5026333	0.376533	0.266666666666667	0.2439333	0	0	0	1	0	1	0	0	0	0	0
Chr3	7380000	7410000	1	0	0	0	0	0	0	0	0	0	0	0	0	0	0	1	0	0	0	0	0	0	0	0.6135333	0.0406667	0.365433	0.133333333333333	0.5597333	0.0535667	0	0	0	1	1	0	0	0	0	0
Chr3	7410000	7440000	1	0	0	0	0	0	0	0	0	0	0	0	0	0	0	0	0	0	0	0	0	0	0	0.8257333	0.0154333	0.3726	0.0333333333333333	0.8255	0	0	0	0	0	1	0	0	0	0	0
Chr3	7440000	7470000	0	0	0	0	0	0	0	0	0	0	0	0	0	0	0	0	0	0	0	0	0	0	0	0.6940333	0	0.367767	0.1	0.6938334	0	0	1	0	1	1	0	0	0	0	0
Chr3	7470000	7500000	1	0	0	0	0	0	0	0	0	0	0	0	0	0	0	0	0	0	0	0	0	0	0	0.6965666	0.0058667	0.374467	0.0333333333333333	0.6963667	0	0	0	0	0	1	0	0	0	0	0
Chr3	7500000	7530000	1	0	0	0	0	0	0	0	0	0	0	0	0	0	0	0	0	0	0	0	0	0	0	0.5856	0.0266667	0.3491	0.133333333333333	0.5802333	0	0	0	0	0	1	0	0	0	1	0
Chr3	7530000	7560000	1	0	0	0	1	1	0	0	0	0	0	0	0	0	0	1	0	0	0	0	0	0	0	0.6590334	0.0327667	0.349533	0.3	0.6588	0	0	0	0	0	1	0	0	0	0	0
Chr3	7560000	7590000	0	0	0	0	0	0	0	0	0	0	0	0	0	0	0	0	0	0	1	0	0	0	0	0.6913	0.0073333	0.368767	0.166666666666667	0.6802667	0	0	1	1	0	1	0	0	0	0	0
Chr3	7590000	7620000	0	0	0	0	0	0	0	0	0	0	0	0	0	0	0	0	0	0	1	0	0	0	0	0.6202	0.0097667	0.363867	0.633333333333333	0.6198667	0	0	1	0	1	1	0	0	0	0	0
Chr3	7620000	7650000	0	1	0	0	0	1	0	0	0	0	0	0	0	1	0	1	0	0	0	0	0	0	0	0.5311667	0.0255	0.345667	0.4	0.5309333	0	0	0	0	1	1	0	0	0	0	0
Chr3	7650000	7680000	1	0	0	0	0	0	0	1	0	0	0	0	0	0	0	0	0	0	0	0	0	0	0	0.524	0.1098	0.353767	0.133333333333333	0.4978667	0	0	1	0	1	1	0	1	0	0	0
Chr3	7680000	7710000	1	0	0	0	0	0	0	0	0	0	0	0	0	0	0	0	0	0	0	0	0	0	0	0.5375667	0.0751667	0.3472	0.233333333333333	0.5342	0	0	0	1	1	1	0	0	0	0	0
Chr3	7710000	7740000	1	0	0	0	0	1	0	0	0	0	0	0	0	0	0	0	1	0	0	0	0	0	0	0.4253333	0.0877	0.3339	0.2	0.3317333	0.0278667	0	1	1	1	1	0	1	0	0	0
Chr3	7740000	7770000	1	0	0	0	0	0	0	0	0	0	0	0	0	0	0	1	0	0	0	0	0	0	0	0.4779667	0.0587	0.3455	0.2	0.302	0.1056	0	0	0	0	1	0	0	0	0	0
Chr3	7770000	7800000	1	0	0	0	0	1	0	0	0	0	0	0	0	1	0	1	1	0	1	0	0	0	0	0.4879333	0.1448	0.344067	0.333333333333333	0.4431667	0.0087	0	1	1	1	1	0	0	0	0	0
Chr3	7800000	7830000	1	0	0	0	0	1	0	0	0	0	0	0	0	1	0	1	1	0	0	0	0	0	0	0.5418333	0.1524	0.370533	0.3	0.3714333	0.1480667	0	0	0	1	1	0	0	0	1	0
Chr3	7830000	7860000	1	1	0	0	0	1	0	0	0	0	0	0	0	1	0	0	0	0	0	0	0	0	0	0.5186333	0.1757333	0.340567	0.166666666666667	0.4802	0	0	1	1	1	1	0	1	0	0	1
Chr3	7860000	7890000	1	0	0	0	0	1	0	0	0	0	0	0	0	0	0	0	0	0	0	0	0	0	0	0.6760333	0.0205667	0.359233	0.5	0.6456	0	0	1	1	0	1	0	1	0	0	1
Chr3	7890000	7920000	1	1	0	0	0	1	0	0	0	0	0	0	0	0	0	1	0	0	1	0	0	0	0	0.5823333	0.123	0.3749	0.2	0.5516	0	0	0	0	1	1	0	0	0	0	0
Chr3	7920000	7950000	1	0	0	0	0	1	0	0	0	0	0	0	0	0	0	0	0	0	1	0	0	0	0	0.3707333	0.2014	0.325867	0.233333333333333	0.3522333	0.0183333	0	1	1	1	1	0	0	1	1	1
Chr3	7950000	7980000	0	0	0	0	0	1	0	0	0	0	0	0	0	0	0	0	0	0	0	0	0	0	0	0.8127667	0.0469333	0.3836	0.166666666666667	0.7955334	0	0	0	0	0	1	0	0	0	0	0
Chr3	7980000	8010000	1	0	0	0	0	1	0	0	0	0	0	0	0	0	0	0	0	0	0	0	0	0	0	0.3124667	0.1910333	0.325833	0.3	0.2497333	0.0241	0	0	1	1	1	0	1	0	0	1
Chr3	8010000	8040000	1	0	0	0	0	1	0	0	0	0	0	0	0	0	0	0	0	0	0	0	0	0	0	0.7156667	0.0269333	0.372467	0.3	0.6795	0.0357333	0	0	0	1	1	0	0	0	0	0
Chr3	8040000	8070000	0	0	0	0	0	1	0	0	0	0	0	0	0	0	0	0	0	0	0	0	0	0	0	0.5706667	0.0060667	0.360267	0.266666666666667	0.5704666	0	0	1	0	1	1	0	0	0	0	0
Chr3	8070000	8100000	1	0	0	0	0	1	0	0	0	0	0	0	0	0	0	0	0	0	0	0	0	0	0	0.4944333	0.1134333	0.3485	0.166666666666667	0.4941667	0	0	0	0	1	1	0	0	1	0	0
Chr3	8100000	8130000	1	0	0	0	0	1	0	0	0	0	0	0	0	0	0	1	0	0	0	0	0	0	0	0.3457	0.0928333	0.3322	0.366666666666667	0.3254667	0	0	0	1	1	1	0	1	0	0	0
Chr3	8130000	8160000	1	1	0	0	0	1	0	0	0	0	0	0	0	1	0	0	0	0	0	0	0	0	1	0.3925667	0.2554	0.3232	0.566666666666667	0.3554667	0	0	1	0	1	1	0	0	0	0	0
Chr3	8160000	8190000	1	0	0	0	0	0	0	0	0	0	0	0	0	0	0	1	0	0	1	0	0	0	1	0.4417667	0.5042	0.346867	0.466666666666667	0.3549667	0.0595667	0	1	0	1	1	0	1	0	0	0
Chr3	8190000	8220000	1	1	0	0	0	1	0	0	0	0	0	0	0	0	0	1	0	0	0	0	0	0	0	0.5037667	0.2221667	0.333167	0.1	0.4572333	0	0	1	0	0	1	0	0	0	0	1
Chr3	8220000	8250000	1	0	0	0	0	1	0	0	0	0	0	0	0	0	0	0	0	0	0	0	0	0	0	0.3148	0.1491333	0.327467	0.533333333333333	0.2262667	0.0784667	0	1	1	1	1	0	0	0	1	0
Chr3	8250000	8280000	1	0	0	0	0	1	1	1	0	0	0	0	0	0	0	0	0	0	0	0	0	0	0	0.4201667	0.1320667	0.3248	0.2	0.415	0	0	1	0	1	1	0	0	0	0	0
Chr3	8280000	8310000	1	0	0	0	0	0	0	1	0	0	0	0	0	0	0	0	0	0	0	0	0	0	0	0.2461667	0.0662	0.310333	0.233333333333333	0.2308667	0.0150667	0	1	0	1	1	0	0	0	0	0
Chr3	8310000	8340000	1	0	0	0	0	1	0	0	0	0	0	0	0	0	0	0	0	0	1	0	0	0	1	0.5277	0.1897333	0.337667	0	0.5274667	0	0	1	0	0	1	0	0	0	0	0
Chr3	8340000	8370000	1	0	0	0	0	1	0	0	0	0	0	0	0	0	0	0	1	0	0	0	0	0	0	0.5436333	0.2553	0.3334	0	0.5434	0	0	1	0	1	1	0	0	0	1	0
Chr3	8370000	8400000	1	0	0	0	0	0	0	0	0	0	0	0	0	0	0	0	0	0	1	0	0	0	0	0.461	0.1298333	0.330633	0	0.4608	0	0	0	0	0	1	0	0	0	0	0
Chr3	8400000	8430000	1	0	0	0	0	1	0	0	0	0	0	0	0	0	0	1	1	0	0	0	0	0	0	0.5214667	0.1722	0.339933	0	0.5212333	0	0	0	0	1	1	0	1	0	0	1
Chr3	8430000	8460000	1	0	0	0	0	1	0	0	0	0	0	0	0	0	0	0	0	0	0	0	0	0	0	0.7007	0.0574333	0.347167	0	0.7005333	0	0	0	0	1	1	0	0	0	0	0
Chr3	8460000	8490000	1	0	0	0	0	0	0	0	0	0	0	0	0	0	0	0	0	0	0	0	0	0	0	0.5687	0.0218667	0.349667	0.233333333333333	0.5684667	0	0	0	0	0	1	0	0	0	0	0
Chr3	8490000	8520000	1	1	0	0	0	1	0	0	0	0	0	0	0	0	0	1	0	0	0	0	0	0	0	0.5068	0.1713667	0.3373	0.266666666666667	0.4931	0	0	1	1	0	1	0	0	0	0	0
Chr3	8520000	8550000	1	0	0	1	0	1	0	0	0	0	0	0	0	0	0	0	1	0	0	0	0	0	0	0.6655	0.2518	0.360567	0.266666666666667	0.4915667	0.0141	0	1	0	1	1	0	0	0	1	0
Chr3	8550000	8580000	0	0	0	0	0	0	0	0	0	0	0	0	0	0	0	0	0	0	0	0	0	0	0	0.7487	0	0.369933	0.266666666666667	0.7484667	0	0	1	0	1	1	0	0	0	0	0
Chr3	8580000	8610000	1	0	0	0	0	1	0	0	0	0	0	0	0	0	0	0	0	0	1	0	0	0	0	0.3215	0.1352	0.334533	0.333333333333333	0.3213333	0	0	0	0	1	1	0	0	0	0	0
Chr3	8610000	8640000	1	0	0	0	0	1	0	0	0	0	0	0	0	0	0	0	0	0	0	0	0	0	0	0.7063667	0.0656	0.366433	0.2	0.6738	0	0	1	0	1	1	0	0	0	0	0
Chr3	8640000	8670000	1	0	0	0	0	0	0	0	0	0	0	0	0	0	0	0	0	0	1	0	0	0	0	0.6786	0.0423667	0.3681	0.233333333333333	0.6783	0	0	0	0	1	1	0	0	0	0	0
Chr3	8670000	8700000	0	1	0	0	0	1	0	0	0	0	0	0	0	0	0	0	0	0	0	0	0	0	1	0.7029667	0.0718667	0.376733	0.233333333333333	0.6728	0.0135667	0	1	0	1	1	0	1	0	0	1
Chr3	8700000	8730000	1	0	0	0	0	1	0	0	0	0	0	0	0	0	0	0	0	0	0	0	0	0	0	0.5658333	0.1484333	0.336967	0.4	0.5655333	0	0	0	0	0	1	0	0	0	0	0
Chr3	8730000	8760000	1	1	0	0	1	0	0	0	0	0	0	0	0	0	0	0	0	0	0	0	0	0	0	0.7576666	0.0914	0.3653	0.1	0.7541667	0	0	0	0	1	1	0	0	0	0	0
Chr3	8760000	8790000	1	0	0	1	0	0	0	0	0	0	0	0	0	1	0	1	0	0	0	0	0	0	0	0.3551333	0.1654	0.338867	0.333333333333333	0.3167	0.0382333	0	1	0	0	1	0	1	0	0	0
Chr3	8790000	8820000	1	0	0	0	0	1	0	0	0	0	0	0	0	1	0	0	0	0	0	0	0	0	0	0.3312667	0.0814333	0.341567	0.0333333333333333	0.1812333	0.1498333	0	1	0	1	1	0	0	0	0	0
Chr3	8820000	8850000	0	0	0	0	0	1	0	0	0	0	0	0	0	0	0	0	0	0	0	0	0	0	1	0.8129333	0.283	0.382033	0.0333333333333333	0.6472	0	0	0	0	0	1	0	0	1	0	0
Chr3	8850000	8880000	1	0	0	0	0	1	0	0	0	0	0	0	0	1	0	1	1	0	0	0	0	0	0	0.5797333	0.3504667	0.3607	0.1	0.2612	0	0	1	0	1	1	0	0	0	0	0
Chr3	8880000	8910000	1	0	0	0	0	0	0	0	0	0	0	0	0	0	0	1	0	0	0	0	0	0	0	0.3546667	0.0795333	0.315767	0.6	0.3545333	0	0	1	0	1	1	0	0	0	0	0
Chr3	8910000	8940000	1	1	0	0	0	1	0	1	0	0	0	0	0	0	0	0	0	0	0	0	0	0	0	0.6090333	0.1447667	0.3512	0.666666666666667	0.5393	0.0241	0	0	0	1	1	0	0	0	0	0
Chr3	8940000	8970000	1	0	0	0	0	1	0	0	0	0	0	0	0	0	0	0	0	0	0	0	0	0	0	0.6374334	0.0713333	0.360833	0.566666666666667	0.5546666	0.047	0	1	0	1	1	0	0	0	0	0
Chr3	8970000	9000000	1	0	0	0	0	0	0	0	0	0	0	0	0	0	0	0	0	0	1	0	0	0	0	0.5243	0.0778	0.3518	0.233333333333333	0.5131	0	0	1	0	1	1	0	1	0	0	0
Chr3	9000000	9030000	1	0	0	0	0	0	1	0	0	0	0	0	0	1	0	0	0	0	0	0	0	0	0	0.5932	0.2480667	0.369433	0.166666666666667	0.4058667	0	0	0	0	1	1	0	0	0	0	0
Chr3	9030000	9060000	1	1	0	1	0	1	0	0	0	0	0	0	0	0	0	0	0	0	0	0	0	0	0	0.4648667	0.1126667	0.344967	0.833333333333333	0.3930333	0.0715667	0	0	0	1	1	0	0	0	0	0
Chr3	9060000	9090000	1	1	0	0	0	0	0	0	0	0	0	0	0	0	0	0	0	0	0	0	0	0	0	0.8242334	0.0383333	0.391367	0.166666666666667	0.824	0	0	0	0	0	1	0	0	0	1	0
Chr3	9090000	9120000	1	0	0	0	0	0	0	0	0	0	0	0	0	0	0	0	0	0	0	0	0	0	0	0.7455333	0.0384	0.3794	0.0333333333333333	0.5958667	0.1193	0	1	1	1	1	0	0	0	0	1
Chr3	9120000	9150000	1	1	0	0	0	0	0	0	0	0	0	0	0	0	0	0	0	0	0	0	0	0	0	0.5288	0.0491	0.352433	0.2	0.4584	0.0664667	0	1	0	1	1	0	0	0	0	0
Chr3	9150000	9180000	1	0	0	0	0	0	0	0	0	0	0	0	0	0	0	0	1	0	0	0	0	0	0	0.5546333	0.0639	0.354267	0.1	0.4715	0.0445333	0	1	0	1	1	0	0	0	0	1
Chr3	9180000	9210000	1	0	0	0	0	1	0	0	0	0	0	0	0	0	0	0	0	0	0	0	0	0	0	0.5973333	0.0977667	0.358833	0.166666666666667	0.5255666	0.0247667	0	1	0	1	1	0	0	0	0	0
Chr3	9210000	9240000	1	0	0	0	0	1	0	0	0	0	0	0	0	1	0	1	0	0	0	0	0	0	0	0.7778333	0.3037667	0.368333	0.1	0.4994333	0.0361667	0	1	1	1	1	0	0	1	0	1
Chr3	9240000	9270000	1	1	0	0	0	0	0	0	0	0	0	0	0	1	0	0	0	0	0	0	0	0	0	0.7110333	0.1174333	0.359867	0.1	0.4778333	0	0.2653	0	0	1	1	0	0	0	0	0
Chr3	9270000	9300000	1	0	0	0	0	1	0	0	0	0	0	0	0	0	0	0	0	0	0	0	0	0	0	0.6567333	0.0389	0.344	0.3	0.6352667	0.0236333	0	0	0	1	1	0	0	0	0	0
Chr3	9300000	9330000	1	0	0	0	0	1	0	0	0	0	0	0	0	0	0	1	0	0	0	0	0	0	0	0.3691667	0.1264667	0.325467	0.533333333333333	0.369	0	0	1	0	1	1	0	0	0	0	0
Chr3	9330000	9360000	1	0	0	0	0	1	1	1	0	0	0	0	0	0	0	0	1	0	1	0	0	0	0	0.5536	0.0877	0.344067	0.366666666666667	0.5263333	0	0	0	0	1	1	0	0	0	0	0
Chr3	9360000	9390000	1	0	0	0	0	0	0	0	0	0	0	0	0	0	0	1	0	0	0	0	0	0	0	0.2097333	0.3535667	0.3011	0.166666666666667	0.1118	0.0390333	0	1	1	0	1	0	0	0	1	0
Chr3	9390000	9420000	1	1	0	0	0	1	0	0	0	0	0	0	0	0	0	1	0	0	1	0	0	0	0	0.503	0.2175333	0.331167	0.366666666666667	0.3620333	0	0	1	0	1	1	0	0	0	0	0
Chr3	9420000	9450000	1	0	0	0	0	0	0	0	0	0	0	0	0	1	0	0	0	0	0	0	0	0	0	0.6646333	0.2333	0.3445	0	0.4734	0	0	0	1	0	1	0	0	0	0	0
Chr3	9450000	9480000	1	0	0	1	0	1	0	0	0	0	0	0	0	0	0	0	0	0	0	0	0	0	0	0.4642667	0.1098333	0.348233	0.466666666666667	0.4242	0.0398	0	1	1	1	1	0	1	1	1	1
Chr3	9480000	9510000	1	0	0	0	0	0	0	0	0	0	0	0	0	0	0	0	0	0	0	0	0	0	0	0.6533	0.1051	0.343833	0.7	0.653	0	0	1	0	1	1	0	0	0	0	0
Chr3	9510000	9540000	1	0	0	0	0	1	0	0	0	0	0	0	0	0	0	0	0	0	0	0	0	0	0	0.8064333	0.1039	0.367567	0.133333333333333	0.8060667	0	0	0	0	1	1	0	0	0	0	0
Chr3	9540000	9570000	1	0	0	0	0	1	0	0	0	0	0	0	0	0	0	0	0	0	0	0	0	0	0	0.5633	0.1435	0.349567	0.1	0.5508667	0	0	1	1	1	1	0	1	0	0	1
Chr3	9570000	9600000	1	0	0	0	0	1	0	0	0	0	0	0	0	1	0	0	0	0	0	0	0	0	1	0.4862667	0.1869667	0.341333	0.133333333333333	0.4339667	0	0	1	1	1	1	0	0	0	0	0
Chr3	9600000	9630000	1	0	0	0	0	1	0	0	0	0	0	0	0	0	0	0	0	0	0	0	0	0	1	0.515	0.5379	0.368133	0.1	0.2137667	0.0256	0	1	1	1	1	0	1	1	0	1
Chr3	9630000	9660000	1	0	0	0	0	0	0	0	0	0	0	0	0	1	0	0	0	0	1	0	0	0	0	0.6567	0.0604667	0.3604	0.166666666666667	0.6014333	0	0	1	0	1	1	0	0	0	0	0
Chr3	9660000	9690000	1	0	0	0	0	1	0	1	0	0	0	0	0	0	0	0	0	0	0	0	0	0	0	0.7831	0.0749667	0.363833	0.266666666666667	0.7619	0.1678667	0.0514667	1	1	1	1	0	0	0	0	0
Chr3	9690000	9720000	1	0	0	0	0	1	0	0	0	0	0	0	0	1	0	1	0	0	0	0	0	0	0	0.4035333	0.3397667	0.342833	0.7	0.2341333	0	0	1	0	1	1	0	0	0	0	0
Chr3	9720000	9750000	1	0	0	0	0	1	0	0	0	0	0	0	0	0	0	0	0	0	0	0	0	0	0	0.4544333	0.4879667	0.360533	0.2	0.1944667	0	0	1	0	1	1	0	0	0	1	1
Chr3	9750000	9780000	1	1	0	0	0	1	0	0	0	0	0	0	0	1	0	0	0	0	1	0	0	0	0	0.5837333	0.1868667	0.348833	0.3	0.5605667	0	0	1	1	1	1	0	0	0	0	0
[truncated: 1,976 more rows]
