# Supplementary material for: Machine-learning predicts genomic determinants of meiosis-driven structural variation in a eukaryotic pathogen
Source: Nat Commun. 2021 Jun 10;12:3551. doi: 10.1038/s41467-021-23862-x (PMC8192914; doi:10.1038/s41467-021-23862-x)
Supplement: Supplementary file 16 — Source Data [file 41467_2021_23862_MOESM16_ESM.zip]

Archive with 40 entries (39 files):
- Source_Data/
- __MACOSX/._Source_Data
- Source_Data/Figure2A_Source_Data.txt
- __MACOSX/Source_Data/._Figure2A_Source_Data.txt
- Source_Data/Figure5D_Source_Data.txt
- __MACOSX/Source_Data/._Figure5D_Source_Data.txt
- Source_Data/Supplementary_Figure5_Source_Data.txt
- __MACOSX/Source_Data/._Supplementary_Figure5_Source_Data.txt
- Source_Data/Figure1D_Source_Data.txt
- __MACOSX/Source_Data/._Figure1D_Source_Data.txt
- Source_Data/Figure1E_Source_Data.txt
- __MACOSX/Source_Data/._Figure1E_Source_Data.txt
- Source_Data/Figure5B_Source_Data.txt
- __MACOSX/Source_Data/._Figure5B_Source_Data.txt
- Source_Data/Figure4D_Source_Data.txt
- __MACOSX/Source_Data/._Figure4D_Source_Data.txt
- Source_Data/Figure5E_Source_Data.txt
- __MACOSX/Source_Data/._Figure5E_Source_Data.txt
- Source_Data/Figure3F_Source_Data.txt
- __MACOSX/Source_Data/._Figure3F_Source_Data.txt
- Source_Data/Supplementary_Figure3_Source_Data.txt
- __MACOSX/Source_Data/._Supplementary_Figure3_Source_Data.txt
- Source_Data/Figure3C_Source_Data.txt
- __MACOSX/Source_Data/._Figure3C_Source_Data.txt
- Source_Data/Figure2B_Source_Data.txt
- __MACOSX/Source_Data/._Figure2B_Source_Data.txt
- Source_Data/Figure4A_Source_Data.txt
- __MACOSX/Source_Data/._Figure4A_Source_Data.txt
- Source_Data/Figure3D_Source_Data.txt
- __MACOSX/Source_Data/._Figure3D_Source_Data.txt
- Source_Data/Supplementary_Figure1_Source_Data.txt
- __MACOSX/Source_Data/._Supplementary_Figure1_Source_Data.txt
- Source_Data/Figure2C_Source_Data.txt
- __MACOSX/Source_Data/._Figure2C_Source_Data.txt
- Source_Data/Figure5F_Source_Data.txt
- __MACOSX/Source_Data/._Figure5F_Source_Data.txt
- Source_Data/Figure3B_Source_Data.txt
- __MACOSX/Source_Data/._Figure3B_Source_Data.txt
- Source_Data/Figure2D_Source_Data.txt
- __MACOSX/Source_Data/._Figure2D_Source_Data.txt
