# Supplementary material for: Machine-learning predicts genomic determinants of meiosis-driven structural variation in a eukaryotic pathogen
Source: Nat Commun. 2021 Jun 10;12:3551. doi: 10.1038/s41467-021-23862-x (PMC8192914; doi:10.1038/s41467-021-23862-x)
Supplement: Supplementary file 16 — Source Data [file 41467_2021_23862_MOESM16_ESM.zip › Source_Data/Figure2A_Source_Data.txt]

Var1	Var2	Var3	Freq	size	perkb
1A5	accessory	CP	140	4731438	0.295893130164656
1A5	accessory	INDEL	947	4731438	2.00150567332807
1A5	accessory	INVTR	47	4731438	0.0993355508409917
1A5	accessory	TRA	43	4731438	0.0908814614077158
1A5	accessory	HDR	183	4731438	0.386774591572372
1A5	accessory	INVDP	89	4731438	0.188103489890388
1A5	accessory	TDM	42	4731438	0.0887679390493968
1A5	accessory	DUP	108	4731438	0.228260414698449
1A5	accessory	INV	7	4731438	0.0147946565082328
1A5	core	HDR	794	34967273	0.227069465783048
1A5	core	TRA	117	34967273	0.0334598583080814
1A5	core	DUP	102	34967273	0.0291701328839684
1A5	core	INVDP	88	34967273	0.0251663891547963
1A5	core	INDEL	2942	34967273	0.841358146516029
1A5	core	TDM	68	34967273	0.0194467552559789
1A5	core	CP	219	34967273	0.0626299911920498
1A5	core	INVTR	142	34967273	0.040609400681603
1A5	core	INV	29	34967273	0.00829346915328513
1E4	accessory	CP	104	3841805	0.270706087372993
1E4	accessory	TRA	32	3841805	0.0832941807301516
1E4	accessory	TDM	20	3841805	0.0520588629563447
1E4	accessory	INVTR	33	3841805	0.0858971238779688
1E4	accessory	INVDP	100	3841805	0.260294314781724
1E4	accessory	INDEL	785	3841805	2.04331037103653
1E4	accessory	INV	9	3841805	0.0234264883303551
1E4	accessory	HDR	145	3841805	0.377426756433499
1E4	accessory	DUP	113	3841805	0.294132575703348
1E4	core	INDEL	2932	34786596	0.842853379502841
1E4	core	DUP	82	34786596	0.0235722977896429
1E4	core	HDR	765	34786596	0.219912290354595
1E4	core	TDM	63	34786596	0.0181104239115549
1E4	core	TRA	121	34786596	0.034783512592034
1E4	core	CP	226	34786596	0.0649675524446255
1E4	core	INVTR	120	34786596	0.0344960455458189
1E4	core	INVDP	81	34786596	0.0232848307434277
1E4	core	INV	39	34786596	0.0112112148023911
3D1	accessory	TDM	34	4688114	0.072523833678106
3D1	accessory	CP	144	4688114	0.307159766166096
3D1	accessory	INVDP	123	4688114	0.262365633600207
3D1	accessory	TRA	40	4688114	0.0853221572683599
3D1	accessory	INVTR	51	4688114	0.108785750517159
3D1	accessory	INV	9	4688114	0.019197485385381
3D1	accessory	INDEL	902	4688114	1.92401464640152
3D1	accessory	HDR	176	4688114	0.375417491980784
3D1	accessory	DUP	103	4688114	0.219704554966027
3D1	core	INVDP	92	35969386	0.0255773062125664
3D1	core	INV	37	35969386	0.0102865253246191
3D1	core	HDR	776	35969386	0.215739017619039
3D1	core	CP	194	35969386	0.0539347544047597
3D1	core	INDEL	2965	35969386	0.824312096959342
3D1	core	TRA	167	35969386	0.0464283710597673
3D1	core	DUP	121	35969386	0.0336397179534841
3D1	core	TDM	63	35969386	0.0175148944716488
3D1	core	INVTR	132	35969386	0.0366978741310736
3D7	accessory	INVTR	26	2275352	0.114268034132741
3D7	accessory	INV	3	2275352	0.0131847731691624
3D7	accessory	TDM	11	2275352	0.0483441682869288
3D7	accessory	CP	60	2275352	0.263695463383248
3D7	accessory	HDR	119	2275352	0.522996002376775
3D7	accessory	INVDP	30	2275352	0.131847731691624
3D7	accessory	TRA	10	2275352	0.043949243897208
3D7	accessory	INDEL	536	2275352	2.35567947289035
3D7	accessory	DUP	46	2275352	0.202166521927157
3D7	core	HDR	788	35586068	0.221434972810146
3D7	core	TRA	125	35586068	0.03512610609298
3D7	core	INVDP	90	35586068	0.0252907963869456
3D7	core	INV	30	35586068	0.0084302654623152
3D7	core	TDM	69	35586068	0.019389610563325
3D7	core	INDEL	2932	35586068	0.823917944516938
3D7	core	INVTR	148	35586068	0.0415893096140883
3D7	core	DUP	101	35586068	0.0283818937231278
3D7	core	CP	181	35586068	0.050862601622635
Arg00	accessory	DUP	83	4717052	0.175957356416677
Arg00	accessory	INDEL	886	4717052	1.87829178054429
Arg00	accessory	CP	137	4717052	0.290435636494997
Arg00	accessory	TDM	32	4717052	0.0678389807871527
Arg00	accessory	TRA	41	4717052	0.0869186941335393
Arg00	accessory	INV	6	4717052	0.0127198088975911
Arg00	accessory	INVTR	39	4717052	0.0826787578343423
Arg00	accessory	HDR	171	4717052	0.362514553581347
Arg00	accessory	INVDP	80	4717052	0.169597451967882
Arg00	core	HDR	760	36431985	0.208607903192758
Arg00	core	TRA	151	36431985	0.0414470965554032
Arg00	core	INV	27	36431985	0.00741107024500587
Arg00	core	TDM	59	36431985	0.0161945609057536
Arg00	core	INDEL	3085	36431985	0.846783396512707
Arg00	core	INVTR	171	36431985	0.0469367782183705
Arg00	core	DUP	128	36431985	0.0351339626429908
Arg00	core	CP	212	36431985	0.0581906256274535
Arg00	core	INVDP	92	36431985	0.0252525356496496
Aus01	accessory	DUP	108	4170991	0.258931270769944
Aus01	accessory	TDM	24	4170991	0.0575402823933209
Aus01	accessory	TRA	31	4170991	0.0743228647580395
Aus01	accessory	INVTR	36	4170991	0.0863104235899814
Aus01	accessory	INVDP	93	4170991	0.222968594274119
Aus01	accessory	CP	109	4170991	0.261328782536332
Aus01	accessory	INV	12	4170991	0.0287701411966605
Aus01	accessory	INDEL	746	4170991	1.78854377772573
Aus01	accessory	HDR	157	4170991	0.376409347322974
Aus01	core	HDR	714	37589579	0.189946261435916
Aus01	core	TRA	163	37589579	0.0433630820925129
Aus01	core	INV	27	37589579	0.00718284181900521
Aus01	core	DUP	160	37589579	0.0425649885570679
Aus01	core	TDM	59	37589579	0.0156958395304188
Aus01	core	INDEL	2960	37589579	0.787452288305756
Aus01	core	CP	221	37589579	0.05879289044445
Aus01	core	INVTR	169	37589579	0.044959269163403
Aus01	core	INVDP	116	37589579	0.0308596167038742
CH95	accessory	TRA	17	3031995	0.0560686940446802
CH95	accessory	TDM	17	3031995	0.0560686940446802
CH95	accessory	INVDP	38	3031995	0.125330021982226
CH95	accessory	DUP	31	3031995	0.102242912669711
CH95	accessory	INVTR	21	3031995	0.0692613279375461
CH95	accessory	HDR	139	3031995	0.458444027777091
CH95	accessory	INV	10	3031995	0.0329815847321648
CH95	accessory	CP	86	3031995	0.283641628696617
CH95	accessory	INDEL	614	3031995	2.02506930255492
CH95	core	INVTR	180	36221136	0.0496947417662439
CH95	core	INVDP	113	36221136	0.0311972545532531
CH95	core	DUP	122	36221136	0.0336819916415653
CH95	core	INV	35	36221136	0.00966286645454742
CH95	core	CP	199	36221136	0.0549402978415696
CH95	core	INDEL	3043	36221136	0.840117217748223
CH95	core	HDR	771	36221136	0.212859143898745
CH95	core	TRA	155	36221136	0.04279269429871
CH95	core	TDM	61	36221136	0.0168409958207827
CNR93	accessory	TDM	11	2199456	0.0500123666943099
CNR93	accessory	CP	65	2199456	0.295527621375467
CNR93	accessory	INVTR	15	2199456	0.0681986818558771
CNR93	accessory	INV	4	2199456	0.0181863151615672
CNR93	accessory	INVDP	34	2199456	0.154583678873321
CNR93	accessory	TRA	18	2199456	0.0818384182270525
CNR93	accessory	DUP	15	2199456	0.0681986818558771
CNR93	accessory	INDEL	440	2199456	2.00049466777239
CNR93	accessory	HDR	101	2199456	0.459204457829572
CNR93	core	INVDP	70	35970248	0.0194605274892739
CNR93	core	TRA	147	35970248	0.0408671077274752
CNR93	core	INV	37	35970248	0.0102862788157591
CNR93	core	TDM	55	35970248	0.0152904144558581
CNR93	core	INDEL	3070	35970248	0.853483134172442
CNR93	core	INVTR	157	35970248	0.0436471830830858
CNR93	core	HDR	836	35970248	0.232414299729043
CNR93	core	DUP	111	35970248	0.0308588364472772
CNR93	core	CP	221	35970248	0.0614396653589934
CRI10	accessory	HDR	193	4079513	0.473095685686012
CRI10	accessory	INV	5	4079513	0.0122563649141454
CRI10	accessory	DUP	69	4079513	0.169137835815206
CRI10	accessory	TRA	33	4079513	0.0808920084333596
CRI10	accessory	INDEL	878	4079513	2.15221767892393
CRI10	accessory	CP	108	4079513	0.26473748214554
CRI10	accessory	TDM	25	4079513	0.0612818245707269
CRI10	accessory	INVDP	93	4079513	0.227968387403104
CRI10	accessory	INVTR	32	4079513	0.0784407354505305
CRI10	core	INVDP	116	35617613	0.0325681566588979
CRI10	core	INV	41	35617613	0.0115111588190932
CRI10	core	TRA	146	35617613	0.0409909557948198
CRI10	core	INDEL	3061	35617613	0.859406271835229
CRI10	core	TDM	72	35617613	0.0202147179262125
CRI10	core	HDR	744	35617613	0.208885418570863
CRI10	core	INVTR	138	35617613	0.0387448760252407
CRI10	core	DUP	94	35617613	0.0263914372925552
CRI10	core	CP	221	35617613	0.0620479536346245
I93	accessory	TRA	24	3929112	0.0610825041383397
I93	accessory	TDM	25	3929112	0.0636276084774371
I93	accessory	HDR	160	3929112	0.407216694255598
I93	accessory	INVTR	48	3929112	0.122165008276679
I93	accessory	DUP	82	3929112	0.208698555805994
I93	accessory	INVDP	88	3929112	0.223969181840579
I93	accessory	CP	94	3929112	0.239239807875164
I93	accessory	INV	6	3929112	0.0152706260345849
I93	accessory	INDEL	764	3929112	1.94445971507048
I93	core	HDR	801	35476697	0.22578201121711
I93	core	INDEL	2910	35476697	0.820256744871147
I93	core	DUP	110	35476697	0.0310062687064695
I93	core	TRA	151	35476697	0.0425631506788808
I93	core	INVDP	110	35476697	0.0310062687064695
I93	core	CP	206	35476697	0.0580662850321156
I93	core	TDM	54	35476697	0.0152212591831759
I93	core	INV	27	35476697	0.00761062959158797
I93	core	INVTR	141	35476697	0.0397443989782927
IR01_26b	accessory	TRA	27	2744171	0.0983903699878761
IR01_26b	accessory	TDM	21	2744171	0.0765258433239037
IR01_26b	accessory	INVTR	21	2744171	0.0765258433239037
IR01_26b	accessory	HDR	155	2744171	0.564833605485956
IR01_26b	accessory	INVDP	38	2744171	0.138475335538492
IR01_26b	accessory	DUP	46	2744171	0.167628037757122
IR01_26b	accessory	INV	4	2744171	0.014576351109315
IR01_26b	accessory	CP	74	2744171	0.269662495522327
IR01_26b	accessory	INDEL	485	2744171	1.76738257200444
IR01_26b	core	INVTR	146	35807679	0.0407733771295258
IR01_26b	core	INVDP	99	35807679	0.0276477009302949
IR01_26b	core	TDM	51	35807679	0.0142427550246974
IR01_26b	core	CP	219	35807679	0.0611600656942886
IR01_26b	core	INDEL	3276	35807679	0.91488755805703
IR01_26b	core	INV	37	35807679	0.0103329791355647
IR01_26b	core	HDR	853	35807679	0.238217059530722
IR01_26b	core	TRA	115	35807679	0.0321160162321607
IR01_26b	core	DUP	120	35807679	0.0335123647639938
IR01_48b	accessory	DUP	13	1848238	0.0703372617595786
IR01_48b	accessory	CP	59	1848238	0.319222957216549
IR01_48b	accessory	INVTR	10	1848238	0.0541055859689066
IR01_48b	accessory	INVDP	12	1848238	0.0649267031626879
IR01_48b	accessory	TRA	8	1848238	0.0432844687751253
IR01_48b	accessory	INV	4	1848238	0.0216422343875626
IR01_48b	accessory	TDM	10	1848238	0.0541055859689066
IR01_48b	accessory	INDEL	452	1848238	2.44557248579458
IR01_48b	accessory	HDR	126	1848238	0.681730383208223
IR01_48b	core	INVDP	106	35285324	0.0300408181032998
IR01_48b	core	TRA	110	35285324	0.0311744338807828
IR01_48b	core	INV	42	35285324	0.0119029656635716
IR01_48b	core	INVTR	158	35285324	0.044777823210579
IR01_48b	core	HDR	913	35285324	0.258747801210498
IR01_48b	core	TDM	70	35285324	0.0198382761059527
IR01_48b	core	INDEL	3186	35285324	0.902924966765219
IR01_48b	core	DUP	102	35285324	0.0289072023258168
IR01_48b	core	CP	225	35285324	0.0637658874834195
ISY92	accessory	INDEL	821	4099388	2.00273796966767
ISY92	accessory	HDR	198	4099388	0.482998925693299
ISY92	accessory	TRA	31	4099388	0.0756210439216781
ISY92	accessory	INVDP	40	4099388	0.0975755405441007
ISY92	accessory	DUP	52	4099388	0.126848202707331
ISY92	accessory	TDM	29	4099388	0.070742266894473
ISY92	accessory	INV	4	4099388	0.00975755405441007
ISY92	accessory	CP	86	4099388	0.209787412169817
ISY92	accessory	INVTR	39	4099388	0.0951361520304982
ISY92	core	INVTR	116	35580554	0.0326020780901838
ISY92	core	INVDP	125	35580554	0.0351315496661463
ISY92	core	INV	35	35580554	0.00983683390652096
ISY92	core	TRA	133	35580554	0.0373799688447796
ISY92	core	INDEL	3199	35580554	0.899086619056016
ISY92	core	HDR	905	35580554	0.254352419582899
ISY92	core	CP	215	35580554	0.0604262654257716
ISY92	core	DUP	132	35580554	0.0370989164474505
ISY92	core	TDM	59	35580554	0.016582091442421
KE94	accessory	INDEL	658	3294060	1.99753495686175
KE94	accessory	TRA	31	3294060	0.0941087897609637
KE94	accessory	TDM	20	3294060	0.0607153482328798
KE94	accessory	HDR	172	3294060	0.522151994802766
KE94	accessory	INVDP	63	3294060	0.191253346933571
KE94	accessory	DUP	87	3294060	0.264111764813027
KE94	accessory	INV	4	3294060	0.012143069646576
KE94	accessory	CP	82	3294060	0.248932927754807
KE94	accessory	INVTR	22	3294060	0.0667868830561678
KE94	core	INDEL	2911	34858722	0.83508511872581
KE94	core	INVTR	113	34858722	0.0324165642102427
KE94	core	HDR	784	34858722	0.224907843724162
KE94	core	INV	35	34858722	0.0100405287376858
KE94	core	CP	192	34858722	0.0550794719324478
KE94	core	DUP	88	34858722	0.0252447579690386
KE94	core	TRA	126	34858722	0.0361459034556689
KE94	core	INVDP	73	34858722	0.0209416742243161
KE94	core	TDM	46	34858722	0.0131961234838156
OregS90	accessory	TRA	26	3234146	0.0803921653506057
OregS90	accessory	TDM	16	3234146	0.0494721017542189
OregS90	accessory	HDR	144	3234146	0.44524891578797
OregS90	accessory	INVDP	45	3234146	0.139140286183741
OregS90	accessory	DUP	50	3234146	0.154600317981934
OregS90	accessory	INV	5	3234146	0.0154600317981934
OregS90	accessory	INDEL	698	3234146	2.1582204390278
OregS90	accessory	CP	89	3234146	0.275188566007843
OregS90	accessory	INVTR	35	3234146	0.108220222587354
OregS90	core	TDM	69	36357170	0.0189783748295041
OregS90	core	INVDP	109	36357170	0.029980331252405
OregS90	core	CP	218	36357170	0.0599606625048099
OregS90	core	INDEL	2949	36357170	0.811119237278369
OregS90	core	INVTR	170	36357170	0.0467583147973288
OregS90	core	TRA	144	36357170	0.0396070431224432
OregS90	core	DUP	106	36357170	0.0291551845206874
OregS90	core	INV	31	36357170	0.0085265162277482
OregS90	core	HDR	778	36357170	0.213988052425423
TN09	accessory	HDR	87	1366670	0.636583813210212
TN09	accessory	DUP	15	1366670	0.10975582986383
TN09	accessory	TDM	7	1366670	0.0512193872697871
TN09	accessory	CP	29	1366670	0.212194604403404
TN09	accessory	INVDP	12	1366670	0.0878046638910637
TN09	accessory	TRA	7	1366670	0.0512193872697871
TN09	accessory	INVTR	15	1366670	0.10975582986383
TN09	accessory	INV	0	1366670	0
TN09	accessory	INDEL	214	1366670	1.56584983939064
TN09	core	TDM	62	36540649	0.0169674052587298
TN09	core	INVTR	117	36540649	0.0320191357301837
TN09	core	INVDP	70	36540649	0.0191567478727595
TN09	core	INV	41	36540649	0.011220380896902
TN09	core	HDR	913	36540649	0.249858725826134
TN09	core	CP	206	36540649	0.0563755723112635
TN09	core	INDEL	3328	36540649	0.910766527436335
TN09	core	TRA	114	36540649	0.0311981322499225
TN09	core	DUP	128	36540649	0.0350294818244744
UR95	accessory	INV	6	3301899	0.0181713613893096
UR95	accessory	INDEL	643	3301899	1.94736422888768
UR95	accessory	HDR	146	3301899	0.442169793806534
UR95	accessory	TRA	24	3301899	0.0726854455572384
UR95	accessory	CP	88	3301899	0.266513300376541
UR95	accessory	DUP	64	3301899	0.193827854819302
UR95	accessory	INVTR	33	3301899	0.0999424876412028
UR95	accessory	TDM	20	3301899	0.060571204631032
UR95	accessory	INVDP	57	3301899	0.172627933198441
UR95	core	TDM	58	35067887	0.0165393483787603
UR95	core	INVTR	146	35067887	0.0416335321258449
UR95	core	INV	30	35067887	0.0085548353683243
UR95	core	INVDP	67	35067887	0.0191057989892576
UR95	core	INDEL	3123	35067887	0.89055836184256
UR95	core	HDR	779	35067887	0.222140558397488
UR95	core	DUP	96	35067887	0.0273754731786378
UR95	core	CP	196	35067887	0.0558915910730521
UR95	core	TRA	153	35067887	0.0436296603784539
YEQ92	accessory	INV	3	2419658	0.0123984463920108
YEQ92	accessory	HDR	69	2419658	0.285164267016248
YEQ92	accessory	TRA	16	2419658	0.0661250474240574
YEQ92	accessory	DUP	26	2419658	0.107453202064093
YEQ92	accessory	INVDP	21	2419658	0.0867891247440754
YEQ92	accessory	INDEL	545	2419658	2.25238442788196
YEQ92	accessory	TDM	21	2419658	0.0867891247440754
YEQ92	accessory	CP	69	2419658	0.285164267016248
YEQ92	accessory	INVTR	15	2419658	0.0619922319600539
YEQ92	core	INV	33	37451951	0.00881128996457354
YEQ92	core	TDM	56	37451951	0.0149524920610945
YEQ92	core	DUP	111	37451951	0.0296379753353837
YEQ92	core	INDEL	3199	37451951	0.854161108990023
YEQ92	core	INVTR	142	37451951	0.0379152477263468
YEQ92	core	CP	199	37451951	0.0531347485742465
YEQ92	core	HDR	873	37451951	0.233098670880991
YEQ92	core	INVDP	101	37451951	0.0269678874673311
YEQ92	core	TRA	125	37451951	0.0333760983506574
