# Supplementary material for: Machine-learning predicts genomic determinants of meiosis-driven structural variation in a eukaryotic pathogen
Source: Nat Commun. 2021 Jun 10;12:3551. doi: 10.1038/s41467-021-23862-x (PMC8192914; doi:10.1038/s41467-021-23862-x)
Supplement: Supplementary file 16 — Source Data [file 41467_2021_23862_MOESM16_ESM.zip › Source_Data/Figure5D_Source_Data.txt]

Var1	Var2	Freq	cross
new	CP	22	M1
new	DUP	58	M1
new	HDR	22	M1
new	INDEL	54	M1
new	INV	0	M1
new	INVDP	87	M1
new	INVTR	12	M1
new	TDM	5	M1
new	TRA	17	M1
new	CP	24	M1b
new	DUP	76	M1b
new	HDR	26	M1b
new	INDEL	86	M1b
new	INV	3	M1b
new	INVDP	81	M1b
new	INVTR	28	M1b
new	TDM	14	M1b
new	TRA	24	M1b
fixed	CP	1	M2
new	CP	9	M2
removal	CP	23	M2
renew	CP	0	M2
fixed	DUP	19	M2
new	DUP	21	M2
removal	DUP	57	M2
renew	DUP	1	M2
fixed	HDR	4	M2
new	HDR	6	M2
removal	HDR	22	M2
renew	HDR	0	M2
fixed	INDEL	9	M2
new	INDEL	19	M2
removal	INDEL	77	M2
renew	INDEL	1	M2
fixed	INV	0	M2
new	INV	0	M2
removal	INV	3	M2
renew	INV	0	M2
fixed	INVDP	17	M2
new	INVDP	35	M2
removal	INVDP	64	M2
renew	INVDP	6	M2
fixed	INVTR	1	M2
new	INVTR	8	M2
removal	INVTR	27	M2
renew	INVTR	1	M2
fixed	TDM	0	M2
new	TDM	1	M2
removal	TDM	14	M2
renew	TDM	0	M2
fixed	TRA	4	M2
new	TRA	2	M2
removal	TRA	20	M2
renew	TRA	1	M2
fixed	CP	2	M2b
new	CP	6	M2b
removal	CP	22	M2b
renew	CP	0	M2b
fixed	DUP	23	M2b
new	DUP	18	M2b
removal	DUP	53	M2b
renew	DUP	2	M2b
fixed	HDR	4	M2b
new	HDR	12	M2b
removal	HDR	22	M2b
renew	HDR	1	M2b
fixed	INDEL	20	M2b
new	INDEL	26	M2b
removal	INDEL	66	M2b
renew	INDEL	2	M2b
fixed	INV	0	M2b
new	INV	0	M2b
removal	INV	3	M2b
renew	INV	0	M2b
fixed	INVDP	18	M2b
new	INVDP	38	M2b
removal	INVDP	63	M2b
renew	INVDP	5	M2b
fixed	INVTR	3	M2b
new	INVTR	5	M2b
removal	INVTR	25	M2b
renew	INVTR	1	M2b
fixed	TDM	2	M2b
new	TDM	4	M2b
removal	TDM	12	M2b
renew	TDM	0	M2b
fixed	TRA	3	M2b
new	TRA	4	M2b
removal	TRA	21	M2b
renew	TRA	0	M2b
fixed	CP	0	M3
new	CP	10	M3
removal	CP	10	M3
renew	CP	10	M3
fixed	DUP	8	M3
new	DUP	17	M3
removal	DUP	33	M3
renew	DUP	19	M3
fixed	HDR	3	M3
new	HDR	10	M3
removal	HDR	7	M3
renew	HDR	8	M3
fixed	INDEL	8	M3
new	INDEL	42	M3
removal	INDEL	21	M3
renew	INDEL	30	M3
fixed	INV	0	M3
new	INV	0	M3
removal	INV	0	M3
renew	INV	1	M3
fixed	INVDP	15	M3
new	INVDP	33	M3
removal	INVDP	43	M3
renew	INVDP	17	M3
fixed	INVTR	0	M3
new	INVTR	23	M3
removal	INVTR	10	M3
renew	INVTR	6	M3
fixed	TDM	1	M3
new	TDM	3	M3
removal	TDM	0	M3
renew	TDM	3	M3
fixed	TRA	2	M3
new	TRA	14	M3
removal	TRA	5	M3
renew	TRA	7	M3
fixed	CP	5	M3b
new	CP	17	M3b
removal	CP	5	M3b
renew	CP	8	M3b
fixed	DUP	19	M3b
new	DUP	40	M3b
removal	DUP	22	M3b
renew	DUP	21	M3b
fixed	HDR	6	M3b
new	HDR	18	M3b
removal	HDR	4	M3b
renew	HDR	9	M3b
fixed	INDEL	13	M3b
new	INDEL	75	M3b
removal	INDEL	16	M3b
renew	INDEL	32	M3b
fixed	INV	0	M3b
new	INV	1	M3b
removal	INV	0	M3b
renew	INV	0	M3b
fixed	INVDP	32	M3b
new	INVDP	44	M3b
removal	INVDP	26	M3b
renew	INVDP	14	M3b
fixed	INVTR	5	M3b
new	INVTR	17	M3b
removal	INVTR	5	M3b
renew	INVTR	2	M3b
fixed	TDM	1	M3b
new	TDM	8	M3b
removal	TDM	0	M3b
renew	TDM	2	M3b
fixed	TRA	4	M3b
new	TRA	10	M3b
removal	TRA	3	M3b
renew	TRA	4	M3b
fixed	CP	2	M4
new	CP	5	M4
removal	CP	18	M4
renew	CP	2	M4
fixed	DUP	13	M4
new	DUP	11	M4
removal	DUP	31	M4
renew	DUP	4	M4
fixed	HDR	2	M4
new	HDR	8	M4
removal	HDR	19	M4
renew	HDR	4	M4
fixed	INDEL	15	M4
new	INDEL	14	M4
removal	INDEL	65	M4
renew	INDEL	8	M4
fixed	INV	0	M4
new	INV	0	M4
removal	INV	1	M4
renew	INV	0	M4
fixed	INVDP	19	M4
new	INVDP	20	M4
removal	INVDP	46	M4
renew	INVDP	5	M4
fixed	INVTR	4	M4
new	INVTR	3	M4
removal	INVTR	25	M4
renew	INVTR	1	M4
fixed	TDM	2	M4
new	TDM	1	M4
removal	TDM	5	M4
renew	TDM	0	M4
fixed	TRA	5	M4
new	TRA	1	M4
removal	TRA	18	M4
renew	TRA	2	M4
fixed	CP	6	M4b
new	CP	7	M4b
removal	CP	14	M4b
renew	CP	2	M4b
fixed	DUP	24	M4b
new	DUP	29	M4b
removal	DUP	20	M4b
renew	DUP	12	M4b
fixed	HDR	6	M4b
new	HDR	4	M4b
removal	HDR	15	M4b
renew	HDR	3	M4b
fixed	INDEL	26	M4b
new	INDEL	28	M4b
removal	INDEL	54	M4b
renew	INDEL	8	M4b
fixed	INV	0	M4b
new	INV	1	M4b
removal	INV	1	M4b
renew	INV	0	M4b
fixed	INVDP	16	M4b
new	INVDP	42	M4b
removal	INVDP	49	M4b
renew	INVDP	10	M4b
fixed	INVTR	6	M4b
new	INVTR	4	M4b
removal	INVTR	23	M4b
renew	INVTR	1	M4b
fixed	TDM	3	M4b
new	TDM	2	M4b
removal	TDM	4	M4b
renew	TDM	1	M4b
fixed	TRA	5	M4b
new	TRA	4	M4b
removal	TRA	18	M4b
renew	TRA	2	M4b
fixed	CP	9	M4bb
new	CP	7	M4bb
removal	CP	21	M4bb
renew	CP	5	M4bb
fixed	DUP	26	M4bb
new	DUP	27	M4bb
removal	DUP	54	M4bb
renew	DUP	12	M4bb
fixed	HDR	6	M4bb
new	HDR	6	M4bb
removal	HDR	27	M4bb
renew	HDR	5	M4bb
fixed	INDEL	26	M4bb
new	INDEL	32	M4bb
removal	INDEL	94	M4bb
renew	INDEL	24	M4bb
fixed	INV	0	M4bb
new	INV	1	M4bb
removal	INV	1	M4bb
renew	INV	0	M4bb
fixed	INVDP	26	M4bb
new	INVDP	20	M4bb
removal	INVDP	64	M4bb
renew	INVDP	19	M4bb
fixed	INVTR	10	M4bb
new	INVTR	16	M4bb
removal	INVTR	14	M4bb
renew	INVTR	9	M4bb
fixed	TDM	4	M4bb
new	TDM	2	M4bb
removal	TDM	7	M4bb
renew	TDM	1	M4bb
fixed	TRA	7	M4bb
new	TRA	7	M4bb
removal	TRA	11	M4bb
renew	TRA	4	M4bb
