# Supplementary material for: Machine-learning predicts genomic determinants of meiosis-driven structural variation in a eukaryotic pathogen
Source: Nat Commun. 2021 Jun 10;12:3551. doi: 10.1038/s41467-021-23862-x (PMC8192914; doi:10.1038/s41467-021-23862-x)
Supplement: Supplementary file 16 — Source Data [file 41467_2021_23862_MOESM16_ESM.zip › Source_Data/Figure1D_Source_Data.txt]

isolate	position	start	end	synteny_ratio	med
1A5	chr_1	0	10000	0.631578947368421	0.676923076923077
1A5	chr_1	10000	20000	0.125	0.676923076923077
1A5	chr_1	100000	110000	0.675	0.676923076923077
1A5	chr_1	1000000	1010000	0.784313725490196	0.676923076923077
1A5	chr_1	1010000	1020000	0.822222222222222	0.676923076923077
1A5	chr_1	1020000	1030000	0.579710144927536	0.676923076923077
1A5	chr_1	1030000	1040000	0.525773195876289	0.676923076923077
1A5	chr_1	1040000	1050000	0.771929824561403	0.676923076923077
1A5	chr_1	1050000	1060000	0.613207547169811	0.676923076923077
1A5	chr_1	1060000	1070000	0.588235294117647	0.676923076923077
1A5	chr_1	1070000	1080000	0.67032967032967	0.676923076923077
1A5	chr_1	1080000	1090000	0.847826086956522	0.676923076923077
1A5	chr_1	1090000	1100000	0.764705882352941	0.676923076923077
1A5	chr_1	110000	120000	0.504587155963303	0.676923076923077
1A5	chr_1	1100000	1110000	0.584615384615385	0.676923076923077
1A5	chr_1	1110000	1120000	0.818181818181818	0.676923076923077
1A5	chr_1	1120000	1130000	0.773584905660377	0.676923076923077
1A5	chr_1	1130000	1140000	0.341666666666667	0.676923076923077
1A5	chr_1	1140000	1150000	0.746478873239437	0.676923076923077
1A5	chr_1	1150000	1160000	0.84	0.676923076923077
1A5	chr_1	1160000	1170000	0.936170212765957	0.676923076923077
1A5	chr_1	1170000	1180000	0.974358974358974	0.676923076923077
1A5	chr_1	1180000	1190000	0.793103448275862	0.676923076923077
1A5	chr_1	1190000	1200000	0.956521739130435	0.676923076923077
1A5	chr_1	120000	130000	0.560283687943262	0.676923076923077
1A5	chr_1	1200000	1210000	0.961538461538462	0.676923076923077
1A5	chr_1	1210000	1220000	0.769230769230769	0.676923076923077
1A5	chr_1	1220000	1230000	0.682539682539683	0.676923076923077
1A5	chr_1	1230000	1240000	0.865384615384615	0.676923076923077
1A5	chr_1	1240000	1250000	0.816326530612245	0.676923076923077
1A5	chr_1	1250000	1260000	0.727272727272727	0.676923076923077
1A5	chr_1	1260000	1270000	0.537634408602151	0.676923076923077
1A5	chr_1	1270000	1280000	0.51063829787234	0.676923076923077
1A5	chr_1	1280000	1290000	0.464285714285714	0.676923076923077
1A5	chr_1	1290000	1300000	0.862745098039216	0.676923076923077
1A5	chr_1	130000	140000	0.597222222222222	0.676923076923077
1A5	chr_1	1300000	1310000	0.974358974358974	0.676923076923077
1A5	chr_1	1310000	1320000	0.5	0.676923076923077
1A5	chr_1	1320000	1330000	0.904761904761905	0.676923076923077
1A5	chr_1	1330000	1340000	0.857142857142857	0.676923076923077
1A5	chr_1	1340000	1350000	0.644736842105263	0.676923076923077
1A5	chr_1	1350000	1360000	0.808510638297872	0.676923076923077
1A5	chr_1	1360000	1370000	0.693333333333333	0.676923076923077
1A5	chr_1	1370000	1380000	0.6125	0.676923076923077
1A5	chr_1	1380000	1390000	0.91304347826087	0.676923076923077
1A5	chr_1	1390000	1400000	0.907407407407407	0.676923076923077
1A5	chr_1	140000	150000	0.648648648648649	0.676923076923077
1A5	chr_1	1400000	1410000	0.807017543859649	0.676923076923077
1A5	chr_1	1410000	1420000	0.5	0.676923076923077
1A5	chr_1	1420000	1430000	0.508620689655172	0.676923076923077
1A5	chr_1	1430000	1440000	0.643835616438356	0.676923076923077
1A5	chr_1	1440000	1450000	0.395161290322581	0.676923076923077
1A5	chr_1	1450000	1460000	0.888888888888889	0.676923076923077
1A5	chr_1	1460000	1470000	0.587412587412587	0.676923076923077
1A5	chr_1	1470000	1480000	0.524390243902439	0.676923076923077
1A5	chr_1	1480000	1490000	0.583333333333333	0.676923076923077
1A5	chr_1	1490000	1500000	0.758620689655172	0.676923076923077
1A5	chr_1	150000	160000	0.930232558139535	0.676923076923077
1A5	chr_1	1500000	1510000	0.840909090909091	0.676923076923077
1A5	chr_1	1510000	1520000	0.637362637362637	0.676923076923077
1A5	chr_1	1520000	1530000	0.78	0.676923076923077
1A5	chr_1	1530000	1540000	0.52	0.676923076923077
1A5	chr_1	1540000	1550000	0.44578313253012	0.676923076923077
1A5	chr_1	1550000	1560000	0.926829268292683	0.676923076923077
1A5	chr_1	1560000	1570000	0.95	0.676923076923077
1A5	chr_1	1570000	1580000	0.779661016949153	0.676923076923077
1A5	chr_1	1580000	1590000	0.538461538461538	0.676923076923077
1A5	chr_1	1590000	1600000	0.5	0.676923076923077
1A5	chr_1	160000	170000	0.882352941176471	0.676923076923077
1A5	chr_1	1600000	1610000	1	0.676923076923077
1A5	chr_1	1610000	1620000	0.792452830188679	0.676923076923077
1A5	chr_1	1620000	1630000	0.947368421052632	0.676923076923077
1A5	chr_1	1630000	1640000	0.854166666666667	0.676923076923077
1A5	chr_1	1640000	1650000	0.758064516129032	0.676923076923077
1A5	chr_1	1650000	1660000	0.88	0.676923076923077
1A5	chr_1	1660000	1670000	0.558823529411765	0.676923076923077
1A5	chr_1	1670000	1680000	0.857142857142857	0.676923076923077
1A5	chr_1	1680000	1690000	0.722222222222222	0.676923076923077
1A5	chr_1	1690000	1700000	0.530120481927711	0.676923076923077
1A5	chr_1	170000	180000	0.506329113924051	0.676923076923077
1A5	chr_1	1700000	1710000	0.530612244897959	0.676923076923077
1A5	chr_1	1710000	1720000	0.947368421052632	0.676923076923077
1A5	chr_1	1720000	1730000	0.721311475409836	0.676923076923077
1A5	chr_1	1730000	1740000	0.657142857142857	0.676923076923077
1A5	chr_1	1740000	1750000	0.678571428571429	0.676923076923077
1A5	chr_1	1750000	1760000	0.677966101694915	0.676923076923077
1A5	chr_1	1760000	1770000	0.733333333333333	0.676923076923077
1A5	chr_1	1770000	1780000	0.688524590163934	0.676923076923077
1A5	chr_1	1780000	1790000	0.857142857142857	0.676923076923077
1A5	chr_1	1790000	1800000	0.48	0.676923076923077
1A5	chr_1	180000	190000	0.75	0.676923076923077
1A5	chr_1	1800000	1810000	0.660714285714286	0.676923076923077
1A5	chr_1	1810000	1820000	0.626666666666667	0.676923076923077
1A5	chr_1	1820000	1830000	0.62992125984252	0.676923076923077
1A5	chr_1	1830000	1840000	0.494623655913978	0.676923076923077
1A5	chr_1	1840000	1850000	0.554347826086957	0.676923076923077
1A5	chr_1	1850000	1860000	0.878048780487805	0.676923076923077
1A5	chr_1	1860000	1870000	0.709677419354839	0.676923076923077
1A5	chr_1	1870000	1880000	0.578125	0.676923076923077
1A5	chr_1	1880000	1890000	0.683544303797468	0.676923076923077
1A5	chr_1	1890000	1900000	0.886363636363636	0.676923076923077
1A5	chr_1	190000	200000	0.733333333333333	0.676923076923077
1A5	chr_1	1900000	1910000	0.947368421052632	0.676923076923077
1A5	chr_1	1910000	1920000	0.602739726027397	0.676923076923077
1A5	chr_1	1920000	1930000	0.796610169491525	0.676923076923077
1A5	chr_1	1930000	1940000	0.745762711864407	0.676923076923077
1A5	chr_1	1940000	1950000	0.573529411764706	0.676923076923077
1A5	chr_1	1950000	1960000	0.716981132075472	0.676923076923077
1A5	chr_1	1960000	1970000	0.481012658227848	0.676923076923077
1A5	chr_1	1970000	1980000	0.691176470588235	0.676923076923077
1A5	chr_1	1980000	1990000	0.472727272727273	0.676923076923077
1A5	chr_1	1990000	2000000	0.677966101694915	0.676923076923077
1A5	chr_1	20000	30000	0.421052631578947	0.676923076923077
1A5	chr_1	200000	210000	0.728571428571429	0.676923076923077
1A5	chr_1	2000000	2010000	0.972972972972973	0.676923076923077
1A5	chr_1	2010000	2020000	0.894736842105263	0.676923076923077
1A5	chr_1	2020000	2030000	0.878048780487805	0.676923076923077
1A5	chr_1	2030000	2040000	0.485981308411215	0.676923076923077
1A5	chr_1	2040000	2050000	0.742857142857143	0.676923076923077
1A5	chr_1	2050000	2060000	0.888888888888889	0.676923076923077
1A5	chr_1	2060000	2070000	0.972972972972973	0.676923076923077
1A5	chr_1	2070000	2080000	0.553571428571429	0.676923076923077
1A5	chr_1	2080000	2090000	0.653333333333333	0.676923076923077
1A5	chr_1	2090000	2100000	0.671428571428571	0.676923076923077
1A5	chr_1	210000	220000	0.571428571428571	0.676923076923077
1A5	chr_1	2100000	2110000	0.545454545454545	0.676923076923077
1A5	chr_1	2110000	2120000	0.8125	0.676923076923077
1A5	chr_1	2120000	2130000	0.675675675675676	0.676923076923077
1A5	chr_1	2130000	2140000	0.527272727272727	0.676923076923077
1A5	chr_1	2140000	2150000	0.831578947368421	0.676923076923077
1A5	chr_1	2150000	2160000	0.763888888888889	0.676923076923077
1A5	chr_1	2160000	2170000	0.530120481927711	0.676923076923077
1A5	chr_1	2170000	2180000	0.655737704918033	0.676923076923077
1A5	chr_1	2180000	2190000	0.975609756097561	0.676923076923077
1A5	chr_1	2190000	2200000	0.44954128440367	0.676923076923077
1A5	chr_1	220000	230000	0.851063829787234	0.676923076923077
1A5	chr_1	2200000	2210000	0.891304347826087	0.676923076923077
1A5	chr_1	2210000	2220000	0.904761904761905	0.676923076923077
1A5	chr_1	2220000	2230000	1	0.676923076923077
1A5	chr_1	2230000	2240000	0.734375	0.676923076923077
1A5	chr_1	2240000	2250000	0.646153846153846	0.676923076923077
1A5	chr_1	2250000	2260000	0.693181818181818	0.676923076923077
1A5	chr_1	2260000	2270000	0.441666666666667	0.676923076923077
1A5	chr_1	2270000	2280000	0.842105263157895	0.676923076923077
1A5	chr_1	2280000	2290000	0.623076923076923	0.676923076923077
1A5	chr_1	2290000	2300000	0.8125	0.676923076923077
1A5	chr_1	230000	240000	0.579710144927536	0.676923076923077
1A5	chr_1	2300000	2310000	0.641791044776119	0.676923076923077
1A5	chr_1	2310000	2320000	0.902439024390244	0.676923076923077
1A5	chr_1	2320000	2330000	0.678571428571429	0.676923076923077
1A5	chr_1	2330000	2340000	0.494736842105263	0.676923076923077
1A5	chr_1	2340000	2350000	0.484210526315789	0.676923076923077
1A5	chr_1	2350000	2360000	0.826086956521739	0.676923076923077
1A5	chr_1	2370000	2380000	0.875	0.676923076923077
1A5	chr_1	2380000	2390000	0.756756756756757	0.676923076923077
1A5	chr_1	2390000	2400000	0.942307692307692	0.676923076923077
1A5	chr_1	240000	250000	0.582417582417582	0.676923076923077
1A5	chr_1	2400000	2410000	0.618421052631579	0.676923076923077
1A5	chr_1	2410000	2420000	0.467532467532468	0.676923076923077
1A5	chr_1	2420000	2430000	0.843137254901961	0.676923076923077
1A5	chr_1	2430000	2440000	0.910112359550562	0.676923076923077
1A5	chr_1	2440000	2450000	0.86734693877551	0.676923076923077
1A5	chr_1	2450000	2460000	0.80327868852459	0.676923076923077
1A5	chr_1	2460000	2470000	0.819672131147541	0.676923076923077
1A5	chr_1	2470000	2480000	0.735849056603774	0.676923076923077
1A5	chr_1	2480000	2490000	0.542857142857143	0.676923076923077
1A5	chr_1	2490000	2500000	0.386206896551724	0.676923076923077
1A5	chr_1	250000	260000	0.610526315789474	0.676923076923077
1A5	chr_1	2500000	2510000	0.733333333333333	0.676923076923077
1A5	chr_1	2510000	2520000	0.802325581395349	0.676923076923077
1A5	chr_1	2520000	2530000	0.333333333333333	0.676923076923077
1A5	chr_1	2530000	2540000	0.609375	0.676923076923077
1A5	chr_1	2540000	2550000	0.603174603174603	0.676923076923077
1A5	chr_1	2550000	2560000	0.65	0.676923076923077
1A5	chr_1	2560000	2570000	1	0.676923076923077
1A5	chr_1	2570000	2580000	0.837209302325581	0.676923076923077
1A5	chr_1	2580000	2590000	0.491525423728814	0.676923076923077
1A5	chr_1	2590000	2600000	0.770833333333333	0.676923076923077
1A5	chr_1	260000	270000	0.75	0.676923076923077
1A5	chr_1	2600000	2610000	0.614457831325301	0.676923076923077
1A5	chr_1	2610000	2620000	0.335227272727273	0.676923076923077
1A5	chr_1	2620000	2630000	0.952380952380952	0.676923076923077
1A5	chr_1	2630000	2640000	0.67741935483871	0.676923076923077
1A5	chr_1	2640000	2650000	0.823529411764706	0.676923076923077
1A5	chr_1	2650000	2660000	0.640625	0.676923076923077
1A5	chr_1	2660000	2670000	0.594202898550725	0.676923076923077
1A5	chr_1	2670000	2680000	0.716216216216216	0.676923076923077
1A5	chr_1	2680000	2690000	0.95	0.676923076923077
1A5	chr_1	2690000	2700000	0.666666666666667	0.676923076923077
1A5	chr_1	270000	280000	0.863636363636364	0.676923076923077
1A5	chr_1	2700000	2710000	0.577777777777778	0.676923076923077
1A5	chr_1	2710000	2720000	0.628571428571429	0.676923076923077
1A5	chr_1	2720000	2730000	0.575342465753425	0.676923076923077
1A5	chr_1	2730000	2740000	0.926829268292683	0.676923076923077
1A5	chr_1	2740000	2750000	0.686567164179104	0.676923076923077
1A5	chr_1	2750000	2760000	0.928571428571429	0.676923076923077
1A5	chr_1	2760000	2770000	0.714285714285714	0.676923076923077
1A5	chr_1	2770000	2780000	1	0.676923076923077
1A5	chr_1	2780000	2790000	0.775	0.676923076923077
1A5	chr_1	2790000	2800000	0.444444444444444	0.676923076923077
1A5	chr_1	280000	290000	0.925	0.676923076923077
1A5	chr_1	2800000	2810000	0.550561797752809	0.676923076923077
1A5	chr_1	2810000	2820000	0.72	0.676923076923077
1A5	chr_1	2820000	2830000	0.745098039215686	0.676923076923077
1A5	chr_1	2830000	2840000	0.742857142857143	0.676923076923077
1A5	chr_1	2840000	2850000	1	0.676923076923077
1A5	chr_1	2850000	2860000	0.63768115942029	0.676923076923077
1A5	chr_1	2860000	2870000	0.590909090909091	0.676923076923077
1A5	chr_1	2870000	2880000	0.620689655172414	0.676923076923077
1A5	chr_1	2880000	2890000	0.824324324324324	0.676923076923077
1A5	chr_1	2890000	2900000	0.583333333333333	0.676923076923077
1A5	chr_1	290000	300000	0.482269503546099	0.676923076923077
1A5	chr_1	2900000	2910000	0.765625	0.676923076923077
1A5	chr_1	2910000	2920000	0.810126582278481	0.676923076923077
1A5	chr_1	2920000	2930000	0.692307692307692	0.676923076923077
1A5	chr_1	2930000	2940000	0.678571428571429	0.676923076923077
1A5	chr_1	2940000	2950000	0.87719298245614	0.676923076923077
1A5	chr_1	2950000	2960000	0.807692307692308	0.676923076923077
1A5	chr_1	2960000	2970000	0.73469387755102	0.676923076923077
1A5	chr_1	2970000	2980000	0.857142857142857	0.676923076923077
1A5	chr_1	2980000	2990000	0.765625	0.676923076923077
1A5	chr_1	2990000	3000000	0.591549295774648	0.676923076923077
1A5	chr_1	30000	40000	0.583333333333333	0.676923076923077
1A5	chr_1	300000	310000	0.741935483870968	0.676923076923077
1A5	chr_1	3000000	3010000	0.701754385964912	0.676923076923077
1A5	chr_1	3010000	3020000	0.972972972972973	0.676923076923077
1A5	chr_1	3020000	3030000	0.724137931034483	0.676923076923077
1A5	chr_1	3030000	3040000	0.765957446808511	0.676923076923077
1A5	chr_1	3040000	3050000	0.5	0.676923076923077
1A5	chr_1	3050000	3060000	0.63265306122449	0.676923076923077
1A5	chr_1	3060000	3070000	0.59	0.676923076923077
1A5	chr_1	3070000	3080000	0.585714285714286	0.676923076923077
1A5	chr_1	3080000	3090000	0.822222222222222	0.676923076923077
1A5	chr_1	3090000	3100000	0.771929824561403	0.676923076923077
1A5	chr_1	310000	320000	0.513888888888889	0.676923076923077
1A5	chr_1	3100000	3110000	0.592592592592593	0.676923076923077
1A5	chr_1	3110000	3120000	0.698630136986301	0.676923076923077
1A5	chr_1	3120000	3130000	0.604166666666667	0.676923076923077
1A5	chr_1	3130000	3140000	0.545454545454545	0.676923076923077
1A5	chr_1	3140000	3150000	0.8	0.676923076923077
1A5	chr_1	3150000	3160000	0.754716981132076	0.676923076923077
1A5	chr_1	3160000	3170000	0.642857142857143	0.676923076923077
1A5	chr_1	3170000	3180000	0.765957446808511	0.676923076923077
1A5	chr_1	3180000	3190000	0.53781512605042	0.676923076923077
1A5	chr_1	3190000	3200000	0.514851485148515	0.676923076923077
1A5	chr_1	320000	330000	0.721649484536082	0.676923076923077
1A5	chr_1	3200000	3210000	0.513513513513513	0.676923076923077
1A5	chr_1	3220000	3230000	0.554054054054054	0.676923076923077
1A5	chr_1	3230000	3240000	0.482352941176471	0.676923076923077
1A5	chr_1	3240000	3250000	0.703703703703704	0.676923076923077
1A5	chr_1	3250000	3260000	0.612903225806452	0.676923076923077
1A5	chr_1	3260000	3270000	0.650793650793651	0.676923076923077
1A5	chr_1	3270000	3280000	0.604166666666667	0.676923076923077
1A5	chr_1	3280000	3290000	0.875	0.676923076923077
1A5	chr_1	3290000	3300000	0.610169491525424	0.676923076923077
1A5	chr_1	330000	340000	0.628571428571429	0.676923076923077
1A5	chr_1	3300000	3310000	0.651162790697674	0.676923076923077
1A5	chr_1	3310000	3320000	0.953488372093023	0.676923076923077
1A5	chr_1	3320000	3330000	0.412844036697248	0.676923076923077
1A5	chr_1	3330000	3340000	0.8125	0.676923076923077
1A5	chr_1	3340000	3350000	0.525252525252525	0.676923076923077
1A5	chr_1	3350000	3360000	0.745762711864407	0.676923076923077
1A5	chr_1	3360000	3370000	0.626666666666667	0.676923076923077
1A5	chr_1	3370000	3380000	0.837209302325581	0.676923076923077
1A5	chr_1	3380000	3390000	0.84	0.676923076923077
1A5	chr_1	3390000	3400000	0.5	0.676923076923077
1A5	chr_1	340000	350000	0.492537313432836	0.676923076923077
1A5	chr_1	3400000	3410000	0.507042253521127	0.676923076923077
1A5	chr_1	3410000	3420000	0.947368421052632	0.676923076923077
1A5	chr_1	3420000	3430000	0.8	0.676923076923077
1A5	chr_1	3430000	3440000	0.715596330275229	0.676923076923077
1A5	chr_1	3440000	3450000	0.9	0.676923076923077
1A5	chr_1	3450000	3460000	0.592105263157895	0.676923076923077
1A5	chr_1	3460000	3470000	0.571428571428571	0.676923076923077
1A5	chr_1	3470000	3480000	0.75	0.676923076923077
1A5	chr_1	3480000	3490000	0.5	0.676923076923077
1A5	chr_1	3490000	3500000	0.534246575342466	0.676923076923077
1A5	chr_1	350000	360000	0.619047619047619	0.676923076923077
1A5	chr_1	3500000	3510000	0.904761904761905	0.676923076923077
1A5	chr_1	3510000	3520000	0.764705882352941	0.676923076923077
1A5	chr_1	3520000	3530000	0.493827160493827	0.676923076923077
1A5	chr_1	3530000	3540000	0.957446808510638	0.676923076923077
1A5	chr_1	3540000	3550000	0.716216216216216	0.676923076923077
1A5	chr_1	3550000	3560000	0.758064516129032	0.676923076923077
1A5	chr_1	3560000	3570000	0.722222222222222	0.676923076923077
1A5	chr_1	3570000	3580000	0.512820512820513	0.676923076923077
1A5	chr_1	3580000	3590000	0.651685393258427	0.676923076923077
1A5	chr_1	3590000	3600000	0.80327868852459	0.676923076923077
1A5	chr_1	360000	370000	0.661538461538462	0.676923076923077
1A5	chr_1	3600000	3610000	0.683333333333333	0.676923076923077
1A5	chr_1	3610000	3620000	0.95	0.676923076923077
1A5	chr_1	3620000	3630000	0.5	0.676923076923077
1A5	chr_1	3630000	3640000	0.593406593406593	0.676923076923077
1A5	chr_1	3640000	3650000	0.629032258064516	0.676923076923077
1A5	chr_1	3650000	3660000	0.958333333333333	0.676923076923077
1A5	chr_1	3660000	3670000	0.677966101694915	0.676923076923077
1A5	chr_1	3670000	3680000	0.723076923076923	0.676923076923077
1A5	chr_1	3680000	3690000	0.565217391304348	0.676923076923077
1A5	chr_1	3690000	3700000	0.474358974358974	0.676923076923077
1A5	chr_1	370000	380000	0.653846153846154	0.676923076923077
1A5	chr_1	3700000	3710000	0.702702702702703	0.676923076923077
1A5	chr_1	3710000	3720000	0.655737704918033	0.676923076923077
1A5	chr_1	3720000	3730000	1	0.676923076923077
1A5	chr_1	3730000	3740000	0.836734693877551	0.676923076923077
1A5	chr_1	3740000	3750000	0.84	0.676923076923077
1A5	chr_1	3750000	3760000	0.645569620253165	0.676923076923077
1A5	chr_1	3760000	3770000	0.826086956521739	0.676923076923077
1A5	chr_1	3770000	3780000	0.526315789473684	0.676923076923077
1A5	chr_1	3780000	3790000	0.86046511627907	0.676923076923077
1A5	chr_1	3790000	3800000	0.435643564356436	0.676923076923077
1A5	chr_1	380000	390000	0.804347826086957	0.676923076923077
1A5	chr_1	3800000	3810000	0.319148936170213	0.676923076923077
1A5	chr_1	3810000	3820000	0.370786516853933	0.676923076923077
1A5	chr_1	3820000	3830000	0.851063829787234	0.676923076923077
1A5	chr_1	3830000	3840000	0.652631578947368	0.676923076923077
1A5	chr_1	3840000	3850000	0.869565217391304	0.676923076923077
1A5	chr_1	3850000	3860000	0.851063829787234	0.676923076923077
1A5	chr_1	3860000	3870000	0.863636363636364	0.676923076923077
1A5	chr_1	3870000	3880000	0.77027027027027	0.676923076923077
1A5	chr_1	3880000	3890000	0.497695852534562	0.676923076923077
1A5	chr_1	3890000	3900000	0.536585365853659	0.676923076923077
1A5	chr_1	3900000	3910000	1	0.676923076923077
1A5	chr_1	3910000	3920000	0.666666666666667	0.676923076923077
1A5	chr_1	3920000	3930000	0.888888888888889	0.676923076923077
1A5	chr_1	3930000	3940000	0.528	0.676923076923077
1A5	chr_1	3940000	3950000	0.746835443037975	0.676923076923077
1A5	chr_1	3950000	3960000	0.588235294117647	0.676923076923077
1A5	chr_1	3960000	3970000	0.666666666666667	0.676923076923077
1A5	chr_1	3970000	3980000	0.6875	0.676923076923077
1A5	chr_1	3980000	3990000	0.73134328358209	0.676923076923077
1A5	chr_1	3990000	4000000	0.758620689655172	0.676923076923077
1A5	chr_1	40000	50000	0.631578947368421	0.676923076923077
1A5	chr_1	4000000	4010000	0.791666666666667	0.676923076923077
1A5	chr_1	4010000	4020000	0.436363636363636	0.676923076923077
1A5	chr_1	4020000	4030000	0.613636363636364	0.676923076923077
1A5	chr_1	4030000	4040000	0.773584905660377	0.676923076923077
1A5	chr_1	4040000	4050000	0.539130434782609	0.676923076923077
1A5	chr_1	4050000	4060000	0.782608695652174	0.676923076923077
1A5	chr_1	4060000	4070000	0.622950819672131	0.676923076923077
1A5	chr_1	4070000	4080000	0.933333333333333	0.676923076923077
1A5	chr_1	4080000	4090000	0.7	0.676923076923077
1A5	chr_1	4090000	4100000	0.930232558139535	0.676923076923077
1A5	chr_1	4100000	4110000	0.763636363636364	0.676923076923077
1A5	chr_1	4110000	4120000	0.8	0.676923076923077
1A5	chr_1	4120000	4130000	0.506024096385542	0.676923076923077
1A5	chr_1	4130000	4140000	0.51685393258427	0.676923076923077
1A5	chr_1	4140000	4150000	0.67741935483871	0.676923076923077
1A5	chr_1	4150000	4160000	0.7	0.676923076923077
1A5	chr_1	4160000	4170000	0.954545454545455	0.676923076923077
1A5	chr_1	4170000	4180000	0.647058823529412	0.676923076923077
1A5	chr_1	4180000	4190000	0.178571428571429	0.676923076923077
1A5	chr_1	4190000	4200000	0.2	0.676923076923077
1A5	chr_1	420000	430000	0.580645161290323	0.676923076923077
1A5	chr_1	4210000	4220000	0.48936170212766	0.676923076923077
1A5	chr_1	4220000	4230000	0.672413793103448	0.676923076923077
1A5	chr_1	4230000	4240000	0.930232558139535	0.676923076923077
1A5	chr_1	4240000	4250000	0.671232876712329	0.676923076923077
1A5	chr_1	4250000	4260000	0.746268656716418	0.676923076923077
1A5	chr_1	4260000	4270000	0.74	0.676923076923077
1A5	chr_1	4270000	4280000	0.974358974358974	0.676923076923077
1A5	chr_1	4280000	4290000	0.536585365853659	0.676923076923077
1A5	chr_1	4290000	4300000	0.362903225806452	0.676923076923077
1A5	chr_1	430000	440000	0.5	0.676923076923077
1A5	chr_1	4300000	4310000	0.509433962264151	0.676923076923077
1A5	chr_1	4310000	4320000	0.327044025157233	0.676923076923077
1A5	chr_1	4320000	4330000	0.541666666666667	0.676923076923077
1A5	chr_1	4330000	4340000	0.974358974358974	0.676923076923077
1A5	chr_1	4340000	4350000	1	0.676923076923077
1A5	chr_1	4350000	4360000	0.571428571428571	0.676923076923077
1A5	chr_1	4360000	4370000	0.666666666666667	0.676923076923077
1A5	chr_1	4370000	4380000	0.617977528089888	0.676923076923077
1A5	chr_1	4380000	4390000	0.76056338028169	0.676923076923077
1A5	chr_1	4390000	4400000	0.833333333333333	0.676923076923077
1A5	chr_1	440000	450000	0.685185185185185	0.676923076923077
1A5	chr_1	4400000	4410000	0.618421052631579	0.676923076923077
1A5	chr_1	4410000	4420000	0.690909090909091	0.676923076923077
1A5	chr_1	4420000	4430000	0.451127819548872	0.676923076923077
1A5	chr_1	4430000	4440000	0.494117647058824	0.676923076923077
1A5	chr_1	4440000	4450000	0.584615384615385	0.676923076923077
1A5	chr_1	4450000	4460000	0.509615384615385	0.676923076923077
1A5	chr_1	4460000	4470000	0.516949152542373	0.676923076923077
1A5	chr_1	4470000	4480000	0.73134328358209	0.676923076923077
1A5	chr_1	4480000	4490000	0.949367088607595	0.676923076923077
1A5	chr_1	4490000	4500000	0.742857142857143	0.676923076923077
1A5	chr_1	450000	460000	0.613636363636364	0.676923076923077
1A5	chr_1	4500000	4510000	0.528735632183908	0.676923076923077
1A5	chr_1	4510000	4520000	0.888888888888889	0.676923076923077
1A5	chr_1	4520000	4530000	0.956521739130435	0.676923076923077
1A5	chr_1	4530000	4540000	0.926829268292683	0.676923076923077
1A5	chr_1	4540000	4550000	0.595238095238095	0.676923076923077
1A5	chr_1	4550000	4560000	0.492537313432836	0.676923076923077
1A5	chr_1	4560000	4570000	0.294117647058824	0.676923076923077
1A5	chr_1	4570000	4580000	0.425	0.676923076923077
1A5	chr_1	4580000	4590000	0.5	0.676923076923077
1A5	chr_1	4590000	4600000	0.655555555555556	0.676923076923077
1A5	chr_1	460000	470000	0.712121212121212	0.676923076923077
1A5	chr_1	4600000	4610000	0.324324324324324	0.676923076923077
1A5	chr_1	4610000	4620000	0.608695652173913	0.676923076923077
1A5	chr_1	4620000	4630000	0.465648854961832	0.676923076923077
1A5	chr_1	4630000	4640000	0.904761904761905	0.676923076923077
1A5	chr_1	4640000	4650000	0.788461538461538	0.676923076923077
1A5	chr_1	4650000	4660000	0.786885245901639	0.676923076923077
1A5	chr_1	4660000	4670000	0.73015873015873	0.676923076923077
1A5	chr_1	4670000	4680000	0.5625	0.676923076923077
1A5	chr_1	4680000	4690000	0.95	0.676923076923077
1A5	chr_1	4690000	4700000	0.826086956521739	0.676923076923077
1A5	chr_1	470000	480000	0.771929824561403	0.676923076923077
1A5	chr_1	4700000	4710000	0.633333333333333	0.676923076923077
1A5	chr_1	4710000	4720000	0.727272727272727	0.676923076923077
1A5	chr_1	4720000	4730000	0.623931623931624	0.676923076923077
1A5	chr_1	4730000	4740000	0.611111111111111	0.676923076923077
1A5	chr_1	4740000	4750000	0.407407407407407	0.676923076923077
1A5	chr_1	4750000	4760000	0.681818181818182	0.676923076923077
1A5	chr_1	4760000	4770000	0.685950413223141	0.676923076923077
1A5	chr_1	4770000	4780000	0.72	0.676923076923077
1A5	chr_1	4780000	4790000	0.606741573033708	0.676923076923077
1A5	chr_1	4790000	4800000	0.569230769230769	0.676923076923077
1A5	chr_1	480000	490000	0.733333333333333	0.676923076923077
1A5	chr_1	4800000	4810000	0.697674418604651	0.676923076923077
1A5	chr_1	4810000	4820000	0.515625	0.676923076923077
1A5	chr_1	4820000	4830000	0.560975609756098	0.676923076923077
1A5	chr_1	4830000	4840000	0.408376963350785	0.676923076923077
1A5	chr_1	4840000	4850000	0.620689655172414	0.676923076923077
1A5	chr_1	4850000	4860000	0.666666666666667	0.676923076923077
1A5	chr_1	4860000	4870000	0.818181818181818	0.676923076923077
1A5	chr_1	4870000	4880000	0.758064516129032	0.676923076923077
1A5	chr_1	4880000	4890000	0.448979591836735	0.676923076923077
1A5	chr_1	4890000	4900000	0.75	0.676923076923077
1A5	chr_1	490000	500000	0.75	0.676923076923077
1A5	chr_1	4900000	4910000	0.808510638297872	0.676923076923077
1A5	chr_1	4910000	4920000	0.634920634920635	0.676923076923077
1A5	chr_1	4920000	4930000	0.974358974358974	0.676923076923077
1A5	chr_1	4930000	4940000	0.719298245614035	0.676923076923077
1A5	chr_1	4940000	4950000	0.618181818181818	0.676923076923077
1A5	chr_1	4950000	4960000	0.577319587628866	0.676923076923077
1A5	chr_1	4960000	4970000	0.546666666666667	0.676923076923077
1A5	chr_1	4970000	4980000	0.625	0.676923076923077
1A5	chr_1	4980000	4990000	0.513513513513513	0.676923076923077
1A5	chr_1	4990000	5000000	0.730769230769231	0.676923076923077
1A5	chr_1	50000	60000	0.0571428571428571	0.676923076923077
1A5	chr_1	500000	510000	0.75	0.676923076923077
1A5	chr_1	5000000	5010000	0.777777777777778	0.676923076923077
1A5	chr_1	5010000	5020000	0.897435897435897	0.676923076923077
1A5	chr_1	5020000	5030000	0.567164179104478	0.676923076923077
1A5	chr_1	5030000	5040000	0.6	0.676923076923077
1A5	chr_1	5040000	5050000	0.601626016260163	0.676923076923077
1A5	chr_1	5050000	5060000	0.488888888888889	0.676923076923077
1A5	chr_1	5060000	5070000	0.622950819672131	0.676923076923077
1A5	chr_1	5070000	5080000	0.443478260869565	0.676923076923077
1A5	chr_1	5080000	5090000	0.619565217391304	0.676923076923077
1A5	chr_1	5090000	5100000	0.686046511627907	0.676923076923077
1A5	chr_1	510000	520000	0.675	0.676923076923077
1A5	chr_1	5100000	5110000	0.888888888888889	0.676923076923077
1A5	chr_1	5110000	5120000	0.740384615384615	0.676923076923077
1A5	chr_1	5120000	5130000	0.746666666666667	0.676923076923077
1A5	chr_1	5130000	5140000	0.525316455696203	0.676923076923077
1A5	chr_1	5140000	5150000	0.865384615384615	0.676923076923077
1A5	chr_1	5150000	5160000	0.705882352941177	0.676923076923077
1A5	chr_1	5160000	5170000	0.764705882352941	0.676923076923077
1A5	chr_1	5170000	5180000	0.696969696969697	0.676923076923077
1A5	chr_1	5180000	5190000	0.702702702702703	0.676923076923077
1A5	chr_1	5190000	5200000	0.532467532467532	0.676923076923077
1A5	chr_1	520000	530000	0.5	0.676923076923077
1A5	chr_1	5200000	5210000	0.780487804878049	0.676923076923077
1A5	chr_1	5210000	5220000	0.814285714285714	0.676923076923077
1A5	chr_1	5220000	5230000	0.884615384615385	0.676923076923077
1A5	chr_1	5230000	5240000	0.891304347826087	0.676923076923077
1A5	chr_1	5240000	5250000	0.8	0.676923076923077
1A5	chr_1	5250000	5260000	0.795698924731183	0.676923076923077
1A5	chr_1	5260000	5270000	0.74	0.676923076923077
1A5	chr_1	5270000	5280000	0.548387096774194	0.676923076923077
1A5	chr_1	5280000	5290000	0.675925925925926	0.676923076923077
1A5	chr_1	5290000	5300000	0.283333333333333	0.676923076923077
1A5	chr_1	530000	540000	0.880952380952381	0.676923076923077
1A5	chr_1	5300000	5310000	0.577464788732394	0.676923076923077
1A5	chr_1	5310000	5320000	0.714285714285714	0.676923076923077
1A5	chr_1	5320000	5330000	0.6	0.676923076923077
1A5	chr_1	5330000	5340000	0.796610169491525	0.676923076923077
1A5	chr_1	5340000	5350000	0.714285714285714	0.676923076923077
1A5	chr_1	5350000	5360000	0.553846153846154	0.676923076923077
1A5	chr_1	5360000	5370000	0.45	0.676923076923077
1A5	chr_1	5370000	5380000	0.630769230769231	0.676923076923077
1A5	chr_1	5380000	5390000	1	0.676923076923077
1A5	chr_1	5390000	5400000	0.826923076923077	0.676923076923077
1A5	chr_1	540000	550000	0.659340659340659	0.676923076923077
1A5	chr_1	5400000	5410000	0.837209302325581	0.676923076923077
1A5	chr_1	5410000	5420000	0.837209302325581	0.676923076923077
1A5	chr_1	5420000	5430000	0.536231884057971	0.676923076923077
1A5	chr_1	5430000	5440000	1	0.676923076923077
1A5	chr_1	5440000	5450000	0.662251655629139	0.676923076923077
1A5	chr_1	5450000	5460000	0.733333333333333	0.676923076923077
1A5	chr_1	5460000	5470000	0.626262626262626	0.676923076923077
1A5	chr_1	5470000	5480000	0.657534246575342	0.676923076923077
1A5	chr_1	5480000	5490000	0.8	0.676923076923077
1A5	chr_1	5490000	5500000	0.74025974025974	0.676923076923077
1A5	chr_1	550000	560000	0.673913043478261	0.676923076923077
1A5	chr_1	5500000	5510000	0.826923076923077	0.676923076923077
1A5	chr_1	5510000	5520000	0.830188679245283	0.676923076923077
1A5	chr_1	5520000	5530000	0.906976744186046	0.676923076923077
1A5	chr_1	5530000	5540000	0.609375	0.676923076923077
1A5	chr_1	5540000	5550000	0.8	0.676923076923077
1A5	chr_1	5550000	5560000	0.857142857142857	0.676923076923077
1A5	chr_1	5560000	5570000	0.972972972972973	0.676923076923077
1A5	chr_1	5570000	5580000	0.851063829787234	0.676923076923077
1A5	chr_1	5580000	5590000	0.711538461538462	0.676923076923077
1A5	chr_1	5590000	5600000	0.621212121212121	0.676923076923077
1A5	chr_1	560000	570000	0.538961038961039	0.676923076923077
1A5	chr_1	5600000	5610000	0.674418604651163	0.676923076923077
1A5	chr_1	5610000	5620000	0.691588785046729	0.676923076923077
1A5	chr_1	5620000	5630000	0.530612244897959	0.676923076923077
1A5	chr_1	5630000	5640000	0.460869565217391	0.676923076923077
1A5	chr_1	5640000	5650000	0.292134831460674	0.676923076923077
1A5	chr_1	5650000	5660000	0.380952380952381	0.676923076923077
1A5	chr_1	5660000	5670000	0.716666666666667	0.676923076923077
1A5	chr_1	5670000	5680000	0.727272727272727	0.676923076923077
1A5	chr_1	5680000	5690000	0.53757225433526	0.676923076923077
1A5	chr_1	5690000	5700000	0.928571428571429	0.676923076923077
1A5	chr_1	570000	580000	0.974358974358974	0.676923076923077
1A5	chr_1	5700000	5710000	0.615384615384615	0.676923076923077
1A5	chr_1	5710000	5720000	0.585858585858586	0.676923076923077
1A5	chr_1	5720000	5730000	0.408163265306122	0.676923076923077
1A5	chr_1	5730000	5740000	0.716216216216216	0.676923076923077
1A5	chr_1	5740000	5750000	0.646153846153846	0.676923076923077
1A5	chr_1	5750000	5760000	0.854166666666667	0.676923076923077
1A5	chr_1	5760000	5770000	0.95	0.676923076923077
1A5	chr_1	5770000	5780000	0.6	0.676923076923077
1A5	chr_1	5780000	5790000	0.465909090909091	0.676923076923077
1A5	chr_1	5790000	5800000	0.519230769230769	0.676923076923077
1A5	chr_1	580000	590000	1	0.676923076923077
1A5	chr_1	5800000	5810000	0.947368421052632	0.676923076923077
1A5	chr_1	5810000	5820000	0.972972972972973	0.676923076923077
1A5	chr_1	5820000	5830000	0.73469387755102	0.676923076923077
1A5	chr_1	5830000	5840000	0.663461538461538	0.676923076923077
1A5	chr_1	5840000	5850000	0.888888888888889	0.676923076923077
1A5	chr_1	5850000	5860000	0.608695652173913	0.676923076923077
1A5	chr_1	5860000	5870000	0.520408163265306	0.676923076923077
1A5	chr_1	5870000	5880000	0.447368421052632	0.676923076923077
1A5	chr_1	5880000	5890000	0.863636363636364	0.676923076923077
1A5	chr_1	5890000	5900000	0.740740740740741	0.676923076923077
1A5	chr_1	590000	600000	0.485714285714286	0.676923076923077
1A5	chr_1	5900000	5910000	0.45	0.676923076923077
1A5	chr_1	5910000	5920000	0.730769230769231	0.676923076923077
1A5	chr_1	5920000	5930000	0.771428571428571	0.676923076923077
1A5	chr_1	5930000	5940000	0.932203389830508	0.676923076923077
1A5	chr_1	5940000	5950000	0.75	0.676923076923077
1A5	chr_1	5950000	5960000	0.787234042553192	0.676923076923077
1A5	chr_1	5960000	5970000	0.787234042553192	0.676923076923077
1A5	chr_1	5970000	5980000	0.539130434782609	0.676923076923077
1A5	chr_1	5980000	5990000	0.454545454545455	0.676923076923077
1A5	chr_1	5990000	6000000	0.530612244897959	0.676923076923077
1A5	chr_1	60000	70000	0.111111111111111	0.676923076923077
1A5	chr_1	600000	610000	0.662650602409639	0.676923076923077
1A5	chr_1	6000000	6010000	0.50207468879668	0.676923076923077
1A5	chr_1	6010000	6020000	0.564853556485356	0.676923076923077
1A5	chr_1	6020000	6030000	1	0.676923076923077
1A5	chr_1	6030000	6040000	0.686746987951807	0.676923076923077
1A5	chr_1	6040000	6050000	0.714285714285714	0.676923076923077
1A5	chr_1	6050000	6060000	0.623529411764706	0.676923076923077
1A5	chr_1	6060000	6070000	0.0909090909090909	0.676923076923077
1A5	chr_1	6070000	6080000	0.326086956521739	0.676923076923077
1A5	chr_1	6080000	6088472	0.571428571428571	0.676923076923077
1A5	chr_1	610000	620000	0.865384615384615	0.676923076923077
1A5	chr_1	620000	630000	0.895833333333333	0.676923076923077
1A5	chr_1	630000	640000	0.78	0.676923076923077
1A5	chr_1	640000	650000	0.507042253521127	0.676923076923077
1A5	chr_1	650000	660000	0.650793650793651	0.676923076923077
1A5	chr_1	660000	670000	0.761194029850746	0.676923076923077
1A5	chr_1	670000	680000	0.616438356164384	0.676923076923077
1A5	chr_1	680000	690000	0.51063829787234	0.676923076923077
1A5	chr_1	690000	700000	0.813432835820896	0.676923076923077
1A5	chr_1	70000	80000	0.571428571428571	0.676923076923077
1A5	chr_1	700000	710000	0.477611940298507	0.676923076923077
1A5	chr_1	710000	720000	0.730769230769231	0.676923076923077
1A5	chr_1	720000	730000	0.826923076923077	0.676923076923077
1A5	chr_1	730000	740000	0.666666666666667	0.676923076923077
1A5	chr_1	740000	750000	0.659340659340659	0.676923076923077
1A5	chr_1	750000	760000	0.407079646017699	0.676923076923077
1A5	chr_1	760000	770000	0.888888888888889	0.676923076923077
1A5	chr_1	770000	780000	0.759493670886076	0.676923076923077
1A5	chr_1	780000	790000	0.56989247311828	0.676923076923077
1A5	chr_1	790000	800000	0.567164179104478	0.676923076923077
1A5	chr_1	80000	90000	0.494252873563218	0.676923076923077
1A5	chr_1	800000	810000	0.683544303797468	0.676923076923077
1A5	chr_1	810000	820000	0.947368421052632	0.676923076923077
1A5	chr_1	820000	830000	0.602941176470588	0.676923076923077
1A5	chr_1	830000	840000	0.508064516129032	0.676923076923077
1A5	chr_1	840000	850000	0.661971830985915	0.676923076923077
1A5	chr_1	850000	860000	0.909090909090909	0.676923076923077
1A5	chr_1	860000	870000	0.738317757009346	0.676923076923077
1A5	chr_1	870000	880000	0.833333333333333	0.676923076923077
1A5	chr_1	880000	890000	0.666666666666667	0.676923076923077
1A5	chr_1	890000	900000	0.550724637681159	0.676923076923077
1A5	chr_1	90000	100000	0.651162790697674	0.676923076923077
1A5	chr_1	900000	910000	0.395833333333333	0.676923076923077
1A5	chr_1	910000	920000	0.63953488372093	0.676923076923077
1A5	chr_1	920000	930000	0.818181818181818	0.676923076923077
1A5	chr_1	930000	940000	0.561643835616438	0.676923076923077
1A5	chr_1	940000	950000	0.68	0.676923076923077
1A5	chr_1	950000	960000	0.684210526315789	0.676923076923077
1A5	chr_1	960000	970000	0.972972972972973	0.676923076923077
1A5	chr_1	970000	980000	0.442105263157895	0.676923076923077
1A5	chr_1	980000	990000	0.980392156862745	0.676923076923077
1A5	chr_1	990000	1000000	0.695652173913043	0.676923076923077
1A5	chr_10	100000	110000	0.575757575757576	0.654545454545455
1A5	chr_10	1000000	1010000	0.830985915492958	0.654545454545455
1A5	chr_10	1010000	1020000	0.493670886075949	0.654545454545455
1A5	chr_10	1020000	1030000	0.86	0.654545454545455
1A5	chr_10	1030000	1040000	0.691358024691358	0.654545454545455
1A5	chr_10	1040000	1050000	0.652173913043478	0.654545454545455
1A5	chr_10	1050000	1060000	0.594202898550725	0.654545454545455
1A5	chr_10	1060000	1070000	0.673076923076923	0.654545454545455
1A5	chr_10	1070000	1080000	0.593220338983051	0.654545454545455
1A5	chr_10	1080000	1090000	0.775510204081633	0.654545454545455
1A5	chr_10	1090000	1100000	0.631578947368421	0.654545454545455
1A5	chr_10	110000	120000	0.409090909090909	0.654545454545455
1A5	chr_10	1100000	1110000	0.75	0.654545454545455
1A5	chr_10	1110000	1120000	0.626865671641791	0.654545454545455
1A5	chr_10	1120000	1130000	0.541666666666667	0.654545454545455
1A5	chr_10	1130000	1140000	0.763636363636364	0.654545454545455
1A5	chr_10	1140000	1150000	0.644067796610169	0.654545454545455
1A5	chr_10	1150000	1160000	0.944444444444444	0.654545454545455
1A5	chr_10	1160000	1170000	0.754098360655738	0.654545454545455
1A5	chr_10	1170000	1180000	0.625	0.654545454545455
1A5	chr_10	1180000	1190000	0.530612244897959	0.654545454545455
1A5	chr_10	1190000	1200000	0.9	0.654545454545455
1A5	chr_10	120000	130000	0.355555555555556	0.654545454545455
1A5	chr_10	1200000	1210000	0.736842105263158	0.654545454545455
1A5	chr_10	1210000	1220000	0.623188405797101	0.654545454545455
1A5	chr_10	1220000	1230000	0.636363636363636	0.654545454545455
1A5	chr_10	1230000	1240000	0.95	0.654545454545455
1A5	chr_10	1240000	1250000	0.782608695652174	0.654545454545455
1A5	chr_10	1250000	1260000	0.586666666666667	0.654545454545455
1A5	chr_10	1260000	1270000	0.48876404494382	0.654545454545455
1A5	chr_10	1270000	1280000	0.584269662921348	0.654545454545455
1A5	chr_10	1280000	1290000	0.681318681318681	0.654545454545455
1A5	chr_10	1290000	1300000	0.764705882352941	0.654545454545455
1A5	chr_10	1300000	1310000	0.707692307692308	0.654545454545455
1A5	chr_10	1310000	1320000	0.657894736842105	0.654545454545455
1A5	chr_10	1320000	1330000	0.658823529411765	0.654545454545455
1A5	chr_10	1330000	1340000	0.91304347826087	0.654545454545455
1A5	chr_10	1340000	1350000	0.775510204081633	0.654545454545455
1A5	chr_10	1350000	1360000	0.680851063829787	0.654545454545455
1A5	chr_10	1360000	1370000	0.666666666666667	0.654545454545455
1A5	chr_10	1370000	1380000	0.791666666666667	0.654545454545455
1A5	chr_10	1380000	1390000	0.428571428571429	0.654545454545455
1A5	chr_10	1390000	1400000	0.479338842975207	0.654545454545455
1A5	chr_10	140000	150000	0.618181818181818	0.654545454545455
1A5	chr_10	1400000	1410000	0.62962962962963	0.654545454545455
1A5	chr_10	1410000	1420000	0.918367346938776	0.654545454545455
1A5	chr_10	1420000	1430000	0.695121951219512	0.654545454545455
1A5	chr_10	1430000	1440000	0.769230769230769	0.654545454545455
1A5	chr_10	1440000	1450000	0.927272727272727	0.654545454545455
1A5	chr_10	1450000	1460000	0.544642857142857	0.654545454545455
1A5	chr_10	1460000	1470000	0.6	0.654545454545455
1A5	chr_10	1470000	1480000	0.565789473684211	0.654545454545455
1A5	chr_10	1480000	1490000	0.46078431372549	0.654545454545455
1A5	chr_10	1490000	1500000	0.558441558441558	0.654545454545455
1A5	chr_10	150000	160000	0.666666666666667	0.654545454545455
1A5	chr_10	1500000	1510000	0.723076923076923	0.654545454545455
1A5	chr_10	1510000	1520000	0.746666666666667	0.654545454545455
1A5	chr_10	1520000	1530000	0.627272727272727	0.654545454545455
1A5	chr_10	1530000	1540000	0.8	0.654545454545455
1A5	chr_10	1540000	1550000	0.773584905660377	0.654545454545455
1A5	chr_10	1550000	1560000	0.711340206185567	0.654545454545455
1A5	chr_10	1560000	1570000	0.703703703703704	0.654545454545455
1A5	chr_10	1570000	1580000	0.75	0.654545454545455
1A5	chr_10	1580000	1590000	0.683544303797468	0.654545454545455
1A5	chr_10	1590000	1600000	0.972222222222222	0.654545454545455
1A5	chr_10	160000	170000	0.581005586592179	0.654545454545455
1A5	chr_10	1600000	1610000	0.730769230769231	0.654545454545455
1A5	chr_10	1610000	1620000	0.526315789473684	0.654545454545455
1A5	chr_10	1620000	1630000	0.701298701298701	0.654545454545455
1A5	chr_10	1630000	1640000	0.753846153846154	0.654545454545455
1A5	chr_10	1640000	1650000	0.8	0.654545454545455
1A5	chr_10	1650000	1660000	0.75	0.654545454545455
1A5	chr_10	1660000	1670000	0.725274725274725	0.654545454545455
1A5	chr_10	1670000	1680000	0.614678899082569	0.654545454545455
1A5	chr_10	1680000	1690000	0.566929133858268	0.654545454545455
1A5	chr_10	1690000	1700000	0.578947368421053	0.654545454545455
1A5	chr_10	170000	180000	0.595419847328244	0.654545454545455
1A5	chr_10	1700000	1710000	0.626666666666667	0.654545454545455
1A5	chr_10	1710000	1720000	0.849557522123894	0.654545454545455
1A5	chr_10	1720000	1730000	0.87037037037037	0.654545454545455
1A5	chr_10	1730000	1740000	0.646153846153846	0.654545454545455
1A5	chr_10	1740000	1750000	0.537190082644628	0.654545454545455
1A5	chr_10	1750000	1753468	0.733333333333333	0.654545454545455
1A5	chr_10	180000	190000	0.515625	0.654545454545455
1A5	chr_10	190000	200000	0.415841584158416	0.654545454545455
1A5	chr_10	20000	30000	0.0833333333333333	0.654545454545455
1A5	chr_10	200000	210000	0.875	0.654545454545455
1A5	chr_10	210000	220000	0.824175824175824	0.654545454545455
1A5	chr_10	220000	230000	0.723214285714286	0.654545454545455
1A5	chr_10	230000	240000	0.561797752808989	0.654545454545455
1A5	chr_10	240000	250000	0.745098039215686	0.654545454545455
1A5	chr_10	250000	260000	0.745098039215686	0.654545454545455
1A5	chr_10	260000	270000	0.705882352941177	0.654545454545455
1A5	chr_10	270000	280000	0.775510204081633	0.654545454545455
1A5	chr_10	280000	290000	0.775510204081633	0.654545454545455
1A5	chr_10	290000	300000	0.446601941747573	0.654545454545455
1A5	chr_10	30000	40000	0.2	0.654545454545455
1A5	chr_10	300000	310000	0.869565217391304	0.654545454545455
1A5	chr_10	310000	320000	0.393939393939394	0.654545454545455
1A5	chr_10	320000	330000	0.56701030927835	0.654545454545455
1A5	chr_10	330000	340000	0.976190476190476	0.654545454545455
1A5	chr_10	340000	350000	0.739130434782609	0.654545454545455
1A5	chr_10	350000	360000	0.571428571428571	0.654545454545455
1A5	chr_10	360000	370000	1	0.654545454545455
1A5	chr_10	370000	380000	0.670212765957447	0.654545454545455
1A5	chr_10	380000	390000	0.836734693877551	0.654545454545455
1A5	chr_10	390000	400000	0.657657657657658	0.654545454545455
1A5	chr_10	40000	50000	0.522222222222222	0.654545454545455
1A5	chr_10	400000	410000	0.555555555555556	0.654545454545455
1A5	chr_10	410000	420000	0.578947368421053	0.654545454545455
1A5	chr_10	420000	430000	0.645161290322581	0.654545454545455
1A5	chr_10	430000	440000	0.753623188405797	0.654545454545455
1A5	chr_10	440000	450000	0.709677419354839	0.654545454545455
1A5	chr_10	450000	460000	0.558620689655172	0.654545454545455
1A5	chr_10	460000	470000	0.9	0.654545454545455
1A5	chr_10	470000	480000	0.725806451612903	0.654545454545455
1A5	chr_10	480000	490000	0.857142857142857	0.654545454545455
1A5	chr_10	490000	500000	0.650406504065041	0.654545454545455
1A5	chr_10	50000	60000	0.739130434782609	0.654545454545455
1A5	chr_10	500000	510000	0.447154471544715	0.654545454545455
1A5	chr_10	510000	520000	0.449612403100775	0.654545454545455
1A5	chr_10	520000	530000	0.662162162162162	0.654545454545455
1A5	chr_10	530000	540000	0.816326530612245	0.654545454545455
1A5	chr_10	540000	550000	0.359116022099448	0.654545454545455
1A5	chr_10	550000	560000	0.95	0.654545454545455
1A5	chr_10	560000	570000	0.684684684684685	0.654545454545455
1A5	chr_10	570000	580000	0.691588785046729	0.654545454545455
1A5	chr_10	580000	590000	0.840909090909091	0.654545454545455
1A5	chr_10	590000	600000	0.620689655172414	0.654545454545455
1A5	chr_10	60000	70000	0.708333333333333	0.654545454545455
1A5	chr_10	600000	610000	0.851063829787234	0.654545454545455
1A5	chr_10	610000	620000	0.491891891891892	0.654545454545455
1A5	chr_10	620000	630000	0.481927710843373	0.654545454545455
1A5	chr_10	630000	640000	0.813559322033898	0.654545454545455
1A5	chr_10	640000	650000	0.740458015267176	0.654545454545455
1A5	chr_10	650000	660000	0.483471074380165	0.654545454545455
1A5	chr_10	670000	680000	0.657534246575342	0.654545454545455
1A5	chr_10	680000	690000	0.703125	0.654545454545455
1A5	chr_10	690000	700000	0.795918367346939	0.654545454545455
1A5	chr_10	70000	80000	0.53	0.654545454545455
1A5	chr_10	700000	710000	0.736111111111111	0.654545454545455
1A5	chr_10	710000	720000	0.694444444444444	0.654545454545455
1A5	chr_10	720000	730000	0.596491228070175	0.654545454545455
1A5	chr_10	730000	740000	0.828947368421053	0.654545454545455
1A5	chr_10	740000	750000	0.636363636363636	0.654545454545455
1A5	chr_10	750000	760000	0.926829268292683	0.654545454545455
1A5	chr_10	760000	770000	0.580645161290323	0.654545454545455
1A5	chr_10	770000	780000	0.974358974358974	0.654545454545455
1A5	chr_10	780000	790000	0.867924528301887	0.654545454545455
1A5	chr_10	790000	800000	0.803921568627451	0.654545454545455
1A5	chr_10	80000	90000	0.357142857142857	0.654545454545455
1A5	chr_10	800000	810000	0.863636363636364	0.654545454545455
1A5	chr_10	810000	820000	0.644067796610169	0.654545454545455
1A5	chr_10	820000	830000	0.607594936708861	0.654545454545455
1A5	chr_10	830000	840000	0.532467532467532	0.654545454545455
1A5	chr_10	840000	850000	0.707865168539326	0.654545454545455
1A5	chr_10	850000	860000	0.538860103626943	0.654545454545455
1A5	chr_10	860000	870000	0.753846153846154	0.654545454545455
1A5	chr_10	870000	880000	0.672727272727273	0.654545454545455
1A5	chr_10	880000	890000	0.672413793103448	0.654545454545455
1A5	chr_10	890000	900000	0.661016949152542	0.654545454545455
1A5	chr_10	90000	100000	0.377358490566038	0.654545454545455
1A5	chr_10	900000	910000	0.605504587155963	0.654545454545455
1A5	chr_10	910000	920000	0.826086956521739	0.654545454545455
1A5	chr_10	920000	930000	0.626262626262626	0.654545454545455
1A5	chr_10	930000	940000	0.528571428571429	0.654545454545455
1A5	chr_10	940000	950000	0.837209302325581	0.654545454545455
1A5	chr_10	950000	960000	0.808510638297872	0.654545454545455
1A5	chr_10	960000	970000	0.770833333333333	0.654545454545455
1A5	chr_10	970000	980000	0.807692307692308	0.654545454545455
1A5	chr_10	980000	990000	0.469387755102041	0.654545454545455
1A5	chr_10	990000	1000000	0.574468085106383	0.654545454545455
1A5	chr_11	0	10000	0.342105263157895	0.622950819672131
1A5	chr_11	10000	20000	0.0909090909090909	0.622950819672131
1A5	chr_11	100000	110000	0.71900826446281	0.622950819672131
1A5	chr_11	1000000	1010000	0.678571428571429	0.622950819672131
1A5	chr_11	1010000	1020000	0.716216216216216	0.622950819672131
1A5	chr_11	1020000	1030000	0.86046511627907	0.622950819672131
1A5	chr_11	1030000	1040000	0.610169491525424	0.622950819672131
1A5	chr_11	1040000	1050000	0.442622950819672	0.622950819672131
1A5	chr_11	1060000	1070000	0.66304347826087	0.622950819672131
1A5	chr_11	1070000	1080000	0.578947368421053	0.622950819672131
1A5	chr_11	1080000	1090000	0.284615384615385	0.622950819672131
1A5	chr_11	110000	120000	0.9	0.622950819672131
1A5	chr_11	1100000	1110000	0.584615384615385	0.622950819672131
1A5	chr_11	1110000	1120000	0.534246575342466	0.622950819672131
1A5	chr_11	1120000	1130000	0.7	0.622950819672131
1A5	chr_11	1130000	1140000	0.428571428571429	0.622950819672131
1A5	chr_11	1140000	1150000	0.844444444444444	0.622950819672131
1A5	chr_11	1150000	1160000	0.631578947368421	0.622950819672131
1A5	chr_11	1160000	1170000	0.6	0.622950819672131
1A5	chr_11	1170000	1180000	0.792207792207792	0.622950819672131
1A5	chr_11	1180000	1190000	0.857142857142857	0.622950819672131
1A5	chr_11	1190000	1200000	0.947368421052632	0.622950819672131
1A5	chr_11	120000	130000	0.657142857142857	0.622950819672131
1A5	chr_11	1200000	1210000	0.851851851851852	0.622950819672131
1A5	chr_11	1210000	1220000	0.8	0.622950819672131
1A5	chr_11	1220000	1230000	0.611650485436893	0.622950819672131
1A5	chr_11	1230000	1240000	0.517543859649123	0.622950819672131
1A5	chr_11	1240000	1250000	0.520661157024793	0.622950819672131
1A5	chr_11	1250000	1260000	0.664233576642336	0.622950819672131
1A5	chr_11	1260000	1270000	0.692307692307692	0.622950819672131
1A5	chr_11	1270000	1280000	0.425196850393701	0.622950819672131
1A5	chr_11	1280000	1290000	0.241935483870968	0.622950819672131
1A5	chr_11	1290000	1300000	0.440677966101695	0.622950819672131
1A5	chr_11	130000	140000	0.420731707317073	0.622950819672131
1A5	chr_11	1300000	1310000	0.675324675324675	0.622950819672131
1A5	chr_11	1310000	1320000	0.486301369863014	0.622950819672131
1A5	chr_11	1320000	1330000	0.771428571428571	0.622950819672131
1A5	chr_11	1330000	1340000	0.766233766233766	0.622950819672131
1A5	chr_11	1340000	1350000	0.68503937007874	0.622950819672131
1A5	chr_11	1350000	1360000	0.575471698113208	0.622950819672131
1A5	chr_11	1360000	1370000	0.647058823529412	0.622950819672131
1A5	chr_11	1370000	1380000	0.765957446808511	0.622950819672131
1A5	chr_11	1380000	1390000	0.536585365853659	0.622950819672131
1A5	chr_11	1390000	1400000	0.571428571428571	0.622950819672131
1A5	chr_11	140000	150000	0.682539682539683	0.622950819672131
1A5	chr_11	1400000	1410000	0.710526315789474	0.622950819672131
1A5	chr_11	1410000	1420000	0.602836879432624	0.622950819672131
1A5	chr_11	1420000	1430000	0.741071428571429	0.622950819672131
1A5	chr_11	1430000	1440000	0.565217391304348	0.622950819672131
1A5	chr_11	1440000	1450000	0.926829268292683	0.622950819672131
1A5	chr_11	1450000	1460000	0.522222222222222	0.622950819672131
1A5	chr_11	1460000	1470000	0.857142857142857	0.622950819672131
1A5	chr_11	1470000	1480000	0.557522123893805	0.622950819672131
1A5	chr_11	1480000	1490000	0.616161616161616	0.622950819672131
1A5	chr_11	1490000	1500000	0.773584905660377	0.622950819672131
1A5	chr_11	150000	160000	0.614035087719298	0.622950819672131
1A5	chr_11	1500000	1510000	0.520408163265306	0.622950819672131
1A5	chr_11	1510000	1520000	0.423611111111111	0.622950819672131
1A5	chr_11	1520000	1530000	0.595959595959596	0.622950819672131
1A5	chr_11	1530000	1540000	0.452991452991453	0.622950819672131
1A5	chr_11	1540000	1550000	0.74	0.622950819672131
1A5	chr_11	1550000	1560000	0.769230769230769	0.622950819672131
1A5	chr_11	1560000	1570000	0.759493670886076	0.622950819672131
1A5	chr_11	1570000	1580000	0.525252525252525	0.622950819672131
1A5	chr_11	1580000	1590000	0.735849056603774	0.622950819672131
1A5	chr_11	1590000	1600000	0.88135593220339	0.622950819672131
1A5	chr_11	160000	170000	0.491803278688525	0.622950819672131
1A5	chr_11	1600000	1610000	0.573529411764706	0.622950819672131
1A5	chr_11	1610000	1620000	0.251908396946565	0.622950819672131
1A5	chr_11	1620000	1630000	0.195121951219512	0.622950819672131
1A5	chr_11	1630000	1640000	0.222222222222222	0.622950819672131
1A5	chr_11	1640000	1650000	0.146341463414634	0.622950819672131
1A5	chr_11	1650000	1660000	0.178571428571429	0.622950819672131
1A5	chr_11	1660000	1670000	0.129032258064516	0.622950819672131
1A5	chr_11	1670000	1680000	0.0571428571428571	0.622950819672131
1A5	chr_11	1680000	1690000	0.148148148148148	0.622950819672131
1A5	chr_11	1690000	1700000	0.615384615384615	0.622950819672131
1A5	chr_11	170000	180000	0.638461538461538	0.622950819672131
1A5	chr_11	1700000	1710000	0.32	0.622950819672131
1A5	chr_11	1710000	1720000	0.0454545454545455	0.622950819672131
1A5	chr_11	180000	190000	0.975	0.622950819672131
1A5	chr_11	190000	200000	0.684210526315789	0.622950819672131
1A5	chr_11	20000	30000	0.526315789473684	0.622950819672131
1A5	chr_11	200000	210000	0.541666666666667	0.622950819672131
1A5	chr_11	210000	220000	0.412698412698413	0.622950819672131
1A5	chr_11	220000	230000	0.696428571428571	0.622950819672131
1A5	chr_11	230000	240000	0.463768115942029	0.622950819672131
1A5	chr_11	240000	250000	0.686746987951807	0.622950819672131
1A5	chr_11	250000	260000	0.830508474576271	0.622950819672131
1A5	chr_11	260000	270000	0.568421052631579	0.622950819672131
1A5	chr_11	270000	280000	0.67741935483871	0.622950819672131
1A5	chr_11	280000	290000	0.726027397260274	0.622950819672131
1A5	chr_11	290000	300000	0.527777777777778	0.622950819672131
1A5	chr_11	30000	40000	0.531531531531532	0.622950819672131
1A5	chr_11	300000	310000	0.369047619047619	0.622950819672131
1A5	chr_11	310000	320000	0.425373134328358	0.622950819672131
1A5	chr_11	320000	330000	0.489795918367347	0.622950819672131
1A5	chr_11	330000	340000	0.728260869565217	0.622950819672131
1A5	chr_11	340000	350000	0.736842105263158	0.622950819672131
1A5	chr_11	350000	360000	0.585858585858586	0.622950819672131
1A5	chr_11	360000	370000	0.625	0.622950819672131
1A5	chr_11	370000	380000	0.657657657657658	0.622950819672131
1A5	chr_11	380000	390000	0.628099173553719	0.622950819672131
1A5	chr_11	390000	400000	0.495412844036697	0.622950819672131
1A5	chr_11	40000	50000	0.63963963963964	0.622950819672131
1A5	chr_11	400000	410000	0.606382978723404	0.622950819672131
1A5	chr_11	410000	420000	0.784313725490196	0.622950819672131
1A5	chr_11	420000	430000	0.690909090909091	0.622950819672131
1A5	chr_11	430000	440000	0.666666666666667	0.622950819672131
1A5	chr_11	440000	450000	0.612068965517241	0.622950819672131
1A5	chr_11	450000	460000	0.75	0.622950819672131
1A5	chr_11	460000	470000	0.723684210526316	0.622950819672131
1A5	chr_11	470000	480000	0.808823529411765	0.622950819672131
1A5	chr_11	480000	490000	0.785714285714286	0.622950819672131
1A5	chr_11	490000	500000	0.644067796610169	0.622950819672131
1A5	chr_11	50000	60000	0.933333333333333	0.622950819672131
1A5	chr_11	500000	510000	0.58	0.622950819672131
1A5	chr_11	510000	520000	0.86	0.622950819672131
1A5	chr_11	520000	530000	0.372413793103448	0.622950819672131
1A5	chr_11	530000	540000	0.59375	0.622950819672131
1A5	chr_11	540000	550000	0.75	0.622950819672131
1A5	chr_11	550000	560000	0.355140186915888	0.622950819672131
1A5	chr_11	560000	570000	0.464285714285714	0.622950819672131
1A5	chr_11	570000	580000	0.656716417910448	0.622950819672131
1A5	chr_11	580000	590000	0.784313725490196	0.622950819672131
1A5	chr_11	590000	600000	0.892307692307692	0.622950819672131
1A5	chr_11	60000	70000	0.666666666666667	0.622950819672131
1A5	chr_11	600000	610000	0.418604651162791	0.622950819672131
1A5	chr_11	620000	630000	0.529411764705882	0.622950819672131
1A5	chr_11	630000	640000	0.406451612903226	0.622950819672131
1A5	chr_11	640000	650000	0.714285714285714	0.622950819672131
1A5	chr_11	650000	660000	0.709677419354839	0.622950819672131
1A5	chr_11	660000	670000	0.689655172413793	0.622950819672131
1A5	chr_11	670000	680000	0.827586206896552	0.622950819672131
1A5	chr_11	680000	690000	0.379084967320261	0.622950819672131
1A5	chr_11	690000	700000	0.7	0.622950819672131
1A5	chr_11	70000	80000	0.445378151260504	0.622950819672131
1A5	chr_11	700000	710000	0.482758620689655	0.622950819672131
1A5	chr_11	710000	720000	0.407766990291262	0.622950819672131
1A5	chr_11	720000	730000	0.705357142857143	0.622950819672131
1A5	chr_11	730000	740000	0.558139534883721	0.622950819672131
1A5	chr_11	740000	750000	0.792452830188679	0.622950819672131
1A5	chr_11	750000	760000	0.75	0.622950819672131
1A5	chr_11	760000	770000	0.289473684210526	0.622950819672131
1A5	chr_11	770000	780000	0.690909090909091	0.622950819672131
1A5	chr_11	780000	790000	0.701754385964912	0.622950819672131
1A5	chr_11	790000	800000	0.520833333333333	0.622950819672131
1A5	chr_11	80000	90000	0.814814814814815	0.622950819672131
1A5	chr_11	800000	810000	0.666666666666667	0.622950819672131
1A5	chr_11	810000	820000	0.589041095890411	0.622950819672131
1A5	chr_11	820000	830000	0.593023255813954	0.622950819672131
1A5	chr_11	830000	840000	0.816326530612245	0.622950819672131
1A5	chr_11	840000	850000	0.842105263157895	0.622950819672131
1A5	chr_11	850000	860000	0.511811023622047	0.622950819672131
1A5	chr_11	860000	870000	0.594059405940594	0.622950819672131
1A5	chr_11	870000	880000	0.653846153846154	0.622950819672131
1A5	chr_11	880000	890000	0.401273885350318	0.622950819672131
1A5	chr_11	890000	900000	0.574803149606299	0.622950819672131
1A5	chr_11	90000	100000	0.923076923076923	0.622950819672131
1A5	chr_11	900000	910000	0.755813953488372	0.622950819672131
1A5	chr_11	910000	920000	0.782608695652174	0.622950819672131
1A5	chr_11	920000	930000	0.933333333333333	0.622950819672131
1A5	chr_11	930000	940000	0.716981132075472	0.622950819672131
1A5	chr_11	940000	950000	0.511278195488722	0.622950819672131
1A5	chr_11	950000	960000	0.530120481927711	0.622950819672131
1A5	chr_11	960000	970000	0.875	0.622950819672131
1A5	chr_11	970000	980000	0.532467532467532	0.622950819672131
1A5	chr_11	980000	990000	0.480263157894737	0.622950819672131
1A5	chr_11	990000	1000000	0.57037037037037	0.622950819672131
1A5	chr_12	0	10000	0.133333333333333	0.621212121212121
1A5	chr_12	10000	20000	0.716417910447761	0.621212121212121
1A5	chr_12	100000	110000	0.0714285714285714	0.621212121212121
1A5	chr_12	1000000	1010000	0.670588235294118	0.621212121212121
1A5	chr_12	1010000	1020000	0.904761904761905	0.621212121212121
1A5	chr_12	1020000	1030000	0.934782608695652	0.621212121212121
1A5	chr_12	1030000	1040000	0.794117647058823	0.621212121212121
1A5	chr_12	1040000	1050000	0.604651162790698	0.621212121212121
1A5	chr_12	1050000	1060000	0.769230769230769	0.621212121212121
1A5	chr_12	1060000	1070000	0.816666666666667	0.621212121212121
1A5	chr_12	1070000	1080000	0.784313725490196	0.621212121212121
1A5	chr_12	1080000	1090000	0.571428571428571	0.621212121212121
1A5	chr_12	1090000	1100000	0.694915254237288	0.621212121212121
1A5	chr_12	110000	120000	0.153846153846154	0.621212121212121
1A5	chr_12	1100000	1110000	0.827160493827161	0.621212121212121
1A5	chr_12	1110000	1120000	0.705882352941177	0.621212121212121
1A5	chr_12	1120000	1130000	0.0465116279069767	0.621212121212121
1A5	chr_12	1130000	1140000	0.0294117647058824	0.621212121212121
1A5	chr_12	1140000	1150000	0.03125	0.621212121212121
1A5	chr_12	1150000	1160000	0.37410071942446	0.621212121212121
1A5	chr_12	1160000	1170000	0.792452830188679	0.621212121212121
1A5	chr_12	1170000	1180000	0.526881720430108	0.621212121212121
1A5	chr_12	1180000	1190000	0.681159420289855	0.621212121212121
1A5	chr_12	1190000	1200000	0.911764705882353	0.621212121212121
1A5	chr_12	120000	130000	0.54421768707483	0.621212121212121
1A5	chr_12	1200000	1210000	0.443609022556391	0.621212121212121
1A5	chr_12	1210000	1220000	0.702380952380952	0.621212121212121
1A5	chr_12	1220000	1230000	0.475728155339806	0.621212121212121
1A5	chr_12	1230000	1240000	0.86	0.621212121212121
1A5	chr_12	1240000	1250000	0.8	0.621212121212121
1A5	chr_12	1250000	1260000	0.67816091954023	0.621212121212121
1A5	chr_12	1260000	1270000	1	0.621212121212121
1A5	chr_12	1270000	1280000	0.765957446808511	0.621212121212121
1A5	chr_12	1280000	1290000	0.642857142857143	0.621212121212121
1A5	chr_12	1290000	1300000	0.488372093023256	0.621212121212121
1A5	chr_12	130000	140000	0.54639175257732	0.621212121212121
1A5	chr_12	1300000	1310000	0.692307692307692	0.621212121212121
1A5	chr_12	1310000	1320000	0.505050505050505	0.621212121212121
1A5	chr_12	1320000	1330000	0.6	0.621212121212121
1A5	chr_12	1330000	1340000	0.397435897435897	0.621212121212121
1A5	chr_12	1340000	1350000	0.681159420289855	0.621212121212121
1A5	chr_12	1350000	1360000	0.611111111111111	0.621212121212121
1A5	chr_12	1360000	1370000	0.783333333333333	0.621212121212121
1A5	chr_12	1370000	1380000	0.746666666666667	0.621212121212121
1A5	chr_12	1380000	1390000	0.819148936170213	0.621212121212121
1A5	chr_12	1390000	1400000	0.485074626865672	0.621212121212121
1A5	chr_12	140000	150000	0.703296703296703	0.621212121212121
1A5	chr_12	1400000	1410000	0.710144927536232	0.621212121212121
1A5	chr_12	1410000	1420000	0.573033707865168	0.621212121212121
1A5	chr_12	1420000	1430000	0.670886075949367	0.621212121212121
1A5	chr_12	1430000	1440000	0.666666666666667	0.621212121212121
1A5	chr_12	1440000	1450000	0.803571428571429	0.621212121212121
1A5	chr_12	1450000	1460000	0.335483870967742	0.621212121212121
1A5	chr_12	1460000	1468480	0.2	0.621212121212121
1A5	chr_12	150000	160000	0.495867768595041	0.621212121212121
1A5	chr_12	160000	170000	0.678571428571429	0.621212121212121
1A5	chr_12	170000	180000	0.706422018348624	0.621212121212121
1A5	chr_12	180000	190000	0.860655737704918	0.621212121212121
1A5	chr_12	190000	200000	0.7265625	0.621212121212121
1A5	chr_12	20000	30000	0.679611650485437	0.621212121212121
1A5	chr_12	200000	210000	0.433962264150943	0.621212121212121
1A5	chr_12	210000	220000	0.728971962616822	0.621212121212121
1A5	chr_12	220000	230000	0.666666666666667	0.621212121212121
1A5	chr_12	230000	240000	0.709090909090909	0.621212121212121
1A5	chr_12	240000	250000	0.529411764705882	0.621212121212121
1A5	chr_12	250000	260000	0.6	0.621212121212121
1A5	chr_12	260000	270000	0.5	0.621212121212121
1A5	chr_12	270000	280000	0.734939759036145	0.621212121212121
1A5	chr_12	280000	290000	0.716666666666667	0.621212121212121
1A5	chr_12	290000	300000	0.490566037735849	0.621212121212121
1A5	chr_12	30000	40000	0.57843137254902	0.621212121212121
1A5	chr_12	300000	310000	0.914893617021277	0.621212121212121
1A5	chr_12	310000	320000	0.753623188405797	0.621212121212121
1A5	chr_12	320000	330000	0.51685393258427	0.621212121212121
1A5	chr_12	330000	340000	0.458715596330275	0.621212121212121
1A5	chr_12	340000	350000	0.852459016393443	0.621212121212121
1A5	chr_12	350000	360000	0.63716814159292	0.621212121212121
1A5	chr_12	360000	370000	0.647727272727273	0.621212121212121
1A5	chr_12	370000	380000	0.411347517730496	0.621212121212121
1A5	chr_12	380000	390000	0.443181818181818	0.621212121212121
1A5	chr_12	390000	400000	0.649122807017544	0.621212121212121
1A5	chr_12	40000	50000	0.360544217687075	0.621212121212121
1A5	chr_12	400000	410000	0.563829787234043	0.621212121212121
1A5	chr_12	410000	420000	0.670454545454545	0.621212121212121
1A5	chr_12	420000	430000	0.5	0.621212121212121
1A5	chr_12	430000	440000	0.361702127659574	0.621212121212121
1A5	chr_12	440000	450000	0.547619047619048	0.621212121212121
1A5	chr_12	450000	460000	0.516483516483517	0.621212121212121
1A5	chr_12	460000	470000	0.587412587412587	0.621212121212121
1A5	chr_12	470000	480000	0.890909090909091	0.621212121212121
1A5	chr_12	480000	490000	0.692307692307692	0.621212121212121
1A5	chr_12	490000	500000	0.744186046511628	0.621212121212121
1A5	chr_12	50000	60000	0.901639344262295	0.621212121212121
1A5	chr_12	500000	510000	0.934782608695652	0.621212121212121
1A5	chr_12	510000	520000	0.681818181818182	0.621212121212121
1A5	chr_12	520000	530000	0.906976744186046	0.621212121212121
1A5	chr_12	530000	540000	0.772727272727273	0.621212121212121
1A5	chr_12	540000	550000	0.754385964912281	0.621212121212121
1A5	chr_12	550000	560000	0.514084507042254	0.621212121212121
1A5	chr_12	560000	570000	0.611764705882353	0.621212121212121
1A5	chr_12	570000	580000	0.4	0.621212121212121
1A5	chr_12	580000	590000	0.527027027027027	0.621212121212121
1A5	chr_12	590000	600000	0.771739130434783	0.621212121212121
1A5	chr_12	60000	70000	0.179487179487179	0.621212121212121
1A5	chr_12	600000	610000	0.541666666666667	0.621212121212121
1A5	chr_12	610000	620000	0.826086956521739	0.621212121212121
1A5	chr_12	630000	640000	0.327868852459016	0.621212121212121
1A5	chr_12	640000	650000	0.691358024691358	0.621212121212121
1A5	chr_12	650000	660000	0.747663551401869	0.621212121212121
1A5	chr_12	660000	670000	0.105263157894737	0.621212121212121
1A5	chr_12	670000	680000	0.711538461538462	0.621212121212121
1A5	chr_12	680000	690000	0.666666666666667	0.621212121212121
1A5	chr_12	690000	700000	0.566037735849057	0.621212121212121
1A5	chr_12	70000	80000	0.192307692307692	0.621212121212121
1A5	chr_12	700000	710000	0.947368421052632	0.621212121212121
1A5	chr_12	710000	720000	0.830188679245283	0.621212121212121
1A5	chr_12	720000	730000	0.817204301075269	0.621212121212121
1A5	chr_12	730000	740000	0.595238095238095	0.621212121212121
1A5	chr_12	740000	750000	0.145833333333333	0.621212121212121
1A5	chr_12	750000	760000	0.324137931034483	0.621212121212121
1A5	chr_12	760000	770000	0.553030303030303	0.621212121212121
1A5	chr_12	770000	780000	0.767676767676768	0.621212121212121
1A5	chr_12	780000	790000	0.763636363636364	0.621212121212121
1A5	chr_12	790000	800000	0.604166666666667	0.621212121212121
1A5	chr_12	80000	90000	0.0731707317073171	0.621212121212121
1A5	chr_12	800000	810000	0.65625	0.621212121212121
1A5	chr_12	810000	820000	0.541666666666667	0.621212121212121
1A5	chr_12	820000	830000	0.310734463276836	0.621212121212121
1A5	chr_12	830000	840000	0.6375	0.621212121212121
1A5	chr_12	840000	850000	0.608108108108108	0.621212121212121
1A5	chr_12	850000	860000	0.513513513513513	0.621212121212121
1A5	chr_12	860000	870000	0.416666666666667	0.621212121212121
1A5	chr_12	870000	880000	0.522727272727273	0.621212121212121
1A5	chr_12	880000	890000	0.680851063829787	0.621212121212121
1A5	chr_12	890000	900000	0.777777777777778	0.621212121212121
1A5	chr_12	90000	100000	0.15	0.621212121212121
1A5	chr_12	900000	910000	0.618320610687023	0.621212121212121
1A5	chr_12	910000	920000	0.577464788732394	0.621212121212121
1A5	chr_12	920000	930000	0.902439024390244	0.621212121212121
1A5	chr_12	930000	940000	0.82	0.621212121212121
1A5	chr_12	940000	950000	0.627118644067797	0.621212121212121
1A5	chr_12	950000	960000	0.954545454545455	0.621212121212121
1A5	chr_12	960000	970000	0.657142857142857	0.621212121212121
1A5	chr_12	970000	980000	0.666666666666667	0.621212121212121
1A5	chr_12	980000	990000	0.655913978494624	0.621212121212121
1A5	chr_12	990000	1000000	0.725806451612903	0.621212121212121
1A5	chr_13	0	10000	0.456140350877193	0.633904853900024
1A5	chr_13	10000	20000	0.650602409638554	0.633904853900024
1A5	chr_13	100000	110000	0.46551724137931	0.633904853900024
1A5	chr_13	1010000	1020000	0.448275862068966	0.633904853900024
1A5	chr_13	1020000	1030000	0.456521739130435	0.633904853900024
1A5	chr_13	1030000	1040000	0.606060606060606	0.633904853900024
1A5	chr_13	1040000	1050000	0.45	0.633904853900024
1A5	chr_13	1050000	1060000	0.786407766990291	0.633904853900024
1A5	chr_13	1060000	1070000	0.553846153846154	0.633904853900024
1A5	chr_13	1070000	1080000	0.516393442622951	0.633904853900024
1A5	chr_13	1080000	1090000	0.392523364485981	0.633904853900024
1A5	chr_13	1090000	1100000	0.790322580645161	0.633904853900024
1A5	chr_13	110000	120000	0.720930232558139	0.633904853900024
1A5	chr_13	1100000	1110000	0.707317073170732	0.633904853900024
1A5	chr_13	1110000	1120000	0.4	0.633904853900024
1A5	chr_13	1140000	1150000	0.509803921568627	0.633904853900024
1A5	chr_13	1150000	1160000	0.412698412698413	0.633904853900024
1A5	chr_13	1160000	1170000	0.6328125	0.633904853900024
1A5	chr_13	1170000	1180000	0.470588235294118	0.633904853900024
1A5	chr_13	1180000	1190000	0.260869565217391	0.633904853900024
1A5	chr_13	1190000	1197709	0.413793103448276	0.633904853900024
1A5	chr_13	120000	130000	0.721804511278195	0.633904853900024
1A5	chr_13	130000	140000	0.615384615384615	0.633904853900024
1A5	chr_13	140000	150000	0.558139534883721	0.633904853900024
1A5	chr_13	150000	160000	0.758064516129032	0.633904853900024
1A5	chr_13	160000	170000	0.821428571428571	0.633904853900024
1A5	chr_13	170000	180000	0.55	0.633904853900024
1A5	chr_13	180000	190000	0.641791044776119	0.633904853900024
1A5	chr_13	190000	200000	0.485148514851485	0.633904853900024
1A5	chr_13	20000	30000	0.6625	0.633904853900024
1A5	chr_13	200000	210000	0.483870967741935	0.633904853900024
1A5	chr_13	210000	220000	0.772727272727273	0.633904853900024
1A5	chr_13	220000	230000	0.568181818181818	0.633904853900024
1A5	chr_13	230000	240000	0.521367521367521	0.633904853900024
1A5	chr_13	240000	250000	0.489795918367347	0.633904853900024
1A5	chr_13	250000	260000	0.464	0.633904853900024
1A5	chr_13	260000	270000	0.533333333333333	0.633904853900024
1A5	chr_13	270000	280000	0.773584905660377	0.633904853900024
1A5	chr_13	280000	290000	0.790322580645161	0.633904853900024
1A5	chr_13	290000	300000	1	0.633904853900024
1A5	chr_13	30000	40000	0.434343434343434	0.633904853900024
1A5	chr_13	300000	310000	0.601851851851852	0.633904853900024
1A5	chr_13	310000	320000	0.575342465753425	0.633904853900024
1A5	chr_13	320000	330000	0.66304347826087	0.633904853900024
1A5	chr_13	330000	340000	0.708333333333333	0.633904853900024
1A5	chr_13	340000	350000	0.857142857142857	0.633904853900024
1A5	chr_13	350000	360000	0.328	0.633904853900024
1A5	chr_13	360000	370000	0.363636363636364	0.633904853900024
1A5	chr_13	370000	380000	0.705882352941177	0.633904853900024
1A5	chr_13	380000	390000	0.658119658119658	0.633904853900024
1A5	chr_13	390000	400000	0.666666666666667	0.633904853900024
1A5	chr_13	40000	50000	0.903846153846154	0.633904853900024
1A5	chr_13	400000	410000	0.494845360824742	0.633904853900024
1A5	chr_13	410000	420000	0.78	0.633904853900024
1A5	chr_13	420000	430000	0.528571428571429	0.633904853900024
1A5	chr_13	430000	440000	0.516129032258065	0.633904853900024
1A5	chr_13	440000	450000	0.539325842696629	0.633904853900024
1A5	chr_13	450000	460000	0.666666666666667	0.633904853900024
1A5	chr_13	460000	470000	0.171428571428571	0.633904853900024
1A5	chr_13	470000	480000	0.472222222222222	0.633904853900024
1A5	chr_13	480000	490000	0.401315789473684	0.633904853900024
1A5	chr_13	490000	500000	0.775510204081633	0.633904853900024
1A5	chr_13	50000	60000	0.557377049180328	0.633904853900024
1A5	chr_13	500000	510000	0.712765957446808	0.633904853900024
1A5	chr_13	510000	520000	0.625	0.633904853900024
1A5	chr_13	520000	530000	0.714285714285714	0.633904853900024
1A5	chr_13	530000	540000	0.662337662337662	0.633904853900024
1A5	chr_13	540000	550000	0.615384615384615	0.633904853900024
1A5	chr_13	550000	560000	0.69811320754717	0.633904853900024
1A5	chr_13	560000	570000	0.605263157894737	0.633904853900024
1A5	chr_13	570000	580000	0.576923076923077	0.633904853900024
1A5	chr_13	580000	590000	0.494505494505495	0.633904853900024
1A5	chr_13	590000	600000	0.9	0.633904853900024
1A5	chr_13	600000	610000	0.863636363636364	0.633904853900024
1A5	chr_13	610000	620000	0.564102564102564	0.633904853900024
1A5	chr_13	620000	630000	0.95	0.633904853900024
1A5	chr_13	630000	640000	0.666666666666667	0.633904853900024
1A5	chr_13	640000	650000	0.849315068493151	0.633904853900024
1A5	chr_13	650000	660000	0.904761904761905	0.633904853900024
1A5	chr_13	660000	670000	0.621951219512195	0.633904853900024
1A5	chr_13	670000	680000	0.774193548387097	0.633904853900024
1A5	chr_13	680000	690000	0.590361445783133	0.633904853900024
1A5	chr_13	70000	80000	0.590163934426229	0.633904853900024
1A5	chr_13	700000	710000	0.580645161290323	0.633904853900024
1A5	chr_13	710000	720000	0.784313725490196	0.633904853900024
1A5	chr_13	720000	730000	0.490384615384615	0.633904853900024
1A5	chr_13	730000	740000	0.73134328358209	0.633904853900024
1A5	chr_13	740000	750000	0.582677165354331	0.633904853900024
1A5	chr_13	750000	760000	0.775862068965517	0.633904853900024
1A5	chr_13	760000	770000	0.681818181818182	0.633904853900024
1A5	chr_13	770000	780000	0.68	0.633904853900024
1A5	chr_13	780000	790000	0.610169491525424	0.633904853900024
1A5	chr_13	790000	800000	0.5	0.633904853900024
1A5	chr_13	80000	90000	0.92	0.633904853900024
1A5	chr_13	800000	810000	0.579710144927536	0.633904853900024
1A5	chr_13	810000	820000	0.628205128205128	0.633904853900024
1A5	chr_13	820000	830000	0.769230769230769	0.633904853900024
1A5	chr_13	830000	840000	0.559440559440559	0.633904853900024
1A5	chr_13	840000	850000	0.761904761904762	0.633904853900024
1A5	chr_13	850000	860000	0.740740740740741	0.633904853900024
1A5	chr_13	860000	870000	0.728813559322034	0.633904853900024
1A5	chr_13	870000	880000	0.606299212598425	0.633904853900024
1A5	chr_13	880000	890000	0.704918032786885	0.633904853900024
1A5	chr_13	890000	900000	0.602941176470588	0.633904853900024
1A5	chr_13	90000	100000	0.652542372881356	0.633904853900024
1A5	chr_13	900000	910000	0.507246376811594	0.633904853900024
1A5	chr_13	910000	920000	0.73015873015873	0.633904853900024
1A5	chr_13	920000	930000	0.505263157894737	0.633904853900024
1A5	chr_13	930000	940000	0.578947368421053	0.633904853900024
1A5	chr_13	940000	950000	0.6	0.633904853900024
1A5	chr_13	950000	960000	0.65	0.633904853900024
1A5	chr_13	960000	970000	0.670731707317073	0.633904853900024
1A5	chr_13	970000	980000	0.550724637681159	0.633904853900024
1A5	chr_13	980000	990000	0.553846153846154	0.633904853900024
1A5	chr_14	0	10000	0.4	0.452991452991453
1A5	chr_14	10000	20000	0.416	0.452991452991453
1A5	chr_14	100000	110000	0.590909090909091	0.452991452991453
1A5	chr_14	110000	120000	0.447761194029851	0.452991452991453
1A5	chr_14	120000	130000	0.377777777777778	0.452991452991453
1A5	chr_14	130000	140000	0.666666666666667	0.452991452991453
1A5	chr_14	140000	150000	0.472222222222222	0.452991452991453
1A5	chr_14	150000	160000	0.32967032967033	0.452991452991453
1A5	chr_14	160000	170000	0.478260869565217	0.452991452991453
1A5	chr_14	170000	180000	0.533333333333333	0.452991452991453
1A5	chr_14	180000	190000	0.573770491803279	0.452991452991453
1A5	chr_14	190000	200000	0.318965517241379	0.452991452991453
1A5	chr_14	20000	30000	0.833333333333333	0.452991452991453
1A5	chr_14	200000	210000	0.0434782608695652	0.452991452991453
1A5	chr_14	210000	220000	0.203125	0.452991452991453
1A5	chr_14	220000	230000	0.392523364485981	0.452991452991453
1A5	chr_14	230000	240000	0.4	0.452991452991453
1A5	chr_14	240000	250000	0.636363636363636	0.452991452991453
1A5	chr_14	250000	260000	0.271186440677966	0.452991452991453
1A5	chr_14	260000	270000	0.421052631578947	0.452991452991453
1A5	chr_14	270000	280000	0.294642857142857	0.452991452991453
1A5	chr_14	280000	290000	0.769230769230769	0.452991452991453
1A5	chr_14	290000	300000	0.41025641025641	0.452991452991453
1A5	chr_14	30000	40000	0.41958041958042	0.452991452991453
1A5	chr_14	300000	310000	0.296296296296296	0.452991452991453
1A5	chr_14	310000	320000	0.245283018867925	0.452991452991453
1A5	chr_14	320000	330000	0.292682926829268	0.452991452991453
1A5	chr_14	330000	340000	0.416666666666667	0.452991452991453
1A5	chr_14	340000	350000	1	0.452991452991453
1A5	chr_14	350000	360000	0.410714285714286	0.452991452991453
1A5	chr_14	360000	370000	0.5	0.452991452991453
1A5	chr_14	370000	380000	0.5	0.452991452991453
1A5	chr_14	380000	390000	0.212121212121212	0.452991452991453
1A5	chr_14	390000	400000	0.272727272727273	0.452991452991453
1A5	chr_14	40000	50000	0.507692307692308	0.452991452991453
1A5	chr_14	400000	410000	0.25	0.452991452991453
1A5	chr_14	410000	420000	0.181818181818182	0.452991452991453
1A5	chr_14	420000	430000	0.363636363636364	0.452991452991453
1A5	chr_14	430000	440000	0.583333333333333	0.452991452991453
1A5	chr_14	440000	450000	0.543478260869565	0.452991452991453
1A5	chr_14	450000	460000	0.292682926829268	0.452991452991453
1A5	chr_14	460000	470000	0.446808510638298	0.452991452991453
1A5	chr_14	470000	480000	0.657894736842105	0.452991452991453
1A5	chr_14	480000	490000	0.833333333333333	0.452991452991453
1A5	chr_14	490000	500000	0.486486486486487	0.452991452991453
1A5	chr_14	50000	60000	0.364285714285714	0.452991452991453
1A5	chr_14	500000	510000	0.210526315789474	0.452991452991453
1A5	chr_14	510000	520000	0.7	0.452991452991453
1A5	chr_14	520000	530000	0.666666666666667	0.452991452991453
1A5	chr_14	530000	540000	0.75	0.452991452991453
1A5	chr_14	540000	550000	0.714285714285714	0.452991452991453
1A5	chr_14	550000	560000	0.608695652173913	0.452991452991453
1A5	chr_14	560000	570000	0.518987341772152	0.452991452991453
1A5	chr_14	570000	580000	0.878787878787879	0.452991452991453
1A5	chr_14	580000	590000	0.603960396039604	0.452991452991453
1A5	chr_14	590000	600000	0.544117647058823	0.452991452991453
1A5	chr_14	60000	70000	0.611940298507463	0.452991452991453
1A5	chr_14	600000	610000	0.348214285714286	0.452991452991453
1A5	chr_14	610000	620000	0.481012658227848	0.452991452991453
1A5	chr_14	620000	630000	0.702127659574468	0.452991452991453
1A5	chr_14	630000	640000	0.810810810810811	0.452991452991453
1A5	chr_14	640000	650000	0.686274509803922	0.452991452991453
1A5	chr_14	650000	660000	0.361702127659574	0.452991452991453
1A5	chr_14	660000	670000	0.325581395348837	0.452991452991453
1A5	chr_14	670000	677895	0.238095238095238	0.452991452991453
1A5	chr_14	70000	80000	0.730769230769231	0.452991452991453
1A5	chr_14	80000	90000	0.461538461538462	0.452991452991453
1A5	chr_14	90000	100000	0.428571428571429	0.452991452991453
1A5	chr_15	0	10000	0.236363636363636	0.415384615384615
1A5	chr_15	10000	20000	0.183333333333333	0.415384615384615
1A5	chr_15	100000	110000	0.287671232876712	0.415384615384615
1A5	chr_15	110000	120000	0.348314606741573	0.415384615384615
1A5	chr_15	120000	130000	0.5	0.415384615384615
1A5	chr_15	130000	140000	0.48	0.415384615384615
1A5	chr_15	140000	150000	0.397058823529412	0.415384615384615
1A5	chr_15	150000	160000	0.032258064516129	0.415384615384615
1A5	chr_15	160000	170000	0.344262295081967	0.415384615384615
1A5	chr_15	170000	180000	0.542553191489362	0.415384615384615
1A5	chr_15	180000	190000	0.428571428571429	0.415384615384615
1A5	chr_15	190000	200000	0.0377358490566038	0.415384615384615
1A5	chr_15	20000	30000	0.122137404580153	0.415384615384615
1A5	chr_15	200000	210000	0.463157894736842	0.415384615384615
1A5	chr_15	210000	220000	0.510416666666667	0.415384615384615
1A5	chr_15	220000	230000	0.444444444444444	0.415384615384615
1A5	chr_15	230000	240000	0.565217391304348	0.415384615384615
1A5	chr_15	240000	250000	0.696969696969697	0.415384615384615
1A5	chr_15	250000	260000	0.566666666666667	0.415384615384615
1A5	chr_15	260000	270000	0.465116279069767	0.415384615384615
1A5	chr_15	270000	280000	0.257142857142857	0.415384615384615
1A5	chr_15	280000	290000	0.421686746987952	0.415384615384615
1A5	chr_15	290000	300000	0.627118644067797	0.415384615384615
1A5	chr_15	30000	40000	0.0471698113207547	0.415384615384615
1A5	chr_15	300000	310000	0.633333333333333	0.415384615384615
1A5	chr_15	310000	320000	0.666666666666667	0.415384615384615
1A5	chr_15	320000	330000	0.34020618556701	0.415384615384615
1A5	chr_15	330000	340000	0.43859649122807	0.415384615384615
1A5	chr_15	340000	350000	0.541176470588235	0.415384615384615
1A5	chr_15	350000	360000	0.546875	0.415384615384615
1A5	chr_15	360000	370000	0.453846153846154	0.415384615384615
1A5	chr_15	370000	380000	0.428571428571429	0.415384615384615
1A5	chr_15	380000	390000	0.629032258064516	0.415384615384615
1A5	chr_15	390000	400000	0.01	0.415384615384615
1A5	chr_15	40000	50000	0.361111111111111	0.415384615384615
1A5	chr_15	400000	410000	0.391304347826087	0.415384615384615
1A5	chr_15	410000	420000	0.473214285714286	0.415384615384615
1A5	chr_15	420000	430000	0.333333333333333	0.415384615384615
1A5	chr_15	430000	440000	0.485148514851485	0.415384615384615
1A5	chr_15	440000	450000	0.433628318584071	0.415384615384615
1A5	chr_15	450000	460000	0.31858407079646	0.415384615384615
1A5	chr_15	460000	470000	0.0416666666666667	0.415384615384615
1A5	chr_15	470000	480000	0.346456692913386	0.415384615384615
1A5	chr_15	480000	490000	0.471910112359551	0.415384615384615
1A5	chr_15	490000	500000	0.421052631578947	0.415384615384615
1A5	chr_15	50000	60000	0.373493975903614	0.415384615384615
1A5	chr_15	500000	510000	0.5	0.415384615384615
1A5	chr_15	510000	520000	0.512396694214876	0.415384615384615
1A5	chr_15	520000	530000	0.451219512195122	0.415384615384615
1A5	chr_15	530000	540000	0.388235294117647	0.415384615384615
1A5	chr_15	540000	550000	0.352941176470588	0.415384615384615
1A5	chr_15	550000	560000	0.341463414634146	0.415384615384615
1A5	chr_15	560000	570000	0.377777777777778	0.415384615384615
1A5	chr_15	570000	580000	0.296482412060302	0.415384615384615
1A5	chr_15	580000	590000	0.493506493506494	0.415384615384615
1A5	chr_15	590000	600000	0.563380281690141	0.415384615384615
1A5	chr_15	60000	70000	0.4375	0.415384615384615
1A5	chr_15	600000	610000	0.457446808510638	0.415384615384615
1A5	chr_15	610000	620000	0.403846153846154	0.415384615384615
1A5	chr_15	620000	630000	0.484375	0.415384615384615
1A5	chr_15	630000	640000	0.150627615062762	0.415384615384615
1A5	chr_15	640000	650000	0.347826086956522	0.415384615384615
1A5	chr_15	650000	653699	0.294117647058824	0.415384615384615
1A5	chr_15	70000	80000	0.0425531914893617	0.415384615384615
1A5	chr_15	80000	90000	0.0444444444444444	0.415384615384615
1A5	chr_15	90000	100000	0.237623762376238	0.415384615384615
1A5	chr_16	0	10000	0.714285714285714	0.51027445460943
1A5	chr_16	10000	20000	0.364864864864865	0.51027445460943
1A5	chr_16	100000	110000	0.434782608695652	0.51027445460943
1A5	chr_16	110000	120000	0.521367521367521	0.51027445460943
1A5	chr_16	120000	130000	0.7	0.51027445460943
1A5	chr_16	130000	140000	0.574712643678161	0.51027445460943
1A5	chr_16	140000	150000	0.553571428571429	0.51027445460943
1A5	chr_16	150000	160000	0.454545454545455	0.51027445460943
1A5	chr_16	160000	170000	0.495049504950495	0.51027445460943
1A5	chr_16	170000	180000	0.427672955974843	0.51027445460943
1A5	chr_16	180000	190000	0.403846153846154	0.51027445460943
1A5	chr_16	190000	200000	0.387755102040816	0.51027445460943
1A5	chr_16	20000	30000	0.423357664233577	0.51027445460943
1A5	chr_16	200000	210000	0.517647058823529	0.51027445460943
1A5	chr_16	210000	220000	0.482142857142857	0.51027445460943
1A5	chr_16	220000	230000	0.517857142857143	0.51027445460943
1A5	chr_16	230000	240000	0.478991596638655	0.51027445460943
1A5	chr_16	240000	250000	0.51937984496124	0.51027445460943
1A5	chr_16	250000	260000	0.547008547008547	0.51027445460943
1A5	chr_16	260000	270000	0.652777777777778	0.51027445460943
1A5	chr_16	270000	280000	0.371428571428571	0.51027445460943
1A5	chr_16	280000	290000	0.666666666666667	0.51027445460943
1A5	chr_16	290000	300000	0.527027027027027	0.51027445460943
1A5	chr_16	30000	40000	0.426573426573427	0.51027445460943
1A5	chr_16	300000	310000	0.466666666666667	0.51027445460943
1A5	chr_16	310000	320000	0.619047619047619	0.51027445460943
1A5	chr_16	320000	330000	0.475728155339806	0.51027445460943
1A5	chr_16	330000	340000	0.391666666666667	0.51027445460943
1A5	chr_16	340000	350000	0.555555555555556	0.51027445460943
1A5	chr_16	350000	360000	0.441176470588235	0.51027445460943
1A5	chr_16	360000	370000	0.338235294117647	0.51027445460943
1A5	chr_16	370000	380000	0.579439252336449	0.51027445460943
1A5	chr_16	380000	390000	0.408	0.51027445460943
1A5	chr_16	390000	400000	0.434285714285714	0.51027445460943
1A5	chr_16	40000	50000	0.493506493506494	0.51027445460943
1A5	chr_16	400000	410000	0.195121951219512	0.51027445460943
1A5	chr_16	410000	420000	0.190751445086705	0.51027445460943
1A5	chr_16	420000	430000	0.360294117647059	0.51027445460943
1A5	chr_16	430000	440000	0.588785046728972	0.51027445460943
1A5	chr_16	440000	450000	0.566265060240964	0.51027445460943
1A5	chr_16	450000	460000	0.482456140350877	0.51027445460943
1A5	chr_16	460000	470000	0.5375	0.51027445460943
1A5	chr_16	470000	480000	0.358695652173913	0.51027445460943
1A5	chr_16	480000	490000	0.307692307692308	0.51027445460943
1A5	chr_16	490000	500000	0.63	0.51027445460943
1A5	chr_16	50000	60000	0.514563106796116	0.51027445460943
1A5	chr_16	500000	510000	0.675324675324675	0.51027445460943
1A5	chr_16	510000	520000	0.5	0.51027445460943
1A5	chr_16	520000	530000	0.486842105263158	0.51027445460943
1A5	chr_16	530000	540000	0.209302325581395	0.51027445460943
1A5	chr_16	540000	550000	0.236842105263158	0.51027445460943
1A5	chr_16	550000	560000	0.515151515151515	0.51027445460943
1A5	chr_16	560000	570000	0.282352941176471	0.51027445460943
1A5	chr_16	570000	580000	0.169014084507042	0.51027445460943
1A5	chr_16	580000	590000	0.12992125984252	0.51027445460943
1A5	chr_16	590000	600000	0.444444444444444	0.51027445460943
1A5	chr_16	60000	70000	0.598039215686274	0.51027445460943
1A5	chr_16	600000	610000	0.4375	0.51027445460943
1A5	chr_16	610000	611935	0.476190476190476	0.51027445460943
1A5	chr_16	70000	80000	0.598130841121495	0.51027445460943
1A5	chr_16	80000	90000	0.528925619834711	0.51027445460943
1A5	chr_16	90000	100000	0.466666666666667	0.51027445460943
1A5	chr_17	0	10000	0.75609756097561	0.457142857142857
1A5	chr_17	10000	20000	0.493150684931507	0.457142857142857
1A5	chr_17	100000	110000	0.161290322580645	0.457142857142857
1A5	chr_17	110000	120000	0.333333333333333	0.457142857142857
1A5	chr_17	120000	130000	0.490196078431373	0.457142857142857
1A5	chr_17	130000	140000	0.229885057471264	0.457142857142857
1A5	chr_17	140000	150000	0.531914893617021	0.457142857142857
1A5	chr_17	150000	160000	0.469135802469136	0.457142857142857
1A5	chr_17	160000	170000	0.425531914893617	0.457142857142857
1A5	chr_17	170000	180000	0.289256198347107	0.457142857142857
1A5	chr_17	180000	190000	0.41025641025641	0.457142857142857
1A5	chr_17	190000	200000	0.388429752066116	0.457142857142857
1A5	chr_17	20000	30000	0.517241379310345	0.457142857142857
1A5	chr_17	200000	210000	0.359605911330049	0.457142857142857
1A5	chr_17	210000	220000	0.481081081081081	0.457142857142857
1A5	chr_17	220000	230000	0.325925925925926	0.457142857142857
1A5	chr_17	230000	240000	0.376811594202899	0.457142857142857
1A5	chr_17	240000	250000	0.564102564102564	0.457142857142857
1A5	chr_17	250000	260000	0.574712643678161	0.457142857142857
1A5	chr_17	260000	270000	0.514851485148515	0.457142857142857
1A5	chr_17	270000	280000	0.331550802139037	0.457142857142857
1A5	chr_17	280000	290000	0.331360946745562	0.457142857142857
1A5	chr_17	290000	300000	0.41025641025641	0.457142857142857
1A5	chr_17	30000	40000	0.226993865030675	0.457142857142857
1A5	chr_17	300000	310000	0.861111111111111	0.457142857142857
1A5	chr_17	310000	320000	0.612244897959184	0.457142857142857
1A5	chr_17	320000	330000	0.573033707865168	0.457142857142857
1A5	chr_17	330000	340000	0.54320987654321	0.457142857142857
1A5	chr_17	340000	350000	0.460869565217391	0.457142857142857
1A5	chr_17	350000	360000	0.529411764705882	0.457142857142857
1A5	chr_17	360000	370000	0.525641025641026	0.457142857142857
1A5	chr_17	370000	380000	0.39041095890411	0.457142857142857
1A5	chr_17	380000	390000	0.223529411764706	0.457142857142857
1A5	chr_17	390000	400000	0.294117647058824	0.457142857142857
1A5	chr_17	40000	50000	0.383928571428571	0.457142857142857
1A5	chr_17	400000	410000	0.567567567567568	0.457142857142857
1A5	chr_17	410000	420000	0.524390243902439	0.457142857142857
1A5	chr_17	420000	430000	0.330985915492958	0.457142857142857
1A5	chr_17	430000	440000	0.4140625	0.457142857142857
1A5	chr_17	440000	450000	0.54	0.457142857142857
1A5	chr_17	450000	460000	0.556521739130435	0.457142857142857
1A5	chr_17	460000	470000	0.6	0.457142857142857
1A5	chr_17	470000	480000	0.673469387755102	0.457142857142857
1A5	chr_17	480000	490000	0.614583333333333	0.457142857142857
1A5	chr_17	490000	500000	0.619718309859155	0.457142857142857
1A5	chr_17	50000	60000	0.302631578947368	0.457142857142857
1A5	chr_17	500000	510000	0.6	0.457142857142857
1A5	chr_17	510000	520000	0.646341463414634	0.457142857142857
1A5	chr_17	520000	530000	0.376237623762376	0.457142857142857
1A5	chr_17	530000	540000	0.365853658536585	0.457142857142857
1A5	chr_17	540000	550000	0.528	0.457142857142857
1A5	chr_17	550000	560000	0.724137931034483	0.457142857142857
1A5	chr_17	560000	570000	0.187793427230047	0.457142857142857
1A5	chr_17	570000	580000	0.127272727272727	0.457142857142857
1A5	chr_17	580000	582619	0.375	0.457142857142857
1A5	chr_17	60000	70000	0.401606425702811	0.457142857142857
1A5	chr_17	70000	80000	0.397590361445783	0.457142857142857
1A5	chr_17	80000	90000	0.50609756097561	0.457142857142857
1A5	chr_17	90000	100000	0.453846153846154	0.457142857142857
1A5	chr_18	0	10000	0.0972222222222222	0.416666666666667
1A5	chr_18	10000	20000	0.104477611940299	0.416666666666667
1A5	chr_18	100000	110000	0.263157894736842	0.416666666666667
1A5	chr_18	110000	120000	0.307692307692308	0.416666666666667
1A5	chr_18	120000	130000	0.35	0.416666666666667
1A5	chr_18	130000	140000	0.416666666666667	0.416666666666667
1A5	chr_18	140000	150000	1	0.416666666666667
1A5	chr_18	150000	160000	0.105263157894737	0.416666666666667
1A5	chr_18	160000	170000	0.0273972602739726	0.416666666666667
1A5	chr_18	170000	180000	0.138613861386139	0.416666666666667
1A5	chr_18	180000	190000	0.363636363636364	0.416666666666667
1A5	chr_18	190000	200000	0.456521739130435	0.416666666666667
1A5	chr_18	20000	30000	0.225806451612903	0.416666666666667
1A5	chr_18	200000	210000	0.657894736842105	0.416666666666667
1A5	chr_18	210000	220000	0.88	0.416666666666667
1A5	chr_18	220000	230000	0.794117647058823	0.416666666666667
1A5	chr_18	230000	240000	0.5625	0.416666666666667
1A5	chr_18	240000	250000	0.592592592592593	0.416666666666667
1A5	chr_18	250000	260000	0.391304347826087	0.416666666666667
1A5	chr_18	260000	270000	0.472727272727273	0.416666666666667
1A5	chr_18	270000	280000	0.607142857142857	0.416666666666667
1A5	chr_18	280000	290000	0.358208955223881	0.416666666666667
1A5	chr_18	290000	300000	0.5	0.416666666666667
1A5	chr_18	30000	40000	0.0645161290322581	0.416666666666667
1A5	chr_18	300000	310000	0.541666666666667	0.416666666666667
1A5	chr_18	310000	320000	0.708333333333333	0.416666666666667
1A5	chr_18	320000	330000	0.379746835443038	0.416666666666667
1A5	chr_18	330000	340000	0.328358208955224	0.416666666666667
1A5	chr_18	340000	350000	0.431818181818182	0.416666666666667
1A5	chr_18	350000	360000	0.388888888888889	0.416666666666667
1A5	chr_18	360000	370000	0.377777777777778	0.416666666666667
1A5	chr_18	370000	380000	0.613636363636364	0.416666666666667
1A5	chr_18	380000	390000	0.620689655172414	0.416666666666667
1A5	chr_18	390000	400000	0.337662337662338	0.416666666666667
1A5	chr_18	40000	50000	0.75	0.416666666666667
1A5	chr_18	400000	410000	0.5	0.416666666666667
1A5	chr_18	410000	420000	0.230769230769231	0.416666666666667
1A5	chr_18	420000	430000	0.0555555555555556	0.416666666666667
1A5	chr_18	450000	460000	0.0425531914893617	0.416666666666667
1A5	chr_18	460000	470000	0.220779220779221	0.416666666666667
1A5	chr_18	470000	480000	0.109375	0.416666666666667
1A5	chr_18	490000	500000	0.0634920634920635	0.416666666666667
1A5	chr_18	50000	60000	1	0.416666666666667
1A5	chr_18	500000	510000	0.469387755102041	0.416666666666667
1A5	chr_18	510000	520000	0.636363636363636	0.416666666666667
1A5	chr_18	520000	530000	0.402985074626866	0.416666666666667
1A5	chr_18	530000	540000	0.346153846153846	0.416666666666667
1A5	chr_18	540000	550000	0.585365853658537	0.416666666666667
1A5	chr_18	550000	560000	0.48	0.416666666666667
1A5	chr_18	560000	570000	0.444444444444444	0.416666666666667
1A5	chr_18	570000	580000	0.6	0.416666666666667
1A5	chr_18	580000	590000	0.117647058823529	0.416666666666667
1A5	chr_18	590000	600000	0.0392156862745098	0.416666666666667
1A5	chr_18	60000	70000	0.619047619047619	0.416666666666667
1A5	chr_18	600000	610000	0.106796116504854	0.416666666666667
1A5	chr_18	610000	620000	0.528301886792453	0.416666666666667
1A5	chr_18	620000	630000	0.722222222222222	0.416666666666667
1A5	chr_18	630000	640000	0.363636363636364	0.416666666666667
1A5	chr_18	640000	644609	0.266666666666667	0.416666666666667
1A5	chr_18	70000	80000	0.258064516129032	0.416666666666667
1A5	chr_18	80000	90000	1	0.416666666666667
1A5	chr_18	90000	100000	0.833333333333333	0.416666666666667
1A5	chr_19	0	10000	0.259259259259259	0.396338059618176
1A5	chr_19	10000	20000	0.08	0.396338059618176
1A5	chr_19	100000	110000	0.403361344537815	0.396338059618176
1A5	chr_19	110000	120000	0.640625	0.396338059618176
1A5	chr_19	120000	130000	0.480916030534351	0.396338059618176
1A5	chr_19	130000	140000	0.479338842975207	0.396338059618176
1A5	chr_19	140000	150000	0.130434782608696	0.396338059618176
1A5	chr_19	150000	160000	0.0222222222222222	0.396338059618176
1A5	chr_19	160000	170000	0.336787564766839	0.396338059618176
1A5	chr_19	170000	180000	0.535031847133758	0.396338059618176
1A5	chr_19	180000	190000	0.392344497607655	0.396338059618176
1A5	chr_19	190000	200000	0.412698412698413	0.396338059618176
1A5	chr_19	20000	30000	0.125	0.396338059618176
1A5	chr_19	200000	210000	0.510948905109489	0.396338059618176
1A5	chr_19	210000	220000	0.330882352941176	0.396338059618176
1A5	chr_19	220000	230000	0.410404624277457	0.396338059618176
1A5	chr_19	230000	240000	0.533834586466165	0.396338059618176
1A5	chr_19	240000	250000	0.51219512195122	0.396338059618176
1A5	chr_19	250000	260000	0.333333333333333	0.396338059618176
1A5	chr_19	260000	270000	0.571428571428571	0.396338059618176
1A5	chr_19	270000	280000	0.486111111111111	0.396338059618176
1A5	chr_19	280000	290000	0.4609375	0.396338059618176
1A5	chr_19	290000	300000	0.257352941176471	0.396338059618176
1A5	chr_19	30000	40000	0.1796875	0.396338059618176
1A5	chr_19	300000	310000	0.41747572815534	0.396338059618176
1A5	chr_19	310000	320000	0.584269662921348	0.396338059618176
1A5	chr_19	320000	330000	0.366459627329193	0.396338059618176
1A5	chr_19	330000	340000	0.0647058823529412	0.396338059618176
1A5	chr_19	340000	350000	0.024390243902439	0.396338059618176
1A5	chr_19	360000	370000	0.472972972972973	0.396338059618176
1A5	chr_19	370000	380000	0.467741935483871	0.396338059618176
1A5	chr_19	380000	390000	0.204761904761905	0.396338059618176
1A5	chr_19	390000	400000	0.028169014084507	0.396338059618176
1A5	chr_19	40000	50000	0.285714285714286	0.396338059618176
1A5	chr_19	400000	410000	0.165137614678899	0.396338059618176
1A5	chr_19	410000	420000	0.422885572139304	0.396338059618176
1A5	chr_19	420000	430000	0.517241379310345	0.396338059618176
1A5	chr_19	430000	440000	0.366666666666667	0.396338059618176
1A5	chr_19	440000	450000	0.503448275862069	0.396338059618176
1A5	chr_19	450000	460000	0.52258064516129	0.396338059618176
1A5	chr_19	460000	470000	0.530434782608696	0.396338059618176
1A5	chr_19	470000	480000	0.556521739130435	0.396338059618176
1A5	chr_19	480000	490000	0.341935483870968	0.396338059618176
1A5	chr_19	490000	500000	0.494845360824742	0.396338059618176
1A5	chr_19	50000	60000	0.355072463768116	0.396338059618176
1A5	chr_19	500000	510000	0.305389221556886	0.396338059618176
1A5	chr_19	510000	520000	0.410810810810811	0.396338059618176
1A5	chr_19	520000	530000	0.328	0.396338059618176
1A5	chr_19	530000	540000	0.198581560283688	0.396338059618176
1A5	chr_19	540000	550000	0.389830508474576	0.396338059618176
1A5	chr_19	550000	560000	0.44	0.396338059618176
1A5	chr_19	560000	570000	0.4	0.396338059618176
1A5	chr_19	570000	580000	0.207317073170732	0.396338059618176
1A5	chr_19	580000	590000	0.167785234899329	0.396338059618176
1A5	chr_19	590000	600000	0.114754098360656	0.396338059618176
1A5	chr_19	60000	70000	0.604651162790698	0.396338059618176
1A5	chr_19	600000	610000	0.036697247706422	0.396338059618176
1A5	chr_19	610000	620000	0.128834355828221	0.396338059618176
1A5	chr_19	620000	630000	0.21551724137931	0.396338059618176
1A5	chr_19	630000	637611	0.3	0.396338059618176
1A5	chr_19	70000	80000	0.442307692307692	0.396338059618176
1A5	chr_19	80000	90000	0.310810810810811	0.396338059618176
1A5	chr_19	90000	100000	0.311224489795918	0.396338059618176
1A5	chr_2	0	10000	0.375	0.673076923076923
1A5	chr_2	10000	20000	0.594936708860759	0.673076923076923
1A5	chr_2	100000	110000	0.688311688311688	0.673076923076923
1A5	chr_2	1000000	1010000	0.861538461538462	0.673076923076923
1A5	chr_2	1010000	1020000	0.716981132075472	0.673076923076923
1A5	chr_2	1030000	1040000	0.568181818181818	0.673076923076923
1A5	chr_2	1040000	1050000	0.84	0.673076923076923
1A5	chr_2	1050000	1060000	0.504672897196262	0.673076923076923
1A5	chr_2	1060000	1070000	0.644067796610169	0.673076923076923
1A5	chr_2	1070000	1080000	0.829787234042553	0.673076923076923
1A5	chr_2	1080000	1090000	0.581081081081081	0.673076923076923
1A5	chr_2	1090000	1100000	0.974358974358974	0.673076923076923
1A5	chr_2	110000	120000	0.809090909090909	0.673076923076923
1A5	chr_2	1100000	1110000	0.75	0.673076923076923
1A5	chr_2	1110000	1120000	0.434782608695652	0.673076923076923
1A5	chr_2	1120000	1130000	0.847826086956522	0.673076923076923
1A5	chr_2	1130000	1140000	0.775510204081633	0.673076923076923
1A5	chr_2	1140000	1150000	0.435185185185185	0.673076923076923
1A5	chr_2	1150000	1160000	0.923076923076923	0.673076923076923
1A5	chr_2	1160000	1170000	0.788461538461538	0.673076923076923
1A5	chr_2	1170000	1180000	0.811320754716981	0.673076923076923
1A5	chr_2	1180000	1190000	0.76271186440678	0.673076923076923
1A5	chr_2	1190000	1200000	0.424460431654676	0.673076923076923
1A5	chr_2	120000	130000	0.669491525423729	0.673076923076923
1A5	chr_2	1200000	1210000	0.573529411764706	0.673076923076923
1A5	chr_2	1210000	1220000	0.925	0.673076923076923
1A5	chr_2	1220000	1230000	0.870967741935484	0.673076923076923
1A5	chr_2	1230000	1240000	0.8125	0.673076923076923
1A5	chr_2	1240000	1250000	0.851851851851852	0.673076923076923
1A5	chr_2	1250000	1260000	0.432258064516129	0.673076923076923
1A5	chr_2	1260000	1270000	0.827586206896552	0.673076923076923
1A5	chr_2	1270000	1280000	0.783505154639175	0.673076923076923
1A5	chr_2	1280000	1290000	0.928571428571429	0.673076923076923
1A5	chr_2	1290000	1300000	0.9	0.673076923076923
1A5	chr_2	130000	140000	0.140845070422535	0.673076923076923
1A5	chr_2	1300000	1310000	1	0.673076923076923
1A5	chr_2	1310000	1320000	0.779661016949153	0.673076923076923
1A5	chr_2	1320000	1330000	0.692307692307692	0.673076923076923
1A5	chr_2	1330000	1340000	0.666666666666667	0.673076923076923
1A5	chr_2	1340000	1350000	0.976190476190476	0.673076923076923
1A5	chr_2	1350000	1360000	0.9	0.673076923076923
1A5	chr_2	1360000	1370000	0.742857142857143	0.673076923076923
1A5	chr_2	1370000	1380000	0.685185185185185	0.673076923076923
1A5	chr_2	1380000	1390000	0.606741573033708	0.673076923076923
1A5	chr_2	1390000	1400000	0.644859813084112	0.673076923076923
1A5	chr_2	140000	150000	0.722222222222222	0.673076923076923
1A5	chr_2	1400000	1410000	0.698412698412698	0.673076923076923
1A5	chr_2	1410000	1420000	0.650943396226415	0.673076923076923
1A5	chr_2	1430000	1440000	0.580645161290323	0.673076923076923
1A5	chr_2	1440000	1450000	0.813559322033898	0.673076923076923
1A5	chr_2	1450000	1460000	0.782608695652174	0.673076923076923
1A5	chr_2	1460000	1470000	0.661016949152542	0.673076923076923
1A5	chr_2	1470000	1480000	0.603174603174603	0.673076923076923
1A5	chr_2	1480000	1490000	0.701923076923077	0.673076923076923
1A5	chr_2	1490000	1500000	0.863636363636364	0.673076923076923
1A5	chr_2	150000	160000	0.557971014492754	0.673076923076923
1A5	chr_2	1500000	1510000	0.956521739130435	0.673076923076923
1A5	chr_2	1510000	1520000	0.847826086956522	0.673076923076923
1A5	chr_2	1520000	1530000	0.633333333333333	0.673076923076923
1A5	chr_2	1540000	1550000	0.666666666666667	0.673076923076923
1A5	chr_2	1550000	1560000	0.948717948717949	0.673076923076923
1A5	chr_2	1560000	1570000	0.947368421052632	0.673076923076923
1A5	chr_2	1570000	1580000	0.503759398496241	0.673076923076923
1A5	chr_2	1580000	1590000	0.746478873239437	0.673076923076923
1A5	chr_2	1590000	1600000	0.620689655172414	0.673076923076923
1A5	chr_2	160000	170000	0.545454545454545	0.673076923076923
1A5	chr_2	1600000	1610000	0.590909090909091	0.673076923076923
1A5	chr_2	1610000	1620000	0.9	0.673076923076923
1A5	chr_2	1620000	1630000	0.631578947368421	0.673076923076923
1A5	chr_2	1630000	1640000	0.555555555555556	0.673076923076923
1A5	chr_2	1640000	1650000	0.695652173913043	0.673076923076923
1A5	chr_2	1650000	1660000	1	0.673076923076923
1A5	chr_2	1660000	1670000	1	0.673076923076923
1A5	chr_2	1670000	1680000	0.931818181818182	0.673076923076923
1A5	chr_2	1680000	1690000	0.753424657534247	0.673076923076923
1A5	chr_2	1690000	1700000	0.5	0.673076923076923
1A5	chr_2	170000	180000	0.614754098360656	0.673076923076923
1A5	chr_2	1700000	1710000	0.515151515151515	0.673076923076923
1A5	chr_2	1710000	1720000	0.693548387096774	0.673076923076923
1A5	chr_2	1720000	1730000	0.581395348837209	0.673076923076923
1A5	chr_2	1730000	1740000	0.445454545454545	0.673076923076923
1A5	chr_2	1740000	1750000	0.662162162162162	0.673076923076923
1A5	chr_2	1750000	1760000	0.561643835616438	0.673076923076923
1A5	chr_2	1760000	1770000	0.650793650793651	0.673076923076923
1A5	chr_2	1770000	1780000	0.574468085106383	0.673076923076923
1A5	chr_2	1780000	1790000	0.488372093023256	0.673076923076923
1A5	chr_2	1790000	1800000	0.517647058823529	0.673076923076923
1A5	chr_2	180000	190000	0.779661016949153	0.673076923076923
1A5	chr_2	1800000	1810000	0.560975609756098	0.673076923076923
1A5	chr_2	1810000	1820000	0.375	0.673076923076923
1A5	chr_2	1820000	1830000	0.302631578947368	0.673076923076923
1A5	chr_2	1830000	1840000	0.452380952380952	0.673076923076923
1A5	chr_2	1870000	1880000	0.441176470588235	0.673076923076923
1A5	chr_2	1880000	1890000	0.909090909090909	0.673076923076923
1A5	chr_2	1890000	1900000	0.816326530612245	0.673076923076923
1A5	chr_2	190000	200000	0.692307692307692	0.673076923076923
1A5	chr_2	1900000	1910000	0.693693693693694	0.673076923076923
1A5	chr_2	1910000	1920000	0.621359223300971	0.673076923076923
1A5	chr_2	1920000	1930000	0.696629213483146	0.673076923076923
1A5	chr_2	1930000	1940000	0.755102040816326	0.673076923076923
1A5	chr_2	1940000	1950000	0.617283950617284	0.673076923076923
1A5	chr_2	1950000	1960000	0.9	0.673076923076923
1A5	chr_2	1960000	1970000	0.839285714285714	0.673076923076923
1A5	chr_2	1970000	1980000	0.666666666666667	0.673076923076923
1A5	chr_2	1980000	1990000	0.709090909090909	0.673076923076923
1A5	chr_2	1990000	2000000	0.617647058823529	0.673076923076923
1A5	chr_2	20000	30000	0.916666666666667	0.673076923076923
1A5	chr_2	200000	210000	0.726027397260274	0.673076923076923
1A5	chr_2	2000000	2010000	0.684210526315789	0.673076923076923
1A5	chr_2	2010000	2020000	0.65625	0.673076923076923
1A5	chr_2	2020000	2030000	0.649350649350649	0.673076923076923
1A5	chr_2	2030000	2040000	0.626865671641791	0.673076923076923
1A5	chr_2	2040000	2050000	0.716417910447761	0.673076923076923
1A5	chr_2	2050000	2060000	0.786885245901639	0.673076923076923
1A5	chr_2	2060000	2070000	0.808510638297872	0.673076923076923
1A5	chr_2	2070000	2080000	0.594936708860759	0.673076923076923
1A5	chr_2	2080000	2090000	0.666666666666667	0.673076923076923
1A5	chr_2	2090000	2100000	0.63013698630137	0.673076923076923
1A5	chr_2	210000	220000	0.627906976744186	0.673076923076923
1A5	chr_2	2100000	2110000	0.642857142857143	0.673076923076923
1A5	chr_2	2110000	2120000	0.6	0.673076923076923
1A5	chr_2	2120000	2130000	0.644444444444444	0.673076923076923
1A5	chr_2	2130000	2140000	0.513513513513513	0.673076923076923
1A5	chr_2	2140000	2150000	0.613207547169811	0.673076923076923
1A5	chr_2	2150000	2160000	0.586206896551724	0.673076923076923
1A5	chr_2	2160000	2170000	0.525	0.673076923076923
1A5	chr_2	2170000	2180000	0.728571428571429	0.673076923076923
1A5	chr_2	2180000	2190000	0.657894736842105	0.673076923076923
1A5	chr_2	2190000	2200000	0.507692307692308	0.673076923076923
1A5	chr_2	220000	230000	0.623853211009174	0.673076923076923
1A5	chr_2	2200000	2210000	0.972972972972973	0.673076923076923
1A5	chr_2	2210000	2220000	0.765957446808511	0.673076923076923
1A5	chr_2	2220000	2230000	0.512820512820513	0.673076923076923
1A5	chr_2	2230000	2240000	0.587301587301587	0.673076923076923
1A5	chr_2	2240000	2250000	0.857142857142857	0.673076923076923
1A5	chr_2	2250000	2260000	0.727272727272727	0.673076923076923
1A5	chr_2	2260000	2270000	0.866666666666667	0.673076923076923
1A5	chr_2	2270000	2280000	0.847826086956522	0.673076923076923
1A5	chr_2	2280000	2290000	0.811320754716981	0.673076923076923
1A5	chr_2	2290000	2300000	0.724137931034483	0.673076923076923
1A5	chr_2	230000	240000	0.563636363636364	0.673076923076923
1A5	chr_2	2300000	2310000	0.974358974358974	0.673076923076923
1A5	chr_2	2310000	2320000	1	0.673076923076923
1A5	chr_2	2320000	2330000	0.87037037037037	0.673076923076923
1A5	chr_2	2330000	2340000	0.555555555555556	0.673076923076923
1A5	chr_2	2340000	2350000	0.666666666666667	0.673076923076923
1A5	chr_2	2350000	2360000	0.576923076923077	0.673076923076923
1A5	chr_2	2360000	2370000	0.945945945945946	0.673076923076923
1A5	chr_2	2370000	2380000	0.77027027027027	0.673076923076923
1A5	chr_2	2380000	2390000	0.492957746478873	0.673076923076923
1A5	chr_2	2390000	2400000	0.72	0.673076923076923
1A5	chr_2	240000	250000	0.634328358208955	0.673076923076923
1A5	chr_2	2400000	2410000	0.847826086956522	0.673076923076923
1A5	chr_2	2410000	2420000	0.8	0.673076923076923
1A5	chr_2	2420000	2430000	1	0.673076923076923
1A5	chr_2	2430000	2440000	0.593023255813954	0.673076923076923
1A5	chr_2	2440000	2450000	1	0.673076923076923
1A5	chr_2	2450000	2460000	0.535211267605634	0.673076923076923
1A5	chr_2	2460000	2470000	0.71830985915493	0.673076923076923
1A5	chr_2	2470000	2480000	0.75	0.673076923076923
1A5	chr_2	2480000	2490000	0.7	0.673076923076923
1A5	chr_2	2490000	2500000	0.537313432835821	0.673076923076923
1A5	chr_2	250000	260000	1	0.673076923076923
1A5	chr_2	2500000	2510000	0.977272727272727	0.673076923076923
1A5	chr_2	2510000	2520000	0.972972972972973	0.673076923076923
1A5	chr_2	2520000	2530000	0.629032258064516	0.673076923076923
1A5	chr_2	2530000	2540000	0.9	0.673076923076923
1A5	chr_2	2540000	2550000	1	0.673076923076923
1A5	chr_2	2550000	2560000	0.945945945945946	0.673076923076923
1A5	chr_2	2560000	2570000	0.577777777777778	0.673076923076923
1A5	chr_2	2570000	2580000	0.803921568627451	0.673076923076923
1A5	chr_2	2580000	2590000	0.486486486486487	0.673076923076923
1A5	chr_2	2590000	2600000	0.822222222222222	0.673076923076923
1A5	chr_2	260000	270000	1	0.673076923076923
1A5	chr_2	2600000	2610000	0.972972972972973	0.673076923076923
1A5	chr_2	2610000	2620000	0.608108108108108	0.673076923076923
1A5	chr_2	2620000	2630000	0.6	0.673076923076923
1A5	chr_2	2630000	2640000	0.46	0.673076923076923
1A5	chr_2	2640000	2650000	0.718181818181818	0.673076923076923
1A5	chr_2	2650000	2660000	1	0.673076923076923
1A5	chr_2	2660000	2670000	0.518518518518518	0.673076923076923
1A5	chr_2	2670000	2680000	0.78	0.673076923076923
1A5	chr_2	2680000	2690000	0.786885245901639	0.673076923076923
1A5	chr_2	2690000	2700000	0.463414634146341	0.673076923076923
1A5	chr_2	270000	280000	0.638297872340426	0.673076923076923
1A5	chr_2	2700000	2710000	0.641025641025641	0.673076923076923
1A5	chr_2	2710000	2720000	0.883720930232558	0.673076923076923
1A5	chr_2	2720000	2730000	0.482456140350877	0.673076923076923
1A5	chr_2	2730000	2740000	0.614285714285714	0.673076923076923
1A5	chr_2	2740000	2750000	0.972972972972973	0.673076923076923
1A5	chr_2	2750000	2760000	1	0.673076923076923
1A5	chr_2	2760000	2770000	0.666666666666667	0.673076923076923
1A5	chr_2	2770000	2780000	0.677966101694915	0.673076923076923
1A5	chr_2	2780000	2790000	0.571428571428571	0.673076923076923
1A5	chr_2	2790000	2800000	0.818181818181818	0.673076923076923
1A5	chr_2	280000	290000	0.513227513227513	0.673076923076923
1A5	chr_2	2800000	2810000	0.585714285714286	0.673076923076923
1A5	chr_2	2810000	2820000	0.883720930232558	0.673076923076923
1A5	chr_2	2820000	2830000	0.775510204081633	0.673076923076923
1A5	chr_2	2830000	2840000	0.75	0.673076923076923
1A5	chr_2	2840000	2850000	0.923076923076923	0.673076923076923
1A5	chr_2	2850000	2860000	0.771428571428571	0.673076923076923
1A5	chr_2	2860000	2870000	0.514285714285714	0.673076923076923
1A5	chr_2	2870000	2880000	0.72	0.673076923076923
1A5	chr_2	2880000	2890000	0.721311475409836	0.673076923076923
1A5	chr_2	2890000	2900000	0.582608695652174	0.673076923076923
1A5	chr_2	290000	300000	0.65	0.673076923076923
1A5	chr_2	2900000	2910000	0.869565217391304	0.673076923076923
1A5	chr_2	2910000	2920000	0.928571428571429	0.673076923076923
1A5	chr_2	2920000	2930000	0.258620689655172	0.673076923076923
1A5	chr_2	2930000	2940000	1	0.673076923076923
1A5	chr_2	2940000	2950000	0.51219512195122	0.673076923076923
1A5	chr_2	2950000	2960000	0.666666666666667	0.673076923076923
1A5	chr_2	2960000	2970000	0.645161290322581	0.673076923076923
1A5	chr_2	2970000	2980000	0.643835616438356	0.673076923076923
1A5	chr_2	2980000	2990000	0.5875	0.673076923076923
1A5	chr_2	2990000	3000000	0.914893617021277	0.673076923076923
1A5	chr_2	30000	40000	0.878787878787879	0.673076923076923
1A5	chr_2	300000	310000	0.791666666666667	0.673076923076923
1A5	chr_2	3000000	3010000	0.846153846153846	0.673076923076923
1A5	chr_2	3010000	3020000	0.63768115942029	0.673076923076923
1A5	chr_2	3020000	3030000	0.613636363636364	0.673076923076923
1A5	chr_2	3030000	3040000	0.716981132075472	0.673076923076923
1A5	chr_2	3040000	3050000	0.795918367346939	0.673076923076923
1A5	chr_2	3050000	3060000	0.525641025641026	0.673076923076923
1A5	chr_2	3060000	3070000	0.891304347826087	0.673076923076923
1A5	chr_2	3070000	3080000	0.947368421052632	0.673076923076923
1A5	chr_2	3080000	3090000	0.82089552238806	0.673076923076923
1A5	chr_2	3090000	3100000	0.75	0.673076923076923
1A5	chr_2	310000	320000	0.672131147540984	0.673076923076923
1A5	chr_2	3100000	3110000	0.911392405063291	0.673076923076923
1A5	chr_2	3110000	3120000	0.8	0.673076923076923
1A5	chr_2	3120000	3130000	0.529411764705882	0.673076923076923
1A5	chr_2	3130000	3140000	1	0.673076923076923
1A5	chr_2	3140000	3150000	0.766666666666667	0.673076923076923
1A5	chr_2	3150000	3160000	0.711864406779661	0.673076923076923
1A5	chr_2	3160000	3170000	0.574712643678161	0.673076923076923
1A5	chr_2	3170000	3180000	0.561224489795918	0.673076923076923
1A5	chr_2	3180000	3190000	0.3	0.673076923076923
1A5	chr_2	3190000	3200000	0.571428571428571	0.673076923076923
1A5	chr_2	320000	330000	0.510489510489511	0.673076923076923
1A5	chr_2	3200000	3210000	0.917647058823529	0.673076923076923
1A5	chr_2	3210000	3220000	0.964912280701754	0.673076923076923
1A5	chr_2	3220000	3230000	0.662790697674419	0.673076923076923
1A5	chr_2	3230000	3240000	0.808510638297872	0.673076923076923
1A5	chr_2	3240000	3250000	0.636363636363636	0.673076923076923
1A5	chr_2	3250000	3260000	0.738461538461539	0.673076923076923
1A5	chr_2	3260000	3270000	0.898550724637681	0.673076923076923
1A5	chr_2	3270000	3280000	0.648351648351648	0.673076923076923
1A5	chr_2	3280000	3290000	0.71830985915493	0.673076923076923
1A5	chr_2	3290000	3300000	0.73469387755102	0.673076923076923
1A5	chr_2	330000	340000	0.636363636363636	0.673076923076923
1A5	chr_2	3300000	3310000	0.52	0.673076923076923
1A5	chr_2	3310000	3320000	0.533678756476684	0.673076923076923
1A5	chr_2	3320000	3330000	0.629834254143646	0.673076923076923
1A5	chr_2	3330000	3340000	0.513513513513513	0.673076923076923
1A5	chr_2	3340000	3350000	0.661290322580645	0.673076923076923
1A5	chr_2	3350000	3360000	0.740740740740741	0.673076923076923
1A5	chr_2	3360000	3370000	0.572649572649573	0.673076923076923
1A5	chr_2	3370000	3380000	0.631578947368421	0.673076923076923
1A5	chr_2	3380000	3390000	0.75	0.673076923076923
1A5	chr_2	3390000	3400000	0.626506024096386	0.673076923076923
1A5	chr_2	340000	350000	0.119565217391304	0.673076923076923
1A5	chr_2	3400000	3410000	0.666666666666667	0.673076923076923
1A5	chr_2	3410000	3420000	0.655737704918033	0.673076923076923
1A5	chr_2	3420000	3430000	0.457142857142857	0.673076923076923
1A5	chr_2	3430000	3440000	0.730769230769231	0.673076923076923
1A5	chr_2	3440000	3450000	0.661538461538462	0.673076923076923
1A5	chr_2	3450000	3460000	0.625	0.673076923076923
1A5	chr_2	3460000	3470000	0.438775510204082	0.673076923076923
1A5	chr_2	3470000	3480000	0.510948905109489	0.673076923076923
1A5	chr_2	3480000	3490000	0.598130841121495	0.673076923076923
1A5	chr_2	3490000	3500000	0.824561403508772	0.673076923076923
1A5	chr_2	350000	360000	0.547169811320755	0.673076923076923
1A5	chr_2	3500000	3510000	0.454545454545455	0.673076923076923
1A5	chr_2	3510000	3520000	0.5	0.673076923076923
1A5	chr_2	3520000	3530000	0.616666666666667	0.673076923076923
1A5	chr_2	3530000	3540000	0.547619047619048	0.673076923076923
1A5	chr_2	3540000	3550000	0.554744525547445	0.673076923076923
1A5	chr_2	3550000	3560000	0.491071428571429	0.673076923076923
1A5	chr_2	3560000	3570000	0.412371134020619	0.673076923076923
1A5	chr_2	3570000	3580000	0.38961038961039	0.673076923076923
1A5	chr_2	3580000	3590000	0.765957446808511	0.673076923076923
1A5	chr_2	3590000	3600000	0.603448275862069	0.673076923076923
1A5	chr_2	360000	370000	0.523809523809524	0.673076923076923
1A5	chr_2	3600000	3610000	0.382978723404255	0.673076923076923
1A5	chr_2	3610000	3620000	0.60952380952381	0.673076923076923
1A5	chr_2	3620000	3630000	0.621212121212121	0.673076923076923
1A5	chr_2	3630000	3640000	0.594594594594595	0.673076923076923
1A5	chr_2	3640000	3650000	0.418604651162791	0.673076923076923
1A5	chr_2	3650000	3660000	0.285714285714286	0.673076923076923
1A5	chr_2	3660000	3670000	0.5	0.673076923076923
1A5	chr_2	3670000	3680000	0.347826086956522	0.673076923076923
1A5	chr_2	3680000	3690000	0.133333333333333	0.673076923076923
1A5	chr_2	3690000	3698724	0.125	0.673076923076923
1A5	chr_2	370000	380000	0.739583333333333	0.673076923076923
1A5	chr_2	380000	390000	0.678899082568807	0.673076923076923
1A5	chr_2	390000	400000	1	0.673076923076923
1A5	chr_2	40000	50000	0.51	0.673076923076923
1A5	chr_2	400000	410000	0.556818181818182	0.673076923076923
1A5	chr_2	410000	420000	0.775	0.673076923076923
1A5	chr_2	420000	430000	0.947368421052632	0.673076923076923
1A5	chr_2	430000	440000	0.972972972972973	0.673076923076923
1A5	chr_2	440000	450000	0.568181818181818	0.673076923076923
1A5	chr_2	450000	460000	0.622950819672131	0.673076923076923
1A5	chr_2	460000	470000	0.635036496350365	0.673076923076923
1A5	chr_2	470000	480000	0.5875	0.673076923076923
1A5	chr_2	480000	490000	0.785714285714286	0.673076923076923
1A5	chr_2	490000	500000	0.510489510489511	0.673076923076923
1A5	chr_2	50000	60000	0.894736842105263	0.673076923076923
1A5	chr_2	500000	510000	0.676767676767677	0.673076923076923
1A5	chr_2	510000	520000	0.647058823529412	0.673076923076923
1A5	chr_2	520000	530000	0.844827586206897	0.673076923076923
1A5	chr_2	530000	540000	0.810526315789474	0.673076923076923
1A5	chr_2	540000	550000	0.878048780487805	0.673076923076923
1A5	chr_2	550000	560000	0.603550295857988	0.673076923076923
1A5	chr_2	560000	570000	0.643835616438356	0.673076923076923
1A5	chr_2	570000	580000	0.64367816091954	0.673076923076923
1A5	chr_2	580000	590000	0.704761904761905	0.673076923076923
1A5	chr_2	590000	600000	0.619047619047619	0.673076923076923
1A5	chr_2	600000	610000	0.477272727272727	0.673076923076923
1A5	chr_2	610000	620000	0.559055118110236	0.673076923076923
1A5	chr_2	620000	630000	0.545454545454545	0.673076923076923
1A5	chr_2	630000	640000	0.758064516129032	0.673076923076923
1A5	chr_2	640000	650000	0.661016949152542	0.673076923076923
1A5	chr_2	650000	660000	0.764705882352941	0.673076923076923
1A5	chr_2	660000	670000	0.823529411764706	0.673076923076923
1A5	chr_2	670000	680000	0.86046511627907	0.673076923076923
1A5	chr_2	680000	690000	0.366013071895425	0.673076923076923
1A5	chr_2	690000	700000	0.631578947368421	0.673076923076923
1A5	chr_2	70000	80000	0.5	0.673076923076923
1A5	chr_2	700000	710000	0.883720930232558	0.673076923076923
1A5	chr_2	710000	720000	0.639175257731959	0.673076923076923
1A5	chr_2	720000	730000	0.553398058252427	0.673076923076923
1A5	chr_2	730000	740000	0.550724637681159	0.673076923076923
1A5	chr_2	740000	750000	0.697368421052632	0.673076923076923
1A5	chr_2	750000	760000	0.815384615384615	0.673076923076923
1A5	chr_2	760000	770000	0.427184466019417	0.673076923076923
1A5	chr_2	770000	780000	0.767857142857143	0.673076923076923
1A5	chr_2	780000	790000	0.824561403508772	0.673076923076923
1A5	chr_2	790000	800000	0.835294117647059	0.673076923076923
1A5	chr_2	80000	90000	0.666666666666667	0.673076923076923
1A5	chr_2	800000	810000	0.521739130434783	0.673076923076923
1A5	chr_2	810000	820000	0.730769230769231	0.673076923076923
1A5	chr_2	820000	830000	0.80952380952381	0.673076923076923
1A5	chr_2	830000	840000	0.611111111111111	0.673076923076923
1A5	chr_2	840000	850000	0.450549450549451	0.673076923076923
1A5	chr_2	850000	860000	0.575757575757576	0.673076923076923
1A5	chr_2	860000	870000	0.661538461538462	0.673076923076923
1A5	chr_2	870000	880000	0.724137931034483	0.673076923076923
1A5	chr_2	880000	890000	0.623853211009174	0.673076923076923
1A5	chr_2	890000	900000	0.63265306122449	0.673076923076923
1A5	chr_2	90000	100000	0.557894736842105	0.673076923076923
1A5	chr_2	900000	910000	0.651685393258427	0.673076923076923
1A5	chr_2	910000	920000	0.746987951807229	0.673076923076923
1A5	chr_2	920000	930000	0.803571428571429	0.673076923076923
1A5	chr_2	930000	940000	0.642857142857143	0.673076923076923
1A5	chr_2	940000	950000	0.716417910447761	0.673076923076923
1A5	chr_2	950000	960000	0.682926829268293	0.673076923076923
1A5	chr_2	960000	970000	0.857142857142857	0.673076923076923
1A5	chr_2	970000	980000	0.75	0.673076923076923
1A5	chr_2	980000	990000	0.950819672131147	0.673076923076923
1A5	chr_2	990000	1000000	1	0.673076923076923
1A5	chr_20	0	10000	0.185185185185185	0.4
1A5	chr_20	10000	20000	0.397727272727273	0.4
1A5	chr_20	100000	110000	0.503937007874016	0.4
1A5	chr_20	110000	120000	0.617977528089888	0.4
1A5	chr_20	120000	130000	0.472222222222222	0.4
1A5	chr_20	130000	140000	0.469230769230769	0.4
1A5	chr_20	140000	150000	0.417218543046358	0.4
1A5	chr_20	150000	160000	0.376288659793814	0.4
1A5	chr_20	160000	170000	0.375	0.4
1A5	chr_20	170000	180000	0.361702127659574	0.4
1A5	chr_20	180000	190000	0.476744186046512	0.4
1A5	chr_20	190000	200000	0.347107438016529	0.4
1A5	chr_20	20000	30000	0.415	0.4
1A5	chr_20	200000	210000	0.375	0.4
1A5	chr_20	210000	220000	0.554455445544555	0.4
1A5	chr_20	220000	230000	0.461538461538462	0.4
1A5	chr_20	230000	240000	0.754098360655738	0.4
1A5	chr_20	240000	250000	0.415300546448087	0.4
1A5	chr_20	250000	260000	0.363013698630137	0.4
1A5	chr_20	260000	270000	0.40506329113924	0.4
1A5	chr_20	270000	280000	0.326315789473684	0.4
1A5	chr_20	280000	290000	0.335051546391753	0.4
1A5	chr_20	290000	300000	0.555555555555556	0.4
1A5	chr_20	30000	40000	0.514925373134328	0.4
1A5	chr_20	300000	310000	0.232142857142857	0.4
1A5	chr_20	310000	320000	0.48780487804878	0.4
1A5	chr_20	320000	330000	0.285714285714286	0.4
1A5	chr_20	350000	360000	0.437037037037037	0.4
1A5	chr_20	360000	370000	0.466666666666667	0.4
1A5	chr_20	370000	380000	0.5	0.4
1A5	chr_20	380000	390000	0.173913043478261	0.4
1A5	chr_20	40000	50000	0.540540540540541	0.4
1A5	chr_20	400000	410000	0.444444444444444	0.4
1A5	chr_20	410000	420000	0.3984375	0.4
1A5	chr_20	420000	430000	0.474576271186441	0.4
1A5	chr_20	450000	460000	0.560747663551402	0.4
1A5	chr_20	460000	470000	0.603448275862069	0.4
1A5	chr_20	470000	480000	0.396551724137931	0.4
1A5	chr_20	480000	490000	0.315436241610738	0.4
1A5	chr_20	490000	500000	0.351351351351351	0.4
1A5	chr_20	50000	60000	0.415841584158416	0.4
1A5	chr_20	500000	510000	0.195652173913043	0.4
1A5	chr_20	510000	520000	0.173652694610778	0.4
1A5	chr_20	520000	530000	0.136363636363636	0.4
1A5	chr_20	530000	540000	0.138211382113821	0.4
1A5	chr_20	540000	548903	0.225225225225225	0.4
1A5	chr_20	60000	70000	0.382857142857143	0.4
1A5	chr_20	70000	80000	0.544715447154472	0.4
1A5	chr_20	80000	90000	0.603448275862069	0.4
1A5	chr_20	90000	100000	0.356643356643357	0.4
1A5	chr_21	0	10000	0.20253164556962	0.428571428571429
1A5	chr_21	10000	20000	0.388888888888889	0.428571428571429
[truncated: 69,731 more rows]
