# Supplementary material for: Machine-learning predicts genomic determinants of meiosis-driven structural variation in a eukaryotic pathogen
Source: Nat Commun. 2021 Jun 10;12:3551. doi: 10.1038/s41467-021-23862-x (PMC8192914; doi:10.1038/s41467-021-23862-x)
Supplement: Supplementary file 16 — Source Data [file 41467_2021_23862_MOESM16_ESM.zip › Source_Data/Figure1E_Source_Data.txt]

V2	cv_chr	cv_te	col
chr_1	0.0271047899025256	0.192619022556688	core
chr_10	0.045070772190167	0.204921866699143	core
chr_11	0.0533803106293304	0.259014759313838	core
chr_12	0.0565253441145185	0.283984580981436	core
chr_13	0.0605689339550631	0.214223571567146	core
chr_14	0.272427245836296	0.32193390260408	accessory
chr_15	0.119874187428414	0.242835809621728	accessory
chr_16	0.0754821948485858	0.229579366132685	accessory
chr_17	0.0872487785903194	0.232090450306466	accessory
chr_18	0.104448982154089	0.0870575797514437	accessory
chr_19	0.0853238260295194	0.191822375852247	accessory
chr_2	0.0327159841758198	0.162470114420994	core
chr_20	0.226390137918598	0.481449305140302	accessory
chr_21	0.174325615714609	0.361809365897047	accessory
chr_3	0.0384332417464483	0.200596217667617	core
chr_4	0.0439810729667862	0.172144766014695	core
chr_5	0.0454575134505044	0.216096867636442	core
chr_6	0.0436380446793412	0.141093863497021	core
chr_7	0.0630708937952181	0.194356633092541	core
chr_8	0.056330731691778	0.306993418325784	core
chr_9	0.0449005607125144	0.188404247688385	core
