# Supplementary material for: Machine-learning predicts genomic determinants of meiosis-driven structural variation in a eukaryotic pathogen
Source: Nat Commun. 2021 Jun 10;12:3551. doi: 10.1038/s41467-021-23862-x (PMC8192914; doi:10.1038/s41467-021-23862-x)
Supplement: Supplementary file 16 — Source Data [file 41467_2021_23862_MOESM16_ESM.zip › Source_Data/Figure5B_Source_Data.txt]

Var1	Var2	Freq
M1_A2.2	CP	22
M1_A66.2	CP	24
M2_1	CP	10
M2_11	CP	8
M3_19	CP	20
M3_45	CP	30
M4_64	CP	21
M4_8	CP	9
M4_9	CP	15
M1_A2.2	DUP	58
M1_A66.2	DUP	76
M2_1	DUP	41
M2_11	DUP	43
M3_19	DUP	44
M3_45	DUP	80
M4_64	DUP	65
M4_8	DUP	28
M4_9	DUP	65
M1_A2.2	HDR	22
M1_A66.2	HDR	26
M2_1	HDR	10
M2_11	HDR	17
M3_19	HDR	21
M3_45	HDR	33
M4_64	HDR	17
M4_8	HDR	14
M4_9	HDR	13
M1_A2.2	INDEL	54
M1_A66.2	INDEL	86
M2_1	INDEL	29
M2_11	INDEL	48
M3_19	INDEL	80
M3_45	INDEL	120
M4_64	INDEL	82
M4_8	INDEL	37
M4_9	INDEL	62
M1_A2.2	INV	0
M1_A66.2	INV	3
M2_1	INV	0
M2_11	INV	0
M3_19	INV	1
M3_45	INV	1
M4_64	INV	1
M4_8	INV	0
M4_9	INV	1
M1_A2.2	INVDP	87
M1_A66.2	INVDP	81
M2_1	INVDP	58
M2_11	INVDP	61
M3_19	INVDP	65
M3_45	INVDP	90
M4_64	INVDP	65
M4_8	INVDP	44
M4_9	INVDP	68
M1_A2.2	INVTR	12
M1_A66.2	INVTR	28
M2_1	INVTR	10
M2_11	INVTR	9
M3_19	INVTR	29
M3_45	INVTR	24
M4_64	INVTR	35
M4_8	INVTR	8
M4_9	INVTR	11
M1_A2.2	TDM	5
M1_A66.2	TDM	14
M2_1	TDM	1
M2_11	TDM	6
M3_19	TDM	7
M3_45	TDM	11
M4_64	TDM	7
M4_8	TDM	3
M4_9	TDM	6
M1_A2.2	TRA	17
M1_A66.2	TRA	24
M2_1	TRA	7
M2_11	TRA	7
M3_19	TRA	23
M3_45	TRA	18
M4_64	TRA	18
M4_8	TRA	8
M4_9	TRA	11
