# Supplementary material for: Machine-learning predicts genomic determinants of meiosis-driven structural variation in a eukaryotic pathogen
Source: Nat Commun. 2021 Jun 10;12:3551. doi: 10.1038/s41467-021-23862-x (PMC8192914; doi:10.1038/s41467-021-23862-x)
Supplement: Supplementary file 16 — Source Data [file 41467_2021_23862_MOESM16_ESM.zip › Source_Data/Figure4D_Source_Data.txt]

id	variable	value
DHH	CP	3.48916344759297
DTA	CP	5.56336135004219
DTB	CP	0.528259514881996
DTC	CP	1.69726723435381
DTH	CP	2.35150222560398
DTM	CP	3.64580008025468
DTP	CP	0.855655267467851
DTT	CP	2.89521188380105
DTX	CP	12.0780842361912
DXX	CP	0.722493100896103
DYC	CP	0.794133008325215
RII	CP	4.01760007165826
RIJ	CP	0.251711060623321
RIX	CP	3.86933003162935
RLB	CP	0.228569844443461
RLC	CP	4.1304131406381
RLG	CP	7.6652609401081
RLX	CP	11.2760413040456
RSX	CP	2.01003709045947
RXX	CP	2.24550887612939
RYN	CP	0.777770730342896
XXX	CP	7.21990595026072
nested	CP	1.93250031943463
gene	CP	69.5102850366942
TE	CP	45.2901174919783
GC	CP	35.0214634849498
cM	CP	17.3923829307941
core	CP	66.8105840255114
accessory	CP	27.8769281696745
effector	CP	7.91385358910247
DHH	DUP	10.9811784626983
DTA	DUP	2.59618549901171
DTB	DUP	0.329687600722038
DTC	DUP	1.10820125082915
DTH	DUP	2.62547994976662
DTM	DUP	5.14788537045363
DTP	DUP	0.846197312941491
DTT	DUP	5.41706111404224
DTX	DUP	9.41773033877605
DXX	DUP	0.457125031436859
DYC	DUP	0.464142572559343
RII	DUP	23.299107606713
RIJ	DUP	0.195120080944831
RIX	DUP	9.8063563786724
RLB	DUP	0.00577593020269371
RLC	DUP	17.1091081360056
RLG	DUP	55.5310200038802
RLX	DUP	27.6308949896148
RSX	DUP	0.814605452562348
RXX	DUP	1.92331464185661
RYN	DUP	1.05916340407844
XXX	DUP	4.0055481512897
nested	DUP	2.91757593953893
gene	DUP	76.6399724661408
TE	DUP	143.168991754349
GC	DUP	113.648163481861
cM	DUP	15.7544290661446
core	DUP	75.1880522108995
accessory	DUP	15.3877956675289
effector	DUP	4.44803226376696
DHH	HDR	9.31166783872611
DTA	HDR	6.16799482346706
DTB	HDR	1.29802562283959
DTC	HDR	2.92295219905395
DTH	HDR	7.38430928433969
DTM	HDR	6.14785294515844
DTP	HDR	1.10794736058907
DTT	HDR	9.31385950910819
DTX	HDR	16.2753861387027
DXX	HDR	0.950488719731543
DYC	HDR	0.628783723320536
RII	HDR	8.90208485666479
RIJ	HDR	0.639653253508706
RIX	HDR	8.65551577298118
RLB	HDR	0.117402935101318
RLC	HDR	12.5667145218081
RLG	HDR	12.9105011331229
RLX	HDR	11.6065847668128
RSX	HDR	3.94998866844644
RXX	HDR	7.89549163950812
RYN	HDR	1.60181388519851
XXX	HDR	10.4369322574079
nested	HDR	5.09037679873047
gene	HDR	156.022786958399
TE	HDR	112.93921061999
GC	HDR	176.886517960861
cM	HDR	138.669474182094
core	HDR	150.582918661417
accessory	HDR	122.825296289388
effector	HDR	24.546105700189
DHH	INDEL	0.252625486366665
DTA	INDEL	0.188625776173002
DTB	INDEL	0.0111948880021126
DTC	INDEL	0.0822200592884152
DTH	INDEL	0.178901482018994
DTM	INDEL	0.124413034010834
DTP	INDEL	0.201415636228681
DTT	INDEL	0.257150111579877
DTX	INDEL	0.293010665966838
DXX	INDEL	0.151646877582649
DYC	INDEL	0.1264475331251
RII	INDEL	0.604358883079898
RIJ	INDEL	0.00542984256983122
RIX	INDEL	0.504563940040305
RLB	INDEL	0.00169683945918632
RLC	INDEL	0.62881477385539
RLG	INDEL	1.37892248789303
RLX	INDEL	0.289788354575485
RSX	INDEL	0.0571473213610855
RXX	INDEL	0.211209439717246
RYN	INDEL	0.0710846826054787
XXX	INDEL	0.140632541035424
nested	INDEL	0.132497584453453
gene	INDEL	4.58910846590313
TE	INDEL	4.49424582994059
GC	INDEL	4.29211268791719
cM	INDEL	2.00004789287801
core	INDEL	3.21972462463084
accessory	INDEL	1.49949197143924
effector	INDEL	0.580254062247418
DHH	INV	0.302898333246227
DTA	INV	0.329785339191575
DTB	INV	0.155290430023914
DTC	INV	0.20209054186563
DTH	INV	0.236317548044633
DTM	INV	0.636066685652003
DTP	INV	0.0849311004780725
DTT	INV	0.644084523730976
DTX	INV	0.596852629538737
DXX	INV	0.0266811172249024
DYC	INV	0.0560131046868763
RII	INV	2.39336826991424
RIJ	INV	0.181502688509244
RIX	INV	0.382768962053918
RLB	INV	0.00464347119379966
RLC	INV	0.472582952439675
RLG	INV	3.75961482131481
RLX	INV	1.35062061953239
RSX	INV	0.200450613694384
RXX	INV	0.343907505575065
RYN	INV	0.125721673788839
XXX	INV	0.283037169630151
nested	INV	0.427407505184887
gene	INV	4.5472100513659
TE	INV	4.95151114979341
GC	INV	5.4514139717127
cM	INV	2.03725444081361
core	INV	4.59300411209205
accessory	INV	2.11330973568078
effector	INV	0.83103937275239
DHH	INVDP	14.9503569938546
DTA	INVDP	4.91811587624398
DTB	INVDP	0.289006446036966
DTC	INVDP	1.69509760868804
DTH	INVDP	3.66942263995193
DTM	INVDP	5.85341615992475
DTP	INVDP	0.865982141509163
DTT	INVDP	8.63120401045317
DTX	INVDP	9.94447862087253
DXX	INVDP	0.242732497279456
DYC	INVDP	0.368564559330177
RII	INVDP	24.6304972371791
RIJ	INVDP	0.0855219319352304
RIX	INVDP	13.3743534400394
RLB	INVDP	0.00669873893507692
RLC	INVDP	19.925783020784
RLG	INVDP	67.7927660009658
RLX	INVDP	42.4188861398227
RSX	INVDP	1.47878637231857
RXX	INVDP	3.90202483187011
RYN	INVDP	1.21461383391776
XXX	INVDP	5.61703877533452
nested	INVDP	5.4100209147837
gene	INVDP	116.211110626704
TE	INVDP	214.236571582305
GC	INVDP	186.69798039122
cM	INVDP	33.0657687136214
core	INVDP	91.8934529823741
accessory	INVDP	32.9586498537567
effector	INVDP	6.86788332603479
DHH	INVTR	14.3458784333717
DTA	INVTR	3.95444311487413
DTB	INVTR	0.627419455758114
DTC	INVTR	1.48413332407569
DTH	INVTR	2.79147275691207
DTM	INVTR	8.71715511998045
DTP	INVTR	0.794071266390119
DTT	INVTR	14.07444228221
DTX	INVTR	11.1049839785758
DXX	INVTR	0.773184949486701
DYC	INVTR	0.459009166938977
RII	INVTR	17.7900889966629
RIJ	INVTR	0.0437347407412213
RIX	INVTR	17.0293625202541
RLB	INVTR	0.0297088034708374
RLC	INVTR	32.7570596163993
RLG	INVTR	85.4439408118047
RLX	INVTR	36.0125431153086
RSX	INVTR	1.97897790696236
RXX	INVTR	2.45438556330032
RYN	INVTR	2.33574708978426
XXX	INVTR	4.66094858322005
nested	INVTR	3.84278249827908
gene	INVTR	139.804203026962
TE	INVTR	309.001900858775
GC	INVTR	233.210660505201
cM	INVTR	33.223806618502
core	INVTR	93.4240150905456
accessory	INVTR	33.4119754808612
effector	INVTR	8.3418855622654
DHH	TDM	4.70032818439811
DTA	TDM	3.10831793153709
DTB	TDM	0.0153309443374991
DTC	TDM	0.514692495187982
DTH	TDM	2.25246108448223
DTM	TDM	3.36455318371138
DTP	TDM	0.418690754607839
DTT	TDM	2.42342897898658
DTX	TDM	6.46708580504585
DXX	TDM	0.611881742412964
DYC	TDM	0.677865377854158
RII	TDM	3.97146788379583
RIJ	TDM	0.851504210363877
RIX	TDM	9.96404979551474
RLB	TDM	0.00693381139124513
RLC	TDM	5.78280757611189
RLG	TDM	7.24005118254776
RLX	TDM	7.10636816938067
RSX	TDM	2.67231127783253
RXX	TDM	1.55938422739542
RYN	TDM	3.51727640987833
XXX	TDM	6.50686468751136
nested	TDM	3.37378257046771
gene	TDM	56.099958876274
TE	TDM	48.6779195979184
GC	TDM	71.4597891487404
cM	TDM	39.6409398558527
core	TDM	47.1710580402963
accessory	TDM	43.1477512345319
effector	TDM	7.61587244789671
DHH	TRA	12.4764452087764
DTA	TRA	3.55276518611268
DTB	TRA	0.591587080514287
DTC	TRA	1.6263378285362
DTH	TRA	3.87681296497946
DTM	TRA	6.97974734990701
DTP	TRA	0.497099862071993
DTT	TRA	11.3054724405924
DTX	TRA	10.8363035031889
DXX	TRA	1.13496240178302
DYC	TRA	0.690124305781695
RII	TRA	22.3044024496228
RIJ	TRA	0.0571019427110622
RIX	TRA	9.32249899957695
RLB	TRA	0.0416444272820557
RLC	TRA	30.0287612668919
RLG	TRA	57.3858723513346
RLX	TRA	30.4413838311526
RSX	TRA	2.28344650668514
RXX	TRA	2.34787752952043
RYN	TRA	2.0246413008654
XXX	TRA	5.46727803559155
nested	TRA	6.31614765361484
gene	TRA	108.139001732716
TE	TRA	246.081085915821
GC	TRA	187.732796804288
cM	TRA	27.8776211815919
core	TRA	88.5853227764819
accessory	TRA	29.5234683316695
effector	TRA	7.93046616752637
