# Supplementary material for: Machine-learning predicts genomic determinants of meiosis-driven structural variation in a eukaryotic pathogen
Source: Nat Commun. 2021 Jun 10;12:3551. doi: 10.1038/s41467-021-23862-x (PMC8192914; doi:10.1038/s41467-021-23862-x)
Supplement: Supplementary file 16 — Source Data [file 41467_2021_23862_MOESM16_ESM.zip › Source_Data/Figure5E_Source_Data.txt]

chr_10	1712533	1717474	INVDP	4944	removal
chr_11	4344	4520	INVDP	176	none
chr_11	38810	41763	TRA	2953	none
chr_11	61056	61083	INDEL	27	none
chr_11	155957	158068	INVTR	2111	removal
chr_11	306440	306626	TRA	188	none
chr_11	306625	306966	DUP	350	none
chr_11	309742	309916	DUP	174	none
chr_11	760570	765676	INVDP	5107	none
chr_11	838194	844551	INVTR	6358	none
chr_11	1054371	1054750	INVDP	379	none
chr_11	1054373	1057772	INVDP	3399	none
chr_11	1261867	1262161	CP	294	none
chr_11	1266919	1269986	INVDP	3067	none
chr_11	1268746	1268961	CP	215	none
chr_11	1269431	1269575	CP	144	none
chr_11	1261026	1266923	INVDP	5981	none
chr_11	1261191	1262101	CP	910	none
chr_11	1556676	1556855	INVDP	179	none
chr_12	75	99	INDEL	24	none
chr_12	118474	123803	INVDP	5331	removal
chr_12	292883	293645	INVDP	762	none
chr_12	730997	737925	INVDP	6928	removal
chr_12	1087467	1087467	INDEL	63	removal
chr_12	1095789	1095807	INDEL	18	removal
chr_12	1192719	1197616	TRA	4906	none
chr_12	1273031	1277968	INVDP	4937	none
chr_13	1366	4927	DUP	3561	removal
chr_13	5844	6921	INVDP	1077	renew
chr_13	27689	28059	DUP	380	removal
chr_13	792445	792732	DUP	293	none
chr_13	1077327	1077497	DUP	170	fixed
chr_13	1083957	1084124	DUP	167	fixed
chr_13	1084125	1085407	TRA	1282	fixed
chr_13	1124728	1133188	INVDP	8460	renew
chr_13	1133189	1137910	INVDP	4724	none
chr_13	1176763	1179012	INVDP	2249	renew
chr_13	1178673	1178702	INDEL	29	renew
chr_13	1193510	1194260	DUP	750	removal
chr_13	1197551	1197674	INVDP	123	none
chr_1	33705	35318	INVDP	1643	none
chr_1	34011	34011	INDEL	30	none
chr_1	61354	61666	DUP	312	none
chr_1	81792	81917	HDR	260	removal
chr_1	118967	119071	DUP	104	removal
chr_1	133060	133852	INVDP	792	none
chr_1	240076	240086	HDR	4220	none
chr_1	250128	250610	HDR	482	removal
chr_1	394879	395057	INVDP	178	renew
chr_1	3813500	3813639	DUP	139	none
chr_1	4584106	4585487	INVDP	1381	none
chr_1	4823365	4828950	INVDP	5599	none
chr_1	4832825	4833149	INVDP	324	none
chr_1	5028633	5034119	DUP	5486	none
chr_1	5033940	5033956	INDEL	16	none
chr_1	5155037	5158334	INVTR	3297	renew
chr_1	5370063	5373949	INVDP	3886	none
chr_1	5372685	5372696	INDEL	11	removal
chr_1	5670237	5678163	TRA	7926	none
chr_1	5947616	5952646	INVDP	5030	none
chr_2	2	330	INVDP	352	none
chr_2	1275	2476	INVDP	1201	renew
chr_2	9713	9713	INDEL	15	fixed
chr_2	103148	105089	HDR	1941	none
chr_2	135263	135263	INDEL	71	removal
chr_2	130446	137374	INVTR	6999	none
chr_2	235444	235738	INVDP	294	none
chr_2	312822	313647	INVDP	825	none
chr_2	317359	317663	TRA	304	none
chr_2	324198	325588	HDR	1390	none
chr_2	354743	360330	DUP	5596	removal
chr_2	360145	360145	INDEL	11	removal
chr_2	593570	593911	INVDP	341	none
chr_2	602767	602930	INVDP	163	none
chr_2	1020940	1021149	INVDP	209	removal
chr_3	22342	22913	DUP	571	none
chr_3	50529	54242	INVDP	3714	none
chr_3	54266	59369	INVDP	5103	none
chr_3	1518660	1518803	INVDP	143	none
chr_3	1837978	1838136	INVDP	158	none
chr_3	1912528	1915786	INVDP	3258	none
chr_3	1924372	1924525	INVDP	153	none
chr_3	2010217	2010390	INVDP	173	none
chr_3	2036940	2037065	DUP	127	none
chr_3	3028309	3028431	INVDP	122	fixed
chr_3	3500898	3507011	DUP	6113	none
chr_3	3723425	3723425	INDEL	29	none
chr_3	3726337	3731946	HDR	5609	none
chr_3	3722291	3736008	INVTR	13717	none
chr_3	3771049	3775015	INVTR	3966	none
chr_4	78	96	INDEL	18	none
chr_4	192316	199217	DUP	10952	none
chr_4	309937	315192	DUP	5297	removal
chr_4	837328	837503	DUP	175	none
chr_4	844451	848777	DUP	4326	none
chr_4	1124500	1124537	HDR	46	none
chr_4	1425203	1425580	DUP	377	none
chr_4	1609212	1610025	INVDP	813	none
chr_4	1604416	1609216	INVDP	4800	none
chr_4	1610025	1610149	INVDP	124	none
chr_4	1621599	1622665	INVDP	1066	none
chr_4	1638407	1642140	INVTR	3733	none
chr_4	1646371	1646873	TRA	502	none
chr_4	1863265	1863836	DUP	572	none
chr_4	2006280	2006715	CP	435	none
chr_4	2287627	2296841	HDR	9214	removal
chr_4	2377730	2378244	DUP	515	none
chr_4	2385571	2386351	INVDP	782	none
chr_4	2390064	2390949	INVDP	885	none
chr_4	2831367	2831696	DUP	329	removal
chr_5	53030	53283	DUP	253	none
chr_5	60990	61223	HDR	233	none
chr_5	247493	254447	INVDP	6954	none
chr_5	572681	573257	INVDP	576	none
chr_5	786921	787485	DUP	597	none
chr_5	1013349	1013824	TDM	475	none
chr_5	1014290	1014353	INDEL	63	none
chr_5	1111903	1114997	HDR	3094	none
chr_5	1157103	1160114	INDEL	3011	none
chr_5	1514135	1516335	INVDP	2200	none
chr_5	2604996	2605007	CP	5600	none
chr_5	2603684	2613170	INVDP	15059	none
chr_6	8651	8810	DUP	159	none
chr_6	12621	13419	TRA	1051	none
chr_6	13315	13318	INDEL	248	none
chr_6	218268	222616	DUP	4348	none
chr_6	402633	402636	HDR	360	none
chr_6	405807	406311	CP	504	none
chr_6	442782	442915	INVTR	133	none
chr_6	445667	446226	INVDP	573	none
chr_6	446239	446483	TRA	244	none
chr_6	781578	781740	INVTR	162	none
chr_6	1125398	1125537	DUP	143	none
chr_6	1241708	1242062	DUP	354	none
chr_6	1243846	1244223	TRA	377	none
chr_6	1257490	1257490	INDEL	51	none
chr_6	1442310	1442644	DUP	334	none
chr_6	1457290	1457624	DUP	334	none
chr_6	1868820	1869253	CP	433	none
chr_6	1933250	1947056	TRA	13826	none
chr_6	2031161	2032188	TRA	1027	removal
chr_6	2049043	2049618	CP	575	none
chr_6	2061697	2061981	DUP	286	none
chr_6	2167125	2167283	INVTR	159	removal
chr_6	2369208	2369936	HDR	3226	none
chr_6	2394822	2398156	INVDP	3334	none
chr_6	2502121	2503085	INVDP	964	none
chr_6	2563052	2563228	DUP	177	none
chr_7	25424	26183	DUP	781	none
chr_7	25699	25699	INDEL	12	none
chr_7	26257	26370	TRA	114	removal
chr_7	28291	28291	INDEL	12	removal
chr_7	89656	90030	TDM	374	none
chr_7	726436	730288	INVDP	3852	removal
chr_7	729185	730286	DUP	1101	none
chr_7	830063	830839	INVDP	776	none
chr_7	1189339	1189626	INVDP	307	none
chr_7	1189552	1189552	INDEL	14	removal
chr_7	1646545	1661094	DUP	14549	removal
chr_7	1646545	1659034	DUP	13807	none
chr_7	1651984	1653382	CP	2800	none
chr_7	1652494	1652510	INDEL	16	none
chr_7	1652515	1652552	INDEL	37	none
chr_7	1746593	1747403	CP	810	removal
chr_7	1749874	1750772	CP	898	removal
chr_7	1749887	1750594	INVDP	707	removal
chr_7	1745903	1753137	INVDP	7234	removal
chr_7	1747405	1753137	DUP	5732	removal
chr_7	1750130	1750147	INDEL	17	removal
chr_7	2570488	2570597	INVDP	109	removal
chr_7	2580585	2580693	INVDP	108	removal
chr_8	376458	382385	INVDP	5927	none
chr_8	865796	870906	DUP	5110	none
chr_8	1189951	1190114	INVDP	165	none
chr_8	1347673	1347965	INVTR	294	none
chr_8	1715087	1715536	DUP	449	none
chr_9	49315	49622	TRA	307	renew
chr_9	49630	56060	TRA	6430	removal
chr_9	154383	155145	INVDP	762	fixed
chr_9	254100	254277	INVTR	177	none
chr_9	309783	315772	DUP	5989	none
chr_9	342450	348804	INVDP	6355	none
chr_9	383973	385715	DUP	1742	none
chr_9	389574	390452	INVDP	878	renew
chr_9	395076	395076	INDEL	11	none
chr_9	390453	395543	INVDP	5111	none
chr_9	771483	771789	DUP	306	none
chr_9	1046262	1047783	DUP	1521	renew
chr_9	1399602	1407679	DUP	8077	removal
chr_9	2007269	2012846	INVDP	5593	removal
chr_15	1	14723	INVDP	14722	none
chr_15	108	3242	HDR	3134	none
chr_15	9040	9680	TDM	640	none
chr_15	20251	24703	TRA	4452	none
chr_15	39735	45336	INVDP	5601	removal
chr_15	58923	59065	INVDP	142	none
chr_15	80020	80826	TRA	806	removal
chr_15	84862	90454	DUP	5592	none
chr_15	91084	96671	INVDP	5593	none
chr_15	95996	96689	INVDP	694	none
chr_15	114915	115065	INVDP	154	none
chr_15	121242	121416	DUP	174	none
chr_15	141123	141135	CP	796	none
chr_15	172369	174502	INVDP	2133	none
chr_15	178554	178724	INVDP	170	none
chr_15	199102	201235	DUP	2133	none
chr_15	237220	237942	INVDP	722	none
chr_15	270008	270285	INVDP	277	none
chr_15	325630	326375	DUP	762	none
chr_15	396462	397231	INVDP	770	removal
chr_15	398357	405147	INVDP	6795	none
chr_15	470155	470440	DUP	285	none
chr_15	550022	550332	INVDP	315	none
chr_16	68	80	INDEL	12	none
chr_18	170799	170799	INDEL	13	none
chr_18	195803	195818	INDEL	15	none
chr_18	195933	195948	INDEL	15	none
chr_19	6	125	INVDP	119	none
chr_19	2890	15117	DUP	12227	none
chr_19	5226	5351	TDM	125	none
chr_19	5299	5331	INDEL	32	none
chr_19	5401	5771	CP	370	none
chr_19	5404	5562	CP	646	none
chr_19	5757	5808	INDEL	51	none
chr_19	5791	5791	INDEL	12	none
chr_19	5841	5841	INDEL	16	none
chr_19	6105	6105	INDEL	12	none
chr_19	8170	9399	HDR	1229	none
chr_19	2890	31799	DUP	28909	none
chr_19	10420	10450	HDR	320	none
chr_19	17802	17802	INDEL	39	none
chr_19	18989	18989	INDEL	27	none
chr_19	18991	18991	INDEL	24	none
chr_19	19005	19338	TDM	333	none
chr_19	20569	21274	CP	705	none
chr_19	20682	20682	HDR	117	none
chr_19	23792	23842	CP	108	none
chr_19	23792	23868	CP	189	none
chr_19	23967	24023	INDEL	56	none
chr_19	24525	24581	INDEL	56	none
chr_19	24564	24583	INDEL	19	none
chr_19	30839	30839	INDEL	26	none
chr_19	33105	33105	INDEL	21	none
chr_19	35500	35500	INDEL	24	none
chr_19	36523	45249	INVDP	8997	none
chr_19	37816	37816	INDEL	21	none
chr_19	31812	36524	INVDP	4762	none
chr_19	40211	40211	INDEL	24	none
chr_19	41205	43730	HDR	2776	none
chr_19	44239	44253	INDEL	14	none
chr_19	48212	49469	HDR	1257	none
chr_19	50782	50782	INDEL	18	none
chr_19	50843	50843	INDEL	11	none
chr_19	52653	52653	INDEL	18	none
chr_19	53506	53526	INDEL	20	none
chr_19	53621	53783	HDR	162	none
chr_19	54139	54151	INDEL	12	none
chr_19	72274	75173	CP	2899	none
chr_19	93185	93189	HDR	4357	none
chr_19	96994	103299	DUP	6305	none
chr_19	101272	102112	HDR	840	none
chr_19	160976	161110	DUP	134	none
chr_19	232918	233525	INVDP	607	none
chr_19	266351	271181	INVDP	4830	none
chr_19	267929	267943	INDEL	14	none
chr_19	269099	269111	INDEL	12	none
chr_19	348294	348433	DUP	139	none
chr_19	526875	528228	DUP	1353	none
chr_19	616398	616410	INDEL	12	none
chr_19	615424	636552	INVDP	28656	none
chr_19	622623	623473	CP	850	none
chr_19	623894	623903	CP	925	none
chr_19	628830	628830	INDEL	22	none
chr_19	630724	634027	HDR	10523	none
chr_20	1	116	INVDP	115	removal
chr_20	289478	289483	CP	5419	none
chr_21	75516	81367	DUP	5851	none
chr_10	88	88	INDEL	23	removal
chr_10	572827	579182	DUP	6355	fixed
chr_10	658726	658882	DUP	156	removal
chr_10	1309058	1309128	HDR	70	removal
chr_10	1697802	1700763	CP	2961	removal
chr_11	115	127	INDEL	12	removal
chr_11	1000	4261	DUP	3261	removal
chr_11	236563	237397	HDR	834	removal
chr_11	237549	237586	CP	129	removal
chr_11	237680	238127	TDM	558	removal
chr_11	1332867	1337524	INDEL	4657	removal
chr_11	1344327	1345523	INVDP	1198	removal
chr_11	1392968	1392972	INDEL	6355	removal
chr_11	1534443	1534567	INVDP	124	removal
chr_11	1549689	1549699	CP	495	removal
chr_11	1567855	1567869	INDEL	14	removal
chr_11	1575546	1575565	INDEL	19	removal
chr_11	1577202	1577220	INDEL	18	removal
chr_11	1578283	1578367	TDM	165	removal
chr_11	1578955	1583585	HDR	4753	removal
chr_11	1587138	1587139	INDEL	2995	removal
chr_11	1590007	1595528	HDR	8523	removal
chr_11	1602601	1602601	INDEL	14	removal
chr_11	1602604	1602604	INDEL	15	removal
chr_11	1602606	1602606	INDEL	11	removal
chr_11	1602843	1603193	DUP	350	removal
chr_11	1603194	1603368	DUP	174	removal
chr_11	1611715	1611733	INDEL	18	removal
chr_11	1612904	1612904	INDEL	50	removal
chr_11	1613195	1613195	INDEL	45	removal
chr_11	1613619	1613632	INDEL	13	removal
chr_11	1613857	1617388	INVTR	3673	removal
chr_11	1615991	1616016	INDEL	25	removal
chr_11	1616853	1616854	HDR	176	removal
chr_11	1625937	1626187	INVDP	250	removal
chr_11	1644033	1645582	DUP	1552	removal
chr_11	1712465	1713475	INVDP	1010	removal
chr_11	1719557	1719943	INVDP	386	removal
chr_12	173085	174558	TRA	1473	removal
chr_12	431525	431863	DUP	338	removal
chr_12	669609	674722	TRA	5113	removal
chr_12	742205	742845	DUP	640	removal
chr_12	759441	760302	INVDP	867	removal
chr_12	770720	773521	INDEL	2801	removal
chr_12	847110	890580	INV	91212	removal
chr_12	858296	858305	CP	22879	removal
chr_13	254505	254534	HDR	6366	removal
chr_13	317325	322204	CP	4879	removal
chr_13	506838	508362	CP	1524	removal
chr_13	778905	788333	INVTR	9451	removal
chr_13	1124045	1124372	INVTR	327	removal
chr_1	46215	60988	INVTR	14773	removal
chr_1	52365	59189	HDR	6824	removal
chr_1	59182	59490	DUP	308	removal
chr_1	77367	78209	INVTR	842	removal
chr_1	147061	153114	INVTR	6055	removal
chr_1	453718	453743	CP	147	removal
chr_1	861048	868974	INVDP	7926	fixed
chr_1	2491515	2492764	INVDP	1249	fixed
chr_1	2492556	2492572	INDEL	16	fixed
chr_1	2796736	2800137	INVDP	3401	fixed
chr_1	2797979	2797992	INDEL	13	fixed
chr_1	3431007	3431008	INDEL	287	removal
chr_1	4194974	4194974	INDEL	26	removal
chr_1	4194982	4194982	INDEL	14	removal
chr_1	4195306	4195318	INDEL	12	removal
chr_1	4191500	4195720	INVTR	4271	removal
chr_1	4214290	4214931	TRA	641	removal
chr_1	4210356	4211685	INVTR	1333	removal
chr_1	4297025	4297025	INDEL	21	removal
chr_1	5260762	5267120	TRA	6358	removal
chr_1	5370087	5373949	INVDP	3862	removal
chr_1	5724570	5724600	INDEL	30	removal
chr_1	6010800	6011852	TDM	1052	removal
chr_1	6013206	6013561	CP	355	removal
chr_1	6051458	6057135	TRA	5689	fixed
chr_1	6066622	6066622	INDEL	21	fixed
chr_1	6068709	6068709	INDEL	15	fixed
chr_2	130446	137374	INVDP	6999	removal
chr_2	338694	338898	INVDP	204	fixed
chr_2	504848	507083	DUP	2246	fixed
chr_2	1107474	1115727	INVDP	8258	fixed
chr_2	2498249	2498537	DUP	291	fixed
chr_2	2498541	2499823	TRA	1282	fixed
chr_2	3166959	3173885	INVDP	6926	fixed
chr_2	3205269	3207285	DUP	2016	fixed
chr_2	3207272	3209899	DUP	2627	fixed
chr_3	114542	114542	INDEL	11	removal
chr_3	113220	115513	DUP	2296	removal
chr_3	250312	250659	DUP	351	removal
chr_3	364410	364718	TDM	592	removal
chr_3	394805	395109	HDR	16052	removal
chr_3	606879	606989	HDR	22999	fixed
chr_3	784274	844359	HDR	60085	fixed
chr_3	804372	804663	DUP	296	removal
chr_3	844972	864309	HDR	19337	fixed
chr_3	864499	873177	HDR	16397	removal
chr_3	882789	882793	INDEL	6340	removal
chr_3	1111872	1113885	INVDP	2013	fixed
chr_3	1117686	1124486	DUP	6800	removal
chr_3	1199889	1199889	INDEL	20	removal
chr_3	1829205	1837479	DUP	8274	fixed
chr_3	3731947	3736008	INVDP	4061	fixed
chr_4	148870	156153	INVDP	7283	removal
chr_4	158264	158367	DUP	103	removal
chr_4	168762	168973	DUP	211	removal
chr_4	289350	335306	INV	45956	removal
chr_4	294859	335054	HDR	40195	removal
chr_4	332208	332346	DUP	138	removal
chr_4	334648	334878	DUP	230	removal
chr_4	849252	849414	INVDP	162	removal
chr_4	1090598	1090598	INDEL	12	removal
chr_4	1403639	1416513	INVTR	12901	removal
chr_4	1496356	1502636	TRA	6280	removal
chr_4	1496633	1496648	INDEL	15	removal
chr_4	1501372	1501399	INDEL	27	removal
chr_4	1597657	1604243	INVDP	6587	removal
chr_4	1603130	1603841	INVDP	711	removal
chr_4	1654164	1654313	TRA	150	removal
chr_4	1674024	1674164	TRA	140	removal
chr_4	1789691	1789946	TDM	304	removal
chr_4	2385573	2390948	INDEL	5375	removal
chr_4	2487723	2500232	INVDP	12590	removal
chr_4	2735786	2741195	DUP	5409	removal
chr_6	11511	12230	INVDP	719	removal
chr_6	453129	453420	DUP	295	removal
chr_6	690588	703151	INVDP	12563	fixed
chr_6	706901	707174	DUP	273	fixed
chr_6	779947	786971	DUP	7024	fixed
chr_6	895618	897874	TRA	2256	removal
chr_6	897660	897676	INDEL	16	removal
chr_6	1257490	1257490	INDEL	48	removal
chr_6	1377744	1378117	TRA	375	removal
chr_6	1420965	1421716	INVDP	767	removal
chr_6	1430821	1431145	DUP	324	removal
chr_6	1436861	1436978	INVDP	117	removal
chr_6	1459829	1461713	INVDP	1884	removal
chr_6	1461704	1465412	INVDP	3708	removal
chr_6	1485718	1485718	INDEL	12	removal
chr_6	1905929	1905941	CP	906	removal
chr_6	1933250	1933522	INVDP	273	removal
chr_6	2049043	2049530	CP	487	removal
chr_6	2049500	2049561	INDEL	61	removal
chr_6	2066408	2069563	INVDP	3155	removal
chr_6	2158463	2162038	INVDP	3587	removal
chr_6	2161350	2161350	INDEL	11	fixed
chr_6	2161693	2161720	INDEL	27	fixed
chr_6	2169644	2170548	DUP	904	fixed
chr_6	2204840	2210363	INVTR	5524	removal
chr_6	2214773	2217115	INVDP	2342	removal
chr_6	2217111	2219136	DUP	2025	removal
chr_6	2219145	2226377	INVTR	7234	removal
chr_6	2210429	2214772	DUP	4343	removal
chr_6	2438308	2438463	DUP	156	fixed
chr_6	2499984	2500157	INVDP	174	fixed
chr_6	2508141	2508430	INVDP	289	fixed
chr_6	2516149	2517564	INVDP	1415	removal
chr_6	2525846	2528432	TRA	2864	removal
chr_6	2526515	2526518	INDEL	273	removal
chr_7	89657	90216	TDM	559	removal
chr_7	279586	281214	CP	1628	removal
chr_7	577451	583724	INVTR	6332	removal
chr_7	578694	578694	INDEL	27	removal
chr_7	582762	582762	INDEL	20	removal
chr_7	711437	711583	TRA	146	fixed
chr_7	717749	720128	INVDP	2379	fixed
chr_7	726436	730286	DUP	4935	removal
chr_7	720871	725131	DUP	4260	fixed
chr_7	786440	793528	CP	7088	fixed
chr_7	830063	830839	INVTR	776	removal
chr_7	944188	944327	TRA	140	removal
chr_7	1189339	1189626	INVTR	307	removal
chr_7	1190001	1190141	INVDP	140	fixed
chr_7	2060014	2060014	INDEL	18	removal
chr_7	2060027	2060027	INDEL	11	fixed
chr_7	2331844	2333808	INVTR	1964	removal
chr_7	2437394	2442645	DUP	5251	fixed
chr_7	2581907	2582048	INVDP	141	removal
chr_8	864970	865759	DUP	789	fixed
chr_8	870898	871424	DUP	526	fixed
chr_8	931401	934555	DUP	3154	fixed
chr_8	1202586	1202694	DUP	108	fixed
chr_8	1351773	1352173	INVDP	400	fixed
chr_8	2076319	2077099	DUP	805	removal
chr_8	2076943	2076943	INDEL	15	removal
chr_8	2149929	2150302	TDM	373	removal
chr_8	2150230	2150484	TDM	475	removal
chr_8	2220736	2221929	INVDP	1193	removal
chr_9	101477	101698	INVTR	221	removal
chr_9	109538	127340	INVTR	17802	removal
chr_9	118682	119557	INVDP	876	removal
chr_9	114599	123065	HDR	8466	removal
chr_9	123069	127340	DUP	4271	removal
chr_9	123448	123555	INDEL	107	removal
chr_9	472787	472892	INVDP	105	removal
chr_9	1234157	1234268	DUP	111	removal
chr_9	1367000	1367706	DUP	706	removal
chr_9	1399602	1401234	DUP	1632	removal
chr_9	1399602	1402597	DUP	2995	removal
chr_9	1401631	1401938	DUP	307	removal
chr_9	1402118	1407679	DUP	5561	removal
chr_9	1403430	1407679	DUP	4249	removal
chr_9	1783586	1784016	DUP	436	removal
chr_9	1861762	1862227	TDM	465	removal
chr_9	2037833	2038481	INVDP	654	removal
chr_14	1	13580	INVTR	13579	removal
chr_14	106	4526	HDR	4420	removal
chr_14	5254	5287	INDEL	33	removal
chr_14	10409	10409	INDEL	56	removal
chr_14	12784	12853	TDM	119	removal
chr_14	71892	79818	INVDP	7926	fixed
chr_14	146157	146157	INDEL	54	removal
chr_14	156639	158312	DUP	1673	removal
chr_14	158312	158455	TRA	144	removal
chr_14	199266	204837	TRA	7819	removal
chr_14	200875	201292	CP	2653	removal
chr_14	200875	209708	TRA	8833	removal
chr_14	204650	204650	INDEL	14	removal
chr_14	204838	208719	HDR	3881	removal
chr_14	207687	210257	INVDP	2570	removal
chr_14	226550	243258	TRA	16708	removal
chr_14	227538	243208	CP	15670	removal
chr_14	262791	263021	INVTR	236	removal
chr_14	277196	277977	DUP	781	removal
chr_14	316398	316976	INVDP	578	removal
chr_14	396580	402937	TRA	6357	removal
chr_14	416869	420198	DUP	5561	removal
chr_14	418471	418891	CP	2654	removal
chr_14	599173	599201	INDEL	28	removal
chr_14	647396	647415	INDEL	19	removal
chr_14	665899	666766	DUP	867	removal
chr_14	670986	671099	INVTR	113	removal
chr_15	3243	3528	DUP	287	removal
chr_15	24700	25733	DUP	1034	removal
chr_15	50280	50285	CP	11724	removal
chr_15	80679	80830	DUP	151	removal
chr_15	84862	90457	DUP	5595	removal
chr_15	160671	160689	INDEL	18	removal
chr_15	396456	396622	INVDP	166	removal
chr_15	391650	405147	INVTR	14814	removal
chr_15	441579	447175	INVDP	5596	removal
chr_15	509934	510136	TDM	202	removal
chr_15	514053	514056	INDEL	2203	removal
chr_15	550030	550250	INVDP	220	removal
chr_15	550174	550186	INDEL	12	removal
chr_15	571893	571986	CP	277	removal
chr_15	640328	653699	INVTR	14171	removal
chr_15	649537	653591	HDR	4453	removal
chr_16	579526	579962	CP	436	removal
chr_16	579749	582776	INVDP	3393	removal
chr_16	579856	580771	HDR	1022	removal
chr_16	571460	581397	INVDP	14306	removal
chr_16	571460	582138	INVDP	10678	removal
chr_16	573152	581312	INVDP	13921	removal
chr_16	580024	580771	HDR	1022	removal
chr_16	581096	581217	CP	5973	removal
chr_16	581217	581217	INDEL	115	removal
chr_16	581986	582138	TDM	294	removal
chr_16	611810	611933	INVDP	126	removal
chr_18	9632	9849	INVDP	217	removal
chr_18	10534	10562	INDEL	28	removal
chr_18	17738	17750	INDEL	12	removal
chr_18	17753	17789	INDEL	36	removal
chr_18	16261	18354	INVDP	2093	removal
chr_18	72951	78539	INVTR	5588	fixed
chr_18	77826	78545	INVDP	719	removal
chr_18	99884	100030	TDM	242	removal
chr_18	157808	169887	INVDP	19997	removal
chr_18	157808	171630	INVDP	13822	removal
chr_18	160413	162283	HDR	1870	removal
chr_18	168775	172764	CP	3989	removal
chr_18	169084	170971	CP	1887	removal
chr_18	169563	170488	INVDP	925	removal
chr_18	169565	169952	INVDP	387	removal
chr_18	160190	171983	INVDP	11793	removal
chr_18	160430	174132	INVDP	13702	removal
chr_18	170229	170396	INVDP	167	removal
chr_18	171662	171662	INDEL	13	removal
chr_18	172017	172030	INDEL	13	removal
chr_18	172144	172157	INDEL	13	removal
chr_18	327968	327968	INDEL	16	removal
chr_18	390524	391311	HDR	928	removal
chr_18	397062	397349	TDM	287	removal
chr_18	427151	429129	DUP	1978	removal
chr_18	428935	428946	INDEL	11	removal
chr_18	423557	429129	DUP	5573	fixed
chr_18	423561	429134	DUP	5573	removal
chr_18	439233	450458	INVTR	11499	removal
chr_18	444831	448464	HDR	3944	removal
chr_18	448761	448774	INDEL	13	removal
chr_18	449405	454049	INVTR	4644	removal
chr_18	454051	457690	DUP	3643	removal
chr_18	457691	462053	DUP	4362	removal
chr_18	472254	473186	DUP	932	removal
chr_18	471245	492607	INV	24940	removal
chr_18	471246	483338	DUP	12092	removal
chr_18	474640	487106	DUP	12466	removal
chr_18	618882	618891	CP	13740	removal
chr_18	630148	632596	INVDP	2486	removal
chr_18	631653	631653	INDEL	24	removal
chr_18	640162	643796	INVTR	3655	removal
chr_18	641684	641684	INDEL	12	fixed
chr_19	76	94	INDEL	18	removal
chr_20	288731	288789	INDEL	58	removal
chr_20	289345	289345	INDEL	28	removal
chr_20	289437	289449	INDEL	12	removal
chr_20	548794	548902	INVDP	108	removal
chr_21	101572	101572	INDEL	14	removal
chr_21	101711	101711	INDEL	18	removal
chr_21	101722	101722	INDEL	25	removal
chr_21	143371	143371	HDR	9458	fixed
chr_21	193296	193296	INDEL	26	removal
chr_21	193338	193338	INDEL	12	removal
chr_21	374045	374156	INVDP	111	removal
chr_10	88	88	INDEL	35	new
chr_10	1310152	1310260	CP	232	new
chr_10	1555814	1556811	INVTR	997	new
chr_11	1268563	1269145	TDM	582	new
chr_11	1261026	1269987	INVDP	8961	new
chr_11	1690497	1694618	INVDP	4121	new
chr_11	1712465	1713482	INVDP	1017	new
chr_12	85148	89374	DUP	4226	new
chr_13	71	71	INDEL	21	new
chr_13	778905	788333	INVDP	9451	new
chr_13	792445	792732	DUP	290	new
chr_13	1108638	1108645	CP	12156	new
chr_13	1174554	1175952	INVDP	1398	new
chr_1	893334	893638	INVDP	304	new
chr_1	3248913	3256839	INVTR	7926	new
chr_1	3258210	3263638	INDEL	5428	new
chr_1	3709543	3709543	INDEL	11	new
chr_1	3709554	3709554	INDEL	11	new
chr_1	4943871	4948534	CP	4663	new
chr_2	1	330	INVDP	333	new
chr_2	3179931	3180341	INVDP	412	new
chr_3	105673	105982	TRA	309	new
chr_3	236230	238745	HDR	14070	new
chr_3	249867	250122	DUP	255	new
chr_3	507446	507448	INDEL	29227	new
chr_3	538975	544363	INVDP	5388	new
chr_3	593140	600095	INVDP	6955	new
chr_3	864499	873177	HDR	16381	new
chr_3	882789	882793	INDEL	6342	new
chr_3	1199889	1199889	INDEL	21	new
chr_3	2069349	2071677	INVDP	2328	new
chr_3	2072941	2073147	DUP	206	new
chr_4	141145	141400	DUP	255	new
chr_4	141263	141565	INVDP	307	new
chr_4	1646383	1666335	DUP	19952	new
chr_4	1666151	1666151	INDEL	13	new
chr_4	1666151	1666151	INDEL	14	new
chr_5	7353	25990	DUP	18637	new
chr_5	11697	18535	HDR	6838	new
chr_6	2046221	2046236	CP	169	new
chr_6	2077119	2078226	INVTR	1107	new
chr_6	2158463	2162038	INVDP	3584	new
chr_6	2389696	2389843	INVTR	153	new
chr_6	2517565	2518728	INVDP	1163	new
chr_6	2525324	2525846	INVDP	522	new
chr_6	2532479	2536826	DUP	4348	new
chr_7	184607	184721	INVDP	114	new
chr_7	728189	730284	INVDP	2095	new
chr_7	732905	732905	INDEL	14	new
chr_7	805947	806289	INVDP	342	new
chr_7	1189685	1190007	DUP	327	new
chr_7	1648810	1652802	DUP	3992	new
chr_7	1654837	1660068	DUP	5231	new
chr_7	2060014	2060014	INDEL	22	new
chr_7	2202725	2209045	HDR	7108	new
chr_8	136	2783	INVDP	2647	new
chr_9	119558	127340	INVTR	8712	new
chr_9	120519	123065	HDR	3498	new
chr_9	254100	254272	INDEL	172	new
chr_9	405187	406003	TRA	816	new
chr_9	471958	472892	INVDP	934	new
chr_9	1043294	1046262	DUP	2969	new
chr_9	1399602	1400422	DUP	820	new
chr_9	2007269	2012846	INVDP	5578	new
chr_10	34419	34532	INVDP	114	none
chr_10	34419	35144	INVDP	738	none
chr_10	34419	34729	INVDP	311	none
chr_10	34419	34691	INVDP	284	none
chr_10	34488	34488	INDEL	12	none
chr_10	34488	34488	INDEL	13	none
chr_10	1555814	1561846	DUP	11625	none
chr_10	1561477	1561477	HDR	5593	none
chr_11	1613853	1614857	INVDP	1004	none
chr_11	1626406	1626843	INVDP	437	none
chr_11	1641199	1642884	TDM	1685	none
chr_11	1641268	1643833	INVDP	3413	none
chr_11	1643976	1645601	DUP	1628	none
chr_12	69344	73104	INVDP	3767	none
chr_12	79516	79692	INVDP	176	none
chr_12	182414	182827	DUP	413	none
chr_12	220294	234025	INVDP	13731	none
chr_13	235684	241916	INVDP	6232	none
chr_13	790959	791374	INVDP	417	none
chr_13	893023	893190	HDR	167	none
chr_13	976600	982134	INVDP	5541	none
chr_13	1018380	1019178	HDR	798	none
chr_1	96	108	INDEL	12	none
chr_1	3205325	3206706	INVDP	1381	none
chr_1	4759711	4759778	HDR	92	none
chr_1	5078124	5084484	INVTR	6379	none
chr_1	5369844	5373949	INVDP	4105	none
chr_1	5370000	5370083	INDEL	83	none
chr_2	1910708	1910710	INDEL	3524	none
chr_2	2480654	2482851	INVDP	2197	none
chr_2	3687379	3687728	TDM	469	none
chr_2	3687664	3687680	INDEL	16	none
chr_3	862969	864870	DUP	1901	none
chr_4	16172	18637	INVDP	2465	none
chr_5	3809	25990	DUP	22181	none
chr_5	2677371	2700049	INVDP	22678	none
chr_5	2689618	2689636	INDEL	18	none
chr_5	2689644	2689655	INDEL	11	none
chr_5	2690676	2691163	CP	1142	none
chr_5	2690975	2690975	INDEL	16	none
chr_5	2691107	2691127	INDEL	20	none
chr_5	2691127	2691140	INDEL	13	none
chr_5	2691140	2691158	INDEL	18	none
chr_5	2696347	2699939	INDEL	3592	none
chr_6	1257490	1257490	INDEL	56	none
chr_6	1922136	1928935	INVTR	6801	none
chr_6	2032189	2032206	HDR	388	none
chr_6	2031161	2037449	TRA	6655	none
chr_6	2158463	2162038	INVDP	3582	none
chr_6	2437619	2437759	DUP	140	none
chr_7	1646545	1661094	DUP	14553	none
chr_7	2060014	2060014	INDEL	21	none
chr_7	2202725	2209045	HDR	7109	none
chr_8	2016238	2020069	TRA	4689	none
chr_8	2018531	2018543	CP	871	none
chr_8	2228734	2229470	DUP	736	none
chr_9	104011	104647	INVDP	640	none
chr_9	104018	105042	INVDP	1024	none
chr_9	104018	109240	TRA	5226	none
chr_9	212790	212790	INDEL	18	none
chr_9	342450	348807	DUP	6358	none
chr_9	1043294	1046262	TRA	2969	none
chr_9	1238273	1240748	INVDP	2475	none
chr_9	1345430	1345746	INDEL	316	none
chr_15	39734	45337	INVDP	5603	none
chr_15	97854	98344	DUP	490	none
chr_15	441582	447175	INVDP	5593	none
chr_15	460090	460916	DUP	826	none
chr_15	469558	469852	INVDP	294	none
chr_15	470295	470440	INVDP	150	none
chr_15	547918	555542	INDEL	7624	none
chr_15	623846	624020	DUP	174	none
chr_15	635205	635968	DUP	807	none
chr_15	635472	635670	HDR	243	none
chr_15	636286	636554	DUP	277	none
chr_15	640328	653696	INVDP	14683	none
chr_15	645373	645828	TDM	640	none
chr_15	651627	653590	HDR	3094	none
chr_16	611810	611935	INVDP	128	none
chr_18	329867	330171	TDM	375	none
chr_19	108	9894	HDR	9786	none
chr_19	1	21051	INVDP	21050	none
chr_19	10885	10885	INDEL	14	none
chr_19	11993	12542	CP	549	none
chr_19	17645	17671	INDEL	26	none
chr_19	17680	17709	INDEL	29	none
chr_19	18977	18977	INDEL	59	none
chr_20	271380	276678	INVDP	5305	none
chr_20	294643	294647	INDEL	328	none
chr_20	292276	296280	INVDP	4338	none
chr_20	301217	306812	INVDP	5595	none
chr_20	305279	305296	INDEL	17	none
chr_20	330358	330634	DUP	276	none
chr_20	348446	349145	DUP	699	none
chr_20	380291	383280	INVDP	2989	none
chr_20	380844	381677	CP	833	none
chr_20	437097	440652	DUP	3564	none
chr_20	461296	466979	HDR	5683	none
chr_20	489439	489717	INVTR	287	none
chr_20	524155	524407	INVDP	274	none
chr_20	539210	539878	INVTR	672	none
chr_21	1	106	INVDP	106	none
chr_14	1	100	INVDP	99	new
chr_14	36870	37014	DUP	148	new
chr_14	55548	55659	DUP	111	new
chr_14	671097	672675	INVDP	1578	new
chr_18	3158	3845	INVDP	688	new
chr_18	7314	8205	INVDP	891	new
chr_18	11698	18356	INVDP	6658	new
chr_18	29646	35632	INVDP	5986	new
chr_18	34505	34528	INDEL	23	new
chr_18	159518	159858	INVDP	340	new
chr_18	159673	159685	INDEL	12	new
chr_18	169565	170396	INVTR	831	new
chr_18	170354	170490	INVDP	136	new
chr_18	174131	176148	INVDP	2017	new
chr_18	198928	198940	CP	813	new
chr_18	202314	203146	DUP	836	new
chr_18	377148	377162	CP	747	new
chr_18	407628	407628	INDEL	13	new
chr_18	407653	407653	INDEL	13	new
chr_18	457691	462053	INVDP	4362	new
chr_18	460644	461506	CP	862	new
chr_18	460841	461160	DUP	319	new
chr_18	495409	495722	INVDP	313	new
chr_18	495823	496067	INVDP	244	new
chr_18	595702	596054	DUP	355	new
chr_18	595803	596057	DUP	256	new
chr_18	640162	643796	INVDP	3655	new
chr_19	2	107	INVDP	105	new
chr_20	343979	344270	DUP	296	new
chr_20	435932	445373	CP	9441	new
chr_20	489452	489717	DUP	280	new
chr_21	117498	117501	INDEL	5365	new
chr_21	243826	244640	HDR	9581	new
chr_21	307394	321702	INVTR	14712	new
chr_21	315073	315073	INDEL	30	new
chr_21	359848	365435	INVTR	6410	new
chr_21	362678	362691	CP	851	new
chr_10	89	3606	DUP	3517	none
chr_10	14308	21724	DUP	7416	none
chr_10	58869	63087	HDR	23652	none
chr_10	124189	125576	INVDP	1402	none
chr_10	124531	124698	HDR	193	none
chr_10	124868	124880	INDEL	12	none
chr_10	145902	148613	INVDP	2711	none
chr_11	1372501	1380801	DUP	8311	none
chr_11	1626305	1626843	DUP	538	none
chr_11	1646793	1649176	INVDP	2383	none
chr_11	1661673	1663267	INVTR	1594	none
chr_11	1704229	1709278	INVDP	5049	none
chr_11	1710221	1712453	INVDP	2378	none
chr_11	1712240	1712366	CP	257	none
chr_12	431519	431701	INVDP	182	none
chr_13	3	6921	INVDP	7459	none
chr_13	819	819	INDEL	63	none
chr_13	984	984	INDEL	25	none
chr_13	4815	5843	HDR	1498	none
chr_13	466640	466793	INVTR	153	none
chr_13	988326	992157	TRA	3831	none
chr_1	60988	61251	DUP	264	none
chr_1	2258891	2259225	INDEL	334	none
chr_1	2468499	2468499	INDEL	22	none
chr_1	2491515	2492764	INVTR	1249	none
chr_1	2796736	2800137	INVTR	3401	none
chr_1	2800136	2800445	INVDP	313	none
chr_1	2888494	2888845	CP	351	none
chr_1	4292782	4292782	INDEL	20	none
chr_1	4600932	4601175	INVDP	243	none
chr_1	4602043	4602835	INVDP	792	none
chr_1	4832294	4832434	INVDP	140	none
chr_1	5253033	5258421	TRA	5389	none
chr_1	5648222	5648234	CP	863	none
chr_1	5647850	5654315	INVTR	7314	none
chr_1	6074365	6074679	INVDP	314	none
chr_2	113292	114598	DUP	1306	none
chr_2	164736	165224	TRA	488	none
chr_2	171314	171648	INDEL	334	none
chr_2	178536	178536	INDEL	14	none
chr_2	237150	237976	DUP	826	none
chr_2	2535145	2536308	INVDP	1163	none
chr_3	249866	250326	INVTR	460	none
chr_3	507446	507448	INDEL	29228	none
chr_3	820889	825484	DUP	4595	none
chr_3	864499	873177	HDR	16383	none
chr_3	882789	882793	INDEL	6345	none
chr_3	1686534	1686535	INDEL	4773	none
chr_3	2041193	2046779	INVDP	5598	none
chr_3	2046582	2046593	INDEL	11	none
chr_3	2449653	2450357	TRA	719	none
chr_3	2480320	2482916	DUP	2637	none
chr_3	2482794	2482794	INDEL	11	none
chr_3	2482798	2482798	INDEL	18	none
chr_3	2594727	2595067	TDM	624	none
chr_3	3796990	3797003	INDEL	13	none
chr_4	939700	939997	HDR	297	none
chr_4	993263	994454	DUP	1743	none
chr_4	993951	993956	CP	559	none
chr_4	1508693	1509047	DUP	354	none
chr_4	1504810	1508329	INVDP	3519	none
chr_4	1606635	1606661	INDEL	26	none
chr_4	1606681	1606692	INDEL	11	none
chr_4	1901460	1904430	INDEL	2970	none
chr_4	1954872	1954887	INDEL	15	none
chr_4	2371866	2378239	INVTR	6373	none
chr_5	272486	272692	HDR	269	none
chr_5	272875	272875	INDEL	21	none
chr_5	572681	573257	INVTR	576	none
chr_5	1013349	1013819	TDM	470	none
chr_5	1013875	1014378	TDM	503	none
chr_5	1516085	1516205	TRA	120	none
chr_5	1971228	1971412	TRA	186	none
chr_6	611547	612369	INVTR	822	none
chr_6	612023	612062	INDEL	39	none
chr_6	693064	697540	INVDP	4482	none
chr_6	705828	706500	INVDP	672	none
chr_6	1124713	1125537	INVTR	824	none
chr_6	1125390	1125409	INDEL	19	none
chr_6	1257490	1257490	INDEL	60	none
chr_6	1485741	1485741	INDEL	36	none
chr_6	2061697	2061981	DUP	285	none
chr_6	2389681	2389844	DUP	163	none
chr_6	2562686	2563217	INVTR	544	none
chr_6	2562880	2562880	INDEL	12	none
chr_6	2661213	2661484	INVDP	271	none
chr_7	9085	21757	INVTR	12672	none
chr_7	23858	24028	TRA	171	none
chr_7	25714	26175	TRA	464	none
chr_7	26802	27586	INVTR	784	none
chr_7	79757	81694	TRA	1937	none
chr_7	529051	529051	INDEL	12	none
chr_7	633967	633973	CP	393	none
chr_7	717743	720865	TRA	3122	none
chr_7	726436	730294	TRA	3859	none
chr_7	732148	732683	INVTR	536	none
chr_7	732905	732905	INDEL	24	none
chr_7	822279	822418	INVDP	139	none
chr_7	1219288	1221252	DUP	1964	none
chr_7	1745903	1749888	INVDP	3985	none
chr_7	2060027	2060027	INDEL	29	none
chr_7	2202725	2209045	HDR	7110	none
chr_7	2316662	2318400	TRA	1738	none
chr_7	2331844	2333808	INVDP	1964	none
chr_7	2352328	2352328	INDEL	14	none
chr_7	2519839	2519980	INVTR	141	none
chr_7	2520652	2520814	INVTR	162	none
chr_7	2529021	2533244	DUP	4223	none
chr_7	2570488	2570597	INVTR	109	none
chr_7	2575078	2575409	TRA	331	none
chr_7	2580585	2580693	INVTR	108	none
chr_8	92	103	INDEL	11	none
chr_8	2016237	2016237	HDR	5594	none
chr_8	2013142	2020069	TRA	13379	none
chr_8	2262927	2263030	INVDP	103	none
chr_9	297720	302029	CP	4309	none
chr_9	711282	711294	CP	3502	none
chr_9	831862	834831	INDEL	2969	none
chr_9	1400513	1402117	HDR	2412	none
chr_14	8845	13580	INVDP	4843	none
chr_14	12852	12852	INDEL	19	none
chr_14	200875	209708	DUP	8833	none
chr_14	249816	249816	INDEL	11	none
chr_14	249843	249843	INDEL	11	none
chr_14	262791	263021	INVDP	236	none
chr_14	665896	666766	INVTR	870	none
chr_15	134284	134289	CP	7940	none
chr_16	611829	611933	INVDP	107	none
chr_18	5	105	INVDP	100	none
chr_18	408	2821	INVTR	4282	none
chr_18	1927	2501	CP	2440	none
chr_18	157808	171983	INVDP	14175	none
chr_18	160190	174132	INVDP	13942	none
chr_18	327968	327968	INDEL	19	none
chr_18	417339	419918	INVDP	2582	none
chr_18	434520	439234	HDR	4714	none
chr_18	432448	444834	INVTR	12386	none
chr_18	448465	454052	INVDP	5587	none
chr_18	472256	473186	INVDP	931	none
chr_18	471246	487106	DUP	15860	none
chr_19	82	94	INDEL	12	none
chr_20	6	116	INVDP	113	none
chr_20	260073	260125	INDEL	52	none
chr_20	548783	548898	INVDP	115	none
chr_21	235630	235630	INDEL	40	none
chr_21	235764	235764	INDEL	18	none
chr_21	238732	238732	INDEL	18	none
chr_21	238786	238786	INDEL	34	none
chr_21	307394	321702	INVTR	14715	none
chr_21	315073	315073	INDEL	31	none
chr_21	359848	365435	INVTR	6412	none
chr_21	362678	362691	CP	853	none
chr_10	99354	99524	INVDP	172	none
chr_10	995156	995156	INDEL	24	none
chr_10	1510941	1510945	INDEL	6356	none
chr_11	4488	4601	INVDP	113	none
chr_11	4594	4713	INVDP	119	none
chr_11	4680	11325	INVDP	6645	none
chr_11	32586	33386	INVDP	800	none
chr_11	155957	158109	DUP	2984	none
chr_11	156596	156596	INDEL	831	none
chr_11	821568	822256	TDM	688	none
chr_11	821827	821859	INDEL	32	none
chr_11	1056475	1058524	INVTR	2049	none
chr_11	1061033	1061254	DUP	221	none
chr_11	1203687	1203767	INDEL	80	none
chr_11	1704103	1704103	INDEL	17	none
chr_11	1704506	1704506	INDEL	17	none
chr_11	1704585	1704585	INDEL	17	none
chr_11	1704668	1704685	INDEL	17	none
chr_11	1710229	1710229	INDEL	29	none
chr_12	3	106	TRA	103	none
chr_12	73304	73444	INVDP	141	none
chr_12	95004	95142	DUP	139	none
chr_12	100028	100166	INVDP	139	none
chr_12	173086	179444	TRA	7229	none
chr_12	179152	179152	HDR	872	none
chr_12	569428	569428	INDEL	23	none
chr_12	787911	795840	INVDP	7929	none
chr_13	1137914	1143490	DUP	5576	none
chr_13	1176763	1178087	INVDP	1324	none
chr_13	1184656	1184671	INDEL	15	none
chr_13	1186320	1186376	INDEL	56	none
chr_13	1186869	1186869	INDEL	83	none
chr_13	1180071	1196353	TRA	16295	none
chr_1	404551	407983	DUP	3433	none
chr_1	642894	642975	INDEL	81	none
chr_1	3248913	3256839	INVDP	7926	none
chr_1	4267956	4268375	DUP	419	none
chr_1	5155336	5158334	INVDP	2999	none
chr_1	5647202	5647409	INVTR	207	none
chr_1	5670237	5678163	DUP	7926	none
chr_1	6070815	6073511	INVTR	2696	none
chr_2	30	179	INVTR	154	none
chr_2	52219	60144	TRA	7927	none
chr_2	65569	73492	DUP	7926	none
chr_2	61378	65569	DUP	4203	none
chr_2	178536	178536	INDEL	15	none
chr_2	242940	243716	CP	776	none
chr_2	245125	245143	INDEL	18	none
chr_2	317352	317504	DUP	152	none
chr_2	317907	318184	INVDP	280	none
chr_2	351578	351793	TRA	215	none
chr_2	354743	360330	TRA	5596	none
chr_2	804625	804627	INDEL	445	none
chr_2	1020940	1021149	INVTR	209	none
chr_2	1415021	1423775	INVTR	8759	none
chr_2	1417259	1426660	INVTR	15426	none
chr_2	1546240	1546569	INVDP	329	none
chr_2	1776942	1776942	INDEL	39	none
chr_2	2214946	2217301	INVDP	2365	none
chr_2	2226432	2226660	INVTR	228	none
chr_2	2332487	2332557	INDEL	70	none
chr_2	2903405	2903433	INDEL	28	none
chr_2	2958052	2958079	INDEL	27	none
chr_2	3407133	3413490	TRA	6373	none
chr_2	3490443	3526425	INV	38139	none
chr_3	54267	59369	INVDP	5102	none
chr_3	348008	349921	TRA	1913	none
chr_3	394805	395109	HDR	16054	none
chr_3	500029	500047	INDEL	18	none
chr_3	554703	554740	HDR	9358	none
chr_3	864499	873177	HDR	16384	none
chr_3	882789	882793	INDEL	6368	none
chr_3	1841411	1841545	INVTR	134	none
chr_3	1924548	1925078	INVDP	530	none
chr_3	3723429	3723429	INDEL	18	none
chr_4	319265	319631	DUP	366	none
chr_4	579563	579704	INVDP	141	none
chr_4	832857	833508	INVDP	658	none
chr_4	852986	853613	DUP	627	none
chr_4	1403640	1416513	INVDP	12900	none
chr_4	1646383	1666335	TDM	34320	none
chr_4	1664892	1664892	INDEL	18	none
chr_5	1	25990	DUP	25989	none
chr_5	45436	53286	INVDP	7850	none
chr_5	869817	876384	DUP	6567	none
chr_5	993445	993655	DUP	210	none
chr_5	1552012	1555453	DUP	3444	none
chr_5	1555396	1555408	INDEL	12	none
chr_5	2274740	2274777	INDEL	37	none
chr_5	2677371	2696325	INVDP	19542	none
chr_6	2077294	2078077	DUP	783	none
chr_6	2078639	2078639	INDEL	12	none
chr_6	2078229	2082695	INVTR	4478	none
chr_6	2319265	2319268	INDEL	3528	none
chr_7	732905	732905	INDEL	22	none
chr_7	1158856	1159089	DUP	233	none
chr_7	1190001	1190141	TRA	140	none
chr_7	1812898	1818149	INVTR	5251	none
chr_7	2060014	2060014	INDEL	24	none
chr_8	313864	317689	CP	3825	none
chr_8	339996	348244	DUP	8248	none
chr_8	348316	355687	DUP	7756	none
chr_8	348316	355687	DUP	7750	none
chr_8	348316	355687	DUP	7720	none
chr_8	353461	353584	HDR	635	none
chr_9	870838	870846	CP	589	none
chr_9	1028983	1029925	TRA	942	none
chr_9	1029781	1029798	INDEL	17	none
chr_14	120118	120118	INDEL	43	none
chr_14	226548	243260	INVTR	16712	none
chr_14	227538	243210	CP	15672	none
chr_14	599066	599066	INDEL	16	none
chr_14	599201	599201	INDEL	16	none
chr_14	670986	671085	INVDP	99	none
chr_15	539357	539404	HDR	47	none
chr_15	540248	540484	TDM	464	none
chr_15	640328	652716	INVDP	12388	none
chr_15	645373	651833	CP	6460	none
chr_15	652016	652436	HDR	5511	none
chr_16	571467	572336	DUP	869	none
chr_16	573357	573357	INDEL	27	none
chr_16	573396	573396	INDEL	58	none
chr_16	575749	575791	INDEL	42	none
chr_16	575804	575825	INDEL	21	none
chr_16	579512	582776	INVDP	3264	none
chr_16	579569	579625	CP	367	none
chr_16	579828	580771	HDR	943	none
chr_16	571460	581312	INVDP	14783	none
chr_18	308067	308171	TDM	178	none
chr_18	327968	327968	INDEL	17	none
chr_18	379887	379893	CP	7942	none
chr_19	5523	5537	INDEL	14	none
chr_19	5758	5772	INDEL	14	none
chr_19	5783	5798	INDEL	15	none
chr_19	5788	5788	INDEL	17	none
chr_19	5801	5820	INDEL	19	none
chr_19	5807	5807	INDEL	16	none
chr_19	2890	19247	DUP	16941	none
chr_19	2890	31811	DUP	35022	none
chr_19	5404	20711	DUP	15370	none
chr_19	19006	19338	TDM	332	none
chr_19	19094	31799	DUP	12705	none
chr_19	15118	24324	HDR	15745	none
chr_19	23795	23842	CP	105	none
chr_19	23958	24011	INDEL	53	none
chr_19	24457	24472	INDEL	15	none
chr_19	24481	24495	INDEL	14	none
chr_19	24499	24517	INDEL	18	none
chr_19	26187	26187	INDEL	15	none
chr_19	30765	30823	INDEL	58	none
chr_19	33109	33109	INDEL	84	none
chr_19	35529	35552	INDEL	23	none
chr_19	36523	41204	DUP	4735	none
chr_19	37820	37820	INDEL	84	none
chr_19	40240	40263	INDEL	23	none
chr_19	41205	43707	INVDP	2502	none
chr_19	93185	93189	HDR	4359	none
chr_19	96993	97598	INVDP	608	none
chr_19	99181	99197	INDEL	16	none
chr_19	97598	101271	INVDP	3673	none
chr_19	100357	100369	INDEL	12	none
chr_19	100971	100986	INDEL	15	none
chr_19	101788	102098	INVDP	310	none
chr_19	102096	103298	INVDP	1202	none
chr_19	102383	102395	INDEL	12	none
chr_19	232918	238352	INVDP	5557	none
chr_19	233526	233526	HDR	151	none
chr_19	235095	235109	INDEL	14	none
chr_19	236270	236282	INDEL	12	none
chr_19	240986	240986	INDEL	19	none
chr_19	265750	271181	INVDP	5557	none
chr_19	266349	266350	HDR	152	none
chr_19	330067	330371	INVDP	314	none
chr_19	330067	330514	DUP	447	none
chr_19	333985	333990	CP	7940	none
chr_19	334248	334417	DUP	169	none
chr_19	342823	348448	CP	5625	none
chr_19	362694	363258	DUP	564	none
chr_19	386718	393954	INVTR	11545	none
chr_19	388353	393958	DUP	5605	none
chr_19	393957	394687	DUP	730	none
chr_19	393957	394687	INVDP	730	none
chr_19	394686	400278	DUP	5598	none
chr_19	400281	403215	DUP	3713	none
chr_19	400281	405406	INVDP	5130	none
chr_19	400281	409520	INVTR	13064	none
chr_19	400284	405406	INVDP	5122	none
chr_19	402186	402197	HDR	802	none
chr_19	402198	404156	DUP	2786	none
chr_19	403203	403215	CP	839	none
chr_19	403203	405407	DUP	3786	none
chr_19	404142	404156	CP	1591	none
chr_19	525842	530975	DUP	5141	none
chr_19	531135	532200	DUP	1075	none
chr_19	539332	544846	HDR	7973	none
chr_19	584668	584934	DUP	266	none
chr_19	589886	589911	INDEL	25	none
chr_19	588908	597508	INVDP	8600	none
chr_19	590006	590023	INDEL	17	none
chr_19	592352	592352	INDEL	54	none
chr_19	594469	594469	INDEL	15	none
chr_19	596081	596673	CP	592	none
chr_19	596474	598145	INVDP	2177	none
chr_19	597007	597400	INDEL	393	none
chr_19	597401	601732	INVDP	4582	none
chr_19	597500	597508	CP	924	none
chr_19	597509	598176	HDR	918	none
chr_19	607835	613419	INVDP	5594	none
chr_19	608127	608127	INDEL	13	none
chr_19	602882	607828	INVDP	4946	none
chr_19	616472	616472	INDEL	57	none
chr_19	615424	630723	INVDP	15617	none
chr_19	615431	625916	INVDP	10485	none
chr_19	621027	621042	INDEL	15	none
chr_19	622623	623471	CP	848	none
chr_19	623052	623471	TDM	419	none
chr_19	623161	634138	INVTR	11146	none
chr_19	623302	623302	INDEL	43	none
chr_19	625917	628762	HDR	3014	none
chr_19	634028	636552	INVDP	2524	none
chr_21	128197	128216	INDEL	19	none
chr_21	243826	244640	HDR	9582	none
chr_21	307394	321702	INVTR	14716	none
chr_21	315073	315073	INDEL	32	none
chr_11	1639290	1639305	INDEL	15	none
chr_11	1634844	1641470	DUP	6626	none
chr_11	1689082	1690671	TRA	1589	none
chr_11	1690497	1690795	DUP	298	none
chr_11	1713402	1716394	DUP	3011	none
chr_11	1715897	1715897	INDEL	14	none
chr_11	1719557	1719674	DUP	118	none
chr_12	1	100	INVDP	99	none
chr_12	1867	12537	DUP	11630	none
chr_12	2472	4608	HDR	3236	none
chr_12	5137	5303	INDEL	166	none
chr_12	11595	11595	INDEL	27	none
chr_12	94361	94690	DUP	329	none
chr_12	94588	94606	INDEL	18	none
chr_12	569428	569428	INDEL	13	none
chr_12	1468377	1468479	DUP	102	none
chr_13	1	105	DUP	104	none
chr_13	355737	357661	HDR	2064	none
chr_13	430985	443451	INDEL	12466	none
chr_13	531228	531509	HDR	520	none
chr_13	1124043	1124371	INVTR	328	none
chr_13	1139093	1143494	DUP	4431	none
chr_13	1139434	1139434	INDEL	30	none
chr_13	1197551	1197665	INVDP	114	none
chr_1	32432	32471	INDEL	39	none
chr_1	32479	32508	INDEL	29	none
chr_1	34005	34005	INDEL	11	none
chr_1	34011	34011	INDEL	11	none
chr_1	45083	45186	INVDP	103	none
chr_1	70294	71157	INVTR	863	none
chr_1	6001396	6001906	TDM	622	none
chr_1	6001818	6001830	INDEL	12	none
chr_1	6001836	6001853	INDEL	17	none
chr_1	6073450	6074075	DUP	625	none
chr_2	178536	178536	INDEL	13	none
chr_2	804625	804627	INDEL	449	none
chr_2	1417259	1426660	INVTR	15428	none
chr_2	1703379	1703870	TRA	493	none
chr_2	2234396	2236511	TRA	2115	none
chr_2	3483192	3483679	DUP	487	none
chr_2	3698599	3698724	INVTR	125	none
chr_3	236230	238745	HDR	27896	none
chr_3	249867	250659	DUP	792	none
chr_3	250123	250311	HDR	188	none
chr_3	1924548	1925078	INVDP	531	none
chr_3	3704320	3704615	TRA	296	none
chr_3	3731947	3736008	INVTR	4061	none
chr_4	332208	332346	TRA	138	none
chr_4	437789	437811	INDEL	22	none
chr_4	2542273	2542366	HDR	93	none
chr_5	2069123	2070015	TDM	892	none
chr_5	2690676	2696346	INVTR	5670	none
chr_5	2691107	2691158	INDEL	51	none
chr_7	266271	266271	INDEL	45	none
chr_7	729185	730286	TRA	1101	none
chr_7	1649800	1652802	DUP	3002	none
chr_7	1654837	1658745	DUP	3908	none
chr_7	2202725	2209045	HDR	7112	none
chr_9	1401228	1401504	TRA	282	none
chr_9	1402598	1402812	TRA	221	none
chr_9	1406786	1407679	TRA	893	none
chr_14	2	13580	INVTR	13578	none
chr_14	146157	146157	INDEL	57	none
chr_14	276896	277887	DUP	991	none
chr_14	508040	508052	CP	868	none
chr_15	313704	314530	DUP	826	none
chr_15	314526	314709	DUP	183	none
chr_15	460921	469377	INVDP	8459	none
chr_15	635823	635982	DUP	159	none
chr_15	640328	653699	INVDP	13371	none
chr_15	648729	653590	INDEL	4861	none
chr_16	611823	611932	INVDP	111	none
chr_18	65923	65923	INDEL	12	none
chr_18	157808	169562	INVTR	12812	none
chr_18	169561	169562	INDEL	6864	none
chr_18	169561	170491	INVDP	930	none
chr_18	169879	170046	CP	167	none
chr_18	160430	169887	INVDP	18284	none
chr_18	195948	195948	INDEL	15	none
chr_18	202992	203136	DUP	148	none
chr_18	326184	326256	INDEL	72	none
chr_18	419919	432447	INVDP	12528	none
chr_18	551465	556117	TRA	4653	none
chr_18	551470	557058	INVDP	5588	none
chr_18	608305	608619	INVDP	318	none
chr_18	608501	608622	DUP	123	none
chr_18	630148	632596	INVTR	2486	none
chr_18	640161	643796	DUP	3649	none
chr_18	640344	640344	INDEL	11	none
chr_19	1	119	INVDP	118	none
chr_19	2890	20711	DUP	18312	none
chr_19	5278	31799	DUP	26527	none
chr_19	93185	93189	HDR	4363	none
chr_19	101807	102099	INVDP	292	none
chr_19	232918	238352	INVTR	5557	none
chr_19	265750	266348	INVDP	601	none
chr_19	387256	388349	TRA	1093	none
chr_19	388353	393954	INVDP	5601	none
chr_19	394686	400278	DUP	5595	none
chr_19	394692	400280	INVDP	5594	none
chr_19	398745	398745	INDEL	15	none
chr_19	588908	601732	INVDP	12824	none
chr_19	607835	613419	INVDP	5591	none
chr_19	615431	623358	INVDP	8028	none
chr_19	623161	625916	INVDP	2755	none
chr_19	623269	630723	INVDP	8439	none
chr_19	628763	634138	INVDP	5375	none
chr_20	6	116	INVDP	110	none
chr_20	289478	289483	CP	5414	none
chr_20	490100	490247	TRA	148	none
chr_21	307394	321702	INVTR	14718	none
chr_21	315073	315073	INDEL	34	none
chr_10	88	88	INDEL	17	none
chr_11	1000	5121	DUP	4121	none
chr_11	4063	4710	CP	647	none
chr_11	5134	11325	INVDP	6191	none
chr_11	33233	33386	INVTR	153	none
chr_11	1056475	1058524	INVDP	2049	none
chr_11	1096717	1102096	INVTR	5380	none
chr_11	1634844	1645582	DUP	11407	none
chr_11	1641471	1643969	HDR	3172	none
chr_12	74130	77889	DUP	3771	none
chr_12	742207	747475	DUP	5998	none
chr_12	747136	747149	CP	742	none
chr_12	747225	747786	INVTR	562	none
chr_12	787911	795840	INVTR	7929	none
chr_13	792874	793139	TRA	265	none
chr_13	988326	992157	DUP	3831	none
chr_13	1176607	1176762	INVDP	155	none
chr_1	15667	23766	INVTR	8099	none
chr_1	20011	20061	INDEL	50	none
chr_1	20316	20333	INDEL	17	none
chr_1	20437	20450	INDEL	13	none
chr_1	21721	21721	INDEL	39	none
chr_1	1052459	1052663	DUP	205	none
chr_1	1052461	1052740	INVTR	279	none
chr_1	2468499	2468499	INDEL	26	none
chr_1	2482220	2483873	TRA	1676	none
chr_1	2850352	2850365	INDEL	13	none
chr_1	3198738	3199380	TRA	642	none
chr_1	3431007	3431008	INDEL	290	none
chr_1	3806345	3806345	INDEL	15	none
chr_1	4297025	4297025	INDEL	18	none
chr_1	6088338	6088445	INVDP	107	none
chr_2	317352	317504	DUP	154	none
chr_2	402614	402622	CP	3233	none
chr_2	804625	804627	INDEL	444	none
chr_2	1020001	1020282	INVDP	282	none
chr_2	1776942	1776942	INDEL	41	none
chr_2	3173671	3173887	TRA	216	none
chr_2	3698599	3698707	INVTR	108	none
chr_3	394805	395109	HDR	16051	none
chr_3	549737	549741	INDEL	13550	none
chr_3	882789	882793	INDEL	6355	none
chr_3	2612793	2617092	INVDP	4299	none
chr_3	2640951	2642778	DUP	1827	none
chr_3	2663184	2666048	DUP	2864	none
chr_3	2809897	2809897	INDEL	30	none
chr_3	3500897	3507010	DUP	6113	none
chr_4	160162	160302	DUP	140	none
chr_4	215710	215850	DUP	140	none
chr_4	1646383	1666335	TDM	34317	none
chr_4	1674023	1674164	DUP	141	none
chr_4	2326793	2327758	DUP	1759	none
chr_4	2324589	2326793	DUP	2204	none
chr_4	2400723	2400933	DUP	210	none
chr_4	2842512	2845269	DUP	2757	none
chr_4	2843526	2843540	CP	196	none
chr_4	2844213	2844772	CP	559	none
chr_5	33179	33402	TRA	225	none
chr_5	272875	272875	INDEL	20	none
chr_5	869808	876405	CP	6597	none
chr_5	1700775	1707131	TRA	6358	none
chr_5	1750326	1769228	INV	40456	none
chr_5	2087616	2094733	INDEL	7117	none
chr_5	2577524	2578088	INVDP	569	none
chr_6	1	115	INVTR	114	none
chr_6	11487	12230	TRA	743	none
chr_6	215694	219040	INVDP	3346	none
chr_6	296368	300848	INVDP	4503	none
chr_6	297598	297598	INDEL	14	none
chr_6	312220	313131	HDR	940	none
chr_6	453001	453114	INVDP	117	none
chr_6	2158465	2162038	DUP	3603	none
chr_6	2158865	2158865	INDEL	19	none
chr_6	2508133	2508428	INVDP	295	none
chr_6	2525846	2528432	INVDP	2586	none
chr_6	2676199	2685496	INVTR	9315	none
chr_6	2700749	2700870	INVTR	121	none
chr_7	726436	730288	INVTR	3852	none
chr_7	732905	732905	INDEL	20	none
chr_7	1368529	1369318	INVDP	823	none
chr_7	1652440	1654851	HDR	2411	none
chr_7	2060027	2060027	INDEL	12	none
chr_8	2008439	2008459	CP	636	none
chr_9	96408	100807	INVTR	4402	none
chr_9	1043904	1044253	INVDP	349	none
chr_9	1047557	1047769	DUP	212	none
chr_14	226548	243260	INVDP	16712	none
chr_14	226549	243263	DUP	16714	none
chr_14	226550	234427	DUP	7877	none
chr_14	599114	599114	INDEL	23	none
chr_14	599136	599136	INDEL	23	none
chr_14	677775	677895	INVDP	120	none
chr_15	54833	54833	INDEL	9525	none
chr_15	348848	349053	TDM	311	none
chr_16	208400	209430	HDR	1096	none
chr_16	410053	412917	DUP	3570	none
chr_16	412150	412151	INDEL	708	none
chr_16	611810	611909	INVDP	99	none
chr_18	640162	643796	INVDP	3652	none
chr_18	644502	644609	INVDP	107	none
chr_20	3	103	INVTR	100	none
chr_20	116	1231	DUP	1116	none
chr_20	534850	537878	INVTR	3028	none
chr_10	1466181	1466308	TDM	127	none
chr_10	1554110	1554110	INDEL	11	none
chr_10	1555814	1561476	DUP	5662	none
chr_13	79	91	INDEL	12	none
chr_13	426568	430650	HDR	4356	none
chr_13	784777	788333	INVDP	3558	none
chr_13	792445	792987	INVDP	542	none
chr_13	793140	797276	INVDP	4136	none
chr_13	914668	914803	HDR	154	none
chr_1	2888505	2888843	INDEL	338	none
chr_1	3112515	3112515	HDR	668	none
chr_1	3274896	3274900	INDEL	3608	none
chr_1	4205105	4206602	INVDP	1497	none
chr_1	4292782	4292782	INDEL	26	none
chr_1	4318204	4318508	INVDP	304	none
chr_1	4813241	4813608	INVTR	367	none
chr_1	4813351	4813362	INDEL	11	none
chr_1	5200559	5205528	DUP	4969	none
chr_1	5395403	5401768	INVDP	6365	none
chr_1	5779758	5780364	INVDP	606	none
chr_1	5860926	5860936	CP	3302	none
chr_2	52220	60151	INVTR	7933	none
chr_2	125787	125791	INDEL	6887	none
chr_2	226128	226303	DUP	175	none
chr_2	354743	360330	DUP	5593	none
chr_2	1107474	1115727	INVDP	8257	none
chr_2	2082236	2082245	CP	1513	none
chr_2	2137670	2137693	HDR	273	none
chr_2	2378362	2378362	HDR	259	none
chr_3	236230	238745	HDR	14071	none
chr_3	264941	267260	DUP	2319	none
chr_3	267273	271082	INVDP	3809	none
chr_3	1841410	1841545	INVDP	135	none
chr_3	1921551	1923684	INVDP	2133	none
chr_3	2053133	2058235	INVDP	5102	none
chr_3	2450900	2457156	INVDP	6258	none
chr_3	2478456	2482914	DUP	4458	none
chr_3	3512177	3512216	INDEL	39	none
chr_4	1508738	1509197	INVDP	459	none
chr_4	1597443	1597868	INVDP	425	none
chr_4	1597865	1602824	INVDP	4961	none
chr_4	1954874	1954887	INDEL	13	none
chr_5	2677371	2696346	INVTR	19568	none
chr_5	2690676	2691163	CP	1143	none
chr_7	69856	76180	INVDP	6334	none
chr_7	1649517	1652802	DUP	3285	none
chr_7	1654837	1658383	DUP	3546	none
chr_7	2352328	2352328	INDEL	12	none
chr_7	2483502	2484598	HDR	1098	none
chr_7	2519716	2519827	INVDP	111	none
chr_7	2574929	2575394	INVDP	465	none
chr_9	114584	119572	CP	4988	none
chr_15	1518	2063	DUP	545	none
chr_15	1858	2403	DUP	545	none
chr_15	134284	134289	CP	7939	none
chr_16	80	80	INDEL	29	none
chr_18	326255	326255	INDEL	21	none
chr_19	276417	276417	INDEL	12	none
chr_19	276444	276444	INDEL	12	none
chr_20	154518	154579	HDR	2231	none
chr_20	338625	339384	TRA	759	none
chr_21	1	106	INVDP	109	none
chr_11	1642035	1643833	INVDP	1798	none
chr_12	635196	636442	DUP	1246	none
chr_12	755510	760911	INVDP	5401	none
chr_12	759482	759571	CP	141	none
chr_13	454	2689	INVDP	2248	none
chr_13	770	770	INDEL	29	none
chr_13	949	974	INDEL	25	none
chr_13	467458	473005	INVDP	5547	none
chr_1	593150	593517	TDM	367	none
chr_1	2468499	2468499	INDEL	21	none
chr_1	3198740	3201314	INVDP	2575	none
chr_1	3258209	3263639	DUP	5486	none
chr_1	3263470	3263470	INDEL	16	none
chr_1	4197867	4199508	INVDP	1641	none
chr_1	4292782	4292782	INDEL	24	none
chr_1	5253033	5258421	DUP	5390	none
chr_1	5306671	5306816	INVDP	145	none
chr_1	5687743	5687985	INVDP	243	none
chr_2	100	119	INDEL	19	none
chr_2	2498541	2499822	INVDP	1281	none
chr_3	606879	606989	HDR	23001	none
chr_3	791918	792074	DUP	156	none
chr_3	1110529	1111023	DUP	494	none
chr_3	1199889	1199889	INDEL	24	none
chr_3	2543830	2546126	DUP	2296	none
chr_4	1645822	1646373	DUP	551	none
chr_4	1756915	1759887	INDEL	2972	none
chr_5	112529	113070	TRA	541	none
chr_5	340552	347589	INVDP	7038	none
chr_5	2007481	2007488	CP	3447	none
chr_5	2088082	2094647	DUP	6567	none
chr_5	2118041	2120262	INVDP	2221	none
chr_5	2691125	2691125	INDEL	17	none
chr_6	2158463	2162038	INVDP	3586	none
chr_6	2512172	2517564	INVDP	5392	none
chr_6	2513176	2513196	INDEL	20	none
chr_6	2513238	2513265	INDEL	27	none
chr_6	2515766	2515766	INDEL	21	none
chr_6	2516049	2516148	HDR	99	none
chr_6	2521977	2525324	DUP	3347	none
chr_7	822279	822418	INVTR	139	none
chr_7	1368529	1369318	INVDP	813	none
chr_7	1648313	1652802	DUP	4489	none
chr_7	1654837	1657028	DUP	2191	none
chr_7	2060027	2060027	INDEL	33	none
chr_9	5861	10997	INVDP	5136	none
chr_9	212790	212790	INDEL	12	none
chr_14	4527	13580	INVTR	9125	none
chr_14	4527	4808	INVDP	281	none
chr_14	4597	4808	INVDP	211	none
chr_14	599181	599201	INDEL	20	none
chr_14	671099	671662	DUP	563	none
chr_14	677781	677895	INVDP	114	none
chr_16	23446	25536	DUP	2090	none
chr_16	99704	99719	INDEL	15	none
chr_16	111186	113176	INVDP	2025	none
chr_16	112546	112546	INDEL	17	none
chr_16	138541	141080	HDR	3161	none
chr_16	418077	423661	INVDP	5606	none
chr_18	408	2821	INVDP	4282	none
chr_18	9727	9849	CP	2480	none
chr_18	9632	18353	INVDP	11081	none
chr_18	105060	111366	DUP	6356	none
chr_18	157808	174132	INVDP	16324	none
chr_18	169561	169562	INDEL	6866	none
chr_18	160430	169887	INVDP	18286	none
chr_18	171475	173442	CP	1967	none
chr_18	407659	408347	INVDP	688	none
chr_18	416395	419918	INVDP	3523	none
chr_18	423557	424269	DUP	712	none
chr_18	439416	439427	INDEL	11	none
chr_18	439233	444831	DUP	5598	none
chr_18	448464	454052	DUP	5588	none
chr_18	471245	492607	INV	24938	none
chr_18	495405	495722	INVDP	317	none
chr_18	496869	498071	TRA	1209	none
chr_18	551469	557060	INVDP	5591	none
chr_18	595224	595359	INVDP	136	none
chr_18	595529	596057	DUP	528	none
chr_18	595692	595902	HDR	210	none
chr_18	608632	608951	INVTR	319	none
chr_18	630139	632596	INVDP	2468	none
chr_18	632595	633486	INVDP	891	none
chr_18	633492	633848	DUP	356	none
chr_18	634448	634543	CP	213	none
chr_18	640160	643796	DUP	3646	none
chr_18	640457	640457	INDEL	13	none
chr_19	57370	57370	INDEL	11	none
chr_19	57391	57391	INDEL	11	none
chr_20	1	114	INVDP	113	none
chr_20	116	1232	INVDP	1116	none
chr_20	17225	17359	DUP	135	none
chr_20	19094	19382	INVDP	288	none
chr_20	30798	30800	INDEL	48	none
chr_20	132691	137029	INVDP	4338	none
chr_20	134329	134661	INDEL	332	none
chr_20	205788	205940	TRA	152	none
chr_20	210145	210856	DUP	711	none
chr_20	213361	219716	DUP	6355	none
chr_20	328286	331741	DUP	3455	none
chr_20	338625	339384	DUP	760	none
chr_20	339371	339517	DUP	146	none
chr_20	346793	350161	DUP	3368	none
chr_20	343978	344270	DUP	298	none
chr_20	380293	380857	INVDP	564	none
chr_20	381514	381664	INVDP	150	none
chr_20	381664	381767	INVDP	103	none
chr_20	435934	445373	CP	9439	none
chr_20	453118	459473	INVDP	6355	none
chr_20	489589	489717	DUP	128	none
chr_20	534850	540594	INVDP	5744	none
