# Supplementary material for: Machine-learning predicts genomic determinants of meiosis-driven structural variation in a eukaryotic pathogen
Source: Nat Commun. 2021 Jun 10;12:3551. doi: 10.1038/s41467-021-23862-x (PMC8192914; doi:10.1038/s41467-021-23862-x)
Supplement: Supplementary file 16 — Source Data [file 41467_2021_23862_MOESM16_ESM.zip › Source_Data/Figure3F_Source_Data.txt]

isolate	MFSa (Zt09_model_13_00360)	MFSb (Zt09_model_13_00362)
IPO323	34.4	9.5
1A5	45.9	14.3
1E4	72	22.6
3D7	31.9	7.2
3D1	59	2
CRI10	83.4	29.7
UR95	131.6	22.6
TN09	226.7	8.5
ISY92	70.1	11
IR01_26b	56.9	0.4
IR01_48b	55	29
YEQ92	27	4.4
KE94	51.5	33.1
OregS90	120	21.3
I93	58.7	22.6
CNR93	173.3	8.5
CH95	63.6	26.6
Arg00	112.4	1
Aus01	50.6	15.1
