# Supplementary material for: Machine-learning predicts genomic determinants of meiosis-driven structural variation in a eukaryotic pathogen
Source: Nat Commun. 2021 Jun 10;12:3551. doi: 10.1038/s41467-021-23862-x (PMC8192914; doi:10.1038/s41467-021-23862-x)
Supplement: Supplementary file 16 — Source Data [file 41467_2021_23862_MOESM16_ESM.zip › Source_Data/Supplementary_Figure3_Source_Data.txt]

chr	start	stop	sv	size	closest transposon	distance (bp)
chr_1	603	1409	INV	807	RIX_Yak_consensus-2	0
chr_1	603	1413	TRA	811	RIX_Yak_consensus-2	0
chr_1	604	1409	TRA	805	RII_Cassini_consensus-1	0
chr_1	1409	18406	INVTR	18285	RIX_Yak_consensus-2	0
chr_1	1409	18406	INVTR	21843	RIX_Yak_consensus-2	0
chr_1	5844	10568	HDR	9591	RIX_Lucy_consensus-1	0
chr_1	5930	7953	HDR	3354	RIX_Lucy_consensus-1	0
chr_1	10595	10826	DUP	231	RIX_Lucy_consensus-1	0
chr_1	10625	11247	INVTR	622	RIX_Lucy_consensus-1	0
chr_1	10773	10829	INDEL	56	RIX_Lucy_consensus-1	0
chr_1	10800	10856	INDEL	56	RIX_Lucy_consensus-1	0
chr_1	10818	10818	INDEL	28	RIX_Lucy_consensus-1	0
chr_1	10835	10835	INDEL	14	RIX_Lucy_consensus-1	0
chr_1	12820	12835	INDEL	15	RIX_Lucy_consensus-1	0
chr_1	14908	14908	INDEL	19	RIX_Lucy_consensus-1	0
chr_1	14925	14925	INDEL	21	RIX_Lucy_consensus-1	0
chr_1	17279	17475	TDM	285	RIX_Lucy_consensus-1	0
chr_1	17349	17349	INDEL	23	RIX_Lucy_consensus-1	0
chr_1	18926	19247	INVDP	321	RLX_LARD_Gridr_consensus-1	0
chr_1	19169	19793	INVTR	624	RIX_Lucy_consensus-1	0
chr_1	19309	19483	DUP	174	RIX_Lucy_consensus-1	0
chr_1	22345	24694	INVTR	2349	RIX_Lucy_consensus-1	0
chr_1	23849	25860	DUP	2011	RIX_Lucy_consensus-1	0
chr_1	25984	26918	DUP	934	RIX_Lucy_consensus-1	0
chr_1	26943	27271	INVTR	328	RLX_LARD_Gridr_consensus-1	0
chr_1	27274	28286	INVDP	1013	RLX_LARD_Gridr_consensus-1	0
chr_1	28176	32365	INVTR	4189	RLG_Aurora_consensus-1	0
chr_1	32370	46195	TRA	13825	RLG_Neptunus_consensus-1	0
chr_1	32370	32639	TRA	269	RLG_Neptunus_consensus-1	0
chr_1	32370	42409	TRA	10039	RLG_Neptunus_consensus-1	0
chr_1	33056	46159	TRA	13103	RLG_Neptunus_consensus-1	0
chr_1	33515	46195	INVTR	12684	RLG_Neptunus_consensus-1	0
chr_1	34672	46195	TRA	11580	RLG_Neptunus_consensus-1	0
chr_1	42189	42204	INDEL	15	RLG_Neptunus_consensus-1	0
chr_1	42206	42339	INDEL	133	RLG_Neptunus_consensus-1	0
chr_1	42233	42245	INDEL	12	RLG_Neptunus_consensus-1	0
chr_1	42627	42655	INDEL	28	RLG_Neptunus_consensus-1	0
chr_1	42650	42650	INDEL	30	RLG_Neptunus_consensus-1	0
chr_1	45921	46195	DUP	274	RLG_Neptunus_consensus-1	0
chr_1	45922	46195	TRA	282	RLG_Neptunus_consensus-1	0
chr_1	46006	46198	INVTR	192	RLG_Neptunus_consensus-1	0
chr_1	46196	48895	INVTR	2770	RLG_Neptunus_consensus-1	-1
chr_1	46196	50395	INVDP	4199	RLX_TRIM_Jari_consensus-1_partial	0
chr_1	46196	48911	INVDP	2741	RLG_Neptunus_consensus-1	-1
chr_1	46196	48782	TRA	2586	RLG_Neptunus_consensus-1	-1
chr_1	47313	47313	INDEL	26	RLG_Neptunus_consensus-1	-1117
chr_1	47362	47362	INDEL	21	RLG_Neptunus_consensus-1	-1166
chr_1	47369	47369	INDEL	42	RLG_Neptunus_consensus-1	-1173
chr_1	48474	48628	TDM	276	RLX_TRIM_Jari_consensus-1_partial	1597
chr_1	48583	49008	TDM	425	RLX_TRIM_Jari_consensus-1_partial	1217
chr_1	48583	48960	TDM	377	RLX_TRIM_Jari_consensus-1_partial	1265
chr_1	48604	54981	INVTR	6377	RLX_TRIM_Jari_consensus-1_partial	0
chr_1	50237	50395	CP	722	RLX_TRIM_Jari_consensus-1_partial	0
chr_1	50449	51132	TRA	683	RLX_TRIM_Jari_consensus-1_partial	0
chr_1	50449	51455	TRA	1006	RLX_TRIM_Jari_consensus-1_partial	0
chr_1	50449	50833	DUP	384	RLX_TRIM_Jari_consensus-1_partial	0
chr_1	50461	51043	INVDP	582	RLX_TRIM_Jari_consensus-1_partial	0
chr_1	50506	51404	CP	898	RLX_TRIM_Jari_consensus-1_partial	0
chr_1	50532	50832	DUP	300	RLX_TRIM_Jari_consensus-1_partial	0
chr_1	50842	52721	HDR	1879	RLX_TRIM_Jari_consensus-1_partial	0
chr_1	51450	52725	INVTR	1645	RLX_TRIM_Jari_consensus-1_partial	0
chr_1	51453	52722	INVTR	1280	RLX_TRIM_Jari_consensus-1_partial	0
chr_1	51454	52726	INVTR	1344	RLX_TRIM_Jari_consensus-1_partial	0
chr_1	51455	52722	INVTR	1275	RLX_TRIM_Jari_consensus-1_partial	0
chr_1	51455	52722	TRA	2051	RLX_TRIM_Jari_consensus-1_partial	0
chr_1	51636	51674	CP	79	RLX_TRIM_Jari_consensus-1_partial	-179
chr_1	51744	51756	CP	799	RLX_TRIM_Jari_consensus-1_partial	-287
chr_1	51981	51981	INDEL	24	RLX_TRIM_Jari_consensus-1_partial	-523
chr_1	51981	51981	INDEL	16	RLX_TRIM_Jari_consensus-1_partial	-523
chr_1	52104	52125	CP	375	RLX_TRIM_Jari_consensus-1_partial	597
chr_1	52599	52722	DUP	123	RLX_TRIM_Jari_consensus-1_partial	0
chr_1	52599	52726	INVTR	127	RLX_TRIM_Jari_consensus-1_partial	0
chr_1	52599	52722	INVDP	123	RLX_TRIM_Jari_consensus-1_partial	0
chr_1	52722	54077	INVDP	1355	RLX_TRIM_Jari_consensus-1_partial	0
chr_1	52976	53897	INVTR	921	RLX_TRIM_Jari_consensus-1_partial	0
chr_1	53743	53901	INVDP	158	RLX_TRIM_Jari_consensus-1_partial	0
chr_1	55270	55270	INDEL	52	RIX_Lucy_consensus-1	0
chr_1	56991	56991	INDEL	15	RIX_Lucy_consensus-1	0
chr_1	57955	60302	INVDP	2347	RIX_Lucy_consensus-1	0
chr_1	61580	62544	INVTR	965	RIX_Lucy_consensus-1	0
chr_1	62553	62885	DUP	332	RIX_Lucy_consensus-1	0
chr_1	62884	63896	DUP	1013	RLG_Aurora_consensus-1	0
chr_1	62884	67977	INVTR	5531	RLG_Aurora_consensus-1	0
chr_1	63786	63896	CP	552	RLG_Aurora_consensus-1	0
chr_1	63786	67977	DUP	4191	RLG_Aurora_consensus-1	0
chr_1	67332	67978	INVDP	646	RIX_Yak_consensus-2	0
chr_1	67977	68251	TRA	274	RLG_Neptunus_consensus-1	0
chr_1	67978	77374	TRA	9589	RLG_Neptunus_consensus-1	0
chr_1	68556	68656	HDR	287	RLG_Neptunus_consensus-1	0
chr_1	77410	78156	INVTR	760	RLG_Neptunus_consensus-1	0
chr_1	77760	78156	INVDP	397	RLG_Neptunus_consensus-1	0
chr_1	77760	78100	TRA	343	RLG_Neptunus_consensus-1	0
chr_1	77762	78156	INVTR	395	RLG_Neptunus_consensus-1	0
chr_1	77777	78156	INVTR	379	RLG_Neptunus_consensus-1	0
chr_1	78153	82940	INVTR	4810	RLG_Neptunus_consensus-1	0
chr_1	78156	90857	INV	12701	RII_Cassini_consensus-1	0
chr_1	78156	87481	TRA	9325	RII_Cassini_consensus-1	0
chr_1	78157	82940	INVTR	4783	RII_Cassini_consensus-1	0
chr_1	78157	82940	INVDP	4787	RII_Cassini_consensus-1	0
chr_1	78157	82940	INVDP	4785	RII_Cassini_consensus-1	0
chr_1	78157	82940	INVTR	4785	RII_Cassini_consensus-1	0
chr_1	78371	78386	INDEL	15	RII_Cassini_consensus-1	0
chr_1	79650	79662	INDEL	12	RII_Cassini_consensus-1	0
chr_1	82941	87478	HDR	4537	RLG_Pan_consensus-1_partial|RLG_Pluto_consensus-1	0
chr_1	82941	86708	HDR	3767	RLG_Pan_consensus-1_partial|RLG_Pluto_consensus-1	0
chr_1	82941	83143	DUP	202	RII_Cassini_consensus-1	-2
chr_1	82941	83517	INVTR	577	RLG_Pan_consensus-1_partial|RLG_Pluto_consensus-1	0
chr_1	83602	85853	INVTR	2251	DTT_Kalpana_consensus-1	0
chr_1	83606	85853	TRA	2247	DTT_Kalpana_consensus-1	0
chr_1	85651	85665	INDEL	14	DTT_Kalpana_consensus-1	0
chr_1	85660	85672	INDEL	12	DTT_Kalpana_consensus-1	0
chr_1	86487	86689	DUP	202	RII_Cassini_consensus-1	1
chr_1	86487	86689	INVDP	202	RII_Cassini_consensus-1	1
chr_1	86690	87481	INVDP	791	RII_Cassini_consensus-1	0
chr_1	86690	87477	INVTR	787	RII_Cassini_consensus-1	0
chr_1	86693	87485	INVTR	792	RII_Cassini_consensus-1	0
chr_1	86693	87488	TRA	797	RII_Cassini_consensus-1	0
chr_1	86695	87489	INVTR	794	RII_Cassini_consensus-1	0
chr_1	87464	88709	INVTR	1245	RLG_Neptunus_consensus-1	0
chr_1	87480	88448	INVTR	968	RLG_Neptunus_consensus-1	0
chr_1	87503	91043	INVTR	3549	RLG_Neptunus_consensus-1	0
chr_1	87510	88798	TRA	1288	RLG_Neptunus_consensus-1	0
chr_1	87510	91055	DUP	3546	RLG_Neptunus_consensus-1	0
chr_1	88874	91049	TRA	2175	RLG_Neptunus_consensus-1	0
chr_1	90740	91038	INVTR	298	RLG_Neptunus_consensus-1	0
chr_1	91043	93943	INVTR	2900	RLG_Aurora_consensus-1	0
chr_1	91932	93566	DUP	1634	RLG_Aurora_consensus-1	0
chr_1	93561	95218	DUP	1657	RLG_Aurora_consensus-1	0
chr_1	95219	101934	TRA	6716	RLG_Dione_consensus-1	0
chr_1	101935	102661	DUP	726	RLG_Dione_consensus-1|XXX_CFT1-I_GIRI_VeryLowCopy	0
chr_1	102497	102661	INVDP	164	RLG_Aurora_consensus-1	0
chr_1	102662	109378	TRA	6717	RLG_Dione_consensus-1|XXX_CFT1-I_GIRI_VeryLowCopy	0
chr_1	103646	103869	INVTR	223	RLG_Dione_consensus-1|XXX_CFT1-I_GIRI_VeryLowCopy	0
chr_1	109378	111135	DUP	2582	RLG_Dione_consensus-1	0
chr_1	109378	109784	TRA	407	RLG_Dione_consensus-1	0
chr_1	109382	109772	INVTR	392	RLG_Aurora_consensus-1	0
chr_1	109521	109533	CP	839	RLG_Aurora_consensus-1	0
chr_1	109604	109778	TRA	175	RLG_Aurora_consensus-1	0
chr_1	109777	109778	HDR	1866	RLG_Aurora_consensus-1	0
chr_1	111128	112271	DUP	1143	RLG_Aurora_consensus-1	-1350
chr_1	111220	111237	INDEL	17	RLG_Aurora_consensus-1	-1442
chr_1	111237	111237	INDEL	17	RLG_Aurora_consensus-1	-1458
chr_1	111702	111721	INDEL	19	RLG_Aurora_consensus-1	-1924
chr_1	116618	117811	HDR	1916	RLG_Aurora_consensus-1	-6840
chr_1	117350	117367	INDEL	17	RLG_Aurora_consensus-1	-7572
chr_1	117412	119188	INDEL	1776	RLG_Aurora_consensus-1	-7634
chr_1	119852	119852	INDEL	14	RLG_Aurora_consensus-1	-10073
chr_1	119854	121724	HDR	2529	RLG_Aurora_consensus-1	-10076
chr_1	119950	119950	INDEL	14	RLG_Aurora_consensus-1	-10171
chr_1	119950	119950	INDEL	12	RLG_Aurora_consensus-1	-10171
chr_1	119983	119983	INDEL	11	RLG_Aurora_consensus-1	-10204
chr_1	120869	121724	HDR	880	RLG_Aurora_consensus-1	-11091
chr_1	120869	121104	HDR	235	RLG_Aurora_consensus-1	-11091
chr_1	121618	121724	HDR	140	RLG_Aurora_consensus-1	-11840
chr_1	121987	122167	INDEL	180	RLG_Aurora_consensus-1	-12209
chr_1	122515	122532	INDEL	17	RLG_Aurora_consensus-1	-12737
chr_1	124305	124313	CP	296	RLG_Aurora_consensus-1	-14527
chr_1	126995	127003	CP	3291	RLG_Aurora_consensus-1	-17217
chr_1	129363	129899	HDR	668	DTH_Ellen_consensus-1	17040
chr_1	130288	130490	HDR	211	DTH_Ellen_consensus-1	16449
chr_1	130300	130490	HDR	199	DTH_Ellen_consensus-1	16449
chr_1	132612	132642	INDEL	30	DTH_Ellen_consensus-1	14297
chr_1	132762	132773	INDEL	11	DTH_Ellen_consensus-1	14166
chr_1	132970	132972	INDEL	10267	DTH_Ellen_consensus-1	13967
chr_1	133689	133690	HDR	516	DTH_Ellen_consensus-1	13249
chr_1	133689	133690	HDR	519	DTH_Ellen_consensus-1	13249
chr_1	136532	136578	INDEL	46	DTH_Ellen_consensus-1	10361
chr_1	140166	140178	INDEL	12	DTH_Ellen_consensus-1	6761
chr_1	144887	144925	INDEL	38	DTH_Ellen_consensus-1	2014
chr_1	145271	145271	INDEL	27	DTH_Ellen_consensus-1	1667
chr_1	146148	146242	HDR	94	DTH_Ellen_consensus-1	697
chr_1	146931	150339	CP	3408	DTH_Ellen_consensus-1	0
chr_1	146939	150336	TRA	4180	DTH_Ellen_consensus-1	0
chr_1	146940	150335	INDEL	3395	DTH_Ellen_consensus-1	0
chr_1	147678	147678	INDEL	793	DTH_Ellen_consensus-1	0
chr_1	150067	150079	INDEL	12	DTX_MITES_Ragana_consensus-1	0
chr_1	150125	150336	TRA	216	DTX_MITES_Ragana_consensus-1	0
chr_1	150573	150765	INDEL	192	DTX_MITES_Ragana_consensus-1	-238
chr_1	150578	150704	INVDP	126	DTX_MITES_Ragana_consensus-1	-243
chr_1	150578	150704	INVTR	126	DTX_MITES_Ragana_consensus-1	-243
chr_1	151684	151720	INDEL	36	DTX_MITES_Ragana_consensus-1	-1349
chr_1	152018	152078	INDEL	60	DTX_MITES_Ragana_consensus-1	-1683
chr_1	152529	152529	INDEL	14	DTX_MITES_Ragana_consensus-1	-2193
chr_1	152820	152831	INDEL	11	DTX_MITES_Ragana_consensus-1	-2485
chr_1	153324	153328	INDEL	6317	DTX_MITES_Ragana_consensus-1	-2989
chr_1	154724	154724	INDEL	18	DTX_MITES_Ragana_consensus-1	-4388
chr_1	155730	155730	INDEL	11	DTX_MITES_Ragana_consensus-1	-5394
chr_1	155847	155868	INDEL	21	DTX_MITES_Ragana_consensus-1	-5512
chr_1	156645	156766	HDR	140	DTX_MITES_Ragana_consensus-1	-6310
chr_1	158250	158250	INDEL	16	DTX_MITES_Ragana_consensus-1	-7914
chr_1	158256	158256	INDEL	16	DTX_MITES_Ragana_consensus-1	-7920
chr_1	159532	159550	INDEL	18	DTX_MITES_Ragana_consensus-1	-9197
chr_1	159535	159548	INDEL	13	DTX_MITES_Ragana_consensus-1	-9200
chr_1	159752	160113	HDR	429	RLX_LARD_Gridr_consensus-1	8657
chr_1	159752	161111	HDR	1359	RLX_LARD_Gridr_consensus-1	7659
chr_1	160726	161049	HDR	323	RLX_LARD_Gridr_consensus-1	7721
chr_1	161084	161115	INDEL	31	RLX_LARD_Gridr_consensus-1	7655
chr_1	161559	161564	CP	6329	RLX_LARD_Gridr_consensus-1	7206
chr_1	162010	162201	INDEL	191	RLX_LARD_Gridr_consensus-1	6569
chr_1	162412	162552	HDR	140	RLX_LARD_Gridr_consensus-1	6218
chr_1	168752	168900	INVTR	148	RLX_LARD_Gridr_consensus-1	0
chr_1	168755	168889	INVDP	134	RLX_LARD_Gridr_consensus-1	0
chr_1	169224	169512	INVDP	288	RLX_LARD_Gridr_consensus-1	0
chr_1	169224	169514	INVTR	292	RLX_LARD_Gridr_consensus-1	0
chr_1	175880	175880	INDEL	22	RLX_LARD_Gridr_consensus-1	-6365
chr_1	176115	176207	INDEL	92	RLX_LARD_Gridr_consensus-1	-6601
chr_1	176142	176182	INDEL	40	RLX_LARD_Gridr_consensus-1	-6628
chr_1	176149	176162	INDEL	13	RLX_LARD_Gridr_consensus-1	-6635
chr_1	176165	176190	INDEL	25	RLX_LARD_Gridr_consensus-1	-6651
chr_1	177590	177616	INDEL	26	RLC_Deimos_consensus-1	5325
chr_1	177605	177631	INDEL	26	RLC_Deimos_consensus-1	5310
chr_1	178517	178544	INDEL	27	RLC_Deimos_consensus-1	4397
chr_1	179781	179799	INDEL	18	RLC_Deimos_consensus-1	3142
chr_1	179814	179828	INDEL	14	RLC_Deimos_consensus-1	3113
chr_1	180020	180037	INDEL	17	RLC_Deimos_consensus-1	2904
chr_1	180388	180400	CP	1872	RLC_Deimos_consensus-1	2541
chr_1	181259	182256	INDEL	997	RLC_Deimos_consensus-1	685
chr_1	182940	182940	INDEL	55	RLC_Deimos_consensus-1	0
chr_1	182940	182940	INDEL	19	RLC_Deimos_consensus-1	0
chr_1	182941	189299	TRA	6358	RLC_Deimos_consensus-1	0
chr_1	189296	189351	INDEL	55	RLC_Deimos_consensus-1	-1
chr_1	189296	189355	INDEL	59	RLC_Deimos_consensus-1	-1
chr_1	189296	189315	INDEL	19	RLC_Deimos_consensus-1	-1
chr_1	189297	189316	INDEL	19	RLC_Deimos_consensus-1	-2
chr_1	198315	198324	CP	2593	RLC_Deimos_consensus-1	-9020
chr_1	202029	202047	INDEL	18	RLC_Deimos_consensus-1	-12734
chr_1	202384	202574	INDEL	190	RLC_Deimos_consensus-1	-13089
chr_1	205529	205555	INDEL	26	RLC_Deimos_consensus-1	-16234
chr_1	210283	210825	INDEL	542	RLC_Deimos_consensus-1	-20988
chr_1	211267	211286	INDEL	19	RLC_Deimos_consensus-1	-21972
chr_1	211271	211289	INDEL	18	RLC_Deimos_consensus-1	-21976
chr_1	211291	211310	INDEL	19	RLC_Deimos_consensus-1	-21996
chr_1	213443	213654	TDM	211	RLC_Deimos_consensus-1	-24148
chr_1	213464	213484	INDEL	20	RLC_Deimos_consensus-1	-24169
chr_1	213487	213520	INDEL	33	RLC_Deimos_consensus-1	-24192
chr_1	213495	213693	HDR	198	RLC_Deimos_consensus-1	-24200
chr_1	214731	214746	INDEL	15	RLC_Deimos_consensus-1	-25436
chr_1	214746	214746	INDEL	15	RLC_Deimos_consensus-1	-25450
chr_1	217082	217100	INDEL	18	RLC_Deimos_consensus-1	-27787
chr_1	217431	217439	CP	3548	RLC_Deimos_consensus-1	-28136
chr_1	218064	218235	HDR	171	RLC_Deimos_consensus-1	-28769
chr_1	218985	218990	CP	154	RLC_Deimos_consensus-1	-29690
chr_1	218985	218991	CP	137	RLC_Deimos_consensus-1	-29690
chr_1	225541	225572	INDEL	31	RLG_Gypsy-1_MGI-I_GIRI_VeryLowCopy	27508
chr_1	225843	225861	INDEL	18	RLG_Gypsy-1_MGI-I_GIRI_VeryLowCopy	27219
chr_1	226478	226750	INDEL	272	RLG_Gypsy-1_MGI-I_GIRI_VeryLowCopy	26330
chr_1	231227	232873	INDEL	1646	RLG_Gypsy-1_MGI-I_GIRI_VeryLowCopy	20207
chr_1	231600	232218	INDEL	618	RLG_Gypsy-1_MGI-I_GIRI_VeryLowCopy	20862
chr_1	233275	233311	INDEL	36	RLG_Gypsy-1_MGI-I_GIRI_VeryLowCopy	19769
chr_1	235212	235295	CP	83	RLG_Gypsy-1_MGI-I_GIRI_VeryLowCopy	17785
chr_1	238663	238663	INDEL	22	RLG_Gypsy-1_MGI-I_GIRI_VeryLowCopy	14416
chr_1	240129	240136	CP	6769	RLG_Gypsy-1_MGI-I_GIRI_VeryLowCopy	12944
chr_1	240903	241556	INDEL	653	RLG_Gypsy-1_MGI-I_GIRI_VeryLowCopy	11524
chr_1	240931	241139	HDR	248	RLG_Gypsy-1_MGI-I_GIRI_VeryLowCopy	11941
chr_1	241296	242120	CP	824	RLG_Gypsy-1_MGI-I_GIRI_VeryLowCopy	10960
chr_1	242481	242494	INDEL	13	RLG_Gypsy-1_MGI-I_GIRI_VeryLowCopy	10586
chr_1	244710	245178	HDR	477	RLG_Gypsy-1_MGI-I_GIRI_VeryLowCopy	7902
chr_1	244918	245112	HDR	197	RLG_Gypsy-1_MGI-I_GIRI_VeryLowCopy	7968
chr_1	246782	248808	HDR	2026	RLG_Gypsy-1_MGI-I_GIRI_VeryLowCopy	4272
chr_1	246782	247633	HDR	851	RLG_Gypsy-1_MGI-I_GIRI_VeryLowCopy	5447
chr_1	246782	247223	HDR	441	RLG_Gypsy-1_MGI-I_GIRI_VeryLowCopy	5857
chr_1	247999	248014	INDEL	15	RLG_Gypsy-1_MGI-I_GIRI_VeryLowCopy	5066
chr_1	248001	248452	HDR	451	RLG_Gypsy-1_MGI-I_GIRI_VeryLowCopy	4628
chr_1	248097	248110	INDEL	13	RLG_Gypsy-1_MGI-I_GIRI_VeryLowCopy	4970
chr_1	252326	253831	HDR	1505	RLG_Gypsy-1_MGI-I_GIRI_VeryLowCopy	0
chr_1	252815	252832	INDEL	17	RLG_Gypsy-1_MGI-I_GIRI_VeryLowCopy	248
chr_1	253055	253607	HDR	552	RLG_Gypsy-1_MGI-I_GIRI_VeryLowCopy	0
chr_1	253055	253834	HDR	779	RLG_Gypsy-1_MGI-I_GIRI_VeryLowCopy	0
chr_1	253178	253212	INDEL	34	RLG_Gypsy-1_MGI-I_GIRI_VeryLowCopy	0
chr_1	254405	254405	INDEL	14	RLG_Gypsy-1_MGI-I_GIRI_VeryLowCopy	-798
chr_1	254544	254771	HDR	228	RLG_Gypsy-1_MGI-I_GIRI_VeryLowCopy	-938
chr_1	254586	254608	INDEL	22	RLG_Gypsy-1_MGI-I_GIRI_VeryLowCopy	-980
chr_1	255882	255912	INDEL	30	RLG_Gypsy-1_MGI-I_GIRI_VeryLowCopy	-2276
chr_1	256535	256692	HDR	157	RLG_Gypsy-1_MGI-I_GIRI_VeryLowCopy	-2929
chr_1	256656	256668	INDEL	12	RLG_Gypsy-1_MGI-I_GIRI_VeryLowCopy	-3050
chr_1	257757	257894	CP	137	RLG_Gypsy-1_MGI-I_GIRI_VeryLowCopy	-4151
chr_1	260622	263345	HDR	2723	RLG_Gypsy-1_MGI-I_GIRI_VeryLowCopy	-7016
chr_1	261983	262000	INDEL	17	RLG_Gypsy-1_MGI-I_GIRI_VeryLowCopy	-8377
chr_1	263587	267039	HDR	3683	RLG_Gypsy-1_MGI-I_GIRI_VeryLowCopy	-9981
chr_1	263587	264376	HDR	789	RLG_Gypsy-1_MGI-I_GIRI_VeryLowCopy	-9981
chr_1	265118	265136	INDEL	18	RLG_Gypsy-1_MGI-I_GIRI_VeryLowCopy	-11512
chr_1	266912	266934	INDEL	22	RLG_Gypsy-1_MGI-I_GIRI_VeryLowCopy	-13306
chr_1	268776	268896	HDR	120	RLG_Gypsy-1_MGI-I_GIRI_VeryLowCopy	-15170
chr_1	268778	269187	HDR	439	RLG_Gypsy-1_MGI-I_GIRI_VeryLowCopy	-15172
chr_1	271052	271065	INDEL	13	RLG_Gypsy-1_MGI-I_GIRI_VeryLowCopy	-17446
chr_1	271069	271083	INDEL	14	RLG_Gypsy-1_MGI-I_GIRI_VeryLowCopy	-17463
chr_1	271069	271080	INDEL	11	RLG_Gypsy-1_MGI-I_GIRI_VeryLowCopy	-17463
chr_1	271085	271103	INDEL	18	RLG_Gypsy-1_MGI-I_GIRI_VeryLowCopy	-17479
chr_1	271194	271212	INDEL	18	RLG_Gypsy-1_MGI-I_GIRI_VeryLowCopy	-17588
chr_1	271199	271213	INDEL	14	RLG_Gypsy-1_MGI-I_GIRI_VeryLowCopy	-17593
chr_1	275375	277319	INV	12701	RLG_Gypsy-1_MGI-I_GIRI_VeryLowCopy	-21769
chr_1	275375	277319	INV	1964	RLG_Gypsy-1_MGI-I_GIRI_VeryLowCopy	-21769
chr_1	275375	277319	INV	1949	RLG_Gypsy-1_MGI-I_GIRI_VeryLowCopy	-21769
chr_1	275375	277245	INV	6097	RLG_Gypsy-1_MGI-I_GIRI_VeryLowCopy	-21769
chr_1	276001	276013	INDEL	12	RLG_Gypsy-1_MGI-I_GIRI_VeryLowCopy	-22395
chr_1	276531	276536	CP	7940	RLG_Gypsy-1_MGI-I_GIRI_VeryLowCopy	-22925
chr_1	276865	276871	CP	10745	RLG_Gypsy-1_MGI-I_GIRI_VeryLowCopy	-23259
chr_1	276872	276882	HDR	4220	RLG_Gypsy-1_MGI-I_GIRI_VeryLowCopy	-23266
chr_1	278175	278575	HDR	619	RLG_Gypsy-1_MGI-I_GIRI_VeryLowCopy	-24569
chr_1	278175	278575	HDR	618	RLG_Gypsy-1_MGI-I_GIRI_VeryLowCopy	-24569
chr_1	283173	283186	INDEL	13	RLG_Gypsy-1_MGI-I_GIRI_VeryLowCopy	-29567
chr_1	283217	283235	INDEL	18	RLG_Gypsy-1_MGI-I_GIRI_VeryLowCopy	-29611
chr_1	283312	283326	INDEL	14	RLG_Gypsy-1_MGI-I_GIRI_VeryLowCopy	-29706
chr_1	286718	287200	HDR	482	RLG_Gypsy-1_MGI-I_GIRI_VeryLowCopy	-33112
chr_1	287774	287984	HDR	210	RLG_Gypsy-1_MGI-I_GIRI_VeryLowCopy	-34168
chr_1	287785	287984	HDR	199	RLG_Gypsy-1_MGI-I_GIRI_VeryLowCopy	-34179
chr_1	287785	288830	HDR	1045	RLG_Gypsy-1_MGI-I_GIRI_VeryLowCopy	-34179
chr_1	288371	288830	HDR	459	RLG_Gypsy-1_MGI-I_GIRI_VeryLowCopy	-34765
chr_1	290443	290454	INDEL	11	RLG_Gypsy-1_MGI-I_GIRI_VeryLowCopy	-36837
chr_1	294121	295147	HDR	1153	RLG_Gypsy-1_MGI-I_GIRI_VeryLowCopy	-40515
chr_1	294121	295147	HDR	1152	RLG_Gypsy-1_MGI-I_GIRI_VeryLowCopy	-40515
chr_1	294121	294245	HDR	297	RLG_Gypsy-1_MGI-I_GIRI_VeryLowCopy	-40515
chr_1	294519	294537	INDEL	18	RLG_Gypsy-1_MGI-I_GIRI_VeryLowCopy	-40913
chr_1	294984	294986	HDR	6396	RLG_Gypsy-1_MGI-I_GIRI_VeryLowCopy	-41378
chr_1	298110	298110	INDEL	13	RLG_Gypsy-1_MGI-I_GIRI_VeryLowCopy	-44503
chr_1	303649	303859	HDR	212	RLG_Gypsy-1_MGI-I_GIRI_VeryLowCopy	-50043
chr_1	303937	303937	INDEL	16	RLG_Gypsy-1_MGI-I_GIRI_VeryLowCopy	-50330
chr_1	303946	304417	HDR	471	RLG_Gypsy-1_MGI-I_GIRI_VeryLowCopy	-50340
chr_1	303946	304418	HDR	472	RLG_Gypsy-1_MGI-I_GIRI_VeryLowCopy	-50340
chr_1	303953	303953	INDEL	16	RLG_Gypsy-1_MGI-I_GIRI_VeryLowCopy	-50346
chr_1	303953	303953	INDEL	32	RLG_Gypsy-1_MGI-I_GIRI_VeryLowCopy	-50346
chr_1	304176	304432	HDR	256	RLG_Gypsy-1_MGI-I_GIRI_VeryLowCopy	-50570
chr_1	304176	304417	HDR	241	RLG_Gypsy-1_MGI-I_GIRI_VeryLowCopy	-50570
chr_1	308741	308745	INDEL	6317	RLG_Gypsy-1_MGI-I_GIRI_VeryLowCopy	-55135
chr_1	309569	309569	INDEL	28	RLG_Gypsy-1_MGI-I_GIRI_VeryLowCopy	-55962
chr_1	309574	309574	INDEL	12	RLG_Gypsy-1_MGI-I_GIRI_VeryLowCopy	-55967
chr_1	309588	309588	INDEL	11	RLG_Gypsy-1_MGI-I_GIRI_VeryLowCopy	-55981
chr_1	309593	309593	INDEL	83	RLG_Gypsy-1_MGI-I_GIRI_VeryLowCopy	-55986
chr_1	320085	320085	INDEL	21	RLG_Gypsy-1_MGI-I_GIRI_VeryLowCopy	-66478
chr_1	320099	320099	INDEL	21	RLG_Gypsy-1_MGI-I_GIRI_VeryLowCopy	-66492
chr_1	320102	320102	INDEL	21	RLG_Gypsy-1_MGI-I_GIRI_VeryLowCopy	-66495
chr_1	321161	321455	HDR	294	DTX_MITES_Antaios_consensus-1|DTX_MITES_Pegasos_consensus-1	66921
chr_1	327332	328029	HDR	697	DTX_MITES_Antaios_consensus-1|DTX_MITES_Pegasos_consensus-1	60347
chr_1	327332	327452	HDR	123	DTX_MITES_Antaios_consensus-1|DTX_MITES_Pegasos_consensus-1	60924
chr_1	327572	327572	INDEL	84	DTX_MITES_Antaios_consensus-1|DTX_MITES_Pegasos_consensus-1	60803
chr_1	327573	327573	INDEL	30	DTX_MITES_Antaios_consensus-1|DTX_MITES_Pegasos_consensus-1	60802
chr_1	327575	327575	INDEL	28	DTX_MITES_Antaios_consensus-1|DTX_MITES_Pegasos_consensus-1	60800
chr_1	327585	327585	INDEL	18	DTX_MITES_Antaios_consensus-1|DTX_MITES_Pegasos_consensus-1	60790
chr_1	327846	328122	CP	276	DTX_MITES_Antaios_consensus-1|DTX_MITES_Pegasos_consensus-1	60254
chr_1	327846	328123	CP	277	DTX_MITES_Antaios_consensus-1|DTX_MITES_Pegasos_consensus-1	60253
chr_1	327946	328127	INDEL	181	DTX_MITES_Antaios_consensus-1|DTX_MITES_Pegasos_consensus-1	60249
chr_1	331161	331172	INDEL	11	DTX_MITES_Antaios_consensus-1|DTX_MITES_Pegasos_consensus-1	57204
chr_1	331449	331494	INDEL	45	DTX_MITES_Antaios_consensus-1|DTX_MITES_Pegasos_consensus-1	56882
chr_1	331463	331481	INDEL	18	DTX_MITES_Antaios_consensus-1|DTX_MITES_Pegasos_consensus-1	56895
chr_1	331827	331827	INDEL	17	DTX_MITES_Antaios_consensus-1|DTX_MITES_Pegasos_consensus-1	56548
chr_1	331827	331827	INDEL	22	DTX_MITES_Antaios_consensus-1|DTX_MITES_Pegasos_consensus-1	56548
chr_1	332218	332218	INDEL	15	DTX_MITES_Antaios_consensus-1|DTX_MITES_Pegasos_consensus-1	56157
chr_1	332218	332218	INDEL	13	DTX_MITES_Antaios_consensus-1|DTX_MITES_Pegasos_consensus-1	56157
chr_1	332312	332350	CP	240	DTX_MITES_Antaios_consensus-1|DTX_MITES_Pegasos_consensus-1	56026
chr_1	332351	333373	HDR	1022	DTX_MITES_Antaios_consensus-1|DTX_MITES_Pegasos_consensus-1	55003
chr_1	333891	334025	DUP	134	DTX_MITES_Antaios_consensus-1|DTX_MITES_Pegasos_consensus-1	54351
chr_1	334079	334173	TDM	168	DTX_MITES_Antaios_consensus-1|DTX_MITES_Pegasos_consensus-1	54203
chr_1	334088	334088	INDEL	72	DTX_MITES_Antaios_consensus-1|DTX_MITES_Pegasos_consensus-1	54287
chr_1	334405	334631	HDR	1251	DTX_MITES_Antaios_consensus-1|DTX_MITES_Pegasos_consensus-1	53745
chr_1	338770	338787	INDEL	17	DTX_MITES_Antaios_consensus-1|DTX_MITES_Pegasos_consensus-1	49589
chr_1	338771	338788	INDEL	17	DTX_MITES_Antaios_consensus-1|DTX_MITES_Pegasos_consensus-1	49588
chr_1	340072	340261	HDR	189	DTX_MITES_Antaios_consensus-1|DTX_MITES_Pegasos_consensus-1	48115
chr_1	342207	342308	HDR	132	DTX_MITES_Antaios_consensus-1|DTX_MITES_Pegasos_consensus-1	46068
chr_1	345613	345635	INDEL	22	DTX_MITES_Antaios_consensus-1|DTX_MITES_Pegasos_consensus-1	42741
chr_1	346679	346693	INDEL	14	DTX_MITES_Antaios_consensus-1|DTX_MITES_Pegasos_consensus-1	41683
chr_1	347452	347464	INDEL	12	DTX_MITES_Antaios_consensus-1|DTX_MITES_Pegasos_consensus-1	40912
chr_1	347452	347463	INDEL	11	DTX_MITES_Antaios_consensus-1|DTX_MITES_Pegasos_consensus-1	40913
chr_1	347496	347512	INDEL	16	DTX_MITES_Antaios_consensus-1|DTX_MITES_Pegasos_consensus-1	40864
chr_1	350699	350712	INDEL	13	DTX_MITES_Antaios_consensus-1|DTX_MITES_Pegasos_consensus-1	37664
chr_1	350883	350883	INDEL	20	DTX_MITES_Antaios_consensus-1|DTX_MITES_Pegasos_consensus-1	37492
chr_1	351644	351656	INDEL	12	DTX_MITES_Antaios_consensus-1|DTX_MITES_Pegasos_consensus-1	36720
chr_1	353293	353356	INDEL	63	DTX_MITES_Antaios_consensus-1|DTX_MITES_Pegasos_consensus-1	35020
chr_1	353306	353392	INDEL	86	DTX_MITES_Antaios_consensus-1|DTX_MITES_Pegasos_consensus-1	34984
chr_1	353421	353457	INDEL	36	DTX_MITES_Antaios_consensus-1|DTX_MITES_Pegasos_consensus-1	34919
chr_1	353507	353526	INDEL	19	DTX_MITES_Antaios_consensus-1|DTX_MITES_Pegasos_consensus-1	34850
chr_1	357108	357260	HDR	165	DTX_MITES_Antaios_consensus-1|DTX_MITES_Pegasos_consensus-1	31116
chr_1	357436	357447	INDEL	11	DTX_MITES_Antaios_consensus-1|DTX_MITES_Pegasos_consensus-1	30929
chr_1	359284	359297	INDEL	13	DTX_MITES_Antaios_consensus-1|DTX_MITES_Pegasos_consensus-1	29079
chr_1	359436	359439	INDEL	131	DTX_MITES_Antaios_consensus-1|DTX_MITES_Pegasos_consensus-1	28937
chr_1	359436	359439	INDEL	194	DTX_MITES_Antaios_consensus-1|DTX_MITES_Pegasos_consensus-1	28937
chr_1	359436	359439	INDEL	213	DTX_MITES_Antaios_consensus-1|DTX_MITES_Pegasos_consensus-1	28937
chr_1	363692	363847	HDR	155	DTX_MITES_Antaios_consensus-1|DTX_MITES_Pegasos_consensus-1	24529
chr_1	364083	364088	CP	7940	DTX_MITES_Antaios_consensus-1|DTX_MITES_Pegasos_consensus-1	24288
chr_1	369630	370130	HDR	500	DTX_MITES_Antaios_consensus-1|DTX_MITES_Pegasos_consensus-1	18246
chr_1	370207	370222	INDEL	15	DTX_MITES_Antaios_consensus-1|DTX_MITES_Pegasos_consensus-1	18154
chr_1	371780	374042	HDR	2366	DTX_MITES_Antaios_consensus-1|DTX_MITES_Pegasos_consensus-1	14334
chr_1	372814	373442	HDR	628	DTX_MITES_Antaios_consensus-1|DTX_MITES_Pegasos_consensus-1	14934
chr_1	372820	373717	INDEL	897	DTX_MITES_Antaios_consensus-1|DTX_MITES_Pegasos_consensus-1	14659
chr_1	372860	373442	HDR	582	DTX_MITES_Antaios_consensus-1|DTX_MITES_Pegasos_consensus-1	14934
chr_1	372974	373442	HDR	534	DTX_MITES_Antaios_consensus-1|DTX_MITES_Pegasos_consensus-1	14934
chr_1	373443	373443	INDEL	542	DTX_MITES_Antaios_consensus-1|DTX_MITES_Pegasos_consensus-1	14932
chr_1	373443	373443	INDEL	548	DTX_MITES_Antaios_consensus-1|DTX_MITES_Pegasos_consensus-1	14932
chr_1	373444	373723	HDR	279	DTX_MITES_Antaios_consensus-1|DTX_MITES_Pegasos_consensus-1	14653
chr_1	373444	373721	HDR	277	DTX_MITES_Antaios_consensus-1|DTX_MITES_Pegasos_consensus-1	14655
chr_1	373444	374469	HDR	1025	DTX_MITES_Antaios_consensus-1|DTX_MITES_Pegasos_consensus-1	13907
chr_1	374142	374592	TDM	450	DTX_MITES_Antaios_consensus-1|DTX_MITES_Pegasos_consensus-1	13784
chr_1	374388	375050	HDR	682	DTX_MITES_Antaios_consensus-1|DTX_MITES_Pegasos_consensus-1	13326
chr_1	374388	375292	HDR	936	DTX_MITES_Antaios_consensus-1|DTX_MITES_Pegasos_consensus-1	13084
chr_1	374860	375050	HDR	220	DTX_MITES_Antaios_consensus-1|DTX_MITES_Pegasos_consensus-1	13326
chr_1	375293	385523	INV	10230	DTX_MITES_Antaios_consensus-1|DTX_MITES_Pegasos_consensus-1	2853
chr_1	375293	385351	INV	10058	DTX_MITES_Antaios_consensus-1|DTX_MITES_Pegasos_consensus-1	3025
chr_1	375293	385523	INV	14866	DTX_MITES_Antaios_consensus-1|DTX_MITES_Pegasos_consensus-1	2853
chr_1	376630	376642	INDEL	12	DTX_MITES_Antaios_consensus-1|DTX_MITES_Pegasos_consensus-1	11734
chr_1	377492	377510	INDEL	18	DTX_MITES_Antaios_consensus-1|DTX_MITES_Pegasos_consensus-1	10866
chr_1	377857	381654	HDR	8454	DTX_MITES_Antaios_consensus-1|DTX_MITES_Pegasos_consensus-1	6722
chr_1	377857	379284	HDR	1427	DTX_MITES_Antaios_consensus-1|DTX_MITES_Pegasos_consensus-1	9092
chr_1	379478	379482	INDEL	6790	DTX_MITES_Antaios_consensus-1|DTX_MITES_Pegasos_consensus-1	8894
chr_1	381586	381604	INDEL	18	DTX_MITES_Antaios_consensus-1|DTX_MITES_Pegasos_consensus-1	6772
chr_1	381653	381658	CP	7940	DTX_MITES_Antaios_consensus-1|DTX_MITES_Pegasos_consensus-1	6718
chr_1	381711	381729	INDEL	18	DTX_MITES_Antaios_consensus-1|DTX_MITES_Pegasos_consensus-1	6647
chr_1	383371	383371	INDEL	14	DTX_MITES_Antaios_consensus-1|DTX_MITES_Pegasos_consensus-1	5004
chr_1	383542	383564	INDEL	22	DTX_MITES_Antaios_consensus-1|DTX_MITES_Pegasos_consensus-1	4812
chr_1	383591	383603	INDEL	12	DTX_MITES_Antaios_consensus-1|DTX_MITES_Pegasos_consensus-1	4773
chr_1	383606	383606	INDEL	15	DTX_MITES_Antaios_consensus-1|DTX_MITES_Pegasos_consensus-1	4769
chr_1	383670	384231	HDR	591	DTX_MITES_Antaios_consensus-1|DTX_MITES_Pegasos_consensus-1	4145
chr_1	383670	384240	HDR	598	DTX_MITES_Antaios_consensus-1|DTX_MITES_Pegasos_consensus-1	4136
chr_1	383774	384168	HDR	443	DTX_MITES_Antaios_consensus-1|DTX_MITES_Pegasos_consensus-1	4208
chr_1	384119	384240	HDR	121	DTX_MITES_Antaios_consensus-1|DTX_MITES_Pegasos_consensus-1	4136
chr_1	385524	387199	HDR	1675	DTX_MITES_Antaios_consensus-1|DTX_MITES_Pegasos_consensus-1	1177
chr_1	385524	385641	HDR	195	DTX_MITES_Antaios_consensus-1|DTX_MITES_Pegasos_consensus-1	2735
chr_1	388375	388570	INVDP	198	DTX_MITES_Antaios_consensus-1|DTX_MITES_Pegasos_consensus-1	0
chr_1	388376	388565	DUP	189	DTX_MITES_Antaios_consensus-1|DTX_MITES_Pegasos_consensus-1	0
chr_1	388376	388570	DUP	194	DTX_MITES_Antaios_consensus-1|DTX_MITES_Pegasos_consensus-1	0
chr_1	388565	389342	TRA	777	DTX_MITES_Antaios_consensus-1|DTX_MITES_Pegasos_consensus-1	0
chr_1	388568	389342	INVTR	774	DTX_MITES_Antaios_consensus-1|DTX_MITES_Pegasos_consensus-1	0
chr_1	389343	389507	INVDP	164	DTX_MITES_Antaios_consensus-1	0
chr_1	389898	395362	TRA	5464	DTM_Grace_consensus-1	0
chr_1	389898	395363	TRA	5465	DTM_Grace_consensus-1	0
chr_1	389959	390473	TRA	514	DTM_Grace_consensus-1	0
chr_1	389959	390465	TRA	506	DTM_Grace_consensus-1	0
chr_1	390791	390791	HDR	190	DTM_Grace_consensus-1	0
chr_1	390930	390934	INDEL	214	DTM_Grace_consensus-1	0
chr_1	391136	391967	CP	831	DTM_Grace_consensus-1	0
chr_1	391151	391602	TRA	454	DTM_Grace_consensus-1	0
chr_1	391151	391359	INVDP	209	DTM_Grace_consensus-1	0
chr_1	391151	391285	INVDP	134	DTM_Grace_consensus-1	0
chr_1	392187	392327	INVTR	140	RLG_Mercurius_consensus-1	0
chr_1	392188	392483	HDR	295	RLG_Mercurius_consensus-1	0
chr_1	392188	392328	INVTR	140	RLG_Mercurius_consensus-1	0
chr_1	392189	392328	DUP	139	RLG_Mercurius_consensus-1	0
chr_1	392190	392328	DUP	138	RLG_Mercurius_consensus-1	0
chr_1	392191	392327	TRA	136	RLG_Mercurius_consensus-1	0
chr_1	392195	392328	DUP	133	RLG_Mercurius_consensus-1	0
chr_1	392330	392480	TRA	150	RLG_Mercurius_consensus-1	0
chr_1	392330	392480	INVDP	150	RLG_Mercurius_consensus-1	0
chr_1	392330	392482	INVDP	152	RLG_Mercurius_consensus-1	0
chr_1	392330	392484	INVTR	154	RLG_Mercurius_consensus-1	0
chr_1	392330	392480	INVTR	151	RLG_Mercurius_consensus-1	0
chr_1	392330	392480	DUP	150	RLG_Mercurius_consensus-1	0
chr_1	393679	393686	CP	816	DTM_Grace_consensus-1	0
chr_1	394162	394189	INDEL	27	DTM_Grace_consensus-1	0
chr_1	394520	394821	CP	301	DTC_Wangari_consensus-1	0
chr_1	394742	395318	TRA	576	DTC_Wangari_consensus-1	0
chr_1	395674	396274	TRA	600	DTX_MITES_Schrat_consensus-1	0
chr_1	395674	396273	TRA	599	DTX_MITES_Schrat_consensus-1	0
chr_1	395993	396012	INDEL	19	DTX_MITES_Schrat_consensus-1	0
chr_1	396460	396460	INDEL	64	DTX_MITES_Schrat_consensus-1	-199
chr_1	398549	398898	TRA	349	DTX_MITES_Antaios_consensus-1	0
chr_1	398976	398976	INDEL	86	DTX_MITES_Antaios_consensus-1	-173
chr_1	398977	398977	INDEL	86	DTX_MITES_Antaios_consensus-1	-174
chr_1	400485	400497	INDEL	12	DTX_MITES_Antaios_consensus-1	-1683
chr_1	400492	400819	HDR	337	DTX_MITES_Antaios_consensus-1	-1690
chr_1	400519	400519	INDEL	18	DTX_MITES_Antaios_consensus-1	-1716
chr_1	400519	400519	INDEL	14	DTX_MITES_Antaios_consensus-1	-1716
chr_1	400519	400519	INDEL	12	DTX_MITES_Antaios_consensus-1	-1716
chr_1	400519	400519	INDEL	16	DTX_MITES_Antaios_consensus-1	-1716
chr_1	402801	404181	HDR	1508	DTX_MITES_Antaios_consensus-1	-3999
chr_1	403370	403370	INDEL	16	DTX_MITES_Antaios_consensus-1	-4567
chr_1	403370	404181	HDR	834	DTX_MITES_Antaios_consensus-1	-4568
chr_1	403372	404181	HDR	832	DTX_MITES_Antaios_consensus-1	-4570
chr_1	405402	405402	INDEL	11	DTX_MITES_Goblin_consensus-1	4785
chr_1	405403	405403	INDEL	14	DTX_MITES_Goblin_consensus-1	4784
chr_1	405406	405406	INDEL	14	DTX_MITES_Goblin_consensus-1	4781
chr_1	406550	406976	HDR	463	DTX_MITES_Goblin_consensus-1	3212
chr_1	408627	408627	INDEL	17	DTX_MITES_Goblin_consensus-1	1560
chr_1	408674	408674	INDEL	41	DTX_MITES_Goblin_consensus-1	1513
chr_1	410188	410394	DUP	206	DTX_MITES_Goblin_consensus-1	0
chr_1	410639	410639	INDEL	12	DTX_MITES_Goblin_consensus-1	-244
chr_1	410651	410651	INDEL	12	DTX_MITES_Goblin_consensus-1	-256
chr_1	411225	411225	INDEL	18	DTX_MITES_Goblin_consensus-1	-830
chr_1	412009	412022	INDEL	13	DTX_MITES_Goblin_consensus-1	-1615
chr_1	412090	413328	HDR	2816	DTX_MITES_Goblin_consensus-1	-1696
chr_1	412091	412091	INDEL	30	DTX_MITES_Goblin_consensus-1	-1696
chr_1	412094	413328	HDR	2883	DTX_MITES_Goblin_consensus-1	-1700
chr_1	412094	413328	HDR	2884	DTX_MITES_Goblin_consensus-1	-1700
chr_1	412957	412958	INDEL	1097	DTX_MITES_Goblin_consensus-1	-2563
chr_1	412959	413328	HDR	1670	DTX_MITES_Goblin_consensus-1	-2565
chr_1	412959	412982	HDR	1001	DTX_MITES_Goblin_consensus-1	-2565
chr_1	412959	412982	HDR	993	DTX_MITES_Goblin_consensus-1	-2565
chr_1	412959	413328	HDR	1664	DTX_MITES_Goblin_consensus-1	-2565
chr_1	415078	415096	INDEL	18	DTX_MITES_Goblin_consensus-1	-4684
chr_1	415080	415097	INDEL	17	DTX_MITES_Goblin_consensus-1	-4686
chr_1	415083	415100	INDEL	17	DTX_MITES_Goblin_consensus-1	-4689
chr_1	415336	415482	INV	147	DTX_MITES_Goblin_consensus-1	-4942
chr_1	415516	415542	INDEL	26	DTX_MITES_Goblin_consensus-1	-5122
chr_1	415824	416080	HDR	256	DTX_MITES_Goblin_consensus-1	-5430
chr_1	417308	417680	HDR	576	DTX_MITES_Goblin_consensus-1	-6914
chr_1	418346	418346	INDEL	56	DTX_MITES_Goblin_consensus-1	-7951
chr_1	418346	418346	INDEL	15	DTX_MITES_Goblin_consensus-1	-7951
chr_1	418363	418363	INDEL	22	DTX_MITES_Goblin_consensus-1	-7968
chr_1	418654	418655	INDEL	2192	DTX_MITES_Goblin_consensus-1	-8260
chr_1	418909	418909	INDEL	15	RLG_Aurora_consensus-1	8409
chr_1	418922	418922	INDEL	12	RLG_Aurora_consensus-1	8396
chr_1	418922	418922	INDEL	18	RLG_Aurora_consensus-1	8396
chr_1	418922	418922	INDEL	15	RLG_Aurora_consensus-1	8396
chr_1	421745	421746	INDEL	1922	RLG_Aurora_consensus-1	5573
chr_1	422049	422275	HDR	226	RLG_Aurora_consensus-1	5044
chr_1	422131	422264	HDR	144	RLG_Aurora_consensus-1	5055
chr_1	422250	422257	CP	4144	RLG_Aurora_consensus-1	5062
chr_1	422528	422653	HDR	125	RLG_Aurora_consensus-1	4666
chr_1	422561	422572	INDEL	11	RLG_Aurora_consensus-1	4747
chr_1	427318	427499	DUP	181	RLG_Aurora_consensus-1	0
chr_1	427318	436768	TRA	9493	RLG_Aurora_consensus-1	0
chr_1	427318	436768	INVTR	10202	RLG_Aurora_consensus-1	0
chr_1	427318	436768	TRA	9450	RLG_Aurora_consensus-1	0
chr_1	432370	435566	TRA	3220	RLG_Aurora_consensus-1	0
chr_1	432612	432613	HDR	748	RLG_Aurora_consensus-1	0
chr_1	433778	433778	INDEL	22	RLG_Aurora_consensus-1	0
chr_1	435562	436769	TRA	1207	RLG_Aurora_consensus-1	0
chr_1	439528	439541	INDEL	13	RLG_Aurora_consensus-1	-2760
chr_1	444356	444382	INDEL	26	RLG_Aurora_consensus-1	-7588
chr_1	445889	446102	HDR	213	RLG_Aurora_consensus-1	-9121
chr_1	449376	449394	INDEL	18	RLG_Aurora_consensus-1	-12608
chr_1	451017	451434	HDR	417	DTT_Lise_consensus-1	13892
chr_1	451164	451238	INDEL	74	DTT_Lise_consensus-1	14088
chr_1	451459	451490	INDEL	31	DTT_Lise_consensus-1	13836
chr_1	452035	452296	HDR	310	DTT_Lise_consensus-1	13030
chr_1	452035	454369	HDR	3346	DTT_Lise_consensus-1	10957
chr_1	452130	454369	HDR	2239	DTT_Lise_consensus-1	10957
chr_1	452130	452235	INDEL	105	DTT_Lise_consensus-1	13091
chr_1	452953	452953	INDEL	27	DTT_Lise_consensus-1	12372
chr_1	453039	454369	HDR	2272	DTT_Lise_consensus-1	10957
chr_1	453039	454369	HDR	2269	DTT_Lise_consensus-1	10957
chr_1	453039	454369	HDR	2273	DTT_Lise_consensus-1	10957
chr_1	453039	454369	HDR	2264	DTT_Lise_consensus-1	10957
chr_1	453039	454369	HDR	2266	DTT_Lise_consensus-1	10957
chr_1	453039	454369	HDR	1330	DTT_Lise_consensus-1	10957
chr_1	453039	453552	HDR	1477	DTT_Lise_consensus-1	11774
chr_1	453039	454369	HDR	2271	DTT_Lise_consensus-1	10957
chr_1	453039	453490	HDR	463	DTT_Lise_consensus-1	11836
chr_1	453039	454369	HDR	2274	DTT_Lise_consensus-1	10957
chr_1	459248	459367	HDR	135	DTT_Lise_consensus-1	5959
chr_1	459369	459386	INDEL	17	DTT_Lise_consensus-1	5940
chr_1	464432	464432	INDEL	18	DTT_Lise_consensus-1	893
chr_1	464716	465093	HDR	377	DTT_Lise_consensus-1	233
chr_1	464718	464729	INDEL	11	DTT_Lise_consensus-1	597
chr_1	464718	464732	INDEL	14	DTT_Lise_consensus-1	594
chr_1	464807	464820	INDEL	13	DTT_Lise_consensus-1	506
chr_1	464808	464821	INDEL	13	DTT_Lise_consensus-1	505
chr_1	465143	465143	INDEL	12	DTT_Lise_consensus-1	182
chr_1	465324	465787	DUP	466	DTT_Lise_consensus-1	0
chr_1	465340	465730	INVDP	391	DTT_Lise_consensus-1	0
chr_1	465418	465593	INVTR	175	DTT_Lise_consensus-1	0
chr_1	465787	472583	INVTR	6796	RLG_Luna_consensus-1	0
chr_1	465787	466116	INVDP	329	RLG_Luna_consensus-1	0
chr_1	465788	469909	INVTR	4121	RLG_Luna_consensus-1	0
chr_1	465789	472587	INVTR	6800	RLG_Luna_consensus-1	0
chr_1	469909	472587	INVTR	2678	RLG_Luna_consensus-1	0
chr_1	470000	472590	TRA	2590	RLG_Luna_consensus-1	0
chr_1	472588	473356	DUP	768	DTT_Lise_consensus-1	0
chr_1	472820	473356	INVDP	536	DTT_Lise_consensus-1	0
chr_1	473466	473491	CP	139	DTT_Lise_consensus-1	-109
chr_1	473491	473491	INDEL	31	DTT_Lise_consensus-1	-133
chr_1	475739	475745	HDR	11692	DTT_Lise_consensus-1	-2382
chr_1	475785	475971	HDR	200	DTT_Lise_consensus-1	-2428
chr_1	475786	475971	HDR	199	DTT_Lise_consensus-1	-2429
chr_1	476032	476033	INDEL	1615	DTT_Lise_consensus-1	-2675
chr_1	477714	477714	INDEL	17	DTT_Lise_consensus-1	-4356
chr_1	477951	478170	HDR	219	DTT_Lise_consensus-1	-4594
chr_1	479521	479833	HDR	312	DTT_Lise_consensus-1	-6164
chr_1	479729	479729	INDEL	11	DTT_Lise_consensus-1	-6371
chr_1	479757	479757	INDEL	14	DTT_Lise_consensus-1	-6399
chr_1	479769	479769	INDEL	13	DTT_Lise_consensus-1	-6411
chr_1	480993	481088	HDR	95	DTT_Lise_consensus-1	-7636
chr_1	481870	481881	INDEL	11	DTT_Lise_consensus-1	-8513
chr_1	481976	482012	INDEL	36	DTT_Lise_consensus-1	-8619
chr_1	482042	482055	INDEL	13	DTT_Lise_consensus-1	-8685
chr_1	482120	482146	INDEL	26	DTT_Lise_consensus-1	-8763
chr_1	482269	482286	INDEL	17	DTT_Lise_consensus-1	-8912
chr_1	494977	494977	INDEL	14	RLG_Gypsy-1_CMe-I_GIRI_VeryLowCopy	6412
chr_1	494978	494978	INDEL	15	RLG_Gypsy-1_CMe-I_GIRI_VeryLowCopy	6411
chr_1	497610	497610	INDEL	23	RLG_Gypsy-1_CMe-I_GIRI_VeryLowCopy	3779
chr_1	497611	497611	INDEL	12	RLG_Gypsy-1_CMe-I_GIRI_VeryLowCopy	3778
chr_1	499553	499561	CP	2893	RLG_Gypsy-1_CMe-I_GIRI_VeryLowCopy	1829
chr_1	499673	499691	INDEL	18	RLG_Gypsy-1_CMe-I_GIRI_VeryLowCopy	1699
chr_1	500037	500059	INDEL	22	RLG_Gypsy-1_CMe-I_GIRI_VeryLowCopy	1331
chr_1	500116	500137	INDEL	21	RLG_Gypsy-1_CMe-I_GIRI_VeryLowCopy	1253
chr_1	505535	505564	INDEL	29	RLG_Gypsy-1_CMe-I_GIRI_VeryLowCopy	-3270
chr_1	505567	505591	INDEL	24	RLG_Gypsy-1_CMe-I_GIRI_VeryLowCopy	-3302
chr_1	505593	505609	INDEL	16	RLG_Gypsy-1_CMe-I_GIRI_VeryLowCopy	-3328
chr_1	505783	505783	INDEL	15	RLG_Gypsy-1_CMe-I_GIRI_VeryLowCopy	-3517
chr_1	506258	506259	INDEL	334	RLG_Gypsy-1_CMe-I_GIRI_VeryLowCopy	-3993
chr_1	506647	506647	INDEL	48	RLG_Gypsy-1_CMe-I_GIRI_VeryLowCopy	-4381
chr_1	506647	506647	INDEL	47	RLG_Gypsy-1_CMe-I_GIRI_VeryLowCopy	-4381
chr_1	507086	507086	INDEL	11	RLG_Gypsy-1_CMe-I_GIRI_VeryLowCopy	-4820
chr_1	507430	507430	INDEL	15	RLG_Gypsy-1_CMe-I_GIRI_VeryLowCopy	-5164
chr_1	510043	510108	CP	65	RLG_Gypsy-1_CMe-I_GIRI_VeryLowCopy	-7778
chr_1	510043	510105	CP	62	RLG_Gypsy-1_CMe-I_GIRI_VeryLowCopy	-7778
chr_1	510044	510105	CP	61	RLG_Gypsy-1_CMe-I_GIRI_VeryLowCopy	-7779
chr_1	510067	510103	INDEL	36	RLG_Gypsy-1_CMe-I_GIRI_VeryLowCopy	-7802
chr_1	510139	510317	DUP	178	RLG_Gypsy-1_CMe-I_GIRI_VeryLowCopy	-7874
chr_1	510316	510382	INDEL	66	RLG_Gypsy-1_CMe-I_GIRI_VeryLowCopy	-8051
chr_1	510353	510353	INDEL	11	RLG_Gypsy-1_CMe-I_GIRI_VeryLowCopy	-8087
chr_1	510362	510362	INDEL	12	RLG_Gypsy-1_CMe-I_GIRI_VeryLowCopy	-8096
chr_1	510513	510521	CP	4070	RLG_Gypsy-1_CMe-I_GIRI_VeryLowCopy	-8248
chr_1	510877	510892	INDEL	15	RLG_Gypsy-1_CMe-I_GIRI_VeryLowCopy	-8612
chr_1	510878	510970	TDM	146	RLG_Gypsy-1_CMe-I_GIRI_VeryLowCopy	-8613
chr_1	510903	510933	INDEL	30	RLG_Gypsy-1_CMe-I_GIRI_VeryLowCopy	-8638
chr_1	510964	510964	INDEL	15	RLG_Gypsy-1_CMe-I_GIRI_VeryLowCopy	-8698
chr_1	514944	514972	INDEL	28	RLG_Gypsy-1_CMe-I_GIRI_VeryLowCopy	-12679
chr_1	515460	515465	CP	332	RLG_Gypsy-1_CMe-I_GIRI_VeryLowCopy	-13195
chr_1	518508	518508	INDEL	31	DTX_MITES_Goblin_consensus-1	10386
chr_1	520275	520275	INDEL	13	DTX_MITES_Goblin_consensus-1	8619
chr_1	528182	528201	INDEL	19	DTX_MITES_Goblin_consensus-1	694
chr_1	528193	528207	INDEL	14	DTX_MITES_Goblin_consensus-1	688
chr_1	528520	528674	INDEL	154	DTX_MITES_Goblin_consensus-1	221
chr_1	528552	528570	INDEL	18	DTX_MITES_Goblin_consensus-1	325
chr_1	528836	528856	INDEL	20	DTX_MITES_Goblin_consensus-1	39
chr_1	533919	533934	INDEL	15	DTX_MITES_Goblin_consensus-1	-4824
chr_1	535907	535907	HDR	198	DTX_MITES_Goblin_consensus-1	-6811
chr_1	535912	535928	INDEL	16	DTX_MITES_Goblin_consensus-1	-6817
chr_1	536008	536008	INDEL	17	DTX_MITES_Goblin_consensus-1	-6912
chr_1	536568	536615	INDEL	47	DTX_MITES_Goblin_consensus-1	-7473
chr_1	537403	537415	INDEL	12	DTX_MITES_Goblin_consensus-1	-8308
chr_1	537957	537968	CP	3474	DTX_MITES_Goblin_consensus-1	-8862
chr_1	537977	538214	INDEL	237	DTX_MITES_Goblin_consensus-1	-8882
chr_1	537996	538159	HDR	723	DTX_MITES_Goblin_consensus-1	-8901
chr_1	537996	538762	HDR	1477	DTX_MITES_Goblin_consensus-1	-8901
chr_1	538089	538159	HDR	210	DTX_MITES_Goblin_consensus-1	-8994
chr_1	538160	538163	INDEL	1023	DTX_MITES_Goblin_consensus-1	-9065
chr_1	538160	538163	INDEL	503	DTX_MITES_Goblin_consensus-1	-9065
chr_1	538160	538163	INDEL	769	DTX_MITES_Goblin_consensus-1	-9065
chr_1	538160	538163	INDEL	762	DTX_MITES_Goblin_consensus-1	-9065
chr_1	538160	538163	INDEL	763	DTX_MITES_Goblin_consensus-1	-9065
chr_1	538160	538163	INDEL	687	DTX_MITES_Goblin_consensus-1	-9065
chr_1	538388	538418	CP	86	DTX_MITES_Goblin_consensus-1	-9293
chr_1	538417	538417	INDEL	28	DTX_MITES_Goblin_consensus-1	-9321
chr_1	538420	538420	INDEL	28	DTX_MITES_Goblin_consensus-1	-9324
chr_1	538683	538700	INDEL	17	DTX_MITES_Goblin_consensus-1	-9588
chr_1	538715	538787	INDEL	72	DTX_MITES_Goblin_consensus-1	-9620
chr_1	538755	538755	INDEL	11	DTX_MITES_Goblin_consensus-1	-9659
chr_1	538762	538762	INDEL	45	DTX_MITES_Goblin_consensus-1	-9666
chr_1	538762	538762	INDEL	13	DTX_MITES_Goblin_consensus-1	-9666
chr_1	539276	539350	INDEL	74	DTX_MITES_Goblin_consensus-1	-10181
chr_1	542257	542289	INDEL	32	DTX_MITES_Goblin_consensus-1	-13162
chr_1	542338	542356	INDEL	18	DTX_MITES_Goblin_consensus-1	-13243
chr_1	542339	542373	INDEL	34	DTX_MITES_Goblin_consensus-1	-13244
chr_1	542945	542945	INDEL	15	DTX_MITES_Kaukas_consensus-1	12829
chr_1	544667	544810	HDR	313	DTX_MITES_Kaukas_consensus-1	10965
chr_1	544842	544842	INDEL	16	DTX_MITES_Kaukas_consensus-1	10932
chr_1	548453	548454	INDEL	11237	DTX_MITES_Kaukas_consensus-1	7321
chr_1	550285	550296	INDEL	11	DTX_MITES_Kaukas_consensus-1	5479
chr_1	555216	555230	INDEL	14	DTX_MITES_Kaukas_consensus-1	545
chr_1	555361	555361	INDEL	16	DTX_MITES_Kaukas_consensus-1	413
chr_1	555364	555364	INDEL	17	DTX_MITES_Kaukas_consensus-1	410
chr_1	555366	555366	INDEL	17	DTX_MITES_Kaukas_consensus-1	408
chr_1	555370	555370	INDEL	14	DTX_MITES_Kaukas_consensus-1	404
chr_1	555775	560254	INVTR	4531	DTX_MITES_Kaukas_consensus-1	0
chr_1	555775	560254	INVTR	4530	DTX_MITES_Kaukas_consensus-1	0
chr_1	555777	560252	INVTR	4498	DTX_MITES_Kaukas_consensus-1	0
chr_1	555777	559806	TRA	4932	DTX_MITES_Kaukas_consensus-1	0
chr_1	555777	560252	INVTR	4475	DTX_MITES_Kaukas_consensus-1	0
chr_1	555777	560252	INVTR	4508	DTX_MITES_Kaukas_consensus-1	0
chr_1	555777	558248	INVDP	3304	DTX_MITES_Kaukas_consensus-1	0
chr_1	555777	556341	TRA	564	DTX_MITES_Kaukas_consensus-1	0
chr_1	555777	558318	INVTR	2541	DTX_MITES_Kaukas_consensus-1	0
chr_1	556168	556168	INDEL	888	DTC_Wangari_consensus-1|DTH_Arda_consensus-1	0
chr_1	556195	556195	INDEL	11	DTC_Wangari_consensus-1|DTH_Arda_consensus-1	0
chr_1	556350	556350	INDEL	13	DTC_Wangari_consensus-1|DTH_Arda_consensus-1	0
chr_1	556399	556818	INDEL	419	DTC_Wangari_consensus-1|DTH_Arda_consensus-1	0
chr_1	556411	556411	INDEL	13	DTC_Wangari_consensus-1|DTH_Arda_consensus-1	0
chr_1	557866	557875	CP	841	DTC_Wangari_consensus-1|DTH_Arda_consensus-1	0
chr_1	558244	559037	INVDP	793	DTC_Wangari_consensus-1|DTH_Arda_consensus-1	0
chr_1	558313	560252	INVTR	1939	DTC_Wangari_consensus-1|DTH_Arda_consensus-1	0
chr_1	558980	558996	INDEL	16	DTC_Wangari_consensus-1|DTH_Arda_consensus-1	0
chr_1	559035	560252	INVDP	1247	DTC_Wangari_consensus-1|DTH_Arda_consensus-1	0
chr_1	559614	559614	INDEL	18	DTC_Wangari_consensus-1|DTH_Arda_consensus-1	0
chr_1	559617	559617	INDEL	12	DTC_Wangari_consensus-1|DTH_Arda_consensus-1	0
chr_1	559630	559630	INDEL	18	DTC_Wangari_consensus-1|DTH_Arda_consensus-1	0
chr_1	559806	560252	TRA	446	DTC_Wangari_consensus-1|DTH_Arda_consensus-1	0
chr_1	560308	560329	INDEL	21	DTX_MITES_Kaukas_consensus-1	-55
chr_1	560493	560504	INDEL	11	DTX_MITES_Kaukas_consensus-1	-240
chr_1	560509	560663	INDEL	154	DTX_MITES_Kaukas_consensus-1	-256
chr_1	560534	560555	INDEL	21	DTX_MITES_Kaukas_consensus-1	-281
chr_1	560620	560665	INDEL	45	DTX_MITES_Kaukas_consensus-1	-367
chr_1	560764	560865	HDR	101	DTX_MITES_Kaukas_consensus-1	-511
chr_1	561747	561805	CP	58	DTX_MITES_Kaukas_consensus-1	-1494
chr_1	561796	563874	HDR	2078	DTX_MITES_Kaukas_consensus-1	-1543
chr_1	564072	564980	HDR	908	DTX_MITES_Kaukas_consensus-1	-3819
chr_1	566326	566338	INDEL	12	DTX_MITES_Kaukas_consensus-1	-6073
chr_1	567330	567354	INDEL	24	DTX_MITES_Kaukas_consensus-1	-7077
chr_1	567356	567373	INDEL	17	DTX_MITES_Kaukas_consensus-1	-7103
chr_1	570229	570660	INDEL	431	DTX_MITES_Kaukas_consensus-1	-9976
chr_1	573947	573964	INDEL	17	DTX_MITES_Kaukas_consensus-1	-13694
chr_1	574199	574227	INDEL	28	DTX_MITES_Kaukas_consensus-1	-13946
chr_1	574252	574271	INDEL	19	DTX_MITES_Kaukas_consensus-1	-13999
chr_1	574300	574319	INDEL	19	DTX_MITES_Kaukas_consensus-1	-14047
chr_1	574446	574446	INDEL	28	DTX_MITES_Kaukas_consensus-1	-14192
chr_1	574616	574632	INDEL	16	DTX_MITES_Kaukas_consensus-1	-14363
chr_1	574640	574784	HDR	144	DTX_MITES_Kaukas_consensus-1	-14387
chr_1	574673	574813	INDEL	140	DTX_MITES_Kaukas_consensus-1	-14420
chr_1	574785	574981	HDR	196	DTX_MITES_Kaukas_consensus-1	-14532
chr_1	574998	575011	INDEL	13	DTX_MITES_Kaukas_consensus-1	-14745
chr_1	575033	575134	HDR	101	DTX_MITES_Kaukas_consensus-1	-14780
chr_1	576385	576393	CP	2592	DTX_MITES_Kaukas_consensus-1	-16132
chr_1	576473	576473	INDEL	65	DTX_MITES_Kaukas_consensus-1	-16219
chr_1	576487	576487	INDEL	44	DTX_MITES_Kaukas_consensus-1	-16233
chr_1	576620	576688	INDEL	68	DTX_MITES_Kaukas_consensus-1	-16367
chr_1	577496	577514	INDEL	18	DTX_MITES_Kaukas_consensus-1	-17243
chr_1	597703	597804	CP	204	DTX_MITES_Kaukas_consensus-1	-37450
chr_1	599725	599773	INDEL	48	DTX_MITES_Kaukas_consensus-1	-39472
chr_1	599726	599758	INDEL	32	DTX_MITES_Kaukas_consensus-1	-39473
chr_1	599726	599746	INDEL	20	DTX_MITES_Kaukas_consensus-1	-39473
chr_1	599797	599797	INDEL	12	DTX_MITES_Kaukas_consensus-1	-39543
chr_1	599823	599847	INDEL	24	DTX_MITES_Kaukas_consensus-1	-39570
chr_1	599852	599876	INDEL	24	DTX_MITES_Kaukas_consensus-1	-39599
chr_1	600196	600569	TDM	526	DTX_MITES_Kaukas_consensus-1	-39943
chr_1	600196	600569	TDM	435	DTX_MITES_Kaukas_consensus-1	-39943
chr_1	600196	600514	TDM	439	DTX_MITES_Kaukas_consensus-1	-39943
chr_1	600228	600258	INDEL	30	DTX_MITES_Kaukas_consensus-1	-39975
chr_1	600278	600308	INDEL	30	DTX_MITES_Kaukas_consensus-1	-40025
chr_1	600278	600278	INDEL	30	DTX_MITES_Kaukas_consensus-1	-40024
chr_1	600285	600285	INDEL	15	DTX_MITES_Kaukas_consensus-1	-40031
chr_1	600333	600333	INDEL	30	DTX_MITES_Kaukas_consensus-1	-40079
chr_1	600341	600414	INDEL	73	DTX_MITES_Kaukas_consensus-1	-40088
chr_1	600379	600379	INDEL	75	DTX_MITES_Kaukas_consensus-1	-40125
chr_1	600439	600439	INDEL	30	DTX_MITES_Kaukas_consensus-1	-40185
chr_1	600439	600484	INDEL	45	DTX_MITES_Kaukas_consensus-1	-40186
chr_1	600443	600443	INDEL	30	DTX_MITES_Kaukas_consensus-1	-40189
chr_1	600465	600480	INDEL	15	DTX_MITES_Kaukas_consensus-1	-40212
chr_1	600514	600514	INDEL	57	DTX_MITES_Kaukas_consensus-1	-40260
chr_1	600558	600573	INDEL	15	DTX_MITES_Kaukas_consensus-1	-40305
chr_1	600578	600593	INDEL	15	DTX_MITES_Kaukas_consensus-1	-40325
chr_1	600593	600593	INDEL	15	DTX_MITES_Kaukas_consensus-1	-40339
chr_1	600875	600898	INDEL	23	DTX_MITES_Kaukas_consensus-1	-40622
chr_1	600902	600916	INDEL	14	DTX_MITES_Kaukas_consensus-1	-40649
chr_1	602739	602762	INDEL	23	DTX_MITES_Kaukas_consensus-1	-42486
chr_1	602752	602851	INDEL	99	DTX_MITES_Kaukas_consensus-1	-42499
chr_1	604757	604757	INDEL	13	DTX_MITES_Kaukas_consensus-1	-44503
chr_1	604758	604758	INDEL	13	DTX_MITES_Kaukas_consensus-1	-44504
chr_1	604816	605360	INDEL	544	DTX_MITES_Kaukas_consensus-1	-44563
chr_1	610676	610676	INDEL	14	DTX_MITES_Kaukas_consensus-1	-50422
chr_1	611639	611639	INDEL	18	DTX_MITES_Kaukas_consensus-1	-51385
chr_1	613205	613556	HDR	378	DTX_MITES_Kaukas_consensus-1	-52952
chr_1	613205	615180	HDR	1975	DTX_MITES_Kaukas_consensus-1	-52952
chr_1	614328	615180	HDR	852	DTX_MITES_Kaukas_consensus-1	-54075
chr_1	614704	614882	INVDP	178	DTX_MITES_Kaukas_consensus-1	-54451
chr_1	615397	615610	INVTR	213	DTX_MITES_Kaukas_consensus-1	-55144
chr_1	615512	615533	INDEL	21	DTX_MITES_Kaukas_consensus-1	-55259
chr_1	622263	622283	INDEL	20	DTX_MITES_Kaukas_consensus-1	-62010
chr_1	623927	624204	HDR	277	DTX_MITES_Kaukas_consensus-1	-63674
chr_1	625968	625984	INDEL	16	DTX_MITES_Kaukas_consensus-1	-65715
chr_1	626303	626419	HDR	116	DTX_MITES_Kaukas_consensus-1	-66050
chr_1	628745	628748	INDEL	362	DTX_MITES_Kaukas_consensus-1	-68492
chr_1	628920	628928	CP	442	DTX_MITES_Kaukas_consensus-1	-68667
chr_1	629437	629437	INDEL	12	DTX_MITES_Kaukas_consensus-1	-69183
chr_1	629437	629437	INDEL	15	DTX_MITES_Kaukas_consensus-1	-69183
chr_1	635319	635334	INDEL	15	DHH_Ada_consensus-2|DTX_MITES_Sirin_consensus-1	72270
chr_1	635765	635790	INDEL	25	DHH_Ada_consensus-2|DTX_MITES_Sirin_consensus-1	71814
chr_1	639824	639839	INDEL	15	DHH_Ada_consensus-2|DTX_MITES_Sirin_consensus-1	67765
chr_1	642807	642825	INDEL	18	DHH_Ada_consensus-2|DTX_MITES_Sirin_consensus-1	64779
chr_1	642881	642893	INDEL	12	DHH_Ada_consensus-2|DTX_MITES_Sirin_consensus-1	64711
chr_1	644818	644862	INDEL	44	DHH_Ada_consensus-2|DTX_MITES_Sirin_consensus-1	62742
chr_1	644827	644845	INDEL	18	DHH_Ada_consensus-2|DTX_MITES_Sirin_consensus-1	62759
chr_1	645001	645055	INDEL	54	DHH_Ada_consensus-2|DTX_MITES_Sirin_consensus-1	62549
chr_1	645264	645267	INDEL	3122	DHH_Ada_consensus-2|DTX_MITES_Sirin_consensus-1	62337
chr_1	645366	645415	INDEL	49	DHH_Ada_consensus-2|DTX_MITES_Sirin_consensus-1	62189
chr_1	646507	646525	INDEL	18	DHH_Ada_consensus-2|DTX_MITES_Sirin_consensus-1	61079
chr_1	649478	649494	INDEL	16	DHH_Ada_consensus-2|DTX_MITES_Sirin_consensus-1	58110
chr_1	649686	649702	INDEL	16	DHH_Ada_consensus-2|DTX_MITES_Sirin_consensus-1	57902
chr_1	649893	649969	INDEL	76	DHH_Ada_consensus-2|DTX_MITES_Sirin_consensus-1	57635
chr_1	650000	650002	INDEL	1854	DHH_Ada_consensus-2|DTX_MITES_Sirin_consensus-1	57602
chr_1	650092	650101	CP	3297	DHH_Ada_consensus-2|DTX_MITES_Sirin_consensus-1	57503
chr_1	650879	650924	INDEL	45	DHH_Ada_consensus-2|DTX_MITES_Sirin_consensus-1	56680
chr_1	651599	651599	INDEL	11	DHH_Ada_consensus-2|DTX_MITES_Sirin_consensus-1	56004
chr_1	652588	652588	INDEL	11	DHH_Ada_consensus-2|DTX_MITES_Sirin_consensus-1	55015
chr_1	652951	653739	HDR	788	DHH_Ada_consensus-2|DTX_MITES_Sirin_consensus-1	53865
chr_1	653510	653510	INDEL	12	DHH_Ada_consensus-2|DTX_MITES_Sirin_consensus-1	54093
chr_1	653595	653739	HDR	145	DHH_Ada_consensus-2|DTX_MITES_Sirin_consensus-1	53865
chr_1	656426	656444	INDEL	18	DHH_Ada_consensus-2|DTX_MITES_Sirin_consensus-1	51160
chr_1	656482	656495	INDEL	13	DHH_Ada_consensus-2|DTX_MITES_Sirin_consensus-1	51109
chr_1	656503	656514	INDEL	11	DHH_Ada_consensus-2|DTX_MITES_Sirin_consensus-1	51090
chr_1	656550	656864	HDR	3536	DHH_Ada_consensus-2|DTX_MITES_Sirin_consensus-1	50740
chr_1	656657	656863	HDR	206	DHH_Ada_consensus-2|DTX_MITES_Sirin_consensus-1	50741
chr_1	664474	664492	INDEL	18	DHH_Ada_consensus-2|DTX_MITES_Sirin_consensus-1	43112
chr_1	666514	667917	HDR	1403	DHH_Ada_consensus-2|DTX_MITES_Sirin_consensus-1	39687
chr_1	668267	668267	INDEL	12	DHH_Ada_consensus-2|DTX_MITES_Sirin_consensus-1	39336
chr_1	673337	673447	HDR	110	DHH_Ada_consensus-2|DTX_MITES_Sirin_consensus-1	34157
chr_1	674056	674245	HDR	189	DHH_Ada_consensus-2|DTX_MITES_Sirin_consensus-1	33359
chr_1	674384	674407	INDEL	23	DHH_Ada_consensus-2|DTX_MITES_Sirin_consensus-1	33197
chr_1	674385	674397	INDEL	12	DHH_Ada_consensus-2|DTX_MITES_Sirin_consensus-1	33207
chr_1	678064	678492	HDR	1366	DHH_Ada_consensus-2|DTX_MITES_Sirin_consensus-1	29112
chr_1	678064	678963	HDR	1967	DHH_Ada_consensus-2|DTX_MITES_Sirin_consensus-1	28641
chr_1	678456	678469	INDEL	13	DHH_Ada_consensus-2|DTX_MITES_Sirin_consensus-1	29135
chr_1	679426	679609	INVDP	184	DHH_Ada_consensus-2|DTX_MITES_Sirin_consensus-1	27995
chr_1	679670	679944	CP	274	DHH_Ada_consensus-2|DTX_MITES_Sirin_consensus-1	27660
chr_1	680057	680134	INDEL	77	DHH_Ada_consensus-2|DTX_MITES_Sirin_consensus-1	27470
chr_1	680310	680658	TDM	348	DHH_Ada_consensus-2|DTX_MITES_Sirin_consensus-1	26946
chr_1	682316	682332	INDEL	16	DHH_Ada_consensus-2|DTX_MITES_Sirin_consensus-1	25272
chr_1	683759	683770	INDEL	11	DHH_Ada_consensus-2|DTX_MITES_Sirin_consensus-1	23834
chr_1	683765	683777	INDEL	12	DHH_Ada_consensus-2|DTX_MITES_Sirin_consensus-1	23827
chr_1	684367	684378	INDEL	11	DHH_Ada_consensus-2|DTX_MITES_Sirin_consensus-1	23226
chr_1	684807	684990	HDR	183	DHH_Ada_consensus-2|DTX_MITES_Sirin_consensus-1	22614
chr_1	685570	685582	INDEL	12	DHH_Ada_consensus-2|DTX_MITES_Sirin_consensus-1	22022
chr_1	685843	685858	INDEL	15	DHH_Ada_consensus-2|DTX_MITES_Sirin_consensus-1	21746
chr_1	686247	686834	HDR	729	DHH_Ada_consensus-2|DTX_MITES_Sirin_consensus-1	20770
chr_1	686247	686830	HDR	725	DHH_Ada_consensus-2|DTX_MITES_Sirin_consensus-1	20774
chr_1	692535	692548	INDEL	13	DHH_Ada_consensus-2|DTX_MITES_Sirin_consensus-1	15056
chr_1	693715	693828	INDEL	113	DHH_Ada_consensus-2|DTX_MITES_Sirin_consensus-1	13776
chr_1	693731	693828	INDEL	97	DHH_Ada_consensus-2|DTX_MITES_Sirin_consensus-1	13776
chr_1	693814	693831	INDEL	17	DHH_Ada_consensus-2|DTX_MITES_Sirin_consensus-1	13773
chr_1	696528	696561	INDEL	33	DHH_Ada_consensus-2|DTX_MITES_Sirin_consensus-1	11043
chr_1	696547	696583	INDEL	36	DHH_Ada_consensus-2|DTX_MITES_Sirin_consensus-1	11021
chr_1	696628	696644	CP	6552	DHH_Ada_consensus-2|DTX_MITES_Sirin_consensus-1	10960
chr_1	696760	696786	INDEL	26	DHH_Ada_consensus-2|DTX_MITES_Sirin_consensus-1	10818
chr_1	696802	696961	INDEL	159	DHH_Ada_consensus-2|DTX_MITES_Sirin_consensus-1	10643
chr_1	696926	696967	INDEL	41	DHH_Ada_consensus-2|DTX_MITES_Sirin_consensus-1	10637
chr_1	700914	700945	INDEL	31	DHH_Ada_consensus-2|DTX_MITES_Sirin_consensus-1	6659
chr_1	705801	705855	HDR	376	DHH_Ada_consensus-2|DTX_MITES_Sirin_consensus-1	1749
chr_1	705801	705858	HDR	388	DHH_Ada_consensus-2|DTX_MITES_Sirin_consensus-1	1746
chr_1	707010	707024	INDEL	14	DHH_Ada_consensus-2|DTX_MITES_Sirin_consensus-1	580
chr_1	707120	707307	CP	187	DHH_Ada_consensus-2|DTX_MITES_Sirin_consensus-1	297
chr_1	707120	707308	CP	188	DHH_Ada_consensus-2|DTX_MITES_Sirin_consensus-1	296
chr_1	707121	707301	CP	180	DHH_Ada_consensus-2|DTX_MITES_Sirin_consensus-1	303
chr_1	707121	707307	CP	186	DHH_Ada_consensus-2|DTX_MITES_Sirin_consensus-1	297
chr_1	707121	707304	CP	183	DHH_Ada_consensus-2|DTX_MITES_Sirin_consensus-1	300
chr_1	707197	707255	INDEL	58	DHH_Ada_consensus-2|DTX_MITES_Sirin_consensus-1	349
chr_1	707537	707555	INDEL	18	DHH_Ada_consensus-2|DTX_MITES_Sirin_consensus-1	49
chr_1	707604	710679	INVDP	3075	DHH_Ada_consensus-2|DTX_MITES_Sirin_consensus-1	0
chr_1	707604	715315	INVDP	7711	DHH_Ada_consensus-2|DTX_MITES_Sirin_consensus-1	0
chr_1	707604	710679	INVDP	3271	DHH_Ada_consensus-2|DTX_MITES_Sirin_consensus-1	0
chr_1	707604	721288	INVTR	20106	DHH_Ada_consensus-2|DTX_MITES_Sirin_consensus-1	0
chr_1	708630	708642	CP	210	DHH_Ada_consensus-2|DTX_MITES_Sirin_consensus-1	0
chr_1	710442	718701	TRA	8295	DHH_Ada_consensus-2|DTX_MITES_Sirin_consensus-1	0
chr_1	713119	713140	INDEL	21	DHH_Ada_consensus-2|DTX_MITES_Sirin_consensus-1	0
chr_1	714892	714904	CP	5613	DHH_Ada_consensus-2|DTX_MITES_Sirin_consensus-1	0
chr_1	716599	721288	TRA	4689	DHH_Ada_consensus-2|DTX_MITES_Sirin_consensus-1	0
chr_1	717161	717173	CP	795	DHH_Ada_consensus-2|DTX_MITES_Sirin_consensus-1	0
chr_1	721508	721523	INDEL	15	DHH_Ada_consensus-2|DTX_MITES_Sirin_consensus-1	-203
chr_1	721510	721534	HDR	8306	DHH_Ada_consensus-2|DTX_MITES_Sirin_consensus-1	-205
chr_1	723309	723419	HDR	2954	DHH_Ada_consensus-2|DTX_MITES_Sirin_consensus-1	-2004
chr_1	723309	723419	HDR	2449	DHH_Ada_consensus-2|DTX_MITES_Sirin_consensus-1	-2004
chr_1	723309	723419	HDR	3262	DHH_Ada_consensus-2|DTX_MITES_Sirin_consensus-1	-2004
chr_1	723359	723360	INDEL	1792	DHH_Ada_consensus-2|DTX_MITES_Sirin_consensus-1	-2054
chr_1	723360	723361	HDR	483	DHH_Ada_consensus-2|DTX_MITES_Sirin_consensus-1	-2055
chr_1	723449	723473	INDEL	24	DHH_Ada_consensus-2|DTX_MITES_Sirin_consensus-1	-2144
chr_1	723475	723497	INDEL	22	DHH_Ada_consensus-2|DTX_MITES_Sirin_consensus-1	-2170
chr_1	723552	723566	INDEL	14	DHH_Ada_consensus-2|DTX_MITES_Sirin_consensus-1	-2247
chr_1	724101	724113	INDEL	12	DHH_Ada_consensus-2|DTX_MITES_Sirin_consensus-1	-2796
chr_1	726533	726544	INDEL	11	DHH_Ada_consensus-2|DTX_MITES_Sirin_consensus-1	-5228
chr_1	728278	728292	INDEL	14	DTX_MITES_Sirin_consensus-1	6890
chr_1	728279	728292	INDEL	13	DTX_MITES_Sirin_consensus-1	6890
chr_1	728478	728498	INDEL	20	DTX_MITES_Sirin_consensus-1	6684
chr_1	728781	728781	INDEL	21	DTX_MITES_Sirin_consensus-1	6400
chr_1	735145	735730	CP	585	DTX_MITES_Sirin_consensus-1	0
chr_1	735156	735720	DUP	566	DTX_MITES_Sirin_consensus-1	0
chr_1	738393	738411	INDEL	18	RLC_Io_consensus-1	184
chr_1	738595	739596	INVTR	1010	RLC_Io_consensus-1	0
chr_1	738595	740571	INVTR	3644	RLC_Io_consensus-1	0
chr_1	738595	739596	TRA	1001	RLC_Io_consensus-1	0
chr_1	738595	745202	TRA	8254	RLC_Io_consensus-1	0
chr_1	738595	739585	INVTR	990	RLC_Io_consensus-1	0
chr_1	738595	739582	INVTR	987	RLC_Io_consensus-1	0
chr_1	738921	738921	INDEL	12	RLC_Io_consensus-1	0
chr_1	738922	738922	INDEL	12	RLC_Io_consensus-1	0
chr_1	739586	739590	HDR	1649	RLC_Io_consensus-1	0
chr_1	739590	739596	CP	1646	RLC_Io_consensus-1	0
chr_1	739591	739922	TRA	331	RLC_Io_consensus-1	0
chr_1	739592	741851	INVTR	2260	RLC_Io_consensus-1	0
chr_1	742351	745202	TRA	2855	RLC_Io_consensus-1	0
chr_1	745368	745371	INDEL	335	RLC_Io_consensus-1	-168
chr_1	747800	747813	INDEL	13	RLC_Io_consensus-1	-2600
chr_1	748781	748794	INDEL	13	RLC_Io_consensus-1	-3581
chr_1	750182	750182	INDEL	26	RLC_Io_consensus-1	-4981
chr_1	751940	751959	INDEL	19	RLC_Io_consensus-1	-6740
chr_1	755761	755972	CP	211	RLC_Io_consensus-1	-10561
chr_1	755795	755973	HDR	178	RLC_Io_consensus-1	-10595
chr_1	755830	755845	INDEL	15	RLC_Io_consensus-1	-10630
chr_1	755921	755921	INDEL	36	RLC_Io_consensus-1	-10720
chr_1	756031	756049	INDEL	18	RLC_Io_consensus-1	-10831
chr_1	758378	758528	HDR	150	RLC_Io_consensus-1	-13178
chr_1	758802	758846	INDEL	44	RLC_Io_consensus-1	-13602
chr_1	762644	763078	TDM	434	RLC_Io_consensus-1	-17444
chr_1	763661	763673	INDEL	12	RLC_Io_consensus-1	-18461
chr_1	764078	764094	INDEL	16	RLC_Io_consensus-1	-18878
chr_1	765750	766565	HDR	815	RLC_Io_consensus-1	-20550
chr_1	766235	767698	HDR	2323	RLC_Io_consensus-1	-21035
chr_1	766235	767698	HDR	2326	RLC_Io_consensus-1	-21035
chr_1	766862	767698	HDR	1702	RLC_Io_consensus-1	-21662
chr_1	769406	769432	INDEL	26	RLC_Io_consensus-1	-24206
chr_1	769995	770013	INDEL	18	RLC_Io_consensus-1	-24795
chr_1	770180	770272	INDEL	92	RLC_Io_consensus-1	-24980
chr_1	770266	770284	INDEL	18	RLC_Io_consensus-1	-25066
chr_1	770283	770365	INDEL	82	RLC_Io_consensus-1	-25083
chr_1	770391	770409	INDEL	18	RLC_Io_consensus-1	-25191
chr_1	770395	770491	INDEL	96	RLC_Io_consensus-1	-25195
chr_1	770447	770448	INDEL	407	RLC_Io_consensus-1	-25247
chr_1	770448	770802	HDR	1127	RLC_Io_consensus-1	-25248
chr_1	770448	770802	HDR	1135	RLC_Io_consensus-1	-25248
chr_1	774631	774667	INDEL	36	RXX_Gliese_consensus-1_partial	28496
chr_1	774639	774650	INDEL	11	RXX_Gliese_consensus-1_partial	28513
chr_1	774658	774681	INDEL	23	RXX_Gliese_consensus-1_partial	28482
chr_1	774658	774658	INDEL	17	RXX_Gliese_consensus-1_partial	28504
chr_1	774660	774665	HDR	3211	RXX_Gliese_consensus-1_partial	28498
chr_1	774695	774716	INDEL	21	RXX_Gliese_consensus-1_partial	28447
chr_1	774697	774715	INDEL	18	RXX_Gliese_consensus-1_partial	28448
chr_1	774877	774877	INDEL	17	RXX_Gliese_consensus-1_partial	28285
chr_1	774877	774930	INDEL	53	RXX_Gliese_consensus-1_partial	28233
chr_1	774968	775110	INDEL	142	RXX_Gliese_consensus-1_partial	28053
chr_1	775005	775108	INDEL	103	RXX_Gliese_consensus-1_partial	28055
chr_1	775006	775108	HDR	102	RXX_Gliese_consensus-1_partial	28055
chr_1	775029	775048	INDEL	19	RXX_Gliese_consensus-1_partial	28115
chr_1	775050	775076	INDEL	26	RXX_Gliese_consensus-1_partial	28087
chr_1	775070	775100	INDEL	30	RXX_Gliese_consensus-1_partial	28063
chr_1	775080	775109	INDEL	29	RXX_Gliese_consensus-1_partial	28054
chr_1	775081	775106	INDEL	25	RXX_Gliese_consensus-1_partial	28057
chr_1	775081	775105	INDEL	24	RXX_Gliese_consensus-1_partial	28058
chr_1	775083	775107	INDEL	24	RXX_Gliese_consensus-1_partial	28056
chr_1	775135	775153	INDEL	18	RXX_Gliese_consensus-1_partial	28010
chr_1	777781	777783	INDEL	105	RXX_Gliese_consensus-1_partial	25380
chr_1	779264	779275	INDEL	11	RXX_Gliese_consensus-1_partial	23888
chr_1	779451	779538	TDM	140	RXX_Gliese_consensus-1_partial	23625
chr_1	779538	779538	INDEL	13	RXX_Gliese_consensus-1_partial	23624
chr_1	781127	781147	INDEL	20	RXX_Gliese_consensus-1_partial	22016
chr_1	781265	781284	INDEL	19	RXX_Gliese_consensus-1_partial	21879
chr_1	781280	781360	INDEL	80	RXX_Gliese_consensus-1_partial	21803
chr_1	781315	781365	INDEL	50	RXX_Gliese_consensus-1_partial	21798
chr_1	781343	781370	INDEL	27	RXX_Gliese_consensus-1_partial	21793
chr_1	781352	781380	INDEL	28	RXX_Gliese_consensus-1_partial	21783
chr_1	781361	781361	INDEL	18	RXX_Gliese_consensus-1_partial	21801
chr_1	781362	781362	INDEL	18	RXX_Gliese_consensus-1_partial	21800
chr_1	781363	781363	INDEL	17	RXX_Gliese_consensus-1_partial	21799
chr_1	781504	781520	INDEL	16	RXX_Gliese_consensus-1_partial	21643
chr_1	781525	781545	INDEL	20	RXX_Gliese_consensus-1_partial	21618
chr_1	781548	781566	INDEL	18	RXX_Gliese_consensus-1_partial	21597
chr_1	781549	781579	INDEL	30	RXX_Gliese_consensus-1_partial	21584
chr_1	785417	785423	CP	7941	RXX_Gliese_consensus-1_partial	17740
chr_1	789583	789597	INDEL	14	RXX_Gliese_consensus-1_partial	13566
chr_1	789600	789616	INDEL	16	RXX_Gliese_consensus-1_partial	13547
chr_1	789620	789655	INDEL	35	RXX_Gliese_consensus-1_partial	13508
chr_1	789641	789688	INDEL	47	RXX_Gliese_consensus-1_partial	13475
chr_1	789669	789680	INDEL	11	RXX_Gliese_consensus-1_partial	13483
chr_1	793626	793630	INDEL	166	RXX_Gliese_consensus-1_partial	9533
chr_1	795394	795412	INDEL	18	RXX_Gliese_consensus-1_partial	7751
chr_1	802152	802461	HDR	331	RXX_Gliese_consensus-1_partial	702
chr_1	802152	802461	HDR	309	RXX_Gliese_consensus-1_partial	702
chr_1	802152	802461	HDR	339	RXX_Gliese_consensus-1_partial	702
chr_1	802152	802306	HDR	185	RXX_Gliese_consensus-1_partial	857
chr_1	802413	802462	INDEL	49	RXX_Gliese_consensus-1_partial	701
chr_1	802415	802461	INDEL	46	RXX_Gliese_consensus-1_partial	702
chr_1	802559	802613	INDEL	54	RXX_Gliese_consensus-1_partial	550
chr_1	802605	803927	HDR	1322	RXX_Gliese_consensus-1_partial	0
chr_1	802614	802622	CP	371	RXX_Gliese_consensus-1_partial	541
chr_1	802630	803932	HDR	1302	RXX_Gliese_consensus-1_partial	0
chr_1	803712	803712	INDEL	38	RXX_Gliese_consensus-1_partial	-347
chr_1	803771	803795	INDEL	24	RXX_Gliese_consensus-1_partial	-407
chr_1	803827	803839	INDEL	12	RXX_Gliese_consensus-1_partial	-463
chr_1	805177	805188	INDEL	11	RXX_Gliese_consensus-1_partial	-1813
chr_1	805666	808897	INV	3231	RXX_Gliese_consensus-1_partial	-2302
chr_1	810769	810782	INDEL	13	RXX_Gliese_consensus-1_partial	-7405
chr_1	814660	814660	INDEL	18	RXX_Gliese_consensus-1_partial	-11295
chr_1	816752	816752	INDEL	25	RXX_Gliese_consensus-1_partial	-13387
chr_1	818225	818287	INDEL	62	RXX_Gliese_consensus-1_partial	-14861
chr_1	818593	819492	HDR	899	RXX_Gliese_consensus-1_partial	-15229
chr_1	819386	819427	CP	97	RXX_Gliese_consensus-1_partial	-16022
chr_1	819412	819412	INDEL	54	RXX_Gliese_consensus-1_partial	-16047
chr_1	823819	823831	INDEL	12	RXX_Gliese_consensus-1_partial	-20455
chr_1	823861	823896	INDEL	35	RXX_Gliese_consensus-1_partial	-20497
chr_1	831951	831963	INDEL	12	RIX_CR1-8_CQ_GIRI_VeryLowCopy	27760
chr_1	835958	835969	INDEL	11	RIX_CR1-8_CQ_GIRI_VeryLowCopy	23754
chr_1	838138	838674	HDR	1372	RIX_CR1-8_CQ_GIRI_VeryLowCopy	21049
chr_1	838942	838942	INDEL	28	RIX_CR1-8_CQ_GIRI_VeryLowCopy	20780
chr_1	841909	841983	TDM	121	RIX_CR1-8_CQ_GIRI_VeryLowCopy	17740
chr_1	841961	841961	INDEL	30	RIX_CR1-8_CQ_GIRI_VeryLowCopy	17761
chr_1	844994	845021	INDEL	27	RIX_CR1-8_CQ_GIRI_VeryLowCopy	14702
chr_1	845425	845436	INDEL	11	RIX_CR1-8_CQ_GIRI_VeryLowCopy	14287
chr_1	845599	845614	INDEL	15	RIX_CR1-8_CQ_GIRI_VeryLowCopy	14109
chr_1	846799	846817	INDEL	18	RIX_CR1-8_CQ_GIRI_VeryLowCopy	12906
chr_1	846887	846901	INDEL	14	RIX_CR1-8_CQ_GIRI_VeryLowCopy	12822
chr_1	847055	847209	HDR	172	RIX_CR1-8_CQ_GIRI_VeryLowCopy	12514
chr_1	847083	847099	INDEL	16	RIX_CR1-8_CQ_GIRI_VeryLowCopy	12624
chr_1	847157	847157	INDEL	19	RIX_CR1-8_CQ_GIRI_VeryLowCopy	12565
chr_1	847206	847206	INDEL	34	RIX_CR1-8_CQ_GIRI_VeryLowCopy	12516
chr_1	847209	847209	INDEL	41	RIX_CR1-8_CQ_GIRI_VeryLowCopy	12513
chr_1	847209	847209	INDEL	36	RIX_CR1-8_CQ_GIRI_VeryLowCopy	12513
chr_1	847210	847213	INDEL	31	RIX_CR1-8_CQ_GIRI_VeryLowCopy	12510
chr_1	847415	847415	INDEL	27	RIX_CR1-8_CQ_GIRI_VeryLowCopy	12307
chr_1	847415	847415	INDEL	20	RIX_CR1-8_CQ_GIRI_VeryLowCopy	12307
chr_1	847416	847416	INDEL	27	RIX_CR1-8_CQ_GIRI_VeryLowCopy	12306
chr_1	847622	847638	HDR	2401	RIX_CR1-8_CQ_GIRI_VeryLowCopy	12085
chr_1	847638	847639	INDEL	3813	RIX_CR1-8_CQ_GIRI_VeryLowCopy	12084
chr_1	847638	847639	INDEL	188	RIX_CR1-8_CQ_GIRI_VeryLowCopy	12084
chr_1	847638	847639	INDEL	246	RIX_CR1-8_CQ_GIRI_VeryLowCopy	12084
chr_1	847996	848015	INDEL	19	RIX_CR1-8_CQ_GIRI_VeryLowCopy	11708
chr_1	848749	848749	INDEL	14	RIX_CR1-8_CQ_GIRI_VeryLowCopy	10973
chr_1	848800	848827	INDEL	27	RIX_CR1-8_CQ_GIRI_VeryLowCopy	10896
chr_1	849969	850591	INDEL	622	RIX_CR1-8_CQ_GIRI_VeryLowCopy	9132
chr_1	851961	852006	INDEL	45	RIX_CR1-8_CQ_GIRI_VeryLowCopy	7717
chr_1	858991	859159	TDM	168	RIX_CR1-8_CQ_GIRI_VeryLowCopy	564
chr_1	858992	859160	TDM	168	RIX_CR1-8_CQ_GIRI_VeryLowCopy	563
chr_1	858992	859159	TDM	167	RIX_CR1-8_CQ_GIRI_VeryLowCopy	564
chr_1	858992	859154	CP	162	RIX_CR1-8_CQ_GIRI_VeryLowCopy	569
chr_1	859074	859113	INDEL	39	RIX_CR1-8_CQ_GIRI_VeryLowCopy	610
chr_1	859613	859643	INDEL	30	RIX_CR1-8_CQ_GIRI_VeryLowCopy	80
chr_1	859649	859934	TDM	285	RIX_CR1-8_CQ_GIRI_VeryLowCopy	0
chr_1	859668	859933	TDM	265	RIX_CR1-8_CQ_GIRI_VeryLowCopy	0
chr_1	859725	859725	INDEL	15	RIX_CR1-8_CQ_GIRI_VeryLowCopy	0
chr_1	859742	859933	TDM	191	RIX_CR1-8_CQ_GIRI_VeryLowCopy	0
chr_1	859860	859890	INDEL	30	RIX_CR1-8_CQ_GIRI_VeryLowCopy	0
chr_1	859871	859901	INDEL	30	RIX_CR1-8_CQ_GIRI_VeryLowCopy	0
chr_1	859876	859876	INDEL	25	RIX_CR1-8_CQ_GIRI_VeryLowCopy	0
chr_1	859886	859901	INDEL	15	RIX_CR1-8_CQ_GIRI_VeryLowCopy	0
chr_1	866054	866054	INDEL	13	RIX_CR1-8_CQ_GIRI_VeryLowCopy	-6128
chr_1	868461	868461	INDEL	14	DTA_hAT-N4_ALy_GIRI_VeryLowCopy	8307
chr_1	868476	868476	INDEL	14	DTA_hAT-N4_ALy_GIRI_VeryLowCopy	8292
chr_1	871890	871907	INDEL	17	DTA_hAT-N4_ALy_GIRI_VeryLowCopy	4862
chr_1	871992	872010	INDEL	18	DTA_hAT-N4_ALy_GIRI_VeryLowCopy	4759
chr_1	871995	872013	INDEL	18	DTA_hAT-N4_ALy_GIRI_VeryLowCopy	4756
chr_1	872040	872047	CP	7942	DTA_hAT-N4_ALy_GIRI_VeryLowCopy	4722
chr_1	872142	872546	HDR	404	DTA_hAT-N4_ALy_GIRI_VeryLowCopy	4223
chr_1	872230	872546	HDR	316	DTA_hAT-N4_ALy_GIRI_VeryLowCopy	4223
chr_1	872259	872546	HDR	287	DTA_hAT-N4_ALy_GIRI_VeryLowCopy	4223
chr_1	875902	875902	INDEL	11	DTA_hAT-N4_ALy_GIRI_VeryLowCopy	866
chr_1	876005	876016	INDEL	11	DTA_hAT-N4_ALy_GIRI_VeryLowCopy	753
chr_1	877712	877712	INDEL	169	DTA_hAT-N4_ALy_GIRI_VeryLowCopy	-836
chr_1	877713	880142	HDR	2429	DTA_hAT-N4_ALy_GIRI_VeryLowCopy	-838
chr_1	878154	880142	HDR	1988	DTA_hAT-N4_ALy_GIRI_VeryLowCopy	-1279
chr_1	878751	878769	INDEL	18	DTA_hAT-N4_ALy_GIRI_VeryLowCopy	-1876
chr_1	878755	878755	INDEL	18	DTA_hAT-N4_ALy_GIRI_VeryLowCopy	-1879
chr_1	883509	883522	INDEL	13	DTA_hAT-N4_ALy_GIRI_VeryLowCopy	-6634
chr_1	883815	883836	INDEL	21	DTA_hAT-N4_ALy_GIRI_VeryLowCopy	-6940
chr_1	885273	885599	HDR	326	DTX_MITES_Troll_consensus-1	6824
chr_1	885533	885559	INDEL	26	DTX_MITES_Troll_consensus-1	6864
chr_1	885785	885847	INDEL	62	DTX_MITES_Troll_consensus-1	6576
chr_1	885848	885864	INDEL	16	DTX_MITES_Troll_consensus-1	6559
chr_1	887089	887089	INDEL	11	DTX_MITES_Troll_consensus-1	5333
chr_1	889531	889542	INDEL	11	DTX_MITES_Troll_consensus-1	2881
chr_1	890009	892715	HDR	2706	DTX_MITES_Troll_consensus-1	0
chr_1	894278	894278	INDEL	11	DTX_MITES_Troll_consensus-1	-1637
chr_1	894887	894902	INDEL	15	DTX_MITES_Troll_consensus-1	-2247
chr_1	895258	895334	INDEL	76	DTX_MITES_Troll_consensus-1	-2618
chr_1	895489	895530	INDEL	41	DTX_MITES_Troll_consensus-1	-2849
chr_1	895501	895515	INDEL	14	DTX_MITES_Troll_consensus-1	-2861
chr_1	895778	895778	INDEL	20	DTX_MITES_Troll_consensus-1	-3137
chr_1	895956	896000	INDEL	44	DTX_MITES_Troll_consensus-1	-3316
chr_1	896417	896434	INDEL	17	DTX_MITES_Troll_consensus-1	-3777
chr_1	898329	898471	HDR	142	DTX_MITES_Troll_consensus-1	-5689
chr_1	903275	903340	INDEL	65	XXX_Dzeren_consensus-1_lowComplexity	6183
chr_1	903277	903337	INDEL	60	XXX_Dzeren_consensus-1_lowComplexity	6186
chr_1	905253	905282	CP	130	XXX_Dzeren_consensus-1_lowComplexity	4241
chr_1	905253	905285	CP	100	XXX_Dzeren_consensus-1_lowComplexity	4238
chr_1	905281	905281	INDEL	33	XXX_Dzeren_consensus-1_lowComplexity	4241
chr_1	905284	905284	INDEL	33	XXX_Dzeren_consensus-1_lowComplexity	4238
chr_1	909522	910147	TRA	646	XXX_Dzeren_consensus-1_lowComplexity	0
chr_1	909730	909730	INDEL	15	XXX_Dzeren_consensus-1_lowComplexity	0
chr_1	910218	911168	INVTR	951	RLG_Mercurius_consensus-1	0
chr_1	911010	912502	INVTR	1492	RLG_Mercurius_consensus-1	0
chr_1	911577	912502	INVTR	925	RLG_Mercurius_consensus-1	0
chr_1	912502	913255	INVTR	753	DTX_MITES_Undine_consensus-1	0
chr_1	912502	912826	INVTR	324	DTX_MITES_Undine_consensus-1	0
chr_1	913255	915003	INVTR	1748	RLG_Mercurius_consensus-1	0
chr_1	913255	914109	TRA	854	RLG_Mercurius_consensus-1	0
chr_1	913255	913579	INVTR	324	RLG_Mercurius_consensus-1	0
chr_1	913255	915004	INVTR	1749	RLG_Mercurius_consensus-1	0
chr_1	913268	914398	DUP	1130	RLG_Mercurius_consensus-1	0
chr_1	915000	915279	TRA	279	RLG_Mercurius_consensus-1	0
chr_1	917107	921343	INVTR	4236	RLG_Venus_consensus-1	0
chr_1	921067	921343	TRA	276	RLG_Venus_consensus-1	0
chr_1	921343	924051	INVTR	2708	RLG_Mercurius_consensus-1	0
chr_1	921343	924049	INVTR	2706	RLG_Mercurius_consensus-1	0
chr_1	921344	924056	TRA	2712	RLG_Mercurius_consensus-1	0
chr_1	922523	924054	TRA	1531	RLG_Mercurius_consensus-1	0
chr_1	922939	924055	DUP	1116	RLG_Mercurius_consensus-1	0
chr_1	923674	924062	DUP	388	RLG_Mercurius_consensus-1	0
chr_1	923878	924051	TRA	173	RLG_Mercurius_consensus-1	0
chr_1	923881	924051	INVTR	170	RLG_Mercurius_consensus-1	0
chr_1	923882	924051	DUP	169	RLG_Mercurius_consensus-1	0
chr_1	923884	924056	INVTR	172	RLG_Mercurius_consensus-1	0
chr_1	923884	924010	DUP	126	RLG_Mercurius_consensus-1	0
chr_1	923884	924057	INVTR	173	RLG_Mercurius_consensus-1	0
chr_1	924050	930050	TRA	6001	RLG_Mercurius_consensus-1	0
chr_1	934724	934741	INDEL	17	XXX_Dzeren_consensus-1_lowComplexity	-4060
chr_1	935247	935252	CP	3134	XXX_Dzeren_consensus-1_lowComplexity	-4583
chr_1	935501	935525	INDEL	24	XXX_Dzeren_consensus-1_lowComplexity	-4837
chr_1	937878	937878	INDEL	17	XXX_Dzeren_consensus-1_lowComplexity	-7213
chr_1	939122	939219	HDR	113	XXX_Dzeren_consensus-1_lowComplexity	-8458
chr_1	941599	941604	CP	7940	XXX_Dzeren_consensus-1_lowComplexity	-10935
chr_1	943109	943146	CP	78	XXX_Dzeren_consensus-1_lowComplexity	-12445
chr_1	943126	943145	INDEL	19	XXX_Dzeren_consensus-1_lowComplexity	-12462
chr_1	943196	943284	HDR	953	XXX_Dzeren_consensus-1_lowComplexity	-12532
chr_1	943282	943282	INDEL	590	XXX_Dzeren_consensus-1_lowComplexity	-12617
chr_1	943282	943282	INDEL	588	XXX_Dzeren_consensus-1_lowComplexity	-12617
chr_1	943282	943282	INDEL	566	XXX_Dzeren_consensus-1_lowComplexity	-12617
chr_1	943282	943282	INDEL	564	XXX_Dzeren_consensus-1_lowComplexity	-12617
chr_1	943283	943284	HDR	609	XXX_Dzeren_consensus-1_lowComplexity	-12619
chr_1	953952	953971	INDEL	19	XXX_Dzeren_consensus-1_lowComplexity	-23288
chr_1	957963	958010	INDEL	47	XXX_Dzeren_consensus-1_lowComplexity	-27299
chr_1	959146	959164	INDEL	18	XXX_Dzeren_consensus-1_lowComplexity	-28482
chr_1	959152	959164	INDEL	12	XXX_Dzeren_consensus-1_lowComplexity	-28488
chr_1	960245	960252	CP	6129	XXX_Dzeren_consensus-1_lowComplexity	-29581
chr_1	960350	960367	INDEL	17	XXX_Dzeren_consensus-1_lowComplexity	-29686
chr_1	960590	960603	INDEL	13	XXX_Dzeren_consensus-1_lowComplexity	-29926
chr_1	960675	960696	INDEL	21	XXX_Dzeren_consensus-1_lowComplexity	-30011
chr_1	964423	964441	INDEL	18	XXX_Dzeren_consensus-1_lowComplexity	-33759
chr_1	969447	969460	INDEL	13	XXX_Dzeren_consensus-1_lowComplexity	-38783
chr_1	976487	976502	INDEL	15	XXX_Dzeren_consensus-1_lowComplexity	-45823
chr_1	977661	977697	INDEL	36	XXX_Dzeren_consensus-1_lowComplexity	-46997
chr_1	977680	977707	INDEL	27	XXX_Dzeren_consensus-1_lowComplexity	-47016
chr_1	984196	984231	INDEL	35	XXX_Dzeren_consensus-1_lowComplexity	-53532
chr_1	992726	992726	INDEL	13	DTX_MITES_Phaia_consensus-1	57834
chr_1	992730	992730	INDEL	19	DTX_MITES_Phaia_consensus-1	57830
chr_1	993163	993163	INDEL	32	DTX_MITES_Phaia_consensus-1	57397
chr_1	1004461	1006147	HDR	6651	DTX_MITES_Phaia_consensus-1	44414
chr_1	1004494	1004512	INDEL	18	DTX_MITES_Phaia_consensus-1	46049
chr_1	1004586	1006147	HDR	6511	DTX_MITES_Phaia_consensus-1	44414
chr_1	1004863	1006147	HDR	6251	DTX_MITES_Phaia_consensus-1	44414
chr_1	1004869	1006147	HDR	6216	DTX_MITES_Phaia_consensus-1	44414
chr_1	1004869	1006147	HDR	6215	DTX_MITES_Phaia_consensus-1	44414
chr_1	1004869	1006147	HDR	6234	DTX_MITES_Phaia_consensus-1	44414
chr_1	1004869	1006147	HDR	6227	DTX_MITES_Phaia_consensus-1	44414
chr_1	1004869	1006147	HDR	6200	DTX_MITES_Phaia_consensus-1	44414
chr_1	1004869	1006147	HDR	6235	DTX_MITES_Phaia_consensus-1	44414
chr_1	1004869	1006147	HDR	6197	DTX_MITES_Phaia_consensus-1	44414
chr_1	1005814	1005814	INDEL	54	DTX_MITES_Phaia_consensus-1	44746
chr_1	1006145	1006147	HDR	4472	DTX_MITES_Phaia_consensus-1	44414
chr_1	1006145	1006147	HDR	4471	DTX_MITES_Phaia_consensus-1	44414
chr_1	1006867	1006901	INDEL	34	DTX_MITES_Phaia_consensus-1	43660
chr_1	1006904	1006917	INDEL	13	DTX_MITES_Phaia_consensus-1	43644
chr_1	1009624	1009641	INDEL	17	DTX_MITES_Phaia_consensus-1	40920
chr_1	1015056	1015069	INDEL	13	DTX_MITES_Phaia_consensus-1	35492
chr_1	1015180	1015192	INDEL	12	DTX_MITES_Phaia_consensus-1	35369
chr_1	1015307	1015553	HDR	246	DTX_MITES_Phaia_consensus-1	35008
chr_1	1016431	1016716	HDR	285	DTX_MITES_Phaia_consensus-1	33845
chr_1	1016752	1016779	INDEL	27	DTX_MITES_Phaia_consensus-1	33782
chr_1	1016773	1016792	INDEL	19	DTX_MITES_Phaia_consensus-1	33769
chr_1	1019403	1019416	INDEL	13	DTX_MITES_Phaia_consensus-1	31145
chr_1	1019633	1019643	CP	6927	DTX_MITES_Phaia_consensus-1	30918
chr_1	1019911	1019945	INDEL	34	DTX_MITES_Phaia_consensus-1	30616
chr_1	1020182	1020323	HDR	183	DTX_MITES_Phaia_consensus-1	30238
chr_1	1020200	1020323	HDR	174	DTX_MITES_Phaia_consensus-1	30238
chr_1	1020371	1020382	INDEL	11	DTX_MITES_Phaia_consensus-1	30179
chr_1	1022794	1023167	HDR	415	DTX_MITES_Phaia_consensus-1	27394
chr_1	1022794	1023170	HDR	442	DTX_MITES_Phaia_consensus-1	27391
chr_1	1022794	1023170	HDR	418	DTX_MITES_Phaia_consensus-1	27391
chr_1	1022794	1023167	HDR	449	DTX_MITES_Phaia_consensus-1	27394
chr_1	1026836	1026862	INDEL	26	DTX_MITES_Phaia_consensus-1	23699
chr_1	1026866	1026880	INDEL	14	DTX_MITES_Phaia_consensus-1	23681
chr_1	1028860	1028948	INDEL	88	DTX_MITES_Phaia_consensus-1	21613
chr_1	1029812	1029812	INDEL	13	DTX_MITES_Phaia_consensus-1	20748
chr_1	1032484	1032484	INDEL	22	DTX_MITES_Phaia_consensus-1	18076
chr_1	1032485	1032485	INDEL	22	DTX_MITES_Phaia_consensus-1	18075
chr_1	1037358	1037983	HDR	625	DTX_MITES_Phaia_consensus-1	12578
chr_1	1038166	1038179	INDEL	13	DTX_MITES_Phaia_consensus-1	12382
chr_1	1038259	1038259	INDEL	24	DTX_MITES_Phaia_consensus-1	12301
chr_1	1042670	1042670	INDEL	15	DTX_MITES_Phaia_consensus-1	7890
chr_1	1043452	1043457	HDR	681	DTX_MITES_Phaia_consensus-1	7104
chr_1	1043452	1043457	HDR	676	DTX_MITES_Phaia_consensus-1	7104
chr_1	1043452	1043457	HDR	567	DTX_MITES_Phaia_consensus-1	7104
chr_1	1043452	1043457	HDR	675	DTX_MITES_Phaia_consensus-1	7104
chr_1	1043975	1045815	HDR	1840	DTX_MITES_Phaia_consensus-1	4746
chr_1	1043975	1045815	HDR	5163	DTX_MITES_Phaia_consensus-1	4746
chr_1	1043975	1045815	HDR	3176	DTX_MITES_Phaia_consensus-1	4746
chr_1	1043976	1045815	HDR	1839	DTX_MITES_Phaia_consensus-1	4746
chr_1	1043980	1045874	HDR	1894	DTX_MITES_Phaia_consensus-1	4687
chr_1	1049188	1049200	INDEL	12	DTX_MITES_Phaia_consensus-1	1361
chr_1	1049727	1049745	INDEL	18	DTX_MITES_Phaia_consensus-1	816
chr_1	1050032	1050049	INDEL	17	DTX_MITES_Phaia_consensus-1	512
chr_1	1052958	1052958	INDEL	22	DTX_MITES_Phaia_consensus-1	-2234
chr_1	1057622	1057622	INDEL	12	DTX_MITES_Phaia_consensus-1	-6898
chr_1	1057878	1057878	INDEL	24	DTX_MITES_Phaia_consensus-1	-7154
chr_1	1059897	1059979	CP	82	DTX_MITES_Phaia_consensus-1	-9174
chr_1	1060726	1060737	INDEL	11	DTX_MITES_Phaia_consensus-1	-10003
chr_1	1062756	1062756	INDEL	18	DTX_MITES_Phaia_consensus-1	-12032
chr_1	1066163	1066175	INDEL	12	DTX_MITES_Phaia_consensus-1	-15440
chr_1	1066724	1066743	INDEL	19	DTX_MITES_Phaia_consensus-1	-16001
chr_1	1070512	1070541	INDEL	29	DTX_MITES_Phaia_consensus-1	-19789
chr_1	1073217	1073235	INDEL	18	DTX_MITES_Phaia_consensus-1	-22494
chr_1	1074785	1074802	INDEL	17	DTX_MITES_Phaia_consensus-1	-24062
chr_1	1077212	1077212	INDEL	14	DTX_MITES_Phaia_consensus-1	-26488
chr_1	1077777	1077803	INDEL	26	DTX_MITES_Phaia_consensus-1	-27054
chr_1	1078498	1078498	INDEL	12	DTX_MITES_Phaia_consensus-1	-27774
chr_1	1090517	1090517	INDEL	21	DTX_MITES_Phaia_consensus-1	-39793
chr_1	1092635	1092665	INDEL	30	DTX_MITES_Phaia_consensus-1	-41912
chr_1	1096729	1096729	INDEL	14	DTX_MITES_Phaia_consensus-1	-46005
chr_1	1099518	1099537	INDEL	19	DTX_MITES_Phaia_consensus-1	-48795
chr_1	1099534	1099554	INDEL	20	DTX_MITES_Phaia_consensus-1	-48811
chr_1	1102865	1102876	INDEL	11	RLC_Deimos_consensus-1	51716
chr_1	1105567	1105588	INDEL	21	RLC_Deimos_consensus-1	49004
chr_1	1106976	1106976	INDEL	15	RLC_Deimos_consensus-1	47615
chr_1	1111539	1111551	INDEL	12	RLC_Deimos_consensus-1	43041
chr_1	1111794	1111794	INDEL	19	RLC_Deimos_consensus-1	42797
chr_1	1111796	1111796	INDEL	22	RLC_Deimos_consensus-1	42795
chr_1	1111799	1111799	INDEL	22	RLC_Deimos_consensus-1	42792
chr_1	1111929	1111944	INDEL	15	RLC_Deimos_consensus-1	42648
chr_1	1111960	1112000	CP	156	RLC_Deimos_consensus-1	42592
chr_1	1111960	1112000	CP	80	RLC_Deimos_consensus-1	42592
chr_1	1113584	1113584	INDEL	27	RLC_Deimos_consensus-1	41007
chr_1	1113586	1113586	INDEL	16	RLC_Deimos_consensus-1	41005
chr_1	1114716	1114731	INDEL	15	RLC_Deimos_consensus-1	39861
chr_1	1114920	1114932	INDEL	12	RLC_Deimos_consensus-1	39660
chr_1	1114935	1114948	INDEL	13	RLC_Deimos_consensus-1	39644
chr_1	1114986	1114986	INDEL	24	RLC_Deimos_consensus-1	39605
chr_1	1114987	1114987	INDEL	19	RLC_Deimos_consensus-1	39604
chr_1	1114987	1114987	INDEL	16	RLC_Deimos_consensus-1	39604
chr_1	1114987	1114987	INDEL	26	RLC_Deimos_consensus-1	39604
chr_1	1115027	1115050	INDEL	23	RLC_Deimos_consensus-1	39542
chr_1	1115259	1115278	INDEL	19	RLC_Deimos_consensus-1	39314
chr_1	1115936	1119027	HDR	5967	RLC_Deimos_consensus-1	35565
chr_1	1115936	1119027	HDR	5734	RLC_Deimos_consensus-1	35565
chr_1	1115936	1119027	HDR	5997	RLC_Deimos_consensus-1	35565
chr_1	1115936	1119027	HDR	5733	RLC_Deimos_consensus-1	35565
chr_1	1115936	1119027	HDR	5994	RLC_Deimos_consensus-1	35565
chr_1	1115936	1119027	HDR	5993	RLC_Deimos_consensus-1	35565
chr_1	1115936	1119027	HDR	5970	RLC_Deimos_consensus-1	35565
chr_1	1115936	1119027	HDR	5999	RLC_Deimos_consensus-1	35565
chr_1	1116264	1119027	HDR	5729	RLC_Deimos_consensus-1	35565
chr_1	1128716	1128718	INDEL	4620	RLC_Deimos_consensus-1	25874
chr_1	1128750	1128763	INDEL	13	RLC_Deimos_consensus-1	25829
chr_1	1132785	1132808	INDEL	23	RLC_Deimos_consensus-1	21784
chr_1	1132786	1132803	INDEL	17	RLC_Deimos_consensus-1	21789
chr_1	1132811	1132842	INDEL	31	RLC_Deimos_consensus-1	21750
chr_1	1133252	1133261	CP	3392	RLC_Deimos_consensus-1	21331
chr_1	1141253	1141253	INDEL	12	RLC_Deimos_consensus-1	13338
chr_1	1143703	1143721	INDEL	18	RLC_Deimos_consensus-1	10871
chr_1	1146726	1146733	CP	359	RLC_Deimos_consensus-1	7859
chr_1	1154585	1160953	CP	6368	RLC_Deimos_consensus-1	0
chr_1	1154587	1160950	INVTR	6364	RLC_Deimos_consensus-1	0
chr_1	1154592	1160947	TRA	6355	RLC_Deimos_consensus-1	0
chr_1	1154594	1160948	DUP	6354	RLC_Deimos_consensus-1	0
chr_1	1154594	1159006	DUP	4412	RLC_Deimos_consensus-1	0
chr_1	1163929	1163929	INDEL	15	RLC_Deimos_consensus-1	-2982
chr_1	1168104	1168104	INDEL	30	DTX_Aditi_consensus-1	3842
chr_1	1168104	1168104	INDEL	33	DTX_Aditi_consensus-1	3842
chr_1	1171939	1176106	INVTR	4169	DTX_Aditi_consensus-1	0
chr_1	1171939	1175195	INVTR	3286	DTX_Aditi_consensus-1	0
chr_1	1171971	1172789	INVTR	823	DTX_Aditi_consensus-1	0
chr_1	1172319	1172457	INVTR	139	DTM_Grace_consensus-1|DTX_Josephine_consensus-1_partial	0
chr_1	1172319	1172457	TRA	139	DTM_Grace_consensus-1|DTX_Josephine_consensus-1_partial	0
chr_1	1172319	1172453	INVDP	135	DTM_Grace_consensus-1|DTX_Josephine_consensus-1_partial	0
chr_1	1172644	1172789	TRA	145	DTX_Aditi_consensus-1	0
chr_1	1172649	1172649	INDEL	12	DTX_Aditi_consensus-1	0
chr_1	1175199	1176106	INVTR	907	DTX_Aditi_consensus-1	0
chr_1	1175977	1176107	INVTR	130	DTX_Aditi_consensus-1	0
chr_1	1178441	1178523	INDEL	82	DTX_Aditi_consensus-1	-2334
chr_1	1179854	1179916	INDEL	62	DTX_Aditi_consensus-1	-3747
chr_1	1184197	1184550	DUP	353	DTX_MITES_Spriggan_consensus-1	0
chr_1	1184199	1184550	INVDP	351	DTX_MITES_Spriggan_consensus-1	0
chr_1	1184595	1187279	INVTR	2684	XXX_Thaki_consensus-1_lowComplexity	0
chr_1	1184598	1187279	DUP	2681	XXX_Thaki_consensus-1_lowComplexity	0
chr_1	1184603	1186976	INVTR	2373	XXX_Thaki_consensus-1_lowComplexity	0
chr_1	1184603	1187279	INVTR	2676	XXX_Thaki_consensus-1_lowComplexity	0
chr_1	1186973	1187279	INVTR	306	XXX_Thaki_consensus-1_lowComplexity	0
chr_1	1187279	1194235	TRA	12572	RXX_Wasp_consensus-1	0
chr_1	1187279	1188448	INVTR	1169	RXX_Wasp_consensus-1	0
chr_1	1187280	1194243	INVTR	6963	RXX_Wasp_consensus-1	0
chr_1	1187280	1194233	TRA	6953	RXX_Wasp_consensus-1	0
chr_1	1187280	1194238	TRA	6958	RXX_Wasp_consensus-1	0
chr_1	1187284	1189947	TRA	2663	RXX_Wasp_consensus-1	0
chr_1	1187284	1189944	DUP	2660	RXX_Wasp_consensus-1	0
chr_1	1190504	1192178	DUP	1674	RLG_Luna_consensus-1	0
chr_1	1193219	1194235	INVTR	1016	RLG_Luna_consensus-1	0
chr_1	1193693	1193705	CP	5631	RLG_Luna_consensus-1	0
chr_1	1193858	1194236	INVTR	378	RLG_Luna_consensus-1	0
chr_1	1194235	1195737	DUP	1502	XXX_Thaki_consensus-1_lowComplexity	0
chr_1	1194235	1199542	INVTR	5307	XXX_Thaki_consensus-1_lowComplexity	0
chr_1	1194235	1195737	INVTR	1502	XXX_Thaki_consensus-1_lowComplexity	0
chr_1	1195721	1195932	CP	211	XXX_Thaki_consensus-1_lowComplexity	0
chr_1	1195736	1195918	INVTR	182	RII_Cassini_consensus-1	0
chr_1	1195738	1195918	INVDP	180	RII_Cassini_consensus-1	0
chr_1	1195916	1196304	DUP	388	RII_Cassini_consensus-1	0
chr_1	1195916	1199542	INVTR	3626	RII_Cassini_consensus-1	0
chr_1	1195916	1196308	INVTR	392	RII_Cassini_consensus-1	0
chr_1	1196300	1196484	TRA	184	XXX_Thaki_consensus-1_lowComplexity	0
chr_1	1197569	1198381	CP	812	XXX_Thaki_consensus-1_lowComplexity	0
chr_1	1197580	1197891	TRA	311	RLX_LARD_Gridr_consensus-1	0
chr_1	1197581	1197859	TRA	278	RLX_LARD_Gridr_consensus-1	0
chr_1	1197583	1198379	INDEL	796	RLX_LARD_Gridr_consensus-1	0
chr_1	1197891	1198208	TRA	320	RLX_LARD_Gridr_consensus-1	0
chr_1	1198082	1198367	TRA	285	RLX_LARD_Gridr_consensus-1	0
chr_1	1198368	1199544	INVTR	1176	XXX_Thaki_consensus-1_lowComplexity	0
chr_1	1199104	1199115	INDEL	11	XXX_Thaki_consensus-1_lowComplexity	0
chr_1	1199127	1199139	INDEL	12	XXX_Thaki_consensus-1_lowComplexity	0
chr_1	1199319	1199319	INDEL	12	XXX_Thaki_consensus-1_lowComplexity	0
chr_1	1204818	1205059	HDR	390	XXX_Thaki_consensus-1_lowComplexity	-5277
chr_1	1204818	1205059	HDR	760	XXX_Thaki_consensus-1_lowComplexity	-5277
chr_1	1204818	1205054	HDR	376	XXX_Thaki_consensus-1_lowComplexity	-5277
chr_1	1204978	1205004	INDEL	26	XXX_Thaki_consensus-1_lowComplexity	-5437
chr_1	1207864	1207890	INDEL	26	XXX_Thaki_consensus-1_lowComplexity	-8323
chr_1	1208549	1208563	INDEL	14	XXX_Thaki_consensus-1_lowComplexity	-9008
chr_1	1210261	1210261	INDEL	12	RLC_Deimos_consensus-1	7883
chr_1	1210865	1210894	INDEL	29	RLC_Deimos_consensus-1	7251
chr_1	1211270	1211270	INDEL	35	RLC_Deimos_consensus-1	6874
chr_1	1218145	1224498	INVDP	6353	RLC_Deimos_consensus-1	0
chr_1	1218145	1224501	INVDP	6356	RLC_Deimos_consensus-1	0
chr_1	1220086	1224500	INVTR	4414	RLC_Deimos_consensus-1	0
chr_1	1224596	1224671	INDEL	75	RLC_Deimos_consensus-1	-97
chr_1	1225311	1225323	INDEL	12	RLC_Deimos_consensus-1	-812
chr_1	1225311	1225324	INDEL	13	RLC_Deimos_consensus-1	-812
chr_1	1226129	1226129	INDEL	11	RLC_Deimos_consensus-1	-1629
chr_1	1226134	1226134	INDEL	19	RLC_Deimos_consensus-1	-1634
chr_1	1226321	1226321	INDEL	12	RLC_Deimos_consensus-1	-1821
chr_1	1226321	1226321	INDEL	14	RLC_Deimos_consensus-1	-1821
chr_1	1230057	1230103	INDEL	46	RLC_Deimos_consensus-1	-5558
chr_1	1231474	1231474	INDEL	12	RLC_Deimos_consensus-1	-6974
chr_1	1234521	1234547	INDEL	26	RLC_Deimos_consensus-1	-10022
chr_1	1240136	1240269	INDEL	133	RLC_Deimos_consensus-1	-15637
chr_1	1240153	1240153	INDEL	13	RLC_Deimos_consensus-1	-15653
chr_1	1240403	1240403	INDEL	17	DTA_hAT-N4_ALy_GIRI_VeryLowCopy	15820
chr_1	1242049	1242087	INDEL	38	DTA_hAT-N4_ALy_GIRI_VeryLowCopy	14137
chr_1	1244547	1244556	CP	3377	DTA_hAT-N4_ALy_GIRI_VeryLowCopy	11668
chr_1	1247250	1247265	INDEL	15	DTA_hAT-N4_ALy_GIRI_VeryLowCopy	8959
chr_1	1250005	1250019	INDEL	14	DTA_hAT-N4_ALy_GIRI_VeryLowCopy	6205
chr_1	1250024	1250035	INDEL	11	DTA_hAT-N4_ALy_GIRI_VeryLowCopy	6189
chr_1	1250275	1250333	INDEL	58	DTA_hAT-N4_ALy_GIRI_VeryLowCopy	5891
chr_1	1250413	1250413	INDEL	16	DTA_hAT-N4_ALy_GIRI_VeryLowCopy	5810
chr_1	1250431	1250449	INDEL	18	DTA_hAT-N4_ALy_GIRI_VeryLowCopy	5775
chr_1	1257590	1257590	INDEL	11	DTA_hAT-N4_ALy_GIRI_VeryLowCopy	-1259
chr_1	1257592	1257592	INDEL	14	DTA_hAT-N4_ALy_GIRI_VeryLowCopy	-1261
chr_1	1257595	1257595	INDEL	18	DTA_hAT-N4_ALy_GIRI_VeryLowCopy	-1264
chr_1	1257924	1257924	INDEL	20	DTA_hAT-N4_ALy_GIRI_VeryLowCopy	-1593
chr_1	1262854	1262967	HDR	150	DTA_hAT-N4_ALy_GIRI_VeryLowCopy	-6524
chr_1	1262854	1262990	HDR	166	DTA_hAT-N4_ALy_GIRI_VeryLowCopy	-6524
chr_1	1262854	1262969	HDR	152	DTA_hAT-N4_ALy_GIRI_VeryLowCopy	-6524
chr_1	1262867	1262969	HDR	139	DTA_hAT-N4_ALy_GIRI_VeryLowCopy	-6537
chr_1	1262867	1262967	HDR	137	DTA_hAT-N4_ALy_GIRI_VeryLowCopy	-6537
chr_1	1262867	1262990	HDR	153	DTA_hAT-N4_ALy_GIRI_VeryLowCopy	-6537
chr_1	1265371	1265371	INDEL	17	DTA_hAT-N4_ALy_GIRI_VeryLowCopy	-9040
chr_1	1265371	1265371	INDEL	18	DTA_hAT-N4_ALy_GIRI_VeryLowCopy	-9040
chr_1	1266743	1266789	TDM	87	DTA_hAT-N4_ALy_GIRI_VeryLowCopy	-10413
chr_1	1266755	1266779	INDEL	24	DTA_hAT-N4_ALy_GIRI_VeryLowCopy	-10425
chr_1	1266762	1266788	INDEL	26	DTA_hAT-N4_ALy_GIRI_VeryLowCopy	-10432
chr_1	1266788	1266788	INDEL	13	DTA_hAT-N4_ALy_GIRI_VeryLowCopy	-10457
chr_1	1267106	1267122	INDEL	16	DTA_hAT-N4_ALy_GIRI_VeryLowCopy	-10776
chr_1	1267119	1267141	INDEL	22	DTA_hAT-N4_ALy_GIRI_VeryLowCopy	-10789
chr_1	1267631	1267631	INDEL	27	DTA_hAT-N4_ALy_GIRI_VeryLowCopy	-11300
chr_1	1267631	1267631	INDEL	17	DTA_hAT-N4_ALy_GIRI_VeryLowCopy	-11300
chr_1	1267631	1267631	INDEL	12	DTA_hAT-N4_ALy_GIRI_VeryLowCopy	-11300
chr_1	1267935	1267935	INDEL	11	DTA_hAT-N4_ALy_GIRI_VeryLowCopy	-11604
chr_1	1267982	1267997	INDEL	15	DTA_hAT-N4_ALy_GIRI_VeryLowCopy	-11652
chr_1	1268237	1268253	INDEL	16	DTA_hAT-N4_ALy_GIRI_VeryLowCopy	-11907
chr_1	1268436	1268439	INDEL	2209	DTA_hAT-N4_ALy_GIRI_VeryLowCopy	-12106
chr_1	1268831	1268851	INDEL	20	DTA_hAT-N4_ALy_GIRI_VeryLowCopy	-12501
chr_1	1268848	1268860	INDEL	12	DTA_hAT-N4_ALy_GIRI_VeryLowCopy	-12518
chr_1	1274073	1274189	HDR	136	DTA_hAT-N4_ALy_GIRI_VeryLowCopy	-17743
chr_1	1274521	1274532	INDEL	11	DTA_hAT-N4_ALy_GIRI_VeryLowCopy	-18191
chr_1	1277558	1277560	INDEL	1875	DTA_hAT-N4_ALy_GIRI_VeryLowCopy	-21228
chr_1	1277656	1277668	INDEL	12	DTA_hAT-N4_ALy_GIRI_VeryLowCopy	-21326
chr_1	1280224	1280412	HDR	193	DTA_hAT-N4_ALy_GIRI_VeryLowCopy	-23894
chr_1	1280270	1280414	HDR	147	DTA_hAT-N4_ALy_GIRI_VeryLowCopy	-23940
chr_1	1284344	1284380	INDEL	36	DTA_hAT-N4_ALy_GIRI_VeryLowCopy	-28014
chr_1	1284846	1284939	INDEL	93	DTA_hAT-N4_ALy_GIRI_VeryLowCopy	-28516
chr_1	1284914	1284939	INDEL	25	DTA_hAT-N4_ALy_GIRI_VeryLowCopy	-28584
chr_1	1284922	1284950	INDEL	28	DTA_hAT-N4_ALy_GIRI_VeryLowCopy	-28592
chr_1	1284929	1284948	INDEL	19	DTA_hAT-N4_ALy_GIRI_VeryLowCopy	-28599
chr_1	1284937	1284956	INDEL	19	DTA_hAT-N4_ALy_GIRI_VeryLowCopy	-28607
chr_1	1285046	1285060	INDEL	14	DTA_hAT-N4_ALy_GIRI_VeryLowCopy	-28716
chr_1	1285199	1285210	INDEL	11	DTA_hAT-N4_ALy_GIRI_VeryLowCopy	-28869
chr_1	1287798	1287809	INDEL	11	DTA_hAT-N4_ALy_GIRI_VeryLowCopy	-31468
chr_1	1287855	1287855	INDEL	17	DTA_hAT-N4_ALy_GIRI_VeryLowCopy	-31524
chr_1	1287856	1287856	INDEL	11	DTA_hAT-N4_ALy_GIRI_VeryLowCopy	-31525
chr_1	1287856	1287856	INDEL	17	DTA_hAT-N4_ALy_GIRI_VeryLowCopy	-31525
chr_1	1287856	1287856	INDEL	23	DTA_hAT-N4_ALy_GIRI_VeryLowCopy	-31525
chr_1	1288476	1288523	INDEL	47	DTA_hAT-N4_ALy_GIRI_VeryLowCopy	-32146
chr_1	1288692	1288692	INDEL	19	DTA_hAT-N4_ALy_GIRI_VeryLowCopy	-32361
chr_1	1288695	1288695	INDEL	11	DTA_hAT-N4_ALy_GIRI_VeryLowCopy	-32364
chr_1	1298388	1300143	HDR	1755	DTA_hAT-N4_ALy_GIRI_VeryLowCopy	-42058
chr_1	1298963	1300123	INDEL	1160	DTA_hAT-N4_ALy_GIRI_VeryLowCopy	-42633
chr_1	1300085	1300120	INDEL	35	DTA_hAT-N4_ALy_GIRI_VeryLowCopy	-43755
chr_1	1300109	1300120	INDEL	11	DTA_hAT-N4_ALy_GIRI_VeryLowCopy	-43779
chr_1	1300109	1300127	INDEL	18	DTA_hAT-N4_ALy_GIRI_VeryLowCopy	-43779
chr_1	1300111	1300130	INDEL	19	DTA_hAT-N4_ALy_GIRI_VeryLowCopy	-43781
chr_1	1300111	1300126	INDEL	15	DTA_hAT-N4_ALy_GIRI_VeryLowCopy	-43781
chr_1	1302759	1302770	INDEL	11	DTA_hAT-N4_ALy_GIRI_VeryLowCopy	-46429
chr_1	1308144	1308158	INDEL	14	DTA_hAT-N4_ALy_GIRI_VeryLowCopy	-51814
chr_1	1317881	1317906	INDEL	25	DTA_hAT-N4_ALy_GIRI_VeryLowCopy	-61551
chr_1	1319338	1319364	INDEL	26	DTA_hAT-N4_ALy_GIRI_VeryLowCopy	-63008
chr_1	1320036	1320047	INDEL	11	DTA_hAT-N4_ALy_GIRI_VeryLowCopy	-63706
chr_1	1321445	1321452	CP	3838	DTA_hAT-N4_ALy_GIRI_VeryLowCopy	-65115
chr_1	1321737	1321737	INDEL	39	DTA_hAT-N4_ALy_GIRI_VeryLowCopy	-65406
chr_1	1321738	1321741	INDEL	31	DTA_hAT-N4_ALy_GIRI_VeryLowCopy	-65408
chr_1	1321738	1321741	INDEL	34	DTA_hAT-N4_ALy_GIRI_VeryLowCopy	-65408
chr_1	1321740	1321740	INDEL	33	DTA_hAT-N4_ALy_GIRI_VeryLowCopy	-65409
chr_1	1321740	1321740	INDEL	29	DTA_hAT-N4_ALy_GIRI_VeryLowCopy	-65409
chr_1	1321740	1321740	INDEL	31	DTA_hAT-N4_ALy_GIRI_VeryLowCopy	-65409
chr_1	1321740	1321740	INDEL	17	DTA_hAT-N4_ALy_GIRI_VeryLowCopy	-65409
chr_1	1321741	1321764	INDEL	23	DTA_hAT-N4_ALy_GIRI_VeryLowCopy	-65411
chr_1	1322508	1322520	INDEL	12	DTA_hAT-N4_ALy_GIRI_VeryLowCopy	-66178
chr_1	1324693	1324705	INDEL	12	DTA_hAT-N4_ALy_GIRI_VeryLowCopy	-68363
chr_1	1331371	1331379	CP	3866	DTA_hAT-N4_ALy_GIRI_VeryLowCopy	-75041
chr_1	1333722	1333768	INDEL	46	RXX_Gliese_consensus-1_partial	72800
chr_1	1341852	1341929	CP	77	RXX_Gliese_consensus-1_partial	64639
chr_1	1342044	1342044	INDEL	18	RXX_Gliese_consensus-1_partial	64523
chr_1	1342353	1342353	INDEL	75	RXX_Gliese_consensus-1_partial	64214
chr_1	1344579	1344659	CP	80	RXX_Gliese_consensus-1_partial	61909
chr_1	1344592	1344657	INDEL	65	RXX_Gliese_consensus-1_partial	61911
chr_1	1346617	1346617	INDEL	19	RXX_Gliese_consensus-1_partial	59950
chr_1	1346675	1346675	INDEL	15	RXX_Gliese_consensus-1_partial	59892
chr_1	1346676	1346676	INDEL	28	RXX_Gliese_consensus-1_partial	59891
chr_1	1349538	1349691	HDR	154	RXX_Gliese_consensus-1_partial	56877
chr_1	1350936	1351157	HDR	226	RXX_Gliese_consensus-1_partial	55411
chr_1	1354797	1354809	INDEL	12	RXX_Gliese_consensus-1_partial	51759
chr_1	1357800	1357800	INDEL	25	RXX_Gliese_consensus-1_partial	48767
chr_1	1359954	1359972	INDEL	18	RXX_Gliese_consensus-1_partial	46596
chr_1	1365286	1365286	INDEL	19	RXX_Gliese_consensus-1_partial	41281
chr_1	1365327	1365542	INDEL	215	RXX_Gliese_consensus-1_partial	41026
chr_1	1365371	1365531	INDEL	160	RXX_Gliese_consensus-1_partial	41037
chr_1	1365466	1365467	INDEL	137	RXX_Gliese_consensus-1_partial	41101
chr_1	1365468	1365479	HDR	153	RXX_Gliese_consensus-1_partial	41089
chr_1	1365468	1365479	HDR	138	RXX_Gliese_consensus-1_partial	41089
chr_1	1365468	1365479	HDR	161	RXX_Gliese_consensus-1_partial	41089
chr_1	1365468	1365479	HDR	140	RXX_Gliese_consensus-1_partial	41089
chr_1	1365468	1365479	HDR	158	RXX_Gliese_consensus-1_partial	41089
chr_1	1365539	1365539	INDEL	12	RXX_Gliese_consensus-1_partial	41028
chr_1	1365658	1365658	INDEL	72	RXX_Gliese_consensus-1_partial	40909
chr_1	1365658	1365658	INDEL	52	RXX_Gliese_consensus-1_partial	40909
chr_1	1365658	1365658	INDEL	50	RXX_Gliese_consensus-1_partial	40909
chr_1	1365667	1365667	INDEL	15	RXX_Gliese_consensus-1_partial	40900
chr_1	1365667	1365667	INDEL	14	RXX_Gliese_consensus-1_partial	40900
chr_1	1367781	1367792	INDEL	11	RXX_Gliese_consensus-1_partial	38776
chr_1	1368358	1368404	INDEL	46	RXX_Gliese_consensus-1_partial	38164
chr_1	1368568	1368598	INDEL	30	RXX_Gliese_consensus-1_partial	37970
chr_1	1369903	1370040	INDEL	137	RXX_Gliese_consensus-1_partial	36528
chr_1	1373010	1373010	INDEL	19	RXX_Gliese_consensus-1_partial	33557
chr_1	1375222	1375223	INDEL	470	RXX_Gliese_consensus-1_partial	31345
chr_1	1378893	1378893	INDEL	62	RXX_Gliese_consensus-1_partial	27674
chr_1	1379247	1379297	INDEL	50	RXX_Gliese_consensus-1_partial	27271
chr_1	1379710	1379710	INDEL	12	RXX_Gliese_consensus-1_partial	26857
chr_1	1379711	1379711	INDEL	12	RXX_Gliese_consensus-1_partial	26856
chr_1	1381898	1381913	INDEL	15	RXX_Gliese_consensus-1_partial	24655
chr_1	1382414	1382414	INDEL	13	RXX_Gliese_consensus-1_partial	24153
chr_1	1382415	1382415	INDEL	15	RXX_Gliese_consensus-1_partial	24152
chr_1	1387338	1387365	INDEL	27	RXX_Gliese_consensus-1_partial	19203
chr_1	1391020	1391038	INDEL	18	RXX_Gliese_consensus-1_partial	15530
chr_1	1391024	1391045	INDEL	21	RXX_Gliese_consensus-1_partial	15523
chr_1	1391026	1391054	INDEL	28	RXX_Gliese_consensus-1_partial	15514
chr_1	1399892	1399903	INDEL	11	RXX_Gliese_consensus-1_partial	6665
chr_1	1400285	1400344	INDEL	59	RXX_Gliese_consensus-1_partial	6224
chr_1	1400307	1400352	HDR	11540	RXX_Gliese_consensus-1_partial	6216
chr_1	1400330	1400357	INDEL	27	RXX_Gliese_consensus-1_partial	6211
chr_1	1400433	1400437	INDEL	1327	RXX_Gliese_consensus-1_partial	6131
chr_1	1406731	1406731	INDEL	16	RXX_Gliese_consensus-1_partial	0
chr_1	1411532	1411550	INDEL	18	RXX_Gliese_consensus-1_partial	-4802
chr_1	1411827	1411841	INDEL	14	RXX_Gliese_consensus-1_partial	-5097
chr_1	1411967	1411969	INDEL	3586	RXX_Gliese_consensus-1_partial	-5237
chr_1	1412483	1412483	INDEL	11	RXX_Gliese_consensus-1_partial	-5752
chr_1	1412637	1412660	INDEL	23	RXX_Gliese_consensus-1_partial	-5907
chr_1	1412637	1412656	INDEL	19	RXX_Gliese_consensus-1_partial	-5907
chr_1	1413620	1413664	INDEL	44	RXX_Gliese_consensus-1_partial	-6890
chr_1	1414159	1414159	INDEL	12	RXX_Gliese_consensus-1_partial	-7428
chr_1	1417242	1417253	INDEL	11	RXX_Gliese_consensus-1_partial	-10512
chr_1	1417462	1417480	INDEL	18	RXX_Gliese_consensus-1_partial	-10732
chr_1	1417530	1417547	INDEL	17	RXX_Gliese_consensus-1_partial	-10800
chr_1	1417538	1417565	INDEL	27	RXX_Gliese_consensus-1_partial	-10808
chr_1	1421335	1421346	INDEL	11	RLC_Deimos_consensus-1	10263
chr_1	1421664	1431568	INV	10180	RLC_Deimos_consensus-1	41
chr_1	1421664	1431568	INV	10200	RLC_Deimos_consensus-1	41
chr_1	1423905	1424165	HDR	260	RLC_Deimos_consensus-1	7444
chr_1	1426441	1426441	INDEL	47	RLC_Deimos_consensus-1	5167
chr_1	1426481	1427893	INDEL	1412	RLC_Deimos_consensus-1	3716
chr_1	1426524	1426537	INDEL	13	RLC_Deimos_consensus-1	5072
chr_1	1426560	1426575	INDEL	15	RLC_Deimos_consensus-1	5034
chr_1	1426797	1427868	INDEL	1071	RLC_Deimos_consensus-1	3741
chr_1	1427060	1427571	HDR	511	RLC_Deimos_consensus-1	4038
chr_1	1427628	1427769	CP	308	RLC_Deimos_consensus-1	3840
chr_1	1428025	1428210	HDR	619	RLC_Deimos_consensus-1	3399
chr_1	1431317	1431328	INDEL	11	RLC_Deimos_consensus-1	281
chr_1	1431606	1432839	INVTR	1234	RLC_Deimos_consensus-1	0
chr_1	1431609	1432838	INVTR	1230	RLC_Deimos_consensus-1	0
chr_1	1431611	1432839	DUP	1231	RLC_Deimos_consensus-1	0
chr_1	1432840	1433058	INVTR	218	RLX_LARD_Gridr_consensus-1	0
chr_1	1433434	1433683	INVTR	249	RLX_LARD_Gridr_consensus-1	0
chr_1	1433434	1433679	INVTR	245	RLX_LARD_Gridr_consensus-1	0
chr_1	1433460	1433677	TRA	217	RLX_LARD_Gridr_consensus-1	0
chr_1	1433527	1433684	INVTR	159	RLX_LARD_Gridr_consensus-1	0
chr_1	1433682	1438818	TRA	5136	RLC_Deimos_consensus-1	0
chr_1	1433682	1438798	TRA	5116	RLC_Deimos_consensus-1	0
chr_1	1433682	1438818	DUP	5136	RLC_Deimos_consensus-1	0
chr_1	1433682	1436098	INVDP	2416	RLC_Deimos_consensus-1	0
chr_1	1433682	1437824	TRA	4142	RLC_Deimos_consensus-1	0
chr_1	1433682	1438818	INVTR	5136	RLC_Deimos_consensus-1	0
chr_1	1433792	1433822	INDEL	30	RLC_Deimos_consensus-1	0
chr_1	1438648	1438819	DUP	171	RLC_Deimos_consensus-1	0
chr_1	1438655	1438819	DUP	164	RLC_Deimos_consensus-1	0
chr_1	1439640	1439640	INDEL	49	RLC_Deimos_consensus-1	-822
chr_1	1439641	1473845	INV	64845	DTX_MITES_Fairy_consensus-1	0
chr_1	1439641	1473845	INV	55246	DTX_MITES_Fairy_consensus-1	0
chr_1	1439642	1439642	INDEL	49	RLC_Deimos_consensus-1	-824
chr_1	1440623	1440623	INDEL	15	RLC_Deimos_consensus-1	-1805
chr_1	1442247	1442343	HDR	96	RLC_Deimos_consensus-1	-3430
chr_1	1445328	1445329	INDEL	8177	RLC_Deimos_consensus-1	-6511
chr_1	1446912	1446912	INDEL	15	DTX_MITES_Fairy_consensus-1	6719
chr_1	1449265	1449627	HDR	19675	DTX_MITES_Fairy_consensus-1	4005
chr_1	1449265	1449627	HDR	31060	DTX_MITES_Fairy_consensus-1	4005
chr_1	1449830	1449858	INDEL	28	DTX_MITES_Fairy_consensus-1	3774
chr_1	1451439	1451680	HDR	387	DTX_MITES_Fairy_consensus-1	1952
chr_1	1451496	1451503	CP	1710	DTX_MITES_Fairy_consensus-1	2129
chr_1	1451496	1451503	CP	1775	DTX_MITES_Fairy_consensus-1	2129
chr_1	1451717	1451729	INDEL	12	DTX_MITES_Fairy_consensus-1	1903
chr_1	1452370	1452381	INDEL	11	DTX_MITES_Fairy_consensus-1	1251
chr_1	1452583	1452596	INDEL	13	DTX_MITES_Fairy_consensus-1	1036
chr_1	1454842	1454858	INDEL	16	DTX_MITES_Fairy_consensus-1	-988
chr_1	1458606	1458740	HDR	134	DTX_MITES_Fairy_consensus-1	-4752
chr_1	1458683	1458700	INDEL	17	DTX_MITES_Fairy_consensus-1	-4829
chr_1	1458706	1458718	INDEL	12	DTX_MITES_Fairy_consensus-1	-4852
chr_1	1458721	1458741	INDEL	20	DTX_MITES_Fairy_consensus-1	-4867
chr_1	1459039	1459197	HDR	158	DTX_MITES_Fairy_consensus-1	-5185
chr_1	1459040	1459197	HDR	157	DTX_MITES_Fairy_consensus-1	-5186
chr_1	1459056	1459197	HDR	141	DTX_MITES_Fairy_consensus-1	-5202
chr_1	1459056	1459192	HDR	136	DTX_MITES_Fairy_consensus-1	-5202
chr_1	1459843	1459843	INDEL	11	DTX_MITES_Fairy_consensus-1	-5988
chr_1	1459982	1459982	INDEL	12	DTX_MITES_Fairy_consensus-1	-6127
chr_1	1459986	1459986	INDEL	12	DTX_MITES_Fairy_consensus-1	-6131
chr_1	1459987	1459987	INDEL	24	DTX_MITES_Fairy_consensus-1	-6132
chr_1	1471186	1471203	INDEL	17	RXX_Gliese_consensus-1_partial	3026
chr_1	1474422	1475053	HDR	631	RXX_Gliese_consensus-1_partial	0
chr_1	1474578	1475047	HDR	469	RXX_Gliese_consensus-1_partial	-134
chr_1	1475463	1475727	HDR	264	RXX_Gliese_consensus-1_partial	-1019
chr_1	1475470	1475727	HDR	257	RXX_Gliese_consensus-1_partial	-1026
chr_1	1475574	1475766	HDR	192	RXX_Gliese_consensus-1_partial	-1130
chr_1	1475574	1475761	HDR	187	RXX_Gliese_consensus-1_partial	-1130
chr_1	1477304	1478011	HDR	707	RXX_Gliese_consensus-1_partial	-2860
chr_1	1477375	1478020	HDR	678	RXX_Gliese_consensus-1_partial	-2931
chr_1	1477375	1478006	HDR	732	RXX_Gliese_consensus-1_partial	-2931
chr_1	1483060	1483419	HDR	386	RXX_Gliese_consensus-1_partial	-8616
chr_1	1483060	1483419	HDR	359	RXX_Gliese_consensus-1_partial	-8616
chr_1	1483060	1483419	HDR	390	RXX_Gliese_consensus-1_partial	-8616
chr_1	1483060	1483419	HDR	378	RXX_Gliese_consensus-1_partial	-8616
chr_1	1483064	1484010	HDR	946	RXX_Gliese_consensus-1_partial	-8620
chr_1	1483973	1483984	INDEL	11	RXX_Gliese_consensus-1_partial	-9529
chr_1	1484201	1484213	INDEL	12	RXX_Gliese_consensus-1_partial	-9757
chr_1	1484754	1484775	INDEL	21	RXX_Gliese_consensus-1_partial	-10310
chr_1	1491527	1491527	INDEL	20	DTX_MITES_Werewolf_consensus-1	6121
chr_1	1491568	1491586	INDEL	18	DTX_MITES_Werewolf_consensus-1	6063
chr_1	1493104	1493363	HDR	259	DTX_MITES_Werewolf_consensus-1	4286
chr_1	1493281	1493281	INDEL	35	DTX_MITES_Werewolf_consensus-1	4367
chr_1	1497643	1497648	HDR	155	DTX_MITES_Werewolf_consensus-1	1
chr_1	1497716	1497727	INDEL	11	DTX_MITES_Werewolf_consensus-1	0
chr_1	1498064	1498076	INDEL	12	DTX_MITES_Werewolf_consensus-1	-303
chr_1	1501050	1501077	INDEL	27	DTX_MITES_Werewolf_consensus-1	-3289
chr_1	1501149	1501149	INDEL	12	DTX_MITES_Werewolf_consensus-1	-3387
chr_1	1503884	1503903	INDEL	19	DTX_MITES_Werewolf_consensus-1	-6123
chr_1	1505808	1505808	INDEL	17	DTX_MITES_Werewolf_consensus-1	-8046
chr_1	1505987	1505987	INDEL	18	DTX_MITES_Werewolf_consensus-1	-8225
chr_1	1506668	1506668	INDEL	18	DTX_MITES_Werewolf_consensus-1	-8906
chr_1	1515814	1515836	INDEL	22	DTX_MITES_Werewolf_consensus-1	-18053
chr_1	1515837	1515848	INDEL	11	DTX_MITES_Werewolf_consensus-1	-18076
chr_1	1521045	1521073	INDEL	28	DTX_MITES_Werewolf_consensus-1	-23284
chr_1	1522174	1522174	INDEL	18	DTX_MITES_Werewolf_consensus-1	-24412
chr_1	1522177	1522177	INDEL	12	DTX_MITES_Werewolf_consensus-1	-24415
chr_1	1522236	1522255	INDEL	19	DTX_MITES_Werewolf_consensus-1	-24475
chr_1	1522455	1522455	INDEL	32	DTX_MITES_Werewolf_consensus-1	-24693
chr_1	1524272	1524301	HDR	372	DTX_MITES_Werewolf_consensus-1	-26511
chr_1	1529611	1529630	INDEL	19	DTX_MITES_Werewolf_consensus-1	-31850
chr_1	1529778	1529778	INDEL	27	DTX_MITES_Werewolf_consensus-1	-32016
chr_1	1530090	1530107	INDEL	17	DTX_MITES_Werewolf_consensus-1	-32329
chr_1	1530527	1530539	INDEL	12	DTX_MITES_Werewolf_consensus-1	-32766
chr_1	1530531	1530582	INDEL	51	DTX_MITES_Werewolf_consensus-1	-32770
chr_1	1530588	1530611	INDEL	23	DTX_MITES_Werewolf_consensus-1	-32827
chr_1	1530824	1530837	INDEL	13	DTX_MITES_Werewolf_consensus-1	-33063
chr_1	1533668	1533953	INDEL	285	DTX_MITES_Werewolf_consensus-1	-35907
chr_1	1534101	1534907	INDEL	806	DTX_MITES_Werewolf_consensus-1	-36340
chr_1	1537489	1537508	INDEL	19	DTX_MITES_Werewolf_consensus-1	-39728
chr_1	1542897	1542912	INDEL	15	DTX_MITES_Werewolf_consensus-1	-45136
chr_1	1543046	1543046	INDEL	18	DTX_MITES_Werewolf_consensus-1	-45284
chr_1	1548283	1548284	INDEL	1787	DTX_MITES_Werewolf_consensus-1	-50522
chr_1	1548610	1548618	CP	2988	DTX_MITES_Werewolf_consensus-1	-50849
chr_1	1548816	1548831	INDEL	15	DTX_MITES_Werewolf_consensus-1	-51055
chr_1	1549921	1549923	INDEL	264	DTX_MITES_Werewolf_consensus-1	-52160
chr_1	1550166	1551366	HDR	1200	DTX_MITES_Werewolf_consensus-1	-52405
chr_1	1551323	1551344	INDEL	21	DTX_MITES_Werewolf_consensus-1	-53562
chr_1	1551346	1551361	INDEL	15	DTX_MITES_Werewolf_consensus-1	-53585
chr_1	1551580	1551606	INDEL	26	DTX_MITES_Werewolf_consensus-1	-53819
chr_1	1555576	1555587	INDEL	11	DTX_MITES_Werewolf_consensus-1	-57815
chr_1	1557507	1557524	INDEL	17	DTX_MITES_Werewolf_consensus-1	-59746
chr_1	1557948	1557978	INDEL	30	DTX_MITES_Werewolf_consensus-1	-60187
chr_1	1558440	1558440	INDEL	38	DTX_MITES_Werewolf_consensus-1	-60678
chr_1	1563565	1563693	HDR	128	DTX_MITES_Werewolf_consensus-1	-65804
chr_1	1565781	1565799	INDEL	18	DTX_MITES_Werewolf_consensus-1	-68020
chr_1	1569202	1569203	INDEL	2199	DTX_MITES_Werewolf_consensus-1	-71441
chr_1	1576421	1576435	INDEL	14	DTX_MITES_Werewolf_consensus-1	-78660
chr_1	1579417	1579417	INDEL	12	DTX_MITES_Werewolf_consensus-1	-81655
chr_1	1580485	1580485	INDEL	15	DTX_MITES_Werewolf_consensus-1	-82723
chr_1	1580786	1580786	INDEL	21	DTX_MITES_Werewolf_consensus-1	-83024
chr_1	1580962	1580974	INDEL	12	DTX_MITES_Werewolf_consensus-1	-83201
chr_1	1586652	1586799	HDR	147	DTX_MITES_Werewolf_consensus-1	-88891
chr_1	1588556	1588569	INDEL	13	DTX_MITES_Werewolf_consensus-1	-90795
chr_1	1588588	1588600	INDEL	12	DTX_MITES_Werewolf_consensus-1	-90827
chr_1	1589905	1590070	CP	165	DTX_MITES_Werewolf_consensus-1	-92144
chr_1	1589941	1590192	INDEL	251	DTX_MITES_Werewolf_consensus-1	-92180
chr_1	1590176	1590191	INDEL	15	DTX_MITES_Werewolf_consensus-1	-92415
chr_1	1592336	1592479	TDM	143	DTX_MITES_Werewolf_consensus-1	-94575
chr_1	1592337	1592479	TDM	142	DTX_MITES_Werewolf_consensus-1	-94576
chr_1	1592410	1592463	INDEL	53	DTX_MITES_Werewolf_consensus-1	-94649
chr_1	1592416	1592443	INDEL	27	DTX_MITES_Werewolf_consensus-1	-94655
chr_1	1595752	1595763	INDEL	11	DTX_MITES_Werewolf_consensus-1	-97991
chr_1	1597565	1597577	INDEL	12	DTX_MITES_Werewolf_consensus-1	-99804
chr_1	1598737	1598752	INDEL	15	DTX_MITES_Werewolf_consensus-1	-100976
chr_1	1600885	1600885	INDEL	12	XXX_Maki_consensus-1_partial	99313
chr_1	1601882	1601898	INDEL	16	XXX_Maki_consensus-1_partial	98301
chr_1	1601983	1602029	HDR	409	XXX_Maki_consensus-1_partial	98170
chr_1	1603256	1603256	INDEL	12	XXX_Maki_consensus-1_partial	96942
chr_1	1605809	1605809	INDEL	13	XXX_Maki_consensus-1_partial	94389
chr_1	1605811	1605811	INDEL	22	XXX_Maki_consensus-1_partial	94387
chr_1	1605821	1605821	INDEL	11	XXX_Maki_consensus-1_partial	94377
chr_1	1605821	1605821	INDEL	25	XXX_Maki_consensus-1_partial	94377
chr_1	1606436	1606449	INDEL	13	XXX_Maki_consensus-1_partial	93750
chr_1	1606579	1606591	INDEL	12	XXX_Maki_consensus-1_partial	93608
chr_1	1606579	1606596	INDEL	17	XXX_Maki_consensus-1_partial	93603
chr_1	1606702	1606717	INDEL	15	XXX_Maki_consensus-1_partial	93482
chr_1	1606713	1606731	INDEL	18	XXX_Maki_consensus-1_partial	93468
chr_1	1618316	1618316	INDEL	14	XXX_Maki_consensus-1_partial	81882
chr_1	1618320	1618320	INDEL	22	XXX_Maki_consensus-1_partial	81878
chr_1	1632175	1632202	INDEL	27	XXX_Maki_consensus-1_partial	67997
chr_1	1635267	1635267	INDEL	16	XXX_Maki_consensus-1_partial	64931
chr_1	1635269	1635269	INDEL	56	XXX_Maki_consensus-1_partial	64929
chr_1	1640251	1640253	HDR	112	XXX_Maki_consensus-1_partial	59946
chr_1	1645130	1645174	CP	44	XXX_Maki_consensus-1_partial	55025
chr_1	1645133	1645156	INDEL	23	XXX_Maki_consensus-1_partial	55043
chr_1	1645135	1645149	INDEL	14	XXX_Maki_consensus-1_partial	55050
chr_1	1648163	1648163	INDEL	25	XXX_Maki_consensus-1_partial	52035
chr_1	1648290	1648301	INDEL	11	XXX_Maki_consensus-1_partial	51898
chr_1	1648374	1648374	INDEL	21	XXX_Maki_consensus-1_partial	51824
chr_1	1648530	1648567	INDEL	37	XXX_Maki_consensus-1_partial	51632
chr_1	1649390	1649390	HDR	540	XXX_Maki_consensus-1_partial	50808
chr_1	1650869	1650896	INDEL	27	XXX_Maki_consensus-1_partial	49303
chr_1	1652311	1652362	INDEL	51	XXX_Maki_consensus-1_partial	47837
chr_1	1652408	1652426	INDEL	18	XXX_Maki_consensus-1_partial	47773
chr_1	1662958	1662958	INDEL	15	XXX_Maki_consensus-1_partial	37240
chr_1	1662959	1662959	INDEL	20	XXX_Maki_consensus-1_partial	37239
chr_1	1669337	1669365	INDEL	28	XXX_Maki_consensus-1_partial	30834
chr_1	1670038	1670050	INDEL	12	XXX_Maki_consensus-1_partial	30149
chr_1	1670039	1670054	INDEL	15	XXX_Maki_consensus-1_partial	30145
chr_1	1670383	1670419	INDEL	36	XXX_Maki_consensus-1_partial	29780
chr_1	1670468	1670486	INDEL	18	XXX_Maki_consensus-1_partial	29713
chr_1	1670852	1670869	INDEL	17	XXX_Maki_consensus-1_partial	29330
chr_1	1670855	1670870	INDEL	15	XXX_Maki_consensus-1_partial	29329
chr_1	1671086	1671086	INDEL	22	XXX_Maki_consensus-1_partial	29112
chr_1	1673658	1673658	INDEL	27	XXX_Maki_consensus-1_partial	26540
chr_1	1680853	1680865	INDEL	12	XXX_Maki_consensus-1_partial	19334
chr_1	1680857	1680869	INDEL	12	XXX_Maki_consensus-1_partial	19330
chr_1	1685136	1685153	INDEL	17	XXX_Maki_consensus-1_partial	15046
chr_1	1690353	1690371	INDEL	18	XXX_Maki_consensus-1_partial	9828
chr_1	1690405	1690418	INDEL	13	XXX_Maki_consensus-1_partial	9781
chr_1	1690807	1690807	INDEL	12	XXX_Maki_consensus-1_partial	9391
chr_1	1690913	1691028	TDM	189	XXX_Maki_consensus-1_partial	9171
chr_1	1690970	1690970	INDEL	72	XXX_Maki_consensus-1_partial	9228
chr_1	1692587	1692599	INDEL	12	XXX_Maki_consensus-1_partial	7600
chr_1	1695431	1695449	INDEL	18	XXX_Maki_consensus-1_partial	4750
chr_1	1695451	1695463	INDEL	12	XXX_Maki_consensus-1_partial	4736
chr_1	1699127	1699127	INDEL	38	XXX_Maki_consensus-1_partial	1071
chr_1	1699129	1699688	HDR	559	XXX_Maki_consensus-1_partial	511
chr_1	1699129	1699878	HDR	749	XXX_Maki_consensus-1_partial	321
chr_1	1699147	1699671	HDR	619	XXX_Maki_consensus-1_partial	528
chr_1	1699190	1699671	HDR	536	XXX_Maki_consensus-1_partial	528
chr_1	1699659	1699671	HDR	157	XXX_Maki_consensus-1_partial	528
chr_1	1700415	1700437	INDEL	22	XXX_Maki_consensus-1_partial	-70
chr_1	1701458	1701458	INDEL	14	XXX_Maki_consensus-1_partial	-1112
chr_1	1701458	1701458	INDEL	28	XXX_Maki_consensus-1_partial	-1112
chr_1	1701708	1701727	INDEL	19	XXX_Maki_consensus-1_partial	-1363
chr_1	1701736	1701765	INDEL	29	XXX_Maki_consensus-1_partial	-1391
chr_1	1704470	1704470	INDEL	11	XXX_Maki_consensus-1_partial	-4124
chr_1	1706076	1706076	INDEL	12	XXX_Maki_consensus-1_partial	-5730
chr_1	1706076	1706076	INDEL	14	XXX_Maki_consensus-1_partial	-5730
chr_1	1706243	1706243	INDEL	14	XXX_Maki_consensus-1_partial	-5897
chr_1	1708271	1708283	INDEL	12	XXX_Maki_consensus-1_partial	-7926
chr_1	1708451	1708451	INDEL	12	XXX_Maki_consensus-1_partial	-8105
chr_1	1708645	1708666	INDEL	21	XXX_Maki_consensus-1_partial	-8300
chr_1	1708646	1708665	INDEL	19	XXX_Maki_consensus-1_partial	-8301
chr_1	1708960	1709153	INDEL	193	XXX_Maki_consensus-1_partial	-8615
chr_1	1708975	1708992	INDEL	17	XXX_Maki_consensus-1_partial	-8630
chr_1	1709092	1709092	INDEL	25	XXX_Maki_consensus-1_partial	-8746
chr_1	1709115	1709221	INDEL	106	XXX_Maki_consensus-1_partial	-8770
chr_1	1709482	1709508	INDEL	26	XXX_Maki_consensus-1_partial	-9137
chr_1	1710791	1711172	TDM	550	XXX_Maki_consensus-1_partial	-10446
chr_1	1710791	1711171	TDM	559	XXX_Maki_consensus-1_partial	-10446
chr_1	1710791	1711172	TDM	551	XXX_Maki_consensus-1_partial	-10446
chr_1	1710791	1711172	TDM	719	XXX_Maki_consensus-1_partial	-10446
chr_1	1710791	1711172	TDM	553	XXX_Maki_consensus-1_partial	-10446
chr_1	1712103	1712460	CP	357	XXX_Maki_consensus-1_partial	-11758
chr_1	1712281	1712281	INDEL	72	XXX_Maki_consensus-1_partial	-11935
chr_1	1712548	1712701	CP	324	XXX_Maki_consensus-1_partial	-12203
chr_1	1712548	1712701	CP	323	XXX_Maki_consensus-1_partial	-12203
chr_1	1712548	1712719	CP	341	XXX_Maki_consensus-1_partial	-12203
chr_1	1713643	1713711	INDEL	68	XXX_Maki_consensus-1_partial	-13298
chr_1	1713644	1713931	HDR	287	XXX_Maki_consensus-1_partial	-13299
chr_1	1721615	1721633	INDEL	18	XXX_Maki_consensus-1_partial	-21270
chr_1	1731178	1731178	INDEL	15	XXX_Maki_consensus-1_partial	-30832
chr_1	1736168	1736172	INDEL	41	XXX_Maki_consensus-1_partial	-35823
chr_1	1736168	1736169	INDEL	46	XXX_Maki_consensus-1_partial	-35823
chr_1	1736173	1736182	HDR	104	XXX_Maki_consensus-1_partial	-35828
chr_1	1736173	1736182	HDR	99	XXX_Maki_consensus-1_partial	-35828
chr_1	1736360	1736373	INDEL	13	XXX_Maki_consensus-1_partial	-36015
chr_1	1737311	1737345	INDEL	34	XXX_Maki_consensus-1_partial	-36966
chr_1	1737408	1737429	INDEL	21	XXX_Maki_consensus-1_partial	-37063
chr_1	1737504	1737566	INDEL	62	XXX_Maki_consensus-1_partial	-37159
chr_1	1737519	1737562	INDEL	43	XXX_Maki_consensus-1_partial	-37174
chr_1	1737544	1737563	INDEL	19	XXX_Maki_consensus-1_partial	-37199
chr_1	1737550	1737567	INDEL	17	XXX_Maki_consensus-1_partial	-37205
chr_1	1739110	1739131	INDEL	21	XXX_Maki_consensus-1_partial	-38765
chr_1	1751152	1751176	INDEL	24	XXX_Maki_consensus-1_partial	-50807
chr_1	1752271	1752271	INDEL	21	XXX_Maki_consensus-1_partial	-51925
chr_1	1752272	1752272	INDEL	21	XXX_Maki_consensus-1_partial	-51926
chr_1	1752272	1752272	INDEL	24	XXX_Maki_consensus-1_partial	-51926
chr_1	1752273	1752273	INDEL	22	XXX_Maki_consensus-1_partial	-51927
chr_1	1757433	1757433	INDEL	21	XXX_Maki_consensus-1_partial	-57087
chr_1	1760805	1760819	INDEL	14	XXX_Maki_consensus-1_partial	-60460
chr_1	1764426	1764426	INDEL	16	XXX_Maki_consensus-1_partial	-64080
chr_1	1764431	1764431	INDEL	16	XXX_Maki_consensus-1_partial	-64085
chr_1	1769338	1769358	INDEL	20	DTX_MITES_Najade_consensus-1	64512
chr_1	1769340	1769358	INDEL	18	DTX_MITES_Najade_consensus-1	64512
chr_1	1769348	1769364	INDEL	16	DTX_MITES_Najade_consensus-1	64506
chr_1	1769350	1769364	INDEL	14	DTX_MITES_Najade_consensus-1	64506
chr_1	1769422	1769426	INDEL	3426	DTX_MITES_Najade_consensus-1	64444
chr_1	1771145	1771161	INDEL	16	DTX_MITES_Najade_consensus-1	62709
chr_1	1772157	1772173	INDEL	16	DTX_MITES_Najade_consensus-1	61697
chr_1	1779251	1779267	INDEL	16	DTX_MITES_Najade_consensus-1	54603
chr_1	1779256	1779289	INDEL	33	DTX_MITES_Najade_consensus-1	54581
chr_1	1781146	1781162	INDEL	16	DTX_MITES_Najade_consensus-1	52708
chr_1	1781161	1781161	INDEL	18	DTX_MITES_Najade_consensus-1	52708
chr_1	1782288	1782299	INDEL	11	DTX_MITES_Najade_consensus-1	51571
chr_1	1784454	1784472	INDEL	18	DTX_MITES_Najade_consensus-1	49398
chr_1	1785886	1785907	INDEL	21	DTX_MITES_Najade_consensus-1	47963
chr_1	1789919	1789932	INDEL	13	DTX_MITES_Najade_consensus-1	43938
chr_1	1790505	1790523	INDEL	18	DTX_MITES_Najade_consensus-1	43347
chr_1	1800331	1800341	CP	731	DTX_MITES_Najade_consensus-1	33529
chr_1	1802159	1802204	INDEL	45	DTX_MITES_Najade_consensus-1	31666
chr_1	1802366	1802397	INDEL	31	DTX_MITES_Najade_consensus-1	31473
chr_1	1802380	1802401	INDEL	21	DTX_MITES_Najade_consensus-1	31469
chr_1	1802383	1802399	INDEL	16	DTX_MITES_Najade_consensus-1	31471
chr_1	1802388	1802402	INDEL	14	DTX_MITES_Najade_consensus-1	31468
chr_1	1802491	1802505	INDEL	14	DTX_MITES_Najade_consensus-1	31365
chr_1	1802492	1802510	INDEL	18	DTX_MITES_Najade_consensus-1	31360
chr_1	1804382	1804487	CP	105	DTX_MITES_Najade_consensus-1	29383
chr_1	1804382	1804486	CP	104	DTX_MITES_Najade_consensus-1	29384
chr_1	1804422	1804471	INDEL	49	DTX_MITES_Najade_consensus-1	29399
chr_1	1804646	1804661	INDEL	15	DTX_MITES_Najade_consensus-1	29209
chr_1	1804975	1825128	INV	31392	DTX_MITES_Najade_consensus-1	8742
chr_1	1805409	1805424	INDEL	15	DTX_MITES_Najade_consensus-1	28446
chr_1	1805411	1805412	HDR	136	DTX_MITES_Najade_consensus-1	28458
chr_1	1805424	1805424	INDEL	15	DTX_MITES_Najade_consensus-1	28445
chr_1	1805791	1805792	INDEL	10957	DTX_MITES_Najade_consensus-1	28078
chr_1	1805989	1806866	HDR	877	DTX_MITES_Najade_consensus-1	27004
chr_1	1807132	1807156	INDEL	24	DTX_MITES_Najade_consensus-1	26714
chr_1	1807735	1807748	INDEL	13	DTX_MITES_Najade_consensus-1	26122
chr_1	1811104	1811308	HDR	259	DTX_MITES_Najade_consensus-1	22562
chr_1	1817484	1817484	INDEL	12	DTX_MITES_Najade_consensus-1	16385
chr_1	1819879	1819879	INDEL	14	DTX_MITES_Najade_consensus-1	13990
chr_1	1824489	1824489	INDEL	17	DTX_MITES_Najade_consensus-1	9380
chr_1	1824495	1824495	INDEL	28	DTX_MITES_Najade_consensus-1	9374
chr_1	1824605	1824605	INDEL	16	DTX_MITES_Najade_consensus-1	9264
chr_1	1824609	1824626	INDEL	17	DTX_MITES_Najade_consensus-1	9244
chr_1	1824820	1824832	HDR	172	DTX_MITES_Najade_consensus-1	9038
chr_1	1825931	1826300	TDM	369	DTX_MITES_Najade_consensus-1	7570
chr_1	1825931	1826310	TDM	379	DTX_MITES_Najade_consensus-1	7560
chr_1	1825932	1826310	TDM	378	DTX_MITES_Najade_consensus-1	7560
chr_1	1826169	1827214	HDR	1388	DTX_MITES_Najade_consensus-1	6656
chr_1	1826169	1827639	HDR	1470	DTX_MITES_Najade_consensus-1	6231
chr_1	1827092	1827214	HDR	1073	DTX_MITES_Najade_consensus-1	6656
chr_1	1827215	1827219	INDEL	157	DTX_MITES_Najade_consensus-1	6651
chr_1	1827390	1827483	INDEL	93	DTX_MITES_Najade_consensus-1	6387
chr_1	1828557	1828571	INDEL	14	DTX_MITES_Najade_consensus-1	5299
chr_1	1832137	1832149	INDEL	12	DTX_MITES_Najade_consensus-1	1721
chr_1	1833813	1833818	CP	1343	DTX_MITES_Najade_consensus-1	52
chr_1	1833888	1834066	DUP	178	DTX_MITES_Najade_consensus-1	0
chr_1	1833998	1834012	INDEL	14	DTX_MITES_Najade_consensus-1	0
chr_1	1834329	1834340	INDEL	11	DTX_MITES_Najade_consensus-1	-264
chr_1	1836208	1836252	INDEL	44	DTX_MITES_Najade_consensus-1	-2143
chr_1	1836298	1836320	INDEL	22	DTX_MITES_Najade_consensus-1	-2233
chr_1	1836321	1836338	INDEL	17	DTX_MITES_Najade_consensus-1	-2256
chr_1	1837783	1837801	INDEL	18	DTX_MITES_Najade_consensus-1	-3718
chr_1	1840193	1840211	INDEL	18	DTM_Dorothy_consensus-1_partial|DTM_Rosalind_consensus-1_partial	2651
chr_1	1840553	1840575	INDEL	22	DTM_Dorothy_consensus-1_partial|DTM_Rosalind_consensus-1_partial	2287
chr_1	1840996	1841012	INDEL	16	DTM_Dorothy_consensus-1_partial|DTM_Rosalind_consensus-1_partial	1850
chr_1	1841481	1841494	INDEL	13	DTM_Dorothy_consensus-1_partial|DTM_Rosalind_consensus-1_partial	1368
chr_1	1841577	1845090	CP	3513	DTM_Dorothy_consensus-1_partial|DTM_Rosalind_consensus-1_partial	0
chr_1	1844698	1844918	TRA	220	DTM_Dorothy_consensus-1_partial	0
chr_1	1845162	1845177	INDEL	15	DTM_Dorothy_consensus-1_partial	-135
chr_1	1845185	1845219	INDEL	34	DTM_Dorothy_consensus-1_partial	-158
chr_1	1853036	1853036	INDEL	15	DTM_Dorothy_consensus-1_partial	-8008
chr_1	1853040	1853040	INDEL	24	DTM_Dorothy_consensus-1_partial	-8012
chr_1	1856751	1856874	CP	123	DTM_Dorothy_consensus-1_partial	-11724
chr_1	1856767	1856858	CP	91	DTM_Dorothy_consensus-1_partial	-11740
chr_1	1856798	1856852	INDEL	54	DTM_Dorothy_consensus-1_partial	-11771
chr_1	1856807	1856931	INDEL	124	DTM_Dorothy_consensus-1_partial	-11780
chr_1	1857018	1857032	INDEL	14	DTM_Dorothy_consensus-1_partial	-11991
chr_1	1857099	1857110	INDEL	11	DTM_Dorothy_consensus-1_partial	-12072
chr_1	1857259	1857270	INDEL	11	DTM_Dorothy_consensus-1_partial	-12232
chr_1	1857300	1857311	INDEL	11	DTM_Dorothy_consensus-1_partial	-12273
chr_1	1857441	1857468	INDEL	27	DTM_Dorothy_consensus-1_partial	-12414
chr_1	1857518	1857912	INDEL	394	DTM_Dorothy_consensus-1_partial	-12491
chr_1	1857545	1857687	INDEL	142	DTM_Dorothy_consensus-1_partial	-12518
chr_1	1858321	1858322	INDEL	3152	DTM_Dorothy_consensus-1_partial	-13294
chr_1	1858827	1858827	INDEL	12	DTM_Dorothy_consensus-1_partial	-13799
chr_1	1859507	1859507	INDEL	51	DTM_Dorothy_consensus-1_partial	-14479
chr_1	1867667	1867690	INDEL	23	DTM_Dorothy_consensus-1_partial	-22640
chr_1	1868721	1868779	INDEL	58	DTM_Dorothy_consensus-1_partial	-23694
chr_1	1868945	1868956	INDEL	11	DTM_Dorothy_consensus-1_partial	-23918
chr_1	1868946	1868946	INDEL	12	DTM_Dorothy_consensus-1_partial	-23918
chr_1	1872595	1872610	INDEL	15	DTM_Dorothy_consensus-1_partial	-27568
chr_1	1872791	1875047	HDR	2256	DTM_Dorothy_consensus-1_partial	-27764
chr_1	1872796	1874370	HDR	1658	DTM_Dorothy_consensus-1_partial	-27769
chr_1	1874996	1875007	INDEL	11	DTM_Dorothy_consensus-1_partial	-29969
chr_1	1881688	1881824	TDM	136	DTM_Dorothy_consensus-1_partial	-36661
chr_1	1881720	1881745	INDEL	25	DTM_Dorothy_consensus-1_partial	-36693
chr_1	1881757	1881785	INDEL	28	DTM_Dorothy_consensus-1_partial	-36730
chr_1	1882753	1882754	INDEL	418	DTM_Dorothy_consensus-1_partial	-37726
chr_1	1882753	1882754	INDEL	426	DTM_Dorothy_consensus-1_partial	-37726
chr_1	1882753	1882754	INDEL	437	DTM_Dorothy_consensus-1_partial	-37726
chr_1	1891661	1891674	INDEL	13	DTM_Dorothy_consensus-1_partial	-46634
chr_1	1891677	1891688	INDEL	11	DTM_Dorothy_consensus-1_partial	-46650
chr_1	1891892	1891910	INDEL	18	DTM_Dorothy_consensus-1_partial	-46865
chr_1	1892496	1892498	INDEL	65	DTM_Dorothy_consensus-1_partial	-47469
chr_1	1892497	1892497	INDEL	69	DTM_Dorothy_consensus-1_partial	-47469
chr_1	1895546	1895546	INDEL	14	DTM_Dorothy_consensus-1_partial	-50518
chr_1	1897617	1897617	INDEL	23	DTM_Dorothy_consensus-1_partial	-52589
chr_1	1898834	1898881	INDEL	47	DTM_Dorothy_consensus-1_partial	-53807
chr_1	1901798	1901816	INDEL	18	DTM_Dorothy_consensus-1_partial	-56771
chr_1	1903417	1903420	INDEL	1613	DTM_Dorothy_consensus-1_partial	-58390
chr_1	1905266	1905286	INDEL	20	DTM_Dorothy_consensus-1_partial	-60239
chr_1	1907092	1907112	INDEL	20	DTM_Dorothy_consensus-1_partial	-62065
chr_1	1910531	1910548	INDEL	17	DTM_Dorothy_consensus-1_partial	-65504
chr_1	1923927	1923927	INDEL	64	DXX_Birute_consensus-1	65474
chr_1	1923927	1923927	INDEL	67	DXX_Birute_consensus-1	65474
chr_1	1923929	1923943	HDR	108	DXX_Birute_consensus-1	65459
chr_1	1923940	1923940	INDEL	21	DXX_Birute_consensus-1	65461
chr_1	1923943	1923943	INDEL	24	DXX_Birute_consensus-1	65458
chr_1	1924747	1924747	INDEL	19	DXX_Birute_consensus-1	64654
chr_1	1924747	1924747	INDEL	12	DXX_Birute_consensus-1	64654
chr_1	1924749	1924749	INDEL	16	DXX_Birute_consensus-1	64652
chr_1	1924953	1924970	INDEL	17	DXX_Birute_consensus-1	64432
chr_1	1925423	1925452	INDEL	29	DXX_Birute_consensus-1	63950
chr_1	1927391	1927391	INDEL	18	DXX_Birute_consensus-1	62010
chr_1	1930257	1930437	INDEL	180	DXX_Birute_consensus-1	58965
chr_1	1931621	1931640	INDEL	19	DXX_Birute_consensus-1	57762
chr_1	1931820	1931824	INDEL	58	DXX_Birute_consensus-1	57578
chr_1	1931823	1931823	INDEL	64	DXX_Birute_consensus-1	57578
chr_1	1940241	1941264	CP	1023	DXX_Birute_consensus-1	48138
chr_1	1940568	1944615	HDR	4047	DXX_Birute_consensus-1	44787
chr_1	1940640	1940656	INDEL	16	DXX_Birute_consensus-1	48746
chr_1	1943301	1943427	CP	255	DXX_Birute_consensus-1	45975
chr_1	1944806	1944806	INDEL	15	DXX_Birute_consensus-1	44595
chr_1	1948810	1948828	INDEL	18	DXX_Birute_consensus-1	40574
chr_1	1951640	1951726	INDEL	86	DXX_Birute_consensus-1	37676
chr_1	1951701	1951719	INDEL	18	DXX_Birute_consensus-1	37683
chr_1	1951702	1951723	INDEL	21	DXX_Birute_consensus-1	37679
chr_1	1951744	1951760	INDEL	16	DXX_Birute_consensus-1	37642
chr_1	1957963	1957963	INDEL	22	DXX_Birute_consensus-1	31438
chr_1	1957963	1957963	INDEL	21	DXX_Birute_consensus-1	31438
chr_1	1958055	1958081	INDEL	26	DXX_Birute_consensus-1	31321
chr_1	1958066	1958120	INDEL	54	DXX_Birute_consensus-1	31282
chr_1	1958115	1958156	INDEL	41	DXX_Birute_consensus-1	31246
chr_1	1959745	1959745	INDEL	11	DXX_Birute_consensus-1	29656
chr_1	1959918	1959972	HDR	3612	DXX_Birute_consensus-1	29430
chr_1	1962125	1962125	INDEL	16	DXX_Birute_consensus-1	27276
chr_1	1964100	1964118	INDEL	18	DXX_Birute_consensus-1	25284
chr_1	1964100	1964117	INDEL	17	DXX_Birute_consensus-1	25285
chr_1	1967654	1967673	INDEL	19	DXX_Birute_consensus-1	21729
chr_1	1968885	1968894	CP	3474	DXX_Birute_consensus-1	20508
chr_1	1969165	1969189	INDEL	24	DXX_Birute_consensus-1	20213
chr_1	1969177	1969189	INDEL	12	DXX_Birute_consensus-1	20213
chr_1	1969446	1969458	INDEL	12	DXX_Birute_consensus-1	19944
chr_1	1970895	1970895	INDEL	45	DXX_Birute_consensus-1	18506
chr_1	1977362	1977499	INDEL	137	DXX_Birute_consensus-1	11903
chr_1	1978229	1978236	CP	2766	DXX_Birute_consensus-1	11166
chr_1	1978374	1978374	INDEL	18	DXX_Birute_consensus-1	11027
chr_1	1978533	1978551	INDEL	18	DXX_Birute_consensus-1	10851
chr_1	1978534	1978551	INDEL	17	DXX_Birute_consensus-1	10851
chr_1	1984510	1984538	INDEL	28	DXX_Birute_consensus-1	4864
chr_1	1988811	1988811	INDEL	14	DXX_Birute_consensus-1	590
chr_1	1988929	1988929	INDEL	11	DXX_Birute_consensus-1	472
chr_1	1988930	1988930	INDEL	11	DXX_Birute_consensus-1	471
chr_1	1988930	1988930	INDEL	17	DXX_Birute_consensus-1	471
chr_1	1989059	1989080	INDEL	21	DXX_Birute_consensus-1	322
chr_1	1989083	1989096	INDEL	13	DXX_Birute_consensus-1	306
chr_1	1989194	1989292	INDEL	98	DXX_Birute_consensus-1	110
chr_1	1989398	1991297	CP	1899	DXX_Birute_consensus-1	0
chr_1	1989401	1991291	TRA	1890	DXX_Birute_consensus-1	0
chr_1	1989401	1990508	TRA	1107	DXX_Birute_consensus-1	0
chr_1	1990504	1991291	TRA	787	DXX_Birute_consensus-1	0
chr_1	1993209	1994991	INDEL	1782	DXX_Birute_consensus-1	-1919
chr_1	1993597	1994894	HDR	1778	DXX_Birute_consensus-1	-2307
chr_1	1993597	1994894	HDR	1767	DXX_Birute_consensus-1	-2307
chr_1	1993704	1994894	HDR	1652	DXX_Birute_consensus-1	-2414
chr_1	1993775	1993949	CP	174	DXX_Birute_consensus-1	-2485
chr_1	1993778	1994894	HDR	1589	DXX_Birute_consensus-1	-2488
chr_1	1994313	1994313	INDEL	17	DXX_Birute_consensus-1	-3022
chr_1	2000341	2000391	INDEL	50	DXX_Birute_consensus-1	-9051
chr_1	2000342	2000360	INDEL	18	DXX_Birute_consensus-1	-9052
chr_1	2000367	2000423	INDEL	56	DXX_Birute_consensus-1	-9077
chr_1	2003294	2003305	INDEL	11	DXX_Birute_consensus-1	-12004
chr_1	2006223	2006268	INDEL	45	DTX_MITES_Morena_consensus-1	10996
chr_1	2017260	2017908	CP	648	DTX_MITES_Morena_consensus-1	0
chr_1	2017263	2017459	TRA	196	DTX_MITES_Morena_consensus-1	0
chr_1	2017263	2017898	TRA	635	DTX_MITES_Morena_consensus-1	0
chr_1	2017428	2017596	CP	168	DTX_MITES_Morena_consensus-1	0
chr_1	2020447	2020447	INDEL	15	DTX_MITES_Morena_consensus-1	-2549
chr_1	2022988	2023006	INDEL	18	DTX_MITES_Morena_consensus-1	-5091
chr_1	2028671	2028671	INDEL	15	DTX_MITES_Morena_consensus-1	-10773
chr_1	2029334	2029351	INDEL	17	DTX_MITES_Morena_consensus-1	-11437
chr_1	2030904	2030904	INDEL	21	DTX_MITES_Morena_consensus-1	-13006
chr_1	2030923	2030923	INDEL	27	DTX_MITES_Morena_consensus-1	-13025
chr_1	2030931	2030931	INDEL	12	DTX_MITES_Morena_consensus-1	-13033
chr_1	2036487	2036505	INDEL	18	DTX_MITES_Fairy_consensus-1	7852
chr_1	2036859	2036859	INDEL	19	DTX_MITES_Fairy_consensus-1	7497
chr_1	2036860	2036860	INDEL	19	DTX_MITES_Fairy_consensus-1	7496
chr_1	2037449	2037449	INDEL	11	DTX_MITES_Fairy_consensus-1	6907
chr_1	2037454	2037454	INDEL	14	DTX_MITES_Fairy_consensus-1	6902
chr_1	2037456	2037456	INDEL	11	DTX_MITES_Fairy_consensus-1	6900
chr_1	2037841	2037841	INDEL	12	DTX_MITES_Fairy_consensus-1	6515
chr_1	2038382	2038396	INDEL	14	DTX_MITES_Fairy_consensus-1	5961
chr_1	2039619	2041327	HDR	1734	DTX_MITES_Fairy_consensus-1	3030
chr_1	2039619	2041327	HDR	1770	DTX_MITES_Fairy_consensus-1	3030
chr_1	2039619	2041327	HDR	1824	DTX_MITES_Fairy_consensus-1	3030
chr_1	2039619	2041327	HDR	1752	DTX_MITES_Fairy_consensus-1	3030
chr_1	2039619	2041404	HDR	1785	DTX_MITES_Fairy_consensus-1	2953
chr_1	2045198	2045213	INDEL	15	DTX_MITES_Fairy_consensus-1	-635
chr_1	2045814	2046804	HDR	990	DTX_MITES_Fairy_consensus-1	-1251
chr_1	2045980	2046426	HDR	446	DTX_MITES_Fairy_consensus-1	-1417
chr_1	2045980	2046804	HDR	824	DTX_MITES_Fairy_consensus-1	-1417
chr_1	2047773	2049071	INDEL	1298	DTX_MITES_Fairy_consensus-1	-3210
chr_1	2051438	2051457	INDEL	19	DTX_MITES_Fairy_consensus-1	-6875
chr_1	2053465	2053465	INDEL	55	DXX_Sola1-2C_CCri_GIRI_VeryLowCopy	6919
chr_1	2053809	2053827	INDEL	18	DXX_Sola1-2C_CCri_GIRI_VeryLowCopy	6558
chr_1	2056049	2056075	INDEL	26	DXX_Sola1-2C_CCri_GIRI_VeryLowCopy	4310
chr_1	2056138	2056159	INDEL	21	DXX_Sola1-2C_CCri_GIRI_VeryLowCopy	4226
chr_1	2056536	2056561	INDEL	25	DXX_Sola1-2C_CCri_GIRI_VeryLowCopy	3824
chr_1	2059533	2059560	INDEL	27	DXX_Sola1-2C_CCri_GIRI_VeryLowCopy	825
chr_1	2059696	2059711	INDEL	15	DXX_Sola1-2C_CCri_GIRI_VeryLowCopy	674
chr_1	2074372	2074416	INDEL	44	DTA_hAT-N4_ALy_GIRI_VeryLowCopy	-9104
chr_1	2077078	2077181	HDR	1671	DTA_hAT-N4_ALy_GIRI_VeryLowCopy	-11810
chr_1	2077181	2077181	HDR	1630	DTA_hAT-N4_ALy_GIRI_VeryLowCopy	-11912
chr_1	2077181	2077181	HDR	1651	DTA_hAT-N4_ALy_GIRI_VeryLowCopy	-11912
chr_1	2079012	2079012	INDEL	25	DTA_hAT-N4_ALy_GIRI_VeryLowCopy	-13743
chr_1	2079012	2079012	INDEL	35	DTA_hAT-N4_ALy_GIRI_VeryLowCopy	-13743
chr_1	2079391	2079691	HDR	300	DTA_hAT-N4_ALy_GIRI_VeryLowCopy	-14123
chr_1	2080457	2080457	INDEL	14	DTA_hAT-N4_ALy_GIRI_VeryLowCopy	-15188
chr_1	2080589	2080589	INDEL	11	DTA_hAT-N4_ALy_GIRI_VeryLowCopy	-15320
chr_1	2080593	2080593	INDEL	16	DTA_hAT-N4_ALy_GIRI_VeryLowCopy	-15324
chr_1	2081395	2081406	INDEL	11	DTA_hAT-N4_ALy_GIRI_VeryLowCopy	-16127
chr_1	2081766	2081907	INDEL	141	DTA_hAT-N4_ALy_GIRI_VeryLowCopy	-16498
chr_1	2081766	2081908	INDEL	142	DTA_hAT-N4_ALy_GIRI_VeryLowCopy	-16498
chr_1	2081813	2081814	INDEL	1894	DTA_hAT-N4_ALy_GIRI_VeryLowCopy	-16545
chr_1	2081907	2081907	INDEL	14	DTA_hAT-N4_ALy_GIRI_VeryLowCopy	-16638
chr_1	2086463	2086596	HDR	133	RLC_Deimos_consensus-1	12976
chr_1	2092577	2092577	INDEL	16	RLC_Deimos_consensus-1	6994
chr_1	2092842	2092860	INDEL	18	RLC_Deimos_consensus-1	6712
chr_1	2092904	2092919	INDEL	15	RLC_Deimos_consensus-1	6653
chr_1	2094206	2094223	INDEL	17	RLC_Deimos_consensus-1	5349
chr_1	2094234	2094251	INDEL	17	RLC_Deimos_consensus-1	5321
chr_1	2097621	2097645	INDEL	24	RLC_Deimos_consensus-1	1927
chr_1	2098272	2098286	INDEL	14	RLC_Deimos_consensus-1	1286
chr_1	2099507	2099521	INDEL	14	RLC_Deimos_consensus-1	51
chr_1	2099572	2105231	DUP	5659	RLC_Deimos_consensus-1	0
chr_1	2099572	2105941	INVTR	6369	RLC_Deimos_consensus-1	0
chr_1	2099603	2105941	TRA	6338	RLC_Deimos_consensus-1	0
chr_1	2099603	2105951	TRA	6348	RLC_Deimos_consensus-1	0
chr_1	2100018	2105941	TRA	5923	RLC_Deimos_consensus-1	0
chr_1	2105992	2105992	INDEL	21	RLC_Deimos_consensus-1	-51
chr_1	2109556	2109642	INDEL	86	RLC_Deimos_consensus-1	-3616
chr_1	2111967	2111978	INDEL	11	RLC_Deimos_consensus-1	-6027
chr_1	2114607	2114607	INDEL	11	RLC_Deimos_consensus-1	-8666
chr_1	2115218	2115236	INDEL	18	RLC_Deimos_consensus-1	-9278
chr_1	2115239	2115256	INDEL	17	RLC_Deimos_consensus-1	-9299
chr_1	2119256	2119256	INDEL	28	RLC_Deimos_consensus-1	-13315
chr_1	2119392	2119409	INDEL	17	RLC_Deimos_consensus-1	-13452
chr_1	2122625	2122652	INDEL	27	RLC_Deimos_consensus-1	-16685
chr_1	2124612	2124623	INDEL	11	DTX_MITES_Najade_consensus-1	17280
chr_1	2126149	2126155	CP	490	DTX_MITES_Najade_consensus-1	15748
chr_1	2127463	2127471	CP	264	DTX_MITES_Najade_consensus-1	14432
chr_1	2131512	2131512	INDEL	15	DTX_MITES_Najade_consensus-1	10390
chr_1	2137494	2137494	INDEL	11	DTX_MITES_Najade_consensus-1	4408
chr_1	2137495	2137495	INDEL	19	DTX_MITES_Najade_consensus-1	4407
chr_1	2137497	2137497	INDEL	21	DTX_MITES_Najade_consensus-1	4405
chr_1	2137497	2137497	INDEL	13	DTX_MITES_Najade_consensus-1	4405
chr_1	2137497	2137497	INDEL	15	DTX_MITES_Najade_consensus-1	4405
chr_1	2137497	2137497	INDEL	36	DTX_MITES_Najade_consensus-1	4405
chr_1	2137504	2137504	INDEL	17	DTX_MITES_Najade_consensus-1	4398
chr_1	2137514	2137514	INDEL	12	DTX_MITES_Najade_consensus-1	4388
chr_1	2140915	2140922	CP	15566	DTX_MITES_Najade_consensus-1	981
chr_1	2141373	2141397	INDEL	24	DTX_MITES_Najade_consensus-1	506
chr_1	2141546	2141562	INDEL	16	DTX_MITES_Najade_consensus-1	341
chr_1	2141903	2142315	DUP	413	DTX_MITES_Najade_consensus-1	0
chr_1	2141903	2142315	DUP	412	DTX_MITES_Najade_consensus-1	0
chr_1	2141935	2142315	DUP	381	DTX_MITES_Najade_consensus-1	0
chr_1	2142010	2142188	DUP	178	DTX_MITES_Najade_consensus-1	0
chr_1	2142431	2142461	INDEL	30	DTX_MITES_Najade_consensus-1	-244
chr_1	2144550	2144550	INDEL	16	DTX_MITES_Najade_consensus-1	-2362
chr_1	2145479	2145500	INDEL	21	DTX_MITES_Najade_consensus-1	-3292
chr_1	2145618	2146039	TDM	421	DTX_MITES_Najade_consensus-1	-3431
chr_1	2145620	2146041	TDM	421	DTX_MITES_Najade_consensus-1	-3433
chr_1	2145620	2146145	TDM	525	DTX_MITES_Najade_consensus-1	-3433
chr_1	2145620	2146039	TDM	419	DTX_MITES_Najade_consensus-1	-3433
chr_1	2145622	2146041	TDM	419	DTX_MITES_Najade_consensus-1	-3435
chr_1	2146831	2146831	INDEL	21	DTX_MITES_Najade_consensus-1	-4643
chr_1	2148254	2148266	INDEL	12	DTX_MITES_Najade_consensus-1	-6067
chr_1	2149638	2149655	INDEL	17	DTX_MITES_Satyr_consensus-1	4703
chr_1	2149641	2149725	HDR	211	DTX_MITES_Satyr_consensus-1	4633
chr_1	2149713	2149725	INDEL	12	DTX_MITES_Satyr_consensus-1	4633
chr_1	2149726	2149786	CP	219	DTX_MITES_Satyr_consensus-1	4572
chr_1	2149726	2149742	CP	7577	DTX_MITES_Satyr_consensus-1	4616
chr_1	2153980	2153993	INDEL	13	DTX_MITES_Satyr_consensus-1	365
chr_1	2154007	2154025	INDEL	18	DTX_MITES_Satyr_consensus-1	333
chr_1	2154231	2154253	INDEL	22	DTX_MITES_Satyr_consensus-1	105
chr_1	2155185	2155212	INDEL	27	DTX_MITES_Satyr_consensus-1	-586
[truncated: 48,768 more rows]
