# Supplementary material for: Machine-learning predicts genomic determinants of meiosis-driven structural variation in a eukaryotic pathogen
Source: Nat Commun. 2021 Jun 10;12:3551. doi: 10.1038/s41467-021-23862-x (PMC8192914; doi:10.1038/s41467-021-23862-x)
Supplement: Supplementary file 16 — Source Data [file 41467_2021_23862_MOESM16_ESM.zip › Source_Data/Figure3C_Source_Data.txt]

V4	cat	n	freq
ColonyGrowthRate_22Cby22C+propiconazole	HDR	10	18.5185185185185
EC50_Propiconazole	CP	8	0.439077936333699
EC50_Propiconazole	DUP	7	0.384193194291987
EC50_Propiconazole	HDR	167	9.16575192096597
EC50_Propiconazole	INDEL	14	0.768386388583974
EC50_Propiconazole	INV	54	2.96377607025247
EC50_Propiconazole	INVDP	1	0.0548847420417124
EC50_Propiconazole	INVTR	1	0.0548847420417124
EC50_Propiconazole	TDM	1	0.0548847420417124
EC50_Propiconazole	TRA	10	0.548847420417124
Exp1_Area_mean_14dpi_0.05Propi	CP	6	0.416666666666667
Exp1_Area_mean_14dpi_0.05Propi	DUP	1	0.0694444444444444
Exp1_Area_mean_14dpi_0.05Propi	HDR	84	5.83333333333333
Exp1_Area_mean_14dpi_0.05Propi	INDEL	20	1.38888888888889
Exp1_Area_mean_14dpi_0.05Propi	INV	60	4.16666666666667
Exp1_Area_mean_14dpi_0.05Propi	INVTR	1	0.0694444444444444
Exp1_Area_mean_14dpi_0.05Propi	TDM	2	0.138888888888889
Exp1_Area_mean_14dpi_0.05Propi	TRA	2	0.138888888888889
Exp1_Area_mean_14dpi_PDA_15C	HDR	1	2.38095238095238
Exp1_Area_mean_14dpi_PDA_15C	INDEL	1	2.38095238095238
Exp1_Area_mean_14dpi_PDA_22C	INDEL	1	50
Exp1_Area_mean_14dpi_PDA_22C	INV	1	50
Exp1_Ratio_14dpi_0.05Propi	DUP	2	0.436681222707424
Exp1_Ratio_14dpi_0.05Propi	HDR	6	1.31004366812227
Exp1_Ratio_14dpi_0.05Propi	INDEL	1	0.218340611353712
Exp1_Ratio_14dpi_0.05Propi	INV	2	0.436681222707424
Exp1_Ratio_14dpi_0.05Propi	INVTR	1	0.218340611353712
Exp1_Ratio_14dpi_0.05Propi	TDM	2	0.436681222707424
Exp1_Ratio_14dpi_0.05Propi	TRA	1	0.218340611353712
Exp1_Ratio_14dpi_15C_22C	INDEL	1	16.6666666666667
MelanizationGreyValue_15C_PDA_11dpi	HDR	28	7.88732394366197
MelanizationGreyValue_15C_PDA_11dpi	INDEL	6	1.69014084507042
MelanizationGreyValue_15C_PDA_11dpi	INV	4	1.12676056338028
MelanizationGreyValue_15C_PDA_11dpi	INVTR	3	0.845070422535211
MelanizationGreyValue_15C_PDA_11dpi	TRA	1	0.28169014084507
MelanizationGreyValue_15C_PDA_14dpi	HDR	6	30
MelanizationGreyValue_15C_PDA_8dpi	CP	5	0.391236306729264
MelanizationGreyValue_15C_PDA_8dpi	DUP	4	0.312989045383412
MelanizationGreyValue_15C_PDA_8dpi	HDR	73	5.71205007824726
MelanizationGreyValue_15C_PDA_8dpi	INDEL	16	1.25195618153365
MelanizationGreyValue_15C_PDA_8dpi	INV	35	2.73865414710485
MelanizationGreyValue_15C_PDA_8dpi	TDM	2	0.156494522691706
MelanizationGreyValue_15C_PDA_8dpi	TRA	2	0.156494522691706
MelanizationGreyValue_22C_PDA_11dpi	CP	22	0.219604711519265
MelanizationGreyValue_22C_PDA_11dpi	DUP	110	1.09802355759633
MelanizationGreyValue_22C_PDA_11dpi	HDR	768	7.66620083849072
MelanizationGreyValue_22C_PDA_11dpi	INDEL	226	2.25593930924336
MelanizationGreyValue_22C_PDA_11dpi	INV	312	3.11439409063685
MelanizationGreyValue_22C_PDA_11dpi	INVTR	4	0.0399281293671391
MelanizationGreyValue_22C_PDA_11dpi	TDM	5	0.0499101617089239
MelanizationGreyValue_22C_PDA_11dpi	TRA	25	0.24955080854462
MelanizationGreyValue_22C_PDA_14dpi	CP	19	0.191493650473695
MelanizationGreyValue_22C_PDA_14dpi	DUP	112	1.12880467647652
MelanizationGreyValue_22C_PDA_14dpi	HDR	828	8.34509171537996
MelanizationGreyValue_22C_PDA_14dpi	INDEL	223	2.24753073977021
MelanizationGreyValue_22C_PDA_14dpi	INV	372	3.74924410401129
MelanizationGreyValue_22C_PDA_14dpi	INVTR	3	0.0302358395484781
MelanizationGreyValue_22C_PDA_14dpi	TDM	2	0.0201572263656521
MelanizationGreyValue_22C_PDA_14dpi	TRA	22	0.221729490022173
MelanizationGreyValue_22C_PDA_18dpi	DUP	1	5
MelanizationGreyValue_22C_PDA_18dpi	HDR	8	40
MelanizationGreyValue_22C_PDA+propiconazole_11dpi	HDR	1	1.58730158730159
MelanizationGreyValue_22C_PDA+propiconazole_11dpi	INV	7	11.1111111111111
MelanizationGreyValue_22C_PDA+propiconazole_14dpi	CP	2	2.94117647058824
MelanizationGreyValue_22C_PDA+propiconazole_14dpi	INDEL	1	1.47058823529412
MelanizationGreyValue_22C_PDA+propiconazole_14dpi	INV	4	5.88235294117647
MelanizationGreyValue_22C_PDA+propiconazole_14dpi	TDM	2	2.94117647058824
MelanizationGreyValue_22C_PDA+propiconazole_18dpi	TDM	1	16.6666666666667
