# Supplementary material for: Machine-learning predicts genomic determinants of meiosis-driven structural variation in a eukaryotic pathogen
Source: Nat Commun. 2021 Jun 10;12:3551. doi: 10.1038/s41467-021-23862-x (PMC8192914; doi:10.1038/s41467-021-23862-x)
Supplement: Supplementary file 16 — Source Data [file 41467_2021_23862_MOESM16_ESM.zip › Source_Data/Figure2B_Source_Data.txt]

chr	start	stop	sv	size	cat
chr_14	1057	1268	DUP	211	accessory
chr_14	1224	1505	DUP	281	accessory
chr_14	2188	2188	INDEL	33	accessory
chr_14	6285	6582	INVDP	297	accessory
chr_14	6779	7045	DUP	274	accessory
chr_14	7045	11360	DUP	4315	accessory
chr_14	8082	8109	INDEL	27	accessory
chr_14	8113	8140	INDEL	27	accessory
chr_14	10579	10616	INDEL	37	accessory
chr_14	10620	10631	INDEL	11	accessory
chr_14	20307	20368	INDEL	61	accessory
chr_14	40557	40701	INVDP	144	accessory
chr_14	40557	41494	DUP	937	accessory
chr_14	48892	48964	CP	72	accessory
chr_14	50201	50201	INDEL	12	accessory
chr_14	55184	55184	INDEL	28	accessory
chr_14	63000	63018	INDEL	18	accessory
chr_14	66508	66712	CP	204	accessory
chr_14	69427	69427	INDEL	12	accessory
chr_14	69431	69431	INDEL	12	accessory
chr_14	69763	69763	INDEL	27	accessory
chr_14	69858	70441	CP	583	accessory
chr_14	71922	71922	INDEL	11	accessory
chr_14	74739	74739	INDEL	17	accessory
chr_14	75089	75103	INDEL	14	accessory
chr_14	78243	78300	INDEL	57	accessory
chr_14	83612	83637	INDEL	25	accessory
chr_14	88009	88473	CP	464	accessory
chr_14	93573	93676	TDM	177	accessory
chr_14	100239	100245	CP	7941	accessory
chr_14	100852	100880	CP	154	accessory
chr_14	100921	100921	INDEL	23	accessory
chr_14	106826	106991	TDM	228	accessory
chr_14	110673	110673	INDEL	11	accessory
chr_14	110725	110725	INDEL	16	accessory
chr_14	125082	125101	INDEL	19	accessory
chr_14	125185	125185	INDEL	24	accessory
chr_14	128601	128601	INDEL	16	accessory
chr_14	133660	134089	DUP	429	accessory
chr_14	134854	135013	INVDP	159	accessory
chr_14	135026	140174	DUP	5156	accessory
chr_14	140308	140815	INVTR	507	accessory
chr_14	144128	144490	CP	362	accessory
chr_14	144897	144915	INDEL	18	accessory
chr_14	147219	147250	INDEL	31	accessory
chr_14	147386	147552	HDR	166	accessory
chr_14	150679	150742	CP	461	accessory
chr_14	157321	163678	DUP	6357	accessory
chr_14	169888	169906	INDEL	18	accessory
chr_14	171322	171322	INDEL	36	accessory
chr_14	171812	171829	INDEL	17	accessory
chr_14	175602	175603	INDEL	121	accessory
chr_14	179282	179297	INDEL	15	accessory
chr_14	179992	180016	INDEL	24	accessory
chr_14	180260	180271	INDEL	11	accessory
chr_14	186635	186635	INDEL	21	accessory
chr_14	187255	187258	INDEL	37	accessory
chr_14	191894	192436	INDEL	542	accessory
chr_14	193427	193428	INDEL	693	accessory
chr_14	194807	194807	INDEL	16	accessory
chr_14	198179	198179	INDEL	26	accessory
chr_14	198463	198498	INDEL	35	accessory
chr_14	201905	201905	INDEL	68	accessory
chr_14	203486	203611	HDR	125	accessory
chr_14	207641	207656	INDEL	15	accessory
chr_14	217154	217169	INDEL	15	accessory
chr_14	217521	217521	INDEL	64	accessory
chr_14	219697	219808	DUP	111	accessory
chr_14	227867	227867	INDEL	15	accessory
chr_14	228644	229512	DUP	868	accessory
chr_14	228645	234206	TRA	5578	accessory
chr_14	235996	248688	INDEL	12692	accessory
chr_14	249814	249969	DUP	157	accessory
chr_14	252252	252690	TDM	558	accessory
chr_14	253341	253363	INDEL	22	accessory
chr_14	255420	255433	INDEL	13	accessory
chr_14	255440	255459	INDEL	19	accessory
chr_14	256961	261059	HDR	16708	accessory
chr_14	278847	278943	CP	96	accessory
chr_14	280101	280238	DUP	138	accessory
chr_14	280131	280391	INVTR	260	accessory
chr_14	280586	280691	INVDP	105	accessory
chr_14	280690	280796	INVDP	106	accessory
chr_14	280797	286379	INVDP	5593	accessory
chr_14	286378	286547	INVDP	174	accessory
chr_14	290367	290854	TDM	588	accessory
chr_14	294752	294906	INVDP	154	accessory
chr_14	295354	295622	INVDP	277	accessory
chr_14	303589	304029	CP	440	accessory
chr_14	316827	323183	DUP	6357	accessory
chr_14	310045	314376	INDEL	4331	accessory
chr_14	323941	323941	INDEL	28	accessory
chr_14	339315	339349	INDEL	34	accessory
chr_14	352065	357819	INVTR	9448	accessory
chr_14	354426	354441	INDEL	15	accessory
chr_14	356521	356523	HDR	3737	accessory
chr_14	366805	366806	INDEL	3088	accessory
chr_14	367155	367160	CP	8266	accessory
chr_14	418537	432358	INDEL	13821	accessory
chr_14	438062	438075	INDEL	13	accessory
chr_14	437764	443359	INVDP	5595	accessory
chr_14	461060	467860	INDEL	6800	accessory
chr_14	474066	474905	INVTR	839	accessory
chr_14	474213	474622	HDR	409	accessory
chr_14	476244	476677	INDEL	433	accessory
chr_14	484538	484882	TDM	344	accessory
chr_14	494395	494671	INVDP	276	accessory
chr_14	503395	507882	INVDP	4487	accessory
chr_14	508883	514785	DUP	5916	accessory
chr_14	508885	521481	HDR	12596	accessory
chr_14	507901	508012	INVDP	111	accessory
chr_14	508724	528120	INV	19396	accessory
chr_14	522599	522599	INDEL	13	accessory
chr_14	523335	523347	INDEL	12	accessory
chr_14	526010	526010	INDEL	21	accessory
chr_14	527738	527745	CP	6372	accessory
chr_14	528121	532623	DUP	4531	accessory
chr_14	528829	528829	INDEL	12	accessory
chr_14	528837	528837	INDEL	19	accessory
chr_14	521259	526675	DUP	5416	accessory
chr_14	521260	526691	DUP	5459	accessory
chr_14	532236	532236	INDEL	21	accessory
chr_14	532494	532514	INDEL	20	accessory
chr_14	533325	533476	INVDP	156	accessory
chr_14	533475	534356	INVDP	881	accessory
chr_14	534357	535225	CP	868	accessory
chr_14	544638	544924	CP	286	accessory
chr_14	547010	547170	DUP	160	accessory
chr_14	547880	548866	INVDP	988	accessory
chr_14	550048	556404	TRA	6359	accessory
chr_14	550049	556403	DUP	6357	accessory
chr_14	566204	570824	INDEL	4620	accessory
chr_14	580941	580960	INDEL	19	accessory
chr_14	584306	584308	INDEL	3316	accessory
chr_14	587485	599443	INVDP	11958	accessory
chr_14	588704	594321	CP	5617	accessory
chr_14	590977	599443	INVDP	11475	accessory
chr_14	594308	594308	INDEL	3009	accessory
chr_14	599782	604401	INDEL	4619	accessory
chr_14	614371	615676	INVTR	1305	accessory
chr_14	615876	616355	HDR	648	accessory
chr_14	628135	628135	HDR	5474	accessory
chr_14	630690	630707	INDEL	17	accessory
chr_14	632336	632629	DUP	293	accessory
chr_14	632340	632629	INVDP	289	accessory
chr_14	632946	633073	INVDP	129	accessory
chr_14	646159	646175	INDEL	16	accessory
chr_14	646488	646501	INDEL	13	accessory
chr_14	650478	650478	INDEL	27	accessory
chr_14	654265	654350	TDM	159	accessory
chr_14	654266	654266	INDEL	62	accessory
chr_14	656261	656261	INDEL	25	accessory
chr_14	656442	656645	TDM	203	accessory
chr_14	659791	659791	INDEL	12	accessory
chr_14	661019	661019	INDEL	18	accessory
chr_14	662705	662705	INDEL	14	accessory
chr_14	664849	664849	INDEL	152	accessory
chr_14	665127	665127	INDEL	29	accessory
chr_14	667288	667288	INDEL	21	accessory
chr_14	668397	668563	HDR	166	accessory
chr_14	670459	670471	INDEL	12	accessory
chr_14	672799	672799	INDEL	18	accessory
chr_14	676780	676780	INDEL	20	accessory
chr_14	692473	695842	INDEL	3369	accessory
chr_14	698707	701297	DUP	2590	accessory
chr_14	704861	710744	DUP	5883	accessory
chr_14	701299	704855	DUP	3556	accessory
chr_14	712298	712595	INVTR	297	accessory
chr_14	712792	713061	TRA	275	accessory
chr_14	714703	719976	INVDP	5279	accessory
chr_14	715914	715914	INDEL	12	accessory
chr_14	727886	727886	INDEL	18	accessory
chr_14	736613	736708	HDR	95	accessory
chr_14	744381	744715	INVDP	338	accessory
chr_14	744946	745151	DUP	211	accessory
chr_14	751972	757571	INVTR	5600	accessory
chr_14	770079	770539	TRA	466	accessory
chr_15	2	108	INVDP	107	accessory
chr_15	2188	2344	DUP	156	accessory
chr_15	2665	3084	DUP	419	accessory
chr_15	5408	5726	TDM	459	accessory
chr_15	9499	9522	INDEL	23	accessory
chr_15	12430	13472	DUP	1042	accessory
chr_15	13475	14474	DUP	999	accessory
chr_15	13968	14477	INVTR	509	accessory
chr_15	14499	14677	DUP	178	accessory
chr_15	15399	15708	DUP	506	accessory
chr_15	15538	15592	HDR	251	accessory
chr_15	22080	22102	INDEL	22	accessory
chr_15	26174	26460	DUP	292	accessory
chr_15	26174	26920	INVTR	746	accessory
chr_15	30125	30457	CP	332	accessory
chr_15	30627	30627	INDEL	13	accessory
chr_15	31154	31200	INDEL	46	accessory
chr_15	49103	49103	INDEL	25	accessory
chr_15	51970	52207	INVTR	237	accessory
chr_15	54335	54825	INVDP	490	accessory
chr_15	57933	57933	INDEL	18	accessory
chr_15	57824	67304	INVTR	11821	accessory
chr_15	60828	60842	INDEL	14	accessory
chr_15	62602	64940	CP	4684	accessory
chr_15	67238	67238	INDEL	18	accessory
chr_15	70167	70175	CP	369	accessory
chr_15	75076	75106	HDR	12697	accessory
chr_15	81518	81554	INDEL	36	accessory
chr_15	81873	81893	INDEL	20	accessory
chr_15	83868	83868	INDEL	468	accessory
chr_15	84173	84174	INDEL	42	accessory
chr_15	87094	87094	INDEL	21	accessory
chr_15	87525	87537	INDEL	12	accessory
chr_15	89925	95497	TRA	5578	accessory
chr_15	94471	95494	DUP	1023	accessory
chr_15	98366	98694	HDR	328	accessory
chr_15	103314	108914	INVDP	5600	accessory
chr_15	103314	108917	INVTR	5603	accessory
chr_15	103317	108920	INVDP	5603	accessory
chr_15	108918	109676	TRA	758	accessory
chr_15	117902	117920	INDEL	18	accessory
chr_15	119801	119801	INDEL	36	accessory
chr_15	122865	122866	INDEL	114	accessory
chr_15	122988	122988	INDEL	35	accessory
chr_15	124930	124934	INDEL	6355	accessory
chr_15	127581	127582	INDEL	461	accessory
chr_15	127825	127856	INDEL	31	accessory
chr_15	130226	130227	INDEL	265	accessory
chr_15	131748	131748	INDEL	21	accessory
chr_15	134856	135231	INDEL	375	accessory
chr_15	135497	135497	INDEL	15	accessory
chr_15	138387	138415	HDR	503	accessory
chr_15	138861	138861	INDEL	12	accessory
chr_15	146285	146303	INDEL	18	accessory
chr_15	148080	150412	CP	4665	accessory
chr_15	143300	151829	INVDP	10846	accessory
chr_15	151826	154850	DUP	3028	accessory
chr_15	151830	152541	DUP	712	accessory
chr_15	151830	152588	INVDP	759	accessory
chr_15	151833	152907	DUP	1075	accessory
chr_15	155412	155644	HDR	232	accessory
chr_15	158194	158205	INDEL	11	accessory
chr_15	166891	167033	DUP	142	accessory
chr_15	166894	167671	TRA	777	accessory
chr_15	169006	169006	INDEL	17	accessory
chr_15	169898	169898	INDEL	30	accessory
chr_15	172241	172241	INDEL	13	accessory
chr_15	173363	173363	INDEL	11	accessory
chr_15	176676	176676	INDEL	19	accessory
chr_15	176950	177002	INDEL	52	accessory
chr_15	177565	177855	INDEL	290	accessory
chr_15	181937	183225	HDR	1288	accessory
chr_15	196315	196315	INDEL	12	accessory
chr_15	192082	204604	DUP	12522	accessory
chr_15	194777	200386	CP	5609	accessory
chr_15	194786	200369	DUP	5594	accessory
chr_15	194792	200372	DUP	5593	accessory
chr_15	214778	216146	HDR	9410	accessory
chr_15	219238	219790	HDR	552	accessory
chr_15	221646	221657	INDEL	11	accessory
chr_15	229638	230424	HDR	786	accessory
chr_15	233326	233599	CP	273	accessory
chr_15	234063	235485	HDR	5749	accessory
chr_15	237018	238513	HDR	1495	accessory
chr_15	245879	252801	INVDP	6927	accessory
chr_15	244103	245878	TRA	1789	accessory
chr_15	252805	254115	TRA	1310	accessory
chr_15	253429	253635	CP	206	accessory
chr_15	258787	258800	INDEL	13	accessory
chr_15	259009	259114	TDM	187	accessory
chr_15	259855	259855	HDR	282	accessory
chr_15	265069	265087	INDEL	18	accessory
chr_15	268543	268544	INDEL	3006	accessory
chr_15	275523	275866	INVTR	343	accessory
chr_15	279078	279078	INDEL	12	accessory
chr_15	279380	279384	INDEL	7228	accessory
chr_15	284239	284686	INVTR	447	accessory
chr_15	286098	286422	TDM	324	accessory
chr_15	295366	300068	DUP	4713	accessory
chr_15	297736	304850	DUP	7114	accessory
chr_15	301844	301859	INDEL	15	accessory
chr_15	304739	304739	INDEL	18	accessory
chr_15	304955	304955	INDEL	30	accessory
chr_15	308109	308124	INDEL	15	accessory
chr_15	310387	310437	INDEL	50	accessory
chr_15	312831	312844	INDEL	13	accessory
chr_15	313561	313587	INDEL	26	accessory
chr_15	313982	314000	INDEL	18	accessory
chr_15	322491	322523	HDR	395	accessory
chr_15	323862	327575	CP	3713	accessory
chr_15	328121	328123	INDEL	486	accessory
chr_15	338472	338486	INDEL	14	accessory
chr_15	338835	340058	INDEL	1223	accessory
chr_15	342415	342415	INDEL	43	accessory
chr_15	350116	350131	INDEL	15	accessory
chr_15	351370	351471	CP	294	accessory
chr_15	352421	352436	INDEL	15	accessory
chr_15	352567	352567	INDEL	33	accessory
chr_15	354599	354611	INDEL	12	accessory
chr_15	363035	363051	INDEL	16	accessory
chr_15	373231	373231	INDEL	11	accessory
chr_15	373453	373474	INDEL	21	accessory
chr_15	374257	374257	INDEL	30	accessory
chr_15	379259	379377	DUP	118	accessory
chr_15	379609	379609	INDEL	18	accessory
chr_15	380992	381124	CP	268	accessory
chr_15	383441	383441	INDEL	16	accessory
chr_15	384111	384111	INDEL	12	accessory
chr_15	384189	390457	HDR	6977	accessory
chr_15	390561	390561	INDEL	11	accessory
chr_15	393662	393662	INDEL	11	accessory
chr_15	394920	395049	TRA	129	accessory
chr_15	399132	399132	INDEL	15	accessory
chr_15	400575	400578	INDEL	384	accessory
chr_15	401192	402343	TRA	1151	accessory
chr_15	402344	409270	INVDP	6927	accessory
chr_15	409802	409802	INDEL	12	accessory
chr_15	409271	413471	TRA	4205	accessory
chr_15	415456	415470	INDEL	14	accessory
chr_15	416630	419591	CP	2961	accessory
chr_15	424115	424118	INDEL	202	accessory
chr_15	424321	424321	INDEL	23	accessory
chr_15	425074	425074	INDEL	11	accessory
chr_15	427026	427059	INDEL	33	accessory
chr_15	429932	429948	INDEL	16	accessory
chr_15	432841	433039	TDM	263	accessory
chr_15	436747	436761	HDR	514	accessory
chr_15	438995	439516	TRA	525	accessory
chr_15	439047	439299	DUP	252	accessory
chr_15	440877	441474	TRA	597	accessory
chr_15	443488	443604	INDEL	116	accessory
chr_15	447527	447527	INDEL	17	accessory
chr_15	447760	447760	INDEL	12	accessory
chr_15	454035	454035	INDEL	99	accessory
chr_15	454215	454215	INDEL	214	accessory
chr_15	455841	455841	INDEL	17	accessory
chr_15	456496	456510	INDEL	14	accessory
chr_15	459249	459271	HDR	630	accessory
chr_15	459412	459428	INDEL	16	accessory
chr_15	464417	464417	INDEL	15	accessory
chr_15	466348	466363	INDEL	15	accessory
chr_15	466747	466781	INDEL	34	accessory
chr_15	471249	471251	INDEL	7624	accessory
chr_15	473782	473966	TDM	282	accessory
chr_15	480069	480069	INDEL	36	accessory
chr_15	482395	487809	HDR	5414	accessory
chr_15	489985	489998	INDEL	13	accessory
chr_15	490956	490967	INDEL	11	accessory
chr_15	491989	492009	INDEL	20	accessory
chr_15	492907	493186	CP	279	accessory
chr_15	493249	493516	HDR	267	accessory
chr_15	493816	493816	INDEL	13	accessory
chr_15	493819	493819	INDEL	13	accessory
chr_15	494811	494811	INDEL	14	accessory
chr_15	496357	496371	INDEL	14	accessory
chr_15	496374	496402	INDEL	28	accessory
chr_15	496609	496626	INDEL	17	accessory
chr_15	496743	496899	HDR	156	accessory
chr_15	499149	501209	HDR	2068	accessory
chr_15	502599	505182	HDR	2583	accessory
chr_15	506297	511024	INDEL	4727	accessory
chr_15	511418	511434	INDEL	16	accessory
chr_15	511583	511617	HDR	535	accessory
chr_15	513772	513772	INDEL	14	accessory
chr_15	513994	513995	INDEL	124	accessory
chr_15	516218	516236	INDEL	18	accessory
chr_15	523038	523038	INDEL	42	accessory
chr_15	524176	524204	INDEL	28	accessory
chr_15	524205	524217	INDEL	12	accessory
chr_15	525492	525513	INDEL	21	accessory
chr_15	528414	528426	INDEL	12	accessory
chr_15	528855	528883	INDEL	28	accessory
chr_15	529494	529494	INDEL	15	accessory
chr_15	529504	529504	INDEL	34	accessory
chr_15	524239	529645	INVTR	5441	accessory
chr_15	531102	531127	INDEL	25	accessory
chr_15	531130	531144	INDEL	14	accessory
chr_15	538314	538327	INDEL	13	accessory
chr_15	538333	538346	INDEL	13	accessory
chr_15	539138	539158	INDEL	20	accessory
chr_15	539413	539565	HDR	314	accessory
chr_15	542294	542295	INDEL	769	accessory
chr_15	542766	542766	INDEL	20	accessory
chr_15	543484	543839	CP	355	accessory
chr_15	544952	544952	INDEL	11	accessory
chr_15	544954	544954	INDEL	16	accessory
chr_15	545367	545446	HDR	332	accessory
chr_15	546135	546158	INDEL	23	accessory
chr_15	551547	552232	TDM	685	accessory
chr_15	552016	552029	INDEL	13	accessory
chr_15	552124	552168	INDEL	44	accessory
chr_15	552170	552189	INDEL	19	accessory
chr_15	552219	552287	INDEL	68	accessory
chr_15	555387	555446	TDM	95	accessory
chr_15	556388	556394	CP	184	accessory
chr_15	557320	557321	HDR	160	accessory
chr_15	558808	558991	HDR	216	accessory
chr_15	559111	559111	INDEL	15	accessory
chr_15	573894	574050	INVDP	156	accessory
chr_15	573894	574193	INV	307	accessory
chr_15	573903	574709	INVTR	808	accessory
chr_15	588136	593223	INVDP	5087	accessory
chr_15	592496	592848	INDEL	352	accessory
chr_15	593226	594196	INVDP	970	accessory
chr_15	600561	606181	INVTR	5985	accessory
chr_15	600769	601637	HDR	2083	accessory
chr_15	603138	603999	CP	861	accessory
chr_15	603152	603456	DUP	304	accessory
chr_15	603230	603333	TDM	103	accessory
chr_15	606219	614129	INVDP	7910	accessory
chr_15	607151	607378	CP	227	accessory
chr_15	609795	609815	INDEL	20	accessory
chr_15	613538	613721	CP	183	accessory
chr_15	634710	635009	INVDP	299	accessory
chr_15	639052	639395	TRA	346	accessory
chr_15	639396	639501	INVDP	105	accessory
chr_16	6	132	INVDP	126	accessory
chr_16	3401	3401	INDEL	29	accessory
chr_16	6782	6782	HDR	998	accessory
chr_16	7020	7140	HDR	120	accessory
chr_16	7520	8626	HDR	1139	accessory
chr_16	3234	24624	INVTR	21390	accessory
chr_16	10309	10321	INDEL	12	accessory
chr_16	10334	10360	INDEL	26	accessory
chr_16	12536	12550	INDEL	14	accessory
chr_16	12574	12586	INDEL	12	accessory
chr_16	15131	15277	HDR	889	accessory
chr_16	16153	22332	HDR	6179	accessory
chr_16	23532	23546	INDEL	14	accessory
chr_16	35196	36050	TRA	854	accessory
chr_16	35196	36050	DUP	854	accessory
chr_16	36362	37053	INV	691	accessory
chr_16	42389	43726	DUP	1337	accessory
chr_16	42395	47289	TRA	4894	accessory
chr_16	43722	47297	DUP	3575	accessory
chr_16	45816	46533	CP	717	accessory
chr_16	46817	46835	INDEL	18	accessory
chr_16	47083	47293	DUP	210	accessory
chr_16	47185	47185	INDEL	13	accessory
chr_16	47290	47295	HDR	919	accessory
chr_16	47515	47515	INDEL	12	accessory
chr_16	52626	62120	TRA	9499	accessory
chr_16	52632	58597	INVDP	5965	accessory
chr_16	52647	62118	INVDP	9471	accessory
chr_16	58593	62118	INVDP	3526	accessory
chr_16	59099	59110	INDEL	11	accessory
chr_16	59762	59774	INDEL	12	accessory
chr_16	61956	61956	INDEL	11	accessory
chr_16	62429	62429	INDEL	24	accessory
chr_16	64855	65309	HDR	454	accessory
chr_16	66276	70304	CP	4028	accessory
chr_16	70908	70909	INDEL	341	accessory
chr_16	71243	71821	HDR	578	accessory
chr_16	74080	74112	INDEL	32	accessory
chr_16	74411	75047	HDR	670	accessory
chr_16	81692	81840	DUP	153	accessory
chr_16	93594	93692	HDR	167	accessory
chr_16	97526	97590	INDEL	64	accessory
chr_16	98063	98063	INDEL	18	accessory
chr_16	98394	98417	INDEL	23	accessory
chr_16	99311	99311	INDEL	35	accessory
chr_16	101478	103892	HDR	2459	accessory
chr_16	112327	112338	INDEL	11	accessory
chr_16	116894	116959	CP	65	accessory
chr_16	118372	118536	HDR	164	accessory
chr_16	121072	121088	INDEL	16	accessory
chr_16	130522	130535	INDEL	13	accessory
chr_16	137115	137131	INDEL	16	accessory
chr_16	148047	148047	INDEL	17	accessory
chr_16	149042	149046	INDEL	5430	accessory
chr_16	166416	166445	INDEL	29	accessory
chr_16	168803	190074	HDR	21271	accessory
chr_16	190574	190934	HDR	360	accessory
chr_16	192318	192329	INDEL	11	accessory
chr_16	193532	194795	HDR	1353	accessory
chr_16	195315	195323	CP	4151	accessory
chr_16	197809	198323	HDR	514	accessory
chr_16	196181	196711	HDR	530	accessory
chr_16	200021	200021	INDEL	27	accessory
chr_16	200154	200602	INDEL	448	accessory
chr_16	201455	201482	INDEL	27	accessory
chr_16	204970	208256	HDR	3286	accessory
chr_16	211632	211635	INDEL	5452	accessory
chr_16	216004	216447	TDM	443	accessory
chr_16	216840	234284	HDR	17911	accessory
chr_16	239282	243576	HDR	5842	accessory
chr_16	247378	253924	HDR	6546	accessory
chr_16	245522	247114	HDR	1945	accessory
chr_16	254857	254872	INDEL	15	accessory
chr_16	255579	255579	INDEL	11	accessory
chr_16	255586	255586	INDEL	21	accessory
chr_16	255589	255589	INDEL	12	accessory
chr_16	256708	263689	HDR	6981	accessory
chr_16	266711	266711	INDEL	11	accessory
chr_16	268007	268007	INDEL	12	accessory
chr_16	270750	271574	HDR	1633	accessory
chr_16	272318	272415	INDEL	97	accessory
chr_16	274289	274289	INDEL	14	accessory
chr_16	276405	283249	HDR	6844	accessory
chr_16	291365	291377	INDEL	12	accessory
chr_16	293707	293728	INDEL	21	accessory
chr_16	296735	299095	HDR	2393	accessory
chr_16	300146	300767	HDR	621	accessory
chr_16	319246	319246	INDEL	21	accessory
chr_16	319353	319602	HDR	282	accessory
chr_16	331334	340853	HDR	25772	accessory
chr_16	341131	341131	INDEL	15	accessory
chr_16	341464	341477	INDEL	13	accessory
chr_16	341586	341586	INDEL	44	accessory
chr_16	349581	351254	HDR	1673	accessory
chr_16	352221	352221	INDEL	13	accessory
chr_16	353198	353212	INDEL	14	accessory
chr_16	356207	360136	HDR	3929	accessory
chr_16	360571	360598	INDEL	27	accessory
chr_16	360933	360933	INDEL	14	accessory
chr_16	361088	361101	INDEL	13	accessory
chr_16	365810	365810	INDEL	25	accessory
chr_16	367523	370558	HDR	3035	accessory
chr_16	374067	374067	INDEL	39	accessory
chr_16	374070	374070	INDEL	11	accessory
chr_16	374993	375369	HDR	668	accessory
chr_16	385075	385725	HDR	650	accessory
chr_16	386588	386588	INDEL	20	accessory
chr_16	387067	387067	INDEL	13	accessory
chr_16	396295	396295	INDEL	29	accessory
chr_16	399815	399834	INDEL	19	accessory
chr_16	400657	400724	INDEL	67	accessory
chr_16	401557	401775	HDR	218	accessory
chr_16	405214	405557	HDR	366	accessory
chr_16	406398	407892	HDR	1494	accessory
chr_16	410578	410731	INVTR	160	accessory
chr_16	413348	413651	INVDP	303	accessory
chr_16	420134	420282	DUP	153	accessory
chr_16	429456	429609	TRA	153	accessory
chr_16	439602	443694	CP	4092	accessory
chr_16	445552	450500	HDR	4948	accessory
chr_16	455571	458993	HDR	3591	accessory
chr_16	462838	462838	INDEL	14	accessory
chr_16	463158	465068	HDR	1963	accessory
chr_16	465275	465995	HDR	720	accessory
chr_16	466263	467476	HDR	1254	accessory
chr_16	472371	472371	INDEL	18	accessory
chr_16	473772	474855	HDR	1083	accessory
chr_16	475313	475535	HDR	1100	accessory
chr_16	477407	483266	HDR	6956	accessory
chr_16	485107	485118	INDEL	11	accessory
chr_16	485247	485247	INDEL	13	accessory
chr_16	493768	493794	INDEL	26	accessory
chr_16	493995	493995	INDEL	59	accessory
chr_16	495002	495016	INDEL	14	accessory
chr_16	497638	497677	CP	218	accessory
chr_16	501938	502553	INVTR	615	accessory
chr_16	508305	508305	INDEL	15	accessory
chr_16	510763	510765	HDR	192	accessory
chr_16	514926	521732	HDR	6806	accessory
chr_16	510093	526147	INVTR	16054	accessory
chr_16	529434	529435	INDEL	1458	accessory
chr_16	534968	540946	HDR	5978	accessory
chr_16	541699	547261	HDR	5562	accessory
chr_16	549064	552859	HDR	3795	accessory
chr_16	554980	555000	INDEL	20	accessory
chr_16	565533	565556	INDEL	23	accessory
chr_16	566882	567023	HDR	141	accessory
chr_16	578564	584133	DUP	5579	accessory
chr_16	571737	577326	INVTR	5589	accessory
chr_16	583828	583828	INDEL	13	accessory
chr_16	591088	591970	INDEL	882	accessory
chr_16	605761	606018	HDR	257	accessory
chr_16	606650	606657	CP	407	accessory
chr_16	606915	606917	HDR	30773	accessory
chr_17	4887	6535	TDM	1648	accessory
chr_17	4326	44392	INVTR	40066	accessory
chr_17	7367	26841	HDR	19474	accessory
chr_17	30263	30286	INDEL	23	accessory
chr_17	31647	31971	TDM	324	accessory
chr_17	33212	33934	CP	722	accessory
chr_17	35661	36298	TDM	1126	accessory
chr_17	36404	36661	HDR	532	accessory
chr_17	36835	37195	HDR	360	accessory
chr_17	38786	38799	INDEL	13	accessory
chr_17	40918	40946	INDEL	28	accessory
chr_17	43338	43351	INDEL	13	accessory
chr_17	43353	43369	INDEL	16	accessory
chr_17	43380	43407	INDEL	27	accessory
chr_17	56719	56755	INDEL	36	accessory
chr_17	58012	58012	INDEL	30	accessory
chr_17	58019	58019	INDEL	26	accessory
chr_17	58044	58343	TDM	299	accessory
chr_17	59611	60329	CP	718	accessory
chr_17	53287	70874	INVDP	17587	accessory
chr_17	62061	62698	TDM	1125	accessory
chr_17	62972	63064	CP	459	accessory
chr_17	63025	63732	CP	707	accessory
chr_17	63677	63677	INDEL	56	accessory
chr_17	65266	65266	INDEL	13	accessory
chr_17	67319	67407	CP	88	accessory
chr_17	69802	69826	INDEL	24	accessory
chr_17	69845	69873	INDEL	28	accessory
chr_17	69911	69922	INDEL	11	accessory
chr_17	70870	77341	DUP	6471	accessory
chr_17	70870	77341	INVDP	7268	accessory
chr_17	74776	74792	CP	811	accessory
chr_17	77126	81257	INVTR	4378	accessory
chr_17	77133	77339	DUP	206	accessory
chr_17	77340	77341	HDR	1066	accessory
chr_17	79998	80847	CP	849	accessory
chr_17	77342	83708	INVDP	6366	accessory
chr_17	81242	81257	CP	811	accessory
chr_17	84342	84623	TRA	281	accessory
chr_17	91779	91795	INDEL	16	accessory
chr_17	96095	96095	INDEL	18	accessory
chr_17	98298	98298	INDEL	167	accessory
chr_17	99880	99899	INDEL	19	accessory
chr_17	101900	101900	INDEL	13	accessory
chr_17	103088	103105	INDEL	17	accessory
chr_17	103680	103692	INDEL	12	accessory
chr_17	103698	103766	INDEL	68	accessory
chr_17	103986	103998	INDEL	12	accessory
chr_17	107753	107780	INDEL	27	accessory
chr_17	108745	108834	INDEL	89	accessory
chr_17	109011	109016	HDR	1122	accessory
chr_17	110270	110281	INDEL	11	accessory
chr_17	110597	110597	INDEL	15	accessory
chr_17	112256	112256	INDEL	12	accessory
chr_17	112782	112793	INDEL	11	accessory
chr_17	114943	115147	TDM	204	accessory
chr_17	117527	117527	INDEL	24	accessory
chr_17	117718	117733	INDEL	15	accessory
chr_17	118494	118506	INDEL	12	accessory
chr_17	119777	119815	INDEL	38	accessory
chr_17	119866	119885	INDEL	19	accessory
chr_17	120036	122224	INDEL	2188	accessory
chr_17	124016	124057	CP	142	accessory
chr_17	125941	125956	INDEL	15	accessory
chr_17	125957	125970	INDEL	13	accessory
chr_17	128112	128123	CP	366	accessory
chr_17	128390	128437	CP	121	accessory
chr_17	128802	128815	HDR	229	accessory
chr_17	130965	130970	CP	6930	accessory
chr_17	134069	134083	INDEL	14	accessory
chr_17	134259	134259	INDEL	27	accessory
chr_17	134860	134880	INDEL	20	accessory
chr_17	137621	141690	CP	4069	accessory
chr_17	143019	143192	CP	517	accessory
chr_17	145216	145403	INDEL	187	accessory
chr_17	146422	146439	INDEL	17	accessory
chr_17	147821	148393	INDEL	572	accessory
chr_17	151915	151915	INDEL	65	accessory
chr_17	151918	151918	INDEL	14	accessory
chr_17	151956	152066	INDEL	110	accessory
chr_17	152267	152267	INDEL	20	accessory
chr_17	152322	152322	INDEL	23	accessory
chr_17	152766	152766	INDEL	52	accessory
chr_17	157820	157839	INDEL	19	accessory
chr_17	160114	160134	INDEL	20	accessory
chr_17	172334	172349	INDEL	15	accessory
chr_17	173128	173140	INDEL	12	accessory
chr_17	173483	173664	HDR	183	accessory
chr_17	180524	180985	HDR	461	accessory
chr_17	186353	186377	INDEL	24	accessory
chr_17	189291	189291	INDEL	73	accessory
chr_17	193103	193103	INDEL	27	accessory
chr_17	194097	194097	INDEL	14	accessory
chr_17	197533	198210	INDEL	677	accessory
chr_17	206959	206973	INDEL	14	accessory
chr_17	211649	211649	INDEL	21	accessory
chr_17	213044	213044	INDEL	31	accessory
chr_17	215518	215518	INDEL	12	accessory
chr_17	215870	215870	INDEL	18	accessory
chr_17	216027	216027	INDEL	17	accessory
chr_17	216031	216031	INDEL	16	accessory
chr_17	216035	216035	INDEL	17	accessory
chr_17	216599	217226	CP	627	accessory
chr_17	220837	220841	INDEL	4869	accessory
chr_17	220893	220905	INDEL	12	accessory
chr_17	221510	221529	INDEL	19	accessory
chr_17	222196	222196	INDEL	20	accessory
chr_17	224102	224102	HDR	905	accessory
chr_17	225492	225633	DUP	141	accessory
chr_17	226064	226064	INDEL	15	accessory
chr_17	227509	227509	INDEL	18	accessory
chr_17	228245	228245	INDEL	14	accessory
chr_17	230082	230082	INDEL	13	accessory
chr_17	230999	232407	HDR	1408	accessory
chr_17	235294	235371	INDEL	77	accessory
chr_17	236996	237022	INDEL	26	accessory
chr_17	237938	238188	HDR	250	accessory
chr_17	239107	239180	INDEL	73	accessory
chr_17	239615	240857	INDEL	1242	accessory
chr_17	247412	247412	INDEL	40	accessory
chr_17	247416	247416	INDEL	18	accessory
chr_17	247419	247419	INDEL	21	accessory
chr_17	248537	248600	INDEL	63	accessory
chr_17	249207	249229	INDEL	22	accessory
chr_17	249786	249786	INDEL	11	accessory
chr_17	250567	250570	INDEL	803	accessory
chr_17	251224	251654	INDEL	430	accessory
chr_17	259629	259656	INDEL	27	accessory
chr_17	259710	259735	INDEL	25	accessory
chr_17	262938	263134	TDM	308	accessory
chr_17	271497	272171	INDEL	674	accessory
chr_17	285859	286075	INDEL	216	accessory
chr_17	289173	289173	INDEL	30	accessory
chr_17	291057	291057	INDEL	24	accessory
chr_17	291686	292610	HDR	924	accessory
chr_17	293484	293484	INDEL	36	accessory
chr_17	293488	293488	INDEL	44	accessory
chr_17	299185	299211	INDEL	26	accessory
chr_17	299535	299535	INDEL	60	accessory
chr_17	299538	299538	INDEL	14	accessory
chr_17	300230	300230	INDEL	18	accessory
chr_17	300253	300253	INDEL	35	accessory
chr_17	302084	302313	TDM	229	accessory
chr_17	302444	302444	INDEL	12	accessory
chr_17	302536	302536	INDEL	19	accessory
chr_17	307760	307760	INDEL	13	accessory
chr_17	307814	307814	INDEL	12	accessory
chr_17	308198	308198	INDEL	11	accessory
chr_17	311902	311913	INDEL	11	accessory
chr_17	315116	315352	CP	236	accessory
chr_17	318031	318047	INDEL	16	accessory
chr_17	321316	321316	INDEL	32	accessory
chr_17	341713	341713	INDEL	17	accessory
chr_17	342891	342893	INDEL	443	accessory
chr_17	347131	347132	INDEL	1547	accessory
chr_17	351374	351374	INDEL	33	accessory
chr_17	352482	352656	CP	174	accessory
chr_17	352780	354478	INDEL	1698	accessory
chr_17	355529	355531	INDEL	12651	accessory
chr_17	355665	355666	HDR	635	accessory
chr_17	356432	358107	INDEL	1675	accessory
chr_17	358568	358568	INDEL	12	accessory
chr_17	359135	359236	CP	486	accessory
chr_17	360570	360583	INDEL	13	accessory
chr_17	360597	360619	INDEL	22	accessory
chr_17	360630	360643	INDEL	13	accessory
chr_17	360666	360677	INDEL	11	accessory
chr_17	360686	360699	INDEL	13	accessory
chr_17	360833	360849	INDEL	16	accessory
chr_17	365353	365353	INDEL	25	accessory
chr_17	367147	367167	CP	65	accessory
chr_17	372217	373482	INDEL	1265	accessory
chr_17	373737	373742	CP	7940	accessory
chr_17	375510	375594	CP	304	accessory
chr_17	377651	377651	INDEL	15	accessory
chr_17	378506	378506	INDEL	12	accessory
chr_17	379910	379911	INDEL	3360	accessory
chr_17	376741	376917	HDR	261	accessory
chr_17	380540	380559	INDEL	19	accessory
chr_17	383512	383548	INDEL	36	accessory
chr_17	384032	384032	INDEL	11	accessory
chr_17	384679	385131	TRA	452	accessory
chr_17	388612	401160	HDR	12548	accessory
chr_17	403745	403745	INDEL	11	accessory
chr_17	408362	408362	INDEL	21	accessory
chr_17	412707	412707	INDEL	11	accessory
chr_17	415561	416382	HDR	930	accessory
chr_17	418831	418831	INDEL	13	accessory
chr_17	419145	419157	CP	848	accessory
chr_17	420189	420195	HDR	285	accessory
chr_17	424156	424167	INDEL	11	accessory
chr_17	424169	424180	INDEL	11	accessory
chr_17	425439	425454	INDEL	15	accessory
chr_17	425998	425998	INDEL	14	accessory
chr_17	427044	427093	INDEL	49	accessory
chr_17	427789	427815	INDEL	26	accessory
chr_17	428822	428962	INVDP	140	accessory
chr_17	431479	431531	INDEL	52	accessory
chr_17	431680	431811	HDR	230	accessory
chr_17	431995	432501	INDEL	506	accessory
chr_17	436367	436391	INDEL	24	accessory
chr_17	436397	436418	INDEL	21	accessory
chr_17	436425	436437	INDEL	12	accessory
chr_17	445346	451709	TRA	6363	accessory
chr_17	452425	452525	INDEL	100	accessory
chr_17	454051	454971	HDR	920	accessory
chr_17	455389	455389	INDEL	17	accessory
chr_17	456393	456393	INDEL	11	accessory
chr_17	461651	463402	INDEL	1751	accessory
chr_17	464027	464359	HDR	332	accessory
chr_17	464565	464565	INDEL	12	accessory
chr_17	470011	470012	INDEL	444	accessory
chr_17	470713	471568	HDR	7395	accessory
chr_17	471845	473406	HDR	6072	accessory
chr_17	475235	475511	TDM	276	accessory
chr_17	482733	488052	INDEL	5319	accessory
chr_17	488272	488336	CP	250	accessory
chr_17	489022	489024	INDEL	3425	accessory
chr_17	489826	490103	HDR	277	accessory
chr_17	490764	491526	CP	762	accessory
chr_17	509821	513424	TRA	3615	accessory
chr_17	510147	510147	INDEL	12	accessory
chr_17	516601	516615	INDEL	14	accessory
chr_17	516719	516743	INDEL	24	accessory
chr_17	522976	525902	INDEL	2926	accessory
chr_17	530063	530074	INDEL	11	accessory
chr_17	535934	535938	INDEL	7383	accessory
chr_17	536074	536078	INDEL	5579	accessory
chr_17	536555	536733	TDM	286	accessory
chr_17	536642	536642	INDEL	13	accessory
chr_17	536645	536645	INDEL	40	accessory
chr_17	539418	539616	HDR	198	accessory
chr_17	546291	553202	CP	6911	accessory
chr_17	540643	540932	TDM	289	accessory
chr_17	559250	566454	HDR	7204	accessory
chr_17	567184	567835	TDM	1140	accessory
chr_17	569799	570014	DUP	215	accessory
chr_17	570011	570192	TRA	181	accessory
chr_17	573453	573480	INDEL	27	accessory
chr_17	576770	576770	INDEL	148	accessory
chr_17	577600	578864	TDM	1264	accessory
chr_18	6417	12634	DUP	6217	accessory
chr_18	7724	8074	HDR	350	accessory
chr_18	8458	9698	HDR	1342	accessory
chr_18	8665	8895	DUP	230	accessory
chr_18	9031	9185	INV	155	accessory
chr_18	29435	29459	INDEL	24	accessory
chr_18	29723	29735	INDEL	12	accessory
chr_18	29979	30327	TDM	348	accessory
chr_18	30706	30774	INDEL	68	accessory
chr_18	31305	31310	CP	260	accessory
chr_18	31697	31709	INDEL	12	accessory
chr_18	32140	32346	TDM	206	accessory
chr_18	35497	35512	INDEL	15	accessory
chr_18	36709	36722	INDEL	13	accessory
chr_18	41317	41466	INVDP	149	accessory
chr_18	42183	42202	INDEL	19	accessory
chr_18	42203	42216	INDEL	13	accessory
chr_18	42874	42874	INDEL	73	accessory
chr_18	43226	43317	CP	91	accessory
chr_18	44402	49981	INVDP	5584	accessory
chr_18	50340	51082	INDEL	742	accessory
chr_18	51245	51277	INDEL	32	accessory
chr_18	72452	78026	INVDP	5596	accessory
chr_18	72453	78026	INVDP	5598	accessory
chr_18	77728	77728	INDEL	13	accessory
chr_18	77841	77841	INDEL	11	accessory
chr_18	85052	85207	DUP	156	accessory
chr_18	85384	85834	DUP	450	accessory
chr_18	89594	95730	INVDP	6136	accessory
chr_18	95400	95435	INDEL	35	accessory
chr_18	96288	96288	INDEL	309	accessory
chr_18	103868	103888	INDEL	20	accessory
chr_18	109033	111887	CP	2854	accessory
chr_18	112226	112995	TRA	931	accessory
chr_18	112229	112541	DUP	312	accessory
chr_18	112589	112731	HDR	298	accessory
chr_18	118381	118382	INDEL	569	accessory
chr_18	118898	118898	INDEL	24	accessory
chr_18	119608	119632	INDEL	24	accessory
chr_18	119835	119849	INDEL	14	accessory
chr_18	120534	120685	CP	151	accessory
chr_18	124643	125146	CP	503	accessory
chr_18	125226	125276	INDEL	50	accessory
chr_18	128322	128333	INDEL	11	accessory
chr_18	133471	133482	INDEL	11	accessory
chr_18	134218	134290	HDR	1092	accessory
chr_18	138369	144723	INVTR	6354	accessory
chr_18	144157	144196	INDEL	39	accessory
chr_18	144778	144778	INDEL	13	accessory
chr_18	151982	151982	INDEL	14	accessory
chr_18	153639	153651	INDEL	12	accessory
chr_18	154290	154465	HDR	175	accessory
chr_18	156451	156451	INDEL	42	accessory
chr_18	156471	156471	INDEL	23	accessory
chr_18	156708	156780	INDEL	72	accessory
chr_18	156987	156999	INDEL	12	accessory
chr_18	163929	164443	INVDP	514	accessory
chr_18	169005	169988	INVTR	983	accessory
chr_18	169314	169434	TDM	120	accessory
chr_18	179187	179246	INDEL	59	accessory
chr_18	186667	186667	INDEL	36	accessory
chr_18	200226	200267	INDEL	41	accessory
chr_18	200270	200310	INDEL	40	accessory
chr_18	200918	200930	INDEL	12	accessory
chr_18	200999	201102	INDEL	103	accessory
chr_18	204939	204939	INDEL	58	accessory
chr_18	206617	206617	INDEL	15	accessory
chr_18	207907	207979	CP	72	accessory
chr_18	208318	208404	INDEL	86	accessory
chr_18	208749	208749	INDEL	12	accessory
chr_18	208751	208751	INDEL	39	accessory
chr_18	208762	208762	INDEL	13	accessory
chr_18	208843	208894	INDEL	51	accessory
chr_18	209128	209128	INDEL	15	accessory
chr_18	209190	209190	INDEL	16	accessory
chr_18	209193	209193	INDEL	15	accessory
chr_18	209876	209950	INDEL	74	accessory
chr_18	210253	210273	INDEL	20	accessory
chr_18	214676	214702	INDEL	26	accessory
chr_18	217898	218032	TDM	254	accessory
chr_18	218302	218302	INDEL	20	accessory
chr_18	222375	222390	INDEL	15	accessory
chr_18	222624	222624	INDEL	43	accessory
chr_18	224428	224600	CP	172	accessory
chr_18	224675	224697	INDEL	22	accessory
chr_18	230170	230187	INDEL	17	accessory
chr_18	233742	244991	DUP	11249	accessory
chr_18	234017	234031	INDEL	14	accessory
chr_18	235957	236098	HDR	141	accessory
chr_18	237375	238270	INDEL	895	accessory
chr_18	239946	240796	INDEL	850	accessory
chr_18	247857	247998	HDR	141	accessory
chr_18	245639	255108	DUP	9469	accessory
chr_18	259187	259187	INDEL	23	accessory
chr_18	259500	259500	INDEL	26	accessory
chr_18	261313	261346	INDEL	33	accessory
chr_18	261632	261632	INDEL	22	accessory
chr_18	263322	263333	INDEL	11	accessory
chr_18	269806	272735	CP	2929	accessory
chr_18	274673	275484	INVTR	896	accessory
chr_18	275055	275330	HDR	346	accessory
chr_18	277747	278127	INVDP	393	accessory
chr_18	279309	286236	TRA	12529	accessory
chr_18	278404	278557	INVDP	154	accessory
chr_18	282940	282951	CP	5615	accessory
chr_18	296519	296532	CP	865	accessory
chr_18	299478	301546	HDR	2068	accessory
chr_18	294430	295969	DUP	1539	accessory
chr_18	295970	311457	INVTR	15487	accessory
chr_18	303663	305868	INDEL	2205	accessory
chr_18	305870	307261	INVDP	1391	accessory
chr_18	305870	311458	DUP	5589	accessory
chr_18	307805	311463	INVDP	3658	accessory
chr_18	307932	311459	INVDP	3527	accessory
chr_18	311144	311144	INDEL	13	accessory
chr_18	311144	311144	INDEL	11	accessory
chr_18	311259	311270	INDEL	11	accessory
chr_18	311263	311274	INDEL	11	accessory
chr_18	311457	312549	DUP	1092	accessory
chr_18	318939	318957	INDEL	18	accessory
chr_18	321264	322278	HDR	1124	accessory
chr_18	323470	323470	INDEL	28	accessory
chr_18	329506	329506	INDEL	57	accessory
chr_18	332682	332712	INDEL	30	accessory
chr_18	333665	333665	INDEL	20	accessory
chr_18	333885	334058	CP	173	accessory
chr_18	336493	336527	INDEL	34	accessory
chr_18	339787	339984	TDM	295	accessory
chr_18	340804	342529	HDR	1725	accessory
chr_18	343876	343891	INDEL	15	accessory
chr_18	353445	353984	DUP	551	accessory
chr_18	355018	356872	INV	1854	accessory
chr_18	357255	357255	INDEL	12	accessory
chr_18	357725	360761	INDEL	3036	accessory
chr_18	363012	363023	INDEL	11	accessory
chr_18	368526	370594	INVTR	2069	accessory
chr_18	370592	373547	DUP	2964	accessory
chr_18	371643	374096	INVTR	2453	accessory
chr_18	380878	381062	INVDP	184	accessory
chr_18	381779	381779	INDEL	16	accessory
chr_18	382665	382973	INDEL	308	accessory
chr_18	389914	389914	INDEL	9306	accessory
chr_18	381681	395870	TRA	23216	accessory
chr_18	391428	391559	HDR	131	accessory
chr_18	391849	391849	INDEL	14	accessory
chr_18	391948	391960	INDEL	12	accessory
chr_18	392361	392361	INDEL	12	accessory
chr_18	392367	392367	INDEL	16	accessory
chr_18	395696	395696	INDEL	22	accessory
chr_18	395870	396089	INVDP	219	accessory
chr_18	400200	400200	INDEL	114	accessory
chr_18	400800	400816	INDEL	16	accessory
chr_18	403083	403099	INDEL	16	accessory
chr_18	403878	403893	INDEL	15	accessory
chr_18	410309	410317	CP	4135	accessory
chr_18	412892	412901	CP	1346	accessory
chr_18	414500	415494	HDR	994	accessory
chr_18	416492	416504	INDEL	12	accessory
chr_18	418231	418231	INDEL	12	accessory
chr_18	418426	418426	INDEL	12	accessory
chr_18	425025	425025	INDEL	17	accessory
chr_18	428324	428324	INDEL	27	accessory
chr_18	428377	428377	INDEL	22	accessory
chr_18	428723	428735	INDEL	12	accessory
chr_18	428810	428810	INDEL	15	accessory
chr_18	429140	429271	HDR	131	accessory
chr_18	424849	438248	INVDP	21925	accessory
chr_18	430781	430785	INDEL	9302	accessory
chr_18	431773	432576	CP	803	accessory
chr_18	432563	439030	INVDP	6844	accessory
chr_18	438178	438248	CP	436	accessory
chr_18	447872	447872	INDEL	15	accessory
chr_18	449468	449480	INDEL	12	accessory
chr_18	449756	451220	HDR	1464	accessory
chr_18	454982	455161	TRA	179	accessory
chr_18	455436	455450	INDEL	14	accessory
chr_18	457504	457516	INDEL	12	accessory
chr_18	467322	467328	CP	509	accessory
chr_18	468555	469316	TRA	877	accessory
chr_18	468858	469030	HDR	281	accessory
chr_18	476797	476797	INDEL	13	accessory
chr_18	477777	491311	TRA	15860	accessory
chr_18	478774	478783	CP	956	accessory
chr_18	482718	482718	INDEL	34	accessory
chr_18	482952	482966	CP	870	accessory
chr_18	483458	483470	CP	802	accessory
chr_18	486351	487483	CP	1132	accessory
chr_18	488376	488381	HDR	838	accessory
chr_18	494864	494887	INDEL	23	accessory
chr_18	499002	499172	TRA	170	accessory
chr_18	507128	507297	CP	169	accessory
chr_18	501811	508170	INVTR	6359	accessory
chr_18	514825	514837	INDEL	12	accessory
chr_18	517171	517183	INDEL	12	accessory
chr_18	518978	524290	INDEL	5312	accessory
chr_18	527077	527077	INDEL	1345	accessory
chr_18	531985	539726	DUP	7741	accessory
chr_18	532952	532981	INDEL	29	accessory
chr_18	533118	533147	INDEL	29	accessory
chr_18	533146	533146	INDEL	28	accessory
chr_18	534800	536559	HDR	1759	accessory
chr_18	534800	536577	HDR	1777	accessory
chr_18	536821	536845	INDEL	24	accessory
chr_18	536825	536849	INDEL	24	accessory
chr_18	531985	560951	INVTR	28966	accessory
chr_18	539013	549903	HDR	11288	accessory
chr_18	539737	545253	INVDP	5516	accessory
chr_18	544783	545328	INVDP	552	accessory
chr_18	549340	549897	DUP	557	accessory
chr_18	549896	551852	INVDP	2014	accessory
chr_18	549904	560951	INVDP	11047	accessory
chr_18	549904	561169	INVDP	11265	accessory
chr_18	550876	550876	INDEL	12	accessory
chr_18	550886	550886	INDEL	25	accessory
chr_18	550931	550931	INDEL	29	accessory
chr_18	550945	550945	INDEL	28	accessory
chr_18	550959	550959	INDEL	58	accessory
chr_18	553316	553336	INDEL	20	accessory
chr_18	553336	553378	INDEL	42	accessory
chr_18	553370	553381	INDEL	11	accessory
chr_18	555206	556172	CP	966	accessory
chr_18	555213	555506	INVDP	293	accessory
chr_18	556457	556472	INDEL	15	accessory
chr_18	558397	558543	CP	315	accessory
chr_18	559189	560972	CP	1783	accessory
chr_18	559295	559412	HDR	117	accessory
chr_18	556161	561513	INVDP	5352	accessory
chr_18	561159	561169	CP	1010	accessory
chr_18	561429	561646	INVDP	217	accessory
chr_18	573304	573557	DUP	253	accessory
chr_19	1	1067	INVTR	1066	accessory
chr_19	4026	4049	INDEL	23	accessory
chr_19	5126	6934	INVTR	1832	accessory
chr_19	5200	5200	INDEL	24	accessory
chr_19	6933	7073	TRA	140	accessory
chr_19	7565	7719	TRA	154	accessory
chr_19	22771	22789	INDEL	18	accessory
chr_19	24659	24672	INDEL	13	accessory
chr_19	24673	24684	INDEL	11	accessory
chr_19	30735	32261	DUP	1547	accessory
chr_19	31628	31628	INDEL	14	accessory
chr_19	32208	32208	INDEL	45	accessory
chr_19	32212	32212	INDEL	12	accessory
chr_19	33832	33832	INDEL	11	accessory
chr_19	34753	35950	INVTR	1380	accessory
chr_19	35289	35292	INDEL	202	accessory
chr_19	35738	35762	INDEL	24	accessory
chr_19	30654	34758	INVTR	4194	accessory
chr_19	42434	42447	INDEL	13	accessory
chr_19	47740	47748	CP	2899	accessory
chr_19	49729	49729	INDEL	19	accessory
chr_19	49755	49755	INDEL	19	accessory
chr_19	50351	50722	TDM	371	accessory
chr_19	53119	53134	INDEL	15	accessory
chr_19	56549	56569	INDEL	20	accessory
chr_19	57217	57234	INDEL	17	accessory
chr_19	58311	58408	HDR	227	accessory
chr_19	59980	59980	INDEL	76	accessory
chr_19	62259	62259	INDEL	16	accessory
chr_19	62261	62261	INDEL	25	accessory
chr_19	67734	67767	INDEL	33	accessory
chr_19	68934	69349	CP	415	accessory
chr_19	64510	67304	HDR	2794	accessory
chr_19	70125	70137	INDEL	12	accessory
chr_19	71226	71226	INDEL	15	accessory
chr_19	71339	71339	INDEL	13	accessory
chr_19	71520	71529	CP	6320	accessory
chr_19	72158	72158	INDEL	73	accessory
chr_19	76387	76387	INDEL	11	accessory
chr_19	83343	90282	CP	6939	accessory
chr_19	84428	90275	DUP	11449	accessory
chr_19	85146	85158	CP	5620	accessory
chr_19	81056	101811	INVTR	20755	accessory
chr_19	91559	91559	INDEL	11	accessory
chr_19	91859	91872	INDEL	13	accessory
chr_19	91989	91989	INDEL	14	accessory
chr_19	97967	97978	CP	5625	accessory
chr_19	101289	101289	INDEL	57	accessory
chr_19	104212	104364	TRA	152	accessory
chr_19	111524	111524	INDEL	35	accessory
chr_19	111528	111528	INDEL	19	accessory
chr_19	112695	112695	INDEL	11	accessory
chr_19	123799	123931	HDR	135	accessory
chr_19	125618	125618	HDR	764	accessory
chr_19	126332	126332	INDEL	16	accessory
chr_19	127604	128071	CP	467	accessory
chr_19	129118	129119	INDEL	531	accessory
chr_19	133026	133026	INDEL	11	accessory
chr_19	133043	133043	INDEL	24	accessory
chr_19	137022	137101	INDEL	79	accessory
chr_19	137816	137816	INDEL	223	accessory
chr_19	137931	138558	INDEL	627	accessory
chr_19	144075	144075	INDEL	15	accessory
chr_19	144960	145152	HDR	497	accessory
chr_19	145225	145258	INDEL	33	accessory
chr_19	150392	151174	HDR	782	accessory
chr_19	152675	156453	HDR	5835	accessory
chr_19	158516	158531	INDEL	15	accessory
chr_19	158971	159715	INDEL	744	accessory
chr_19	162740	162745	CP	5058	accessory
chr_19	165517	165517	INDEL	30	accessory
chr_19	170285	170289	INDEL	401	accessory
chr_19	170513	170528	INDEL	15	accessory
chr_19	178170	178170	INDEL	11	accessory
chr_19	178254	178530	INDEL	276	accessory
chr_19	180041	180062	INDEL	21	accessory
chr_19	180921	181281	TDM	360	accessory
chr_19	181358	181358	INDEL	16	accessory
chr_19	181594	181596	INDEL	92	accessory
chr_19	182708	182708	INDEL	24	accessory
chr_19	184817	184817	INDEL	29	accessory
chr_19	185574	185574	INDEL	25	accessory
chr_19	188875	194283	INVTR	5469	accessory
chr_19	192623	192623	INDEL	15	accessory
chr_19	192637	192637	INDEL	17	accessory
chr_19	196395	196395	INDEL	12	accessory
chr_19	196430	196430	INDEL	15	accessory
chr_19	196469	196469	INDEL	14	accessory
chr_19	196712	196728	CP	390	accessory
chr_19	198060	198112	INDEL	52	accessory
chr_19	201193	201205	INDEL	12	accessory
chr_19	204192	204206	INDEL	14	accessory
chr_19	205350	205429	CP	160	accessory
chr_19	206588	206606	HDR	5445	accessory
chr_19	207764	208090	TDM	326	accessory
chr_19	208907	208927	INDEL	20	accessory
chr_19	208930	208988	INDEL	58	accessory
chr_19	215031	215924	INDEL	893	accessory
chr_19	220221	220221	INDEL	17	accessory
chr_19	220223	220223	INDEL	27	accessory
chr_19	222386	222386	INDEL	17	accessory
chr_19	222399	222399	INDEL	12	accessory
chr_19	222406	222406	INDEL	16	accessory
chr_19	222563	222577	INDEL	14	accessory
chr_19	223477	228315	INDEL	4838	accessory
chr_19	229277	229277	INDEL	17	accessory
chr_19	229279	229279	INDEL	30	accessory
chr_19	229281	229281	INDEL	12	accessory
chr_19	236639	236771	CP	132	accessory
chr_19	238768	238768	INDEL	74	accessory
chr_19	239839	244189	TRA	5123	accessory
chr_19	240595	240602	CP	782	accessory
chr_19	244727	244743	INDEL	16	accessory
chr_19	244773	245362	CP	589	accessory
chr_19	245831	245831	INDEL	34	accessory
chr_19	246545	247161	CP	616	accessory
chr_19	250439	250444	CP	719	accessory
chr_19	254483	254502	INDEL	19	accessory
chr_19	255920	255933	INDEL	13	accessory
chr_19	255936	255949	INDEL	13	accessory
chr_19	255963	255984	INDEL	21	accessory
chr_19	258766	258779	INDEL	13	accessory
chr_19	264083	264108	INDEL	25	accessory
chr_19	265688	266526	HDR	838	accessory
chr_19	269787	269840	INDEL	53	accessory
chr_19	269861	269877	INDEL	16	accessory
chr_19	270310	270311	HDR	114	accessory
chr_19	271114	271114	INDEL	29	accessory
chr_19	273342	273342	INDEL	15	accessory
chr_19	274538	274538	INDEL	18	accessory
chr_19	274565	274565	INDEL	11	accessory
chr_19	275457	275476	INDEL	19	accessory
chr_19	276793	277391	INDEL	598	accessory
chr_19	279460	279465	CP	6944	accessory
chr_19	280214	280214	INDEL	27	accessory
chr_19	282489	282501	INDEL	12	accessory
chr_19	282540	282552	INDEL	12	accessory
chr_19	286118	291705	DUP	5594	accessory
chr_19	286126	291704	DUP	5601	accessory
chr_19	286308	286319	INDEL	11	accessory
chr_19	287620	287620	INDEL	12	accessory
chr_19	287620	287620	INDEL	15	accessory
chr_19	292226	292373	TRA	147	accessory
chr_19	292408	294075	TRA	1667	accessory
chr_19	292512	292512	INDEL	12	accessory
chr_19	294010	294026	INDEL	16	accessory
chr_19	296746	296992	HDR	246	accessory
chr_19	300246	300246	INDEL	28	accessory
chr_19	301169	301929	HDR	760	accessory
chr_19	302020	302020	INDEL	19	accessory
chr_19	302541	302559	INDEL	18	accessory
chr_19	305668	305679	INDEL	11	accessory
chr_19	310344	310603	DUP	261	accessory
chr_19	311775	311778	HDR	466	accessory
chr_19	312007	312032	INDEL	25	accessory
chr_19	312045	312060	INDEL	15	accessory
chr_19	312212	312212	INDEL	13	accessory
chr_19	313090	313126	INDEL	36	accessory
chr_19	313169	313181	INDEL	12	accessory
chr_19	313192	313203	INDEL	11	accessory
chr_19	313706	313706	INDEL	52	accessory
chr_19	316421	316421	INDEL	11	accessory
chr_19	323663	323663	INDEL	19	accessory
chr_19	324748	324748	INDEL	24	accessory
chr_19	325614	325781	CP	357	accessory
chr_19	326439	326452	INDEL	13	accessory
chr_19	326916	326931	INDEL	15	accessory
chr_19	327752	327769	INDEL	17	accessory
chr_19	330775	330775	INDEL	23	accessory
chr_19	330993	330999	CP	6929	accessory
chr_19	333987	333987	INDEL	11	accessory
chr_19	334856	334870	INDEL	14	accessory
chr_19	334991	334995	INDEL	273	accessory
chr_19	335937	335938	INDEL	196	accessory
chr_19	336400	336500	CP	100	accessory
chr_19	337428	350291	INDEL	12863	accessory
chr_19	350945	350959	INDEL	14	accessory
chr_19	350969	351013	INDEL	44	accessory
chr_19	351093	351093	INDEL	11	accessory
chr_19	355432	355723	CP	291	accessory
chr_19	356784	356970	INVTR	186	accessory
chr_19	368691	368850	INVTR	159	accessory
chr_19	373042	375545	INVDP	2503	accessory
chr_19	377987	378123	INVTR	136	accessory
chr_19	373043	377981	DUP	4943	accessory
chr_19	380885	380885	INDEL	13	accessory
chr_19	381290	381303	INDEL	13	accessory
chr_19	384853	386432	DUP	1579	accessory
chr_19	389568	389798	HDR	1197	accessory
chr_19	393250	395325	INDEL	2075	accessory
chr_19	407072	407072	INDEL	67	accessory
chr_19	410099	410100	INDEL	362	accessory
chr_19	418272	420340	INVDP	2068	accessory
chr_19	427141	430207	INVDP	3066	accessory
chr_19	430195	430925	INVDP	730	accessory
chr_19	430912	432004	INVTR	1092	accessory
chr_19	432290	432427	DUP	137	accessory
chr_19	433831	433851	INDEL	20	accessory
chr_19	436679	436679	INDEL	23	accessory
chr_19	439022	439046	INDEL	24	accessory
chr_19	442633	442633	INDEL	12	accessory
chr_19	444105	444774	INDEL	669	accessory
chr_19	449323	458174	HDR	8851	accessory
chr_19	459543	459543	INDEL	16	accessory
chr_19	460728	460728	INDEL	15	accessory
chr_19	460732	460732	INDEL	22	accessory
chr_19	462115	462115	INDEL	16	accessory
chr_19	462117	462117	INDEL	23	accessory
chr_19	462698	462710	INDEL	12	accessory
chr_19	468090	468114	INDEL	24	accessory
chr_19	468948	468982	INDEL	34	accessory
chr_19	469298	469298	INDEL	32	accessory
chr_19	473098	474666	HDR	1568	accessory
chr_19	478382	481941	TRA	3559	accessory
chr_19	480176	481071	CP	895	accessory
chr_19	484405	484431	INDEL	26	accessory
chr_19	484877	484877	INDEL	96	accessory
chr_19	490807	490807	INDEL	12	accessory
chr_19	497160	497172	INDEL	12	accessory
chr_19	497203	501351	CP	4148	accessory
chr_19	512500	513179	CP	1361	accessory
chr_19	527174	527917	INVDP	759	accessory
chr_19	527468	527657	HDR	209	accessory
chr_19	527779	527917	DUP	138	accessory
chr_19	528383	528383	INDEL	27	accessory
chr_19	537100	537100	INDEL	11095	accessory
chr_19	538753	538753	INDEL	17	accessory
chr_19	537660	542453	INVDP	4793	accessory
chr_19	537670	545100	DUP	7430	accessory
chr_19	537688	542453	INVDP	4765	accessory
chr_19	541070	541219	CP	149	accessory
chr_19	541072	541114	INDEL	42	accessory
chr_19	541085	541148	INDEL	63	accessory
chr_19	541145	541185	INDEL	40	accessory
chr_19	543257	543272	INDEL	15	accessory
chr_19	544875	549734	INVDP	4859	accessory
chr_19	544879	545022	DUP	143	accessory
chr_19	544991	545660	DUP	697	accessory
chr_19	545021	546909	HDR	1888	accessory
chr_19	545106	549734	INVDP	4628	accessory
chr_19	545317	545317	INDEL	28	accessory
chr_19	545331	546909	HDR	1578	accessory
chr_19	546073	546238	DUP	165	accessory
chr_19	546960	549734	DUP	2775	accessory
chr_19	548647	549033	CP	1067	accessory
chr_20	6507	6881	INVDP	374	accessory
chr_20	36852	36852	INDEL	28	accessory
chr_20	37391	37408	INDEL	17	accessory
chr_20	37901	37901	INDEL	16	accessory
chr_20	37955	37993	INDEL	38	accessory
chr_20	38013	38024	INDEL	11	accessory
chr_20	38041	38057	INDEL	16	accessory
chr_20	39032	39142	INDEL	110	accessory
chr_20	46011	46228	CP	217	accessory
chr_20	47251	47265	INDEL	14	accessory
chr_20	50579	50584	HDR	302	accessory
chr_20	50699	51418	HDR	719	accessory
chr_20	51598	51609	INDEL	11	accessory
chr_20	55992	55997	CP	468	accessory
chr_20	61566	61579	INDEL	13	accessory
chr_20	62667	62678	INDEL	11	accessory
chr_20	64762	64764	INDEL	244	accessory
chr_20	70429	70429	INDEL	12	accessory
chr_20	71997	72010	INDEL	13	accessory
chr_20	72014	72039	INDEL	25	accessory
chr_20	72223	72236	INDEL	13	accessory
chr_20	78644	78644	INDEL	17	accessory
chr_20	78818	78818	INDEL	15	accessory
chr_20	84991	86056	HDR	1065	accessory
chr_20	87042	87064	INDEL	22	accessory
chr_20	87256	87256	INDEL	1265	accessory
chr_20	90455	90982	INDEL	527	accessory
chr_20	99906	100215	HDR	6276	accessory
chr_20	109066	109066	INDEL	19	accessory
chr_20	109650	109695	INDEL	45	accessory
chr_20	109954	109969	INDEL	15	accessory
chr_20	113272	113272	INDEL	12	accessory
chr_20	117075	117090	INDEL	15	accessory
chr_20	121530	121561	INDEL	31	accessory
chr_20	122169	122177	CP	4202	accessory
chr_20	128833	128833	INDEL	34	accessory
chr_20	128933	128946	INDEL	13	accessory
chr_20	132180	132180	INDEL	18	accessory
chr_20	134777	135394	INDEL	617	accessory
chr_20	139663	139670	CP	4356	accessory
chr_20	140057	140072	INDEL	15	accessory
chr_20	144897	144897	INDEL	51	accessory
chr_20	147773	147773	INDEL	24	accessory
chr_20	150664	151171	INDEL	507	accessory
chr_20	151844	151844	INDEL	13	accessory
chr_20	154035	155870	HDR	1835	accessory
chr_20	158807	158820	INDEL	13	accessory
chr_20	158909	158909	INDEL	18	accessory
chr_20	159355	161592	HDR	2237	accessory
chr_20	162098	162098	INDEL	15	accessory
chr_20	162569	162569	INDEL	61	accessory
chr_20	165093	167576	DUP	2483	accessory
chr_20	167577	169928	DUP	2351	accessory
chr_20	169625	169925	DUP	300	accessory
chr_20	169625	169927	DUP	302	accessory
chr_20	172230	172242	INDEL	12	accessory
chr_20	175018	175030	INDEL	12	accessory
chr_20	175499	180915	HDR	5416	accessory
chr_20	182262	182927	INDEL	665	accessory
chr_20	186075	186076	INDEL	291	accessory
chr_20	188399	188404	CP	7940	accessory
chr_20	190218	190236	INDEL	18	accessory
chr_20	190254	190271	INDEL	17	accessory
chr_20	197317	197317	INDEL	28	accessory
chr_20	200968	201678	INVTR	710	accessory
chr_20	206248	206248	INDEL	16	accessory
chr_20	208009	208009	INDEL	20	accessory
chr_20	209116	209130	INDEL	14	accessory
chr_20	210254	210254	INDEL	50	accessory
chr_20	210259	210259	INDEL	19	accessory
chr_20	210264	210264	INDEL	14	accessory
chr_20	211260	211285	INDEL	25	accessory
chr_20	211292	211320	INDEL	28	accessory
chr_20	213123	213140	INDEL	17	accessory
chr_20	215252	215265	INDEL	13	accessory
chr_20	215272	215290	INDEL	18	accessory
chr_20	215293	215306	INDEL	13	accessory
chr_20	215808	216144	HDR	336	accessory
chr_20	221560	222126	DUP	566	accessory
chr_20	221560	222675	INVDP	1115	accessory
chr_20	221560	225498	TRA	3938	accessory
chr_20	221564	225495	DUP	3931	accessory
chr_20	221564	225498	INVDP	3934	accessory
chr_20	222114	223732	DUP	1618	accessory
chr_20	223579	225498	INVDP	1919	accessory
chr_20	230596	231359	INVTR	766	accessory
chr_20	230609	230750	DUP	145	accessory
chr_20	230751	230911	HDR	175	accessory
chr_20	231096	231108	INDEL	12	accessory
chr_20	231224	231359	INVDP	135	accessory
chr_20	233333	233333	INDEL	23	accessory
chr_20	233335	233335	INDEL	19	accessory
chr_20	233817	233828	INDEL	11	accessory
chr_20	233967	240332	DUP	6365	accessory
chr_20	233971	240328	DUP	6357	accessory
chr_20	246842	246842	INDEL	68	accessory
chr_20	247477	247478	INDEL	441	accessory
chr_20	247676	249001	INDEL	1325	accessory
chr_20	250884	250884	INDEL	27	accessory
chr_20	252425	252425	INDEL	29	accessory
chr_20	262822	262822	INDEL	12	accessory
chr_20	263625	263625	INDEL	30	accessory
chr_20	265572	265589	INDEL	17	accessory
chr_20	267752	267913	INDEL	161	accessory
chr_20	274591	274628	INDEL	37	accessory
chr_20	274859	274859	INDEL	12	accessory
chr_20	274972	275151	HDR	357	accessory
chr_20	277746	277763	INDEL	17	accessory
chr_20	281420	281420	INDEL	32	accessory
chr_20	281635	281656	INDEL	21	accessory
chr_20	283309	283321	INDEL	12	accessory
chr_20	286522	286572	CP	229	accessory
chr_20	288169	288417	INVDP	250	accessory
chr_20	296623	296631	CP	361	accessory
chr_20	292336	297311	DUP	5326	accessory
chr_20	304636	304650	INDEL	14	accessory
chr_20	306694	307496	CP	802	accessory
chr_20	303961	314901	TRA	14938	accessory
chr_20	311554	313170	HDR	6423	accessory
chr_20	329284	329284	INDEL	19	accessory
chr_20	333265	333265	INDEL	19	accessory
chr_20	333366	333366	INDEL	58	accessory
chr_20	334010	334010	INDEL	12	accessory
chr_20	336169	336169	INDEL	17	accessory
chr_20	336831	336840	CP	4024	accessory
chr_20	340112	340141	INDEL	29	accessory
chr_20	340441	340441	INDEL	11	accessory
chr_20	346442	346442	INDEL	38	accessory
chr_20	346472	346472	INDEL	42	accessory
chr_20	347949	347949	INDEL	12	accessory
chr_20	355083	355083	INDEL	18	accessory
chr_20	355550	355550	INDEL	12	accessory
chr_20	356661	356702	INDEL	41	accessory
chr_20	358889	358889	INDEL	34	accessory
chr_20	362191	362191	INDEL	24	accessory
chr_20	369035	369054	INDEL	19	accessory
chr_20	369169	377105	HDR	7936	accessory
chr_20	378018	378018	INDEL	24	accessory
chr_20	383355	383379	INDEL	24	accessory
chr_20	385592	385592	INDEL	17	accessory
chr_20	386334	386345	INDEL	11	accessory
chr_20	387950	387950	INDEL	18	accessory
chr_20	390176	390188	INDEL	12	accessory
chr_20	394060	394089	INDEL	29	accessory
chr_20	395373	395384	INDEL	11	accessory
chr_20	397763	397763	INDEL	13	accessory
chr_20	399824	399824	INDEL	21	accessory
chr_20	400352	400352	INDEL	11	accessory
chr_20	400542	400568	INDEL	26	accessory
chr_20	410329	411398	INDEL	1069	accessory
chr_20	413088	413107	HDR	5683	accessory
chr_20	414306	414526	HDR	220	accessory
chr_20	418307	432041	CP	13734	accessory
chr_20	432480	432480	INDEL	73	accessory
chr_20	435505	435505	INDEL	26	accessory
chr_20	442075	442075	INDEL	17	accessory
chr_20	446376	446403	INDEL	27	accessory
chr_20	449421	449446	CP	854	accessory
chr_20	449486	449654	DUP	168	accessory
chr_20	449910	449910	INDEL	48	accessory
chr_20	450500	450502	HDR	434	accessory
chr_20	453036	455453	DUP	2417	accessory
chr_20	454055	454179	HDR	124	accessory
chr_20	454081	454107	INDEL	26	accessory
chr_20	454149	454176	INDEL	27	accessory
chr_20	455561	456614	TRA	1053	accessory
chr_20	463076	463176	DUP	100	accessory
chr_20	463455	463455	INDEL	56	accessory
chr_20	464103	464522	DUP	419	accessory
chr_20	464285	464437	DUP	152	accessory
chr_20	465510	465690	DUP	180	accessory
chr_21	3	118	INVDP	115	accessory
chr_21	17801	18538	INVTR	738	accessory
chr_21	23495	23684	INV	189	accessory
chr_21	37546	37804	INVDP	258	accessory
chr_21	37549	37773	INVDP	224	accessory
chr_21	37549	44682	INVTR	7133	accessory
chr_21	37551	41880	INVDP	4329	accessory
chr_21	37802	38059	HDR	257	accessory
chr_21	38060	45416	INVTR	13901	accessory
chr_21	39761	39761	INDEL	13	accessory
chr_21	41820	41880	CP	250	accessory
chr_21	44389	44443	INDEL	54	accessory
chr_21	44469	44469	INDEL	17	accessory
chr_21	44677	44682	CP	6377	accessory
chr_21	88355	88358	INDEL	620	accessory
chr_21	90698	90698	INDEL	12	accessory
chr_21	99067	99423	INDEL	356	accessory
chr_21	101226	101244	INDEL	18	accessory
chr_21	106119	106135	INDEL	16	accessory
chr_21	108180	108247	CP	233	accessory
chr_21	108337	108677	CP	340	accessory
chr_21	108896	109171	DUP	275	accessory
chr_21	110376	110383	CP	3853	accessory
chr_21	113279	113553	DUP	274	accessory
chr_21	124940	124961	INDEL	21	accessory
chr_21	126123	128291	HDR	2168	accessory
chr_21	129100	136069	CP	6969	accessory
chr_21	136629	136665	HDR	908	accessory
chr_21	136769	136859	INDEL	90	accessory
chr_21	137487	137551	INDEL	64	accessory
chr_21	138016	138036	INDEL	20	accessory
chr_21	139921	140793	DUP	872	accessory
chr_21	141782	141957	DUP	176	accessory
chr_21	147981	148327	DUP	347	accessory
chr_21	149558	149593	HDR	4101	accessory
chr_21	146348	148327	DUP	1979	accessory
chr_21	150824	150824	INDEL	13	accessory
chr_21	151972	152035	INDEL	63	accessory
chr_21	152052	152076	INDEL	24	accessory
chr_21	152875	152875	INDEL	50	accessory
chr_21	152880	152880	INDEL	25	accessory
chr_21	153075	153100	INDEL	25	accessory
chr_21	153982	153982	INDEL	24	accessory
chr_21	155563	155581	INDEL	18	accessory
chr_21	157536	157539	INDEL	366	accessory
chr_21	161854	161854	INDEL	16	accessory
chr_21	163049	163099	CP	154	accessory
chr_21	163365	163365	INDEL	14	accessory
chr_21	166361	166369	CP	416	accessory
chr_21	169217	169281	INDEL	64	accessory
chr_21	169647	169647	INDEL	23	accessory
chr_21	169689	170012	TDM	471	accessory
chr_21	169939	169939	INDEL	20	accessory
chr_21	170273	170291	INDEL	18	accessory
chr_21	171049	171416	TDM	367	accessory
chr_21	172242	172242	INDEL	18	accessory
chr_21	172380	190976	CP	18596	accessory
chr_21	192002	192158	CP	314	accessory
chr_21	196986	196998	INDEL	12	accessory
chr_21	198165	198165	INDEL	16	accessory
chr_21	198197	198197	INDEL	14	accessory
chr_21	198236	198236	INDEL	29	accessory
chr_21	199715	199866	TDM	151	accessory
chr_21	200073	200073	INDEL	32	accessory
chr_21	200510	200800	INDEL	290	accessory
chr_21	200984	201337	HDR	353	accessory
chr_21	202882	202886	INDEL	6356	accessory
chr_21	203771	203772	INDEL	51	accessory
chr_21	205640	205652	INDEL	12	accessory
chr_21	216085	216234	INVDP	149	accessory
chr_21	219802	220076	INVDP	274	accessory
chr_21	227743	227743	INDEL	15	accessory
chr_21	227562	233127	TRA	5587	accessory
chr_21	234914	234925	INDEL	11	accessory
chr_21	235633	235633	INDEL	20	accessory
chr_21	235637	235637	INDEL	37	accessory
chr_21	237641	237642	INDEL	11275	accessory
chr_21	245512	245512	INDEL	33	accessory
chr_21	246350	246364	INDEL	14	accessory
chr_21	246931	246952	INDEL	21	accessory
chr_21	250845	250845	INDEL	14	accessory
chr_21	252295	252310	INDEL	15	accessory
chr_21	253845	253863	INDEL	18	accessory
chr_21	256215	256215	INDEL	383	accessory
chr_21	258650	258662	INDEL	12	accessory
chr_21	259986	260056	CP	142	accessory
chr_21	265158	265158	INDEL	62	accessory
chr_21	266609	266688	TDM	146	accessory
chr_21	269376	269390	INDEL	14	accessory
chr_21	270991	270991	INDEL	14	accessory
chr_21	271117	271117	INDEL	28	accessory
chr_21	271165	271165	INDEL	26	accessory
chr_21	271195	271209	INDEL	14	accessory
chr_21	271238	271250	INDEL	12	accessory
chr_21	271410	271426	INDEL	16	accessory
chr_21	271585	271617	INDEL	32	accessory
chr_21	272851	272851	INDEL	12	accessory
chr_21	275877	275878	HDR	5319	accessory
chr_21	282468	282665	TDM	197	accessory
chr_21	286169	286182	INDEL	13	accessory
chr_21	290138	290155	INDEL	17	accessory
chr_21	304885	305064	HDR	179	accessory
chr_21	308462	308462	INDEL	30	accessory
chr_21	308466	308466	INDEL	18	accessory
chr_21	308469	308469	INDEL	13	accessory
chr_21	309341	309401	INDEL	60	accessory
chr_21	311240	311269	CP	69	accessory
chr_21	311682	311696	INDEL	14	accessory
chr_21	313667	313871	INDEL	204	accessory
chr_21	316333	316333	INDEL	22	accessory
chr_21	316447	319539	HDR	3092	accessory
chr_21	321479	321561	INDEL	82	accessory
chr_21	323081	323081	INDEL	14	accessory
chr_21	330491	330492	INDEL	206	accessory
chr_21	330835	330946	INDEL	111	accessory
chr_21	331310	331376	CP	206	accessory
chr_21	332075	332099	INDEL	24	accessory
chr_21	332567	333050	INDEL	483	accessory
chr_21	341569	341569	INDEL	17	accessory
chr_21	345859	345859	INDEL	27	accessory
chr_21	345962	345978	HDR	124	accessory
chr_21	347312	347312	INDEL	50	accessory
chr_21	347670	347670	INDEL	12	accessory
chr_21	349072	349085	INDEL	13	accessory
chr_21	351171	351390	INDEL	219	accessory
chr_21	352044	352680	HDR	636	accessory
chr_21	353855	353855	INDEL	16	accessory
chr_21	354637	354660	INDEL	23	accessory
chr_21	355078	355078	INDEL	14	accessory
chr_21	355225	355248	INDEL	23	accessory
chr_21	356009	356009	INDEL	29	accessory
chr_21	356045	356045	INDEL	13	accessory
chr_21	357968	357969	INDEL	526	accessory
chr_21	358567	358580	INDEL	13	accessory
chr_21	359575	359590	INDEL	15	accessory
chr_21	363013	363037	INDEL	24	accessory
chr_21	365207	365207	INDEL	53	accessory
chr_21	368027	368035	HDR	545	accessory
chr_21	368189	368189	INDEL	28	accessory
chr_21	368454	368454	INDEL	13	accessory
chr_21	377385	379975	HDR	2590	accessory
chr_21	375153	377278	INDEL	2125	accessory
chr_21	384547	397255	INV	13945	accessory
chr_21	391850	391854	INDEL	305	accessory
chr_21	393030	393058	INDEL	28	accessory
chr_21	393197	393197	INDEL	878	accessory
chr_21	393590	393590	INDEL	67	accessory
chr_21	393594	393594	INDEL	11	accessory
chr_21	397256	400374	TRA	3597	accessory
chr_21	399026	399039	CP	214	accessory
chr_21	399961	399966	CP	287	accessory
chr_21	400374	400678	DUP	305	accessory
chr_14	6179	11359	DUP	5180	accessory
chr_14	6268	7059	CP	791	accessory
chr_14	11356	11606	TRA	250	accessory
chr_14	11667	12159	DUP	492	accessory
chr_14	12163	13752	TRA	1589	accessory
chr_14	13751	14539	DUP	788	accessory
chr_14	15673	15673	INDEL	12	accessory
chr_14	17675	18492	TDM	817	accessory
chr_14	22635	24448	DUP	1813	accessory
chr_14	23544	24100	INDEL	556	accessory
chr_14	23674	24424	DUP	750	accessory
chr_14	25068	25090	INDEL	22	accessory
chr_14	25241	28480	DUP	4355	accessory
chr_14	26756	27102	DUP	347	accessory
chr_14	26776	26776	HDR	117	accessory
chr_14	27106	27110	INDEL	992	accessory
chr_14	27185	27519	DUP	334	accessory
chr_14	32192	32312	TRA	120	accessory
chr_14	34874	35813	TRA	939	accessory
chr_14	55185	55185	INDEL	26	accessory
chr_14	65033	65102	CP	69	accessory
chr_14	66508	66710	CP	202	accessory
chr_14	67396	67396	INDEL	18	accessory
chr_14	69573	70433	HDR	1491	accessory
chr_14	84198	84198	INDEL	31	accessory
chr_14	90503	90529	INDEL	26	accessory
chr_14	90719	90761	HDR	13314	accessory
chr_14	93626	93644	INDEL	18	accessory
chr_14	100852	100913	CP	285	accessory
chr_14	106830	106830	INDEL	59	accessory
chr_14	116374	116390	INDEL	16	accessory
chr_14	124104	124104	INDEL	49	accessory
chr_14	125183	125183	INDEL	24	accessory
chr_14	126647	126647	INDEL	32	accessory
chr_14	128765	128786	INDEL	21	accessory
chr_14	133660	134089	INVDP	429	accessory
chr_14	134089	134695	DUP	606	accessory
chr_14	134716	135013	INVDP	297	accessory
chr_14	135011	137646	DUP	4867	accessory
chr_14	136198	136615	CP	2651	accessory
chr_14	144129	144512	CP	383	accessory
chr_14	144530	144530	INDEL	24	accessory
chr_14	144868	144880	INDEL	12	accessory
chr_14	145235	145492	TDM	257	accessory
chr_14	145705	145705	INDEL	18	accessory
chr_14	147244	147260	INDEL	16	accessory
chr_14	147638	147657	INDEL	19	accessory
chr_14	157322	163678	DUP	6356	accessory
chr_14	166971	166983	INDEL	12	accessory
chr_14	169857	169919	TDM	115	accessory
chr_14	171315	171315	INDEL	18	accessory
chr_14	172005	172062	INDEL	57	accessory
chr_14	180278	186636	INVTR	6358	accessory
chr_14	190380	190380	INDEL	154	accessory
chr_14	190790	192264	INDEL	1474	accessory
chr_14	193427	193428	INDEL	710	accessory
chr_14	194900	194900	INDEL	14	accessory
chr_14	195416	195416	INDEL	16	accessory
chr_14	195417	195417	INDEL	16	accessory
chr_14	195419	195419	INDEL	50	accessory
chr_14	209033	209069	INDEL	36	accessory
chr_14	210750	210767	INDEL	17	accessory
chr_14	211374	211386	INDEL	12	accessory
chr_14	219553	219747	INVDP	194	accessory
chr_14	222698	226512	INV	3814	accessory
chr_14	228644	229634	INVDP	990	accessory
chr_14	228645	231702	DUP	5289	accessory
chr_14	230254	230669	CP	2649	accessory
chr_14	235996	236743	INVTR	747	accessory
chr_14	248437	248684	INVDP	247	accessory
chr_14	249813	250465	DUP	652	accessory
chr_14	250070	250190	HDR	120	accessory
chr_14	250191	250463	DUP	272	accessory
chr_14	252249	252636	CP	387	accessory
chr_14	252608	252671	INDEL	63	accessory
chr_14	280099	280261	DUP	163	accessory
chr_14	280254	280388	DUP	140	accessory
chr_14	283321	286379	INVDP	5289	accessory
chr_14	284352	284772	CP	2654	accessory
chr_14	286378	286543	DUP	167	accessory
chr_14	286395	286548	DUP	153	accessory
chr_14	294754	295481	DUP	731	accessory
chr_14	316827	323184	INVDP	6357	accessory
chr_14	335949	335952	INDEL	2203	accessory
chr_14	372311	372318	CP	482	accessory
chr_14	377355	377367	INDEL	12	accessory
chr_14	377369	377390	INDEL	21	accessory
chr_14	378209	378222	CP	861	accessory
chr_14	376659	382058	INVDP	6227	accessory
chr_14	387131	393488	DUP	6357	accessory
chr_14	399273	405629	DUP	6356	accessory
chr_14	418634	418634	INDEL	22	accessory
chr_14	419127	419127	INDEL	13	accessory
chr_14	419134	419134	INDEL	16	accessory
chr_14	418537	432358	INVDP	13821	accessory
chr_14	418537	432358	DUP	13851	accessory
chr_14	427940	428087	INDEL	147	accessory
chr_14	428359	428359	INDEL	14	accessory
chr_14	428572	428572	INDEL	19	accessory
chr_14	428585	428585	INDEL	45	accessory
chr_14	428793	428813	INDEL	20	accessory
chr_14	428834	428867	INDEL	33	accessory
chr_14	432186	432186	INDEL	11	accessory
chr_14	436076	436077	INDEL	166	accessory
chr_14	440303	441754	INVDP	1451	accessory
chr_14	441334	443359	INVDP	2026	accessory
chr_14	484242	484247	CP	6939	accessory
chr_14	484539	484881	TDM	342	accessory
chr_14	494023	494108	CP	168	accessory
chr_14	507231	507860	DUP	629	accessory
chr_14	508883	514774	INVDP	5891	accessory
chr_14	507901	529663	INV	21762	accessory
chr_14	529650	532622	INVDP	2980	accessory
chr_14	532219	532219	INDEL	16	accessory
chr_14	532624	532800	INVTR	176	accessory
chr_14	533255	533473	INVDP	222	accessory
chr_14	533475	544644	DUP	11169	accessory
chr_14	544644	544918	INVDP	274	accessory
chr_14	547880	548866	DUP	986	accessory
chr_14	550049	556394	INVDP	6345	accessory
chr_14	550049	556403	DUP	6356	accessory
chr_14	550057	552890	CP	5667	accessory
chr_14	556405	587105	INDEL	30700	accessory
chr_14	587485	588717	DUP	1232	accessory
chr_14	591253	592704	INVDP	1451	accessory
chr_14	592284	594308	INVDP	2026	accessory
chr_14	594308	599443	INVDP	5135	accessory
chr_14	614273	615723	HDR	1450	accessory
chr_14	615876	616285	HDR	409	accessory
chr_14	616374	616374	INDEL	54	accessory
chr_14	632329	632491	INVDP	163	accessory
chr_14	632329	632629	DUP	300	accessory
chr_14	632636	633071	INVTR	455	accessory
chr_14	632756	632756	INDEL	16	accessory
chr_14	647044	647158	INDEL	114	accessory
chr_14	650694	650694	INDEL	13	accessory
chr_14	654265	654350	TDM	132	accessory
chr_14	662706	662706	INDEL	14	accessory
chr_14	667304	667304	INDEL	21	accessory
chr_14	668384	668511	CP	127	accessory
chr_14	676766	676780	INDEL	14	accessory
chr_14	701299	704352	DUP	5285	accessory
chr_14	702913	703321	CP	2642	accessory
chr_14	712298	713069	INVTR	834	accessory
chr_14	712603	712919	HDR	370	accessory
chr_14	716921	719976	INVDP	5285	accessory
chr_14	717952	718360	CP	2642	accessory
chr_14	739508	739631	INVTR	123	accessory
chr_14	745008	745150	INVTR	142	accessory
chr_14	754507	757566	INV	5291	accessory
chr_14	755538	755958	CP	2654	accessory
chr_14	772974	773095	INVDP	121	accessory
chr_15	7299	8282	DUP	983	accessory
chr_15	9508	9529	INDEL	21	accessory
chr_15	9801	9861	INDEL	60	accessory
chr_15	13475	14498	DUP	1023	accessory
chr_15	17066	18046	DUP	980	accessory
chr_15	18586	23064	DUP	4478	accessory
chr_15	19517	19537	INDEL	20	accessory
chr_15	19541	19559	INDEL	18	accessory
chr_15	19583	19601	INDEL	18	accessory
chr_15	26174	26926	INVTR	767	accessory
chr_15	26601	26601	INDEL	11	accessory
chr_15	29989	30402	INDEL	413	accessory
chr_15	31896	31901	CP	11725	accessory
chr_15	32950	32974	INDEL	24	accessory
chr_15	34999	36168	HDR	1169	accessory
chr_15	36820	36820	INDEL	18	accessory
chr_15	37038	37054	INDEL	16	accessory
chr_15	37510	37686	DUP	176	accessory
chr_15	41652	41652	INDEL	18	accessory
chr_15	44509	44619	INVTR	110	accessory
chr_15	49043	49146	TDM	155	accessory
chr_15	52490	52600	INVDP	110	accessory
chr_15	52637	52787	INVDP	150	accessory
chr_15	54333	54823	TRA	490	accessory
chr_15	57826	67306	DUP	9498	accessory
chr_15	73709	75106	HDR	2778	accessory
chr_15	81482	81554	INDEL	72	accessory
chr_15	82665	82916	HDR	865	accessory
chr_15	83868	83868	INDEL	469	accessory
chr_15	87686	87698	CP	795	accessory
chr_15	89923	90485	INVDP	562	accessory
chr_15	89925	95497	DUP	5572	accessory
chr_15	89924	108917	INVTR	18993	accessory
chr_15	90471	94824	INVDP	4353	accessory
chr_15	94819	95493	INVDP	674	accessory
chr_15	95735	95911	INVDP	176	accessory
chr_15	97413	97413	INDEL	30	accessory
chr_15	95433	103313	HDR	7880	accessory
chr_15	100990	100990	INDEL	12	accessory
chr_15	103314	108917	DUP	5603	accessory
chr_15	105089	108916	DUP	3827	accessory
chr_15	114131	114246	INVTR	115	accessory
chr_15	116820	116820	INDEL	50	accessory
chr_15	116822	116822	INDEL	17	accessory
chr_15	117903	118628	HDR	725	accessory
chr_15	120006	120006	INDEL	15	accessory
chr_15	124201	124201	INDEL	26	accessory
chr_15	124347	124350	INDEL	652	accessory
chr_15	128830	129006	CP	176	accessory
chr_15	134923	134941	INDEL	18	accessory
chr_15	140369	140369	INDEL	12	accessory
chr_15	142480	142507	INDEL	27	accessory
chr_15	143298	155653	DUP	12355	accessory
chr_15	151830	155461	HDR	3631	accessory
chr_15	158257	158287	INDEL	30	accessory
chr_15	158545	158545	INDEL	59	accessory
chr_15	158547	158547	INDEL	11	accessory
chr_15	160465	160476	INDEL	11	accessory
chr_15	161560	161576	INDEL	16	accessory
chr_15	166894	167674	TRA	780	accessory
chr_15	167153	167529	HDR	376	accessory
chr_15	167158	167337	HDR	188	accessory
chr_15	167675	168610	HDR	935	accessory
chr_15	173116	173127	INDEL	11	accessory
chr_15	173362	173362	INDEL	14	accessory
chr_15	174576	174583	CP	2585	accessory
chr_15	183371	183383	INDEL	12	accessory
chr_15	189027	189030	INDEL	365	accessory
chr_15	192086	204603	INV	12517	accessory
chr_15	194791	200344	DUP	5553	accessory
chr_15	194791	200368	DUP	5582	accessory
chr_15	220612	220625	INDEL	13	accessory
chr_15	223930	224022	HDR	366	accessory
chr_15	224723	224723	HDR	449	accessory
chr_15	224990	225450	CP	460	accessory
chr_15	233180	233204	INDEL	24	accessory
chr_15	233325	233600	CP	275	accessory
chr_15	234063	234521	INDEL	458	accessory
chr_15	234690	234706	INDEL	16	accessory
chr_15	234728	234748	INDEL	20	accessory
chr_15	245878	252801	DUP	6927	accessory
chr_15	253442	253621	INVDP	179	accessory
chr_15	259108	259108	INDEL	81	accessory
chr_15	259854	259854	INDEL	280	accessory
chr_15	275263	275263	INDEL	26	accessory
chr_15	275523	275876	HDR	20063	accessory
chr_15	279207	279238	INDEL	31	accessory
chr_15	284230	284694	CP	464	accessory
chr_15	285103	285145	INDEL	42	accessory
chr_15	285476	285608	HDR	132	accessory
chr_15	285757	285883	TDM	126	accessory
chr_15	290506	290556	INDEL	50	accessory
chr_15	295365	304851	INVDP	9498	accessory
chr_15	313993	314021	INDEL	28	accessory
chr_15	314023	314038	INDEL	15	accessory
chr_15	317038	317038	INDEL	14	accessory
chr_15	322491	322523	HDR	362	accessory
chr_15	322809	322822	INDEL	13	accessory
chr_15	328222	328464	HDR	242	accessory
chr_15	332081	334502	HDR	5874	accessory
chr_15	344314	344364	INDEL	50	accessory
chr_15	344467	344467	INDEL	86	accessory
chr_15	346258	346258	INDEL	27	accessory
chr_15	351370	351464	CP	336	accessory
chr_15	351805	351816	INDEL	11	accessory
chr_15	351834	351849	INDEL	15	accessory
chr_15	352270	352270	INDEL	32	accessory
chr_15	352277	352277	INDEL	17	accessory
chr_15	352367	352367	INDEL	17	accessory
chr_15	352565	352565	INDEL	28	accessory
chr_15	355685	355696	INDEL	11	accessory
chr_15	362809	362823	HDR	2494	accessory
chr_15	365943	365943	INDEL	12	accessory
chr_15	368435	368555	INVDP	120	accessory
chr_15	370676	370696	INDEL	20	accessory
chr_15	372219	372254	INDEL	35	accessory
chr_15	372398	372398	INDEL	14	accessory
chr_15	378565	378579	INDEL	14	accessory
chr_15	379147	379507	CP	360	accessory
chr_15	376539	376973	INVTR	445	accessory
chr_15	380992	381124	CP	272	accessory
chr_15	381200	381200	INDEL	54	accessory
chr_15	382210	382537	INDEL	327	accessory
chr_15	383906	383910	INDEL	570	accessory
chr_15	386796	386808	INDEL	12	accessory
chr_15	387507	387507	INDEL	30	accessory
chr_15	387509	387509	INDEL	17	accessory
chr_15	387768	387782	INDEL	14	accessory
chr_15	388798	390455	HDR	4341	accessory
chr_15	391184	391184	INDEL	12	accessory
chr_15	391735	391747	INDEL	12	accessory
chr_15	395100	398573	CP	3473	accessory
chr_15	398639	398667	INDEL	28	accessory
chr_15	399092	399092	INDEL	28	accessory
chr_15	399131	399131	INDEL	15	accessory
chr_15	400575	400578	INDEL	536	accessory
chr_15	400930	400930	INDEL	12	accessory
chr_15	401210	402149	TRA	939	accessory
chr_15	402344	409270	DUP	6926	accessory
chr_15	414544	414581	INDEL	37	accessory
chr_15	420661	420722	INDEL	61	accessory
chr_15	421724	421724	INDEL	23	accessory
chr_15	424336	424336	INDEL	23	accessory
chr_15	426868	427820	INDEL	952	accessory
chr_15	432973	433038	INDEL	65	accessory
chr_15	434075	434092	INDEL	17	accessory
chr_15	436747	436761	HDR	515	accessory
chr_15	438030	443314	HDR	5284	accessory
chr_15	451080	451091	INDEL	11	accessory
chr_15	451842	451859	INDEL	17	accessory
chr_15	454215	454215	INDEL	204	accessory
chr_15	459415	459432	INDEL	17	accessory
chr_15	463552	463780	CP	510	accessory
chr_15	463684	463704	INDEL	20	accessory
chr_15	463717	463730	INDEL	13	accessory
chr_15	463743	463755	INDEL	12	accessory
chr_15	464197	464197	INDEL	17	accessory
chr_15	465442	465457	INDEL	15	accessory
chr_15	465491	465505	INDEL	14	accessory
chr_15	469874	470006	INDEL	132	accessory
chr_15	473787	473966	TDM	325	accessory
chr_15	477073	477250	CP	177	accessory
chr_15	483406	483725	DUP	323	accessory
chr_15	485430	487630	INVTR	2203	accessory
chr_15	486181	486193	INDEL	12	accessory
chr_15	491099	491099	INDEL	12	accessory
chr_15	493463	493815	HDR	352	accessory
chr_15	496549	496549	INDEL	13	accessory
chr_15	496607	496623	INDEL	16	accessory
chr_15	499220	499220	INDEL	58	accessory
chr_15	499577	499577	INDEL	28	accessory
chr_15	499581	499581	INDEL	17	accessory
chr_15	501305	501322	INDEL	17	accessory
chr_15	501326	501338	INDEL	12	accessory
chr_15	501362	501402	INDEL	40	accessory
chr_15	503309	503314	CP	544	accessory
chr_15	503558	504186	INDEL	628	accessory
chr_15	511583	511617	HDR	521	accessory
chr_15	513596	513655	INDEL	59	accessory
chr_15	515763	515778	INDEL	15	accessory
chr_15	522662	522665	HDR	6372	accessory
chr_15	527917	529642	DUP	1785	accessory
chr_15	528889	528889	INDEL	12	accessory
chr_15	528897	528897	INDEL	13	accessory
chr_15	528923	528923	INDEL	62	accessory
chr_15	528931	528931	INDEL	12	accessory
chr_15	524241	529641	INVTR	5472	accessory
chr_15	535839	535852	INDEL	13	accessory
chr_15	538248	538323	INDEL	75	accessory
chr_15	538341	538999	HDR	658	accessory
chr_15	539651	539651	INDEL	30	accessory
chr_15	539694	539694	INDEL	15	accessory
chr_15	542294	542295	INDEL	733	accessory
chr_15	549189	549672	CP	483	accessory
chr_15	551740	551880	DUP	140	accessory
chr_15	551876	552016	DUP	140	accessory
chr_15	552012	552152	DUP	140	accessory
chr_15	552280	552291	INDEL	11	accessory
chr_15	552306	552334	INDEL	28	accessory
chr_15	553168	553168	INDEL	16	accessory
chr_15	554942	554955	INDEL	13	accessory
chr_15	556330	556330	INDEL	17	accessory
chr_15	556337	556337	INDEL	20	accessory
chr_15	573889	574707	INVTR	818	accessory
chr_15	573890	574048	INVDP	158	accessory
chr_15	573898	574171	DUP	280	accessory
chr_15	573900	574100	INVDP	200	accessory
chr_15	574194	574432	HDR	238	accessory
chr_15	574498	574707	INVDP	209	accessory
chr_15	574564	574708	DUP	144	accessory
chr_15	574708	575133	INVDP	425	accessory
chr_15	577522	577522	INDEL	18	accessory
chr_15	580128	580128	INDEL	30	accessory
chr_15	588136	592495	INVDP	4359	accessory
chr_15	592849	593223	INVDP	374	accessory
chr_15	593224	594296	INVDP	1072	accessory
chr_15	598363	599240	INVDP	877	accessory
chr_15	603138	604002	CP	864	accessory
chr_15	603151	603985	DUP	834	accessory
chr_15	603393	603409	INDEL	16	accessory
chr_15	603457	603830	HDR	373	accessory
chr_15	603683	603985	DUP	302	accessory
chr_15	603751	603766	INDEL	15	accessory
chr_15	606182	606195	HDR	5915	accessory
chr_15	607150	607408	TDM	258	accessory
chr_15	609738	609897	CP	159	accessory
chr_15	601638	610837	INVTR	14047	accessory
chr_15	611377	612360	INVDP	983	accessory
chr_15	623502	624079	DUP	578	accessory
chr_15	639040	639394	INVDP	354	accessory
chr_15	639398	639500	INVDP	103	accessory
chr_16	2	128	INVDP	126	accessory
chr_16	142	501	INVTR	359	accessory
chr_16	4603	4644	INDEL	41	accessory
chr_16	6392	6777	DUP	385	accessory
chr_16	6392	6781	DUP	389	accessory
chr_16	6392	6786	DUP	394	accessory
chr_16	6776	7195	DUP	419	accessory
chr_16	7843	7871	INDEL	28	accessory
chr_16	8233	8244	INDEL	11	accessory
chr_16	8261	8278	INDEL	17	accessory
[truncated: 48,768 more rows]
