# Supplementary material for: Machine-learning predicts genomic determinants of meiosis-driven structural variation in a eukaryotic pathogen
Source: Nat Commun. 2021 Jun 10;12:3551. doi: 10.1038/s41467-021-23862-x (PMC8192914; doi:10.1038/s41467-021-23862-x)
Supplement: Supplementary file 16 — Source Data [file 41467_2021_23862_MOESM16_ESM.zip › Source_Data/Figure4A_Source_Data.txt]

x	y	coefficient	label
DTA	DHH	0.000370490034974677	0
DTB	DHH	-0.00792632247316472	0
DTC	DHH	-0.0162183550512561	0
DTH	DHH	0.0246336198961542	0
DTM	DHH	0.00575365828983314	0
DTP	DHH	0.0136985814789445	0
DTT	DHH	-0.0324872072560625	0
DTX	DHH	0.0346118573325051	0
DXX	DHH	-0.00723479915165039	0
DYC	DHH	-0.00915483279918173	0
RII	DHH	0.0218345026034414	0
RIJ	DHH	-0.00723479915165039	0
RIX	DHH	0.0170340767508176	0
RLB	DHH	-0.00323387384412206	0
RLC	DHH	-0.00603864040504282	0
RLG	DHH	0.048615814256315	0
RLX	DHH	0.0583008942405716	0.1
RSX	DHH	0.00245431427928312	0
RXX	DHH	0.018043958324239	0
RYN	DHH	0.0355824119689254	0
XXX	DHH	0.0116659412390447	0
nested	DHH	0.00780559832855946	0
gene	DHH	-0.216273411936959	-0.2
TE	DHH	0.248103983624519	0.2
GC	DHH	-0.228253440475451	-0.2
H3K9	DHH	0.255842081115372	0.3
H3K4	DHH	-0.148534663438703	-0.1
H3K27	DHH	0.0931479984702752	0.1
SNP	DHH	-0.150305762780411	-0.2
cM	DHH	-0.0579710993571986	-0.1
core	DHH	-0.181030696004517	-0.2
accessory	DHH	-0.0331398980140451	0
singleton	DHH	-0.0147122011132803	0
effector	DHH	0.00356622848272089	0
DUP	DHH	0.166757574350466	0.2
HDR	DHH	-0.00783370192783806	0
INDEL	DHH	-0.0353339333521834	0
INV	DHH	0.00956383266098291	0
INVDP	DHH	0.206436529505629	0.2
INVTR	DHH	0.237184924853461	0.2
TDM	DHH	0.0659575074806296	0.1
TRA	DHH	0.188165013860806	0.2
CP	DHH	0.0415058535139839	0
DTB	DTA	-0.0062059385323378	0
DTC	DTA	0.00772153835431051	0
DTH	DTA	0.0052835386165399	0
DTM	DTA	-0.00659850884373544	0
DTP	DTA	-0.00840817164937352	0
DTT	DTA	0.00383971486668334	0
DTX	DTA	0.0256816705905805	0
DXX	DTA	0.0398804265814974	0
DYC	DTA	-0.0071678044664347	0
RII	DTA	0.0136604186335509	0
RIJ	DTA	-0.00566450822319691	0
RIX	DTA	-0.00804791749694257	0
RLB	DTA	-0.00253197146165862	0
RLC	DTA	-0.0191291852969106	0
RLG	DTA	0.0854306352100783	0.1
RLX	DTA	0.0677930013238691	0.1
RSX	DTA	0.0439547703316961	0
RXX	DTA	0.0106894304353434	0
RYN	DTA	-0.00878315540884507	0
XXX	DTA	0.0172076213760869	0
nested	DTA	-0.00567356779392094	0
gene	DTA	-0.103085768368937	-0.1
TE	DTA	0.0715438356391613	0.1
GC	DTA	-0.0896616588218727	-0.1
H3K9	DTA	0.10494824630075	0.1
H3K4	DTA	-0.0722586324381357	-0.1
H3K27	DTA	0.0939786655751736	0.1
SNP	DTA	-0.0893407480015344	-0.1
cM	DTA	0.00221567475156744	0
core	DTA	-0.105167892600178	-0.1
accessory	DTA	0.0210133479459537	0
singleton	DTA	0.00898015261901896	0
effector	DTA	0.00936601546817181	0
DUP	DTA	0.0588584898210019	0.1
HDR	DTA	0.0245157154618093	0
INDEL	DTA	0.00823949205595367	0
INV	DTA	0.0154320751823061	0
INVDP	DTA	0.0529664777976784	0.1
INVTR	DTA	0.0917961704069705	0.1
TDM	DTA	-0.00181072636271279	0
TRA	DTA	0.101214707166377	0.1
CP	DTA	0.0902088510784736	0.1
DTC	DTB	-0.00308928840385263	0
DTH	DTB	-0.00623800661565239	0
DTM	DTB	-0.00645847278925966	0
DTP	DTB	-0.00204558479522032	0
DTT	DTB	-0.00750125299093782	0
DTX	DTB	0.00339154386387188	0
DXX	DTB	-0.00137809173943725	0
DYC	DTB	-0.00174382165862939	0
RII	DTB	0.0201539414414441	0
RIJ	DTB	-0.00137809173943725	0
RIX	DTB	-0.00795224961324238	0
RLB	DTB	-0.00061599150682022	0
RLC	DTB	-0.0117412930822427	0
RLG	DTB	0.000891554221731049	0
RLX	DTB	0.0115453073735986	0
RSX	DTB	-0.00415523492282992	0
RXX	DTB	-0.00673243438688041	0
RYN	DTB	-0.00213681284203199	0
XXX	DTB	-0.00946658912063572	0
nested	DTB	-0.00468370968117498	0
gene	DTB	0.00150371284385687	0
TE	DTB	0.0126367214446349	0
GC	DTB	-0.00945887644238256	0
H3K9	DTB	0.0503936349647598	0.1
H3K4	DTB	0.0157954862925729	0
H3K27	DTB	0.0312552790395518	0
SNP	DTB	-0.00810269497590572	0
cM	DTB	-0.0110030530515112	0
core	DTB	-0.00272606844913623	0
accessory	DTB	0.0085985791936134	0
singleton	DTB	-0.00320454179645265	0
effector	DTB	-0.00917376157473165	0
DUP	DTB	0.00878305184608077	0
HDR	DTB	-0.020381933858825	0
INDEL	DTB	0.0109939550177013	0
INV	DTB	0.0068773079184629	0
INVDP	DTB	0.0100668074819257	0
INVTR	DTB	0.0192660646564552	0
TDM	DTB	0.00963581111415305	0
TRA	DTB	0.0352885143412188	0
CP	DTB	-0.00740665629703108	0
DTH	DTC	0.0278761974270927	0
DTM	DTC	0.0457705928861181	0
DTP	DTC	-0.00418555018530406	0
DTT	DTC	0.0359135865602303	0
DTX	DTC	0.0331703649541512	0
DXX	DTC	-0.00281976682112867	0
DYC	DTC	-0.00356810095747086	0
RII	DTC	0.0244901794799522	0
RIJ	DTC	-0.00281976682112867	0
RIX	DTC	0.0161086915198344	0
RLB	DTC	-0.00126040405244575	0
RLC	DTC	0.0104321795932368	0
RLG	DTC	0.0177973204043898	0
RLX	DTC	0.0675314602139391	0.1
RSX	DTC	0.0215766610424298	0
RXX	DTC	0.0051301841403628	0
RYN	DTC	-0.00437221542114746	0
XXX	DTC	0.00828651853419576	0
nested	DTC	0.017183082463104	0
gene	DTC	-0.0548041698961782	-0.1
TE	DTC	0.0426975734359019	0
GC	DTC	-0.0554503501727049	-0.1
H3K9	DTC	0.0627477722154463	0.1
H3K4	DTC	-0.0230708421519393	0
H3K27	DTC	0.0174624335273323	0
SNP	DTC	-0.0375886289239974	0
cM	DTC	-0.00242100062535802	0
core	DTC	-0.0444414943730252	0
accessory	DTC	-0.0110457083608097	0
singleton	DTC	-0.00655693694111191	0
effector	DTC	0.0158119526497141	0
DUP	DTC	0.0304323076378561	0
HDR	DTC	0.00789116720938245	0
INDEL	DTC	0.0103553975475832	0
INV	DTC	-0.00785823807589203	0
INVDP	DTC	0.0180599921216661	0
INVTR	DTC	0.0571694271114173	0.1
TDM	DTC	-0.0147563834626652	0
TRA	DTC	0.0530027438483319	0.1
CP	DTC	0.0405552260747314	0
DTM	DTH	0.00309236098289727	0
DTP	DTH	-0.00845161938053787	0
DTT	DTH	0.0293886683836559	0
DTX	DTH	0.0856727948984055	0.1
DXX	DTH	-0.00569377856171076	0
DYC	DTH	-0.0072048428208455	0
RII	DTH	0.0639446311141353	0.1
RIJ	DTH	-0.00569377856171076	0
RIX	DTH	-0.0165100547390483	0
RLB	DTH	-0.00254505497374298	0
RLC	DTH	-0.0195208595672689	0
RLG	DTH	0.128299120332217	0.1
RLX	DTH	0.0843218975376006	0.1
RSX	DTH	-0.00198385010867176	0
RXX	DTH	0.086709165296887	0.1
RYN	DTH	-0.00882854080187599	0
XXX	DTH	-0.0111900438109208	0
nested	DTH	0.0752328148543129	0.1
gene	DTH	-0.10802101475248	-0.1
TE	DTH	0.122541224962726	0.1
GC	DTH	-0.123850167008661	-0.1
H3K9	DTH	0.128851865445079	0.1
H3K4	DTH	-0.0526490277143017	-0.1
H3K27	DTH	0.045471365686286	0
SNP	DTH	-0.0493316120555013	0
cM	DTH	-0.0104198777379647	0
core	DTH	-0.0797566173471626	-0.1
accessory	DTH	-0.0385969277937941	0
singleton	DTH	-0.00241466207452685	0
effector	DTH	-0.012018599833901	0
DUP	DTH	0.114289512289455	0.1
HDR	DTH	0.0191997358869677	0
INDEL	DTH	-0.00360304959845967	0
INV	DTH	-0.0107581626719344	0
INVDP	DTH	0.121030083772877	0.1
INVTR	DTH	0.147693029665605	0.1
TDM	DTH	-0.00231966436332557	0
TRA	DTH	0.150646215568843	0.2
CP	DTH	0.039706029477944	0
DTP	DTM	-0.00875031995917092	0
DTT	DTM	0.0179910749229354	0
DTX	DTM	0.0152615631605561	0
DXX	DTM	-0.00589501040550485	0
DYC	DTM	-0.00745947931388286	0
RII	DTM	0.0382974086549489	0
RIJ	DTM	-0.00589501040550485	0
RIX	DTM	0.0134319598765047	0
RLB	DTM	-0.00263500334447304	0
RLC	DTM	-0.00534377481329394	0
RLG	DTM	0.115172212616096	0.1
RLX	DTM	0.0559143629408703	0.1
RSX	DTM	0.0116098440799967	0
RXX	DTM	0.0266087512429727	0
RYN	DTM	-0.00914056269108677	0
XXX	DTM	0.00678676384774204	0
nested	DTM	0.00611341888057944	0
gene	DTM	-0.132214288045209	-0.1
TE	DTM	0.114045887983239	0.1
GC	DTM	-0.110029647738429	-0.1
H3K9	DTM	0.18276441682339	0.2
H3K4	DTM	-0.0537069224551521	-0.1
H3K27	DTM	0.083965262400108	0.1
SNP	DTM	-0.0772240744427324	-0.1
cM	DTM	-0.000453603740623437	0
core	DTM	-0.110657270997755	-0.1
accessory	DTM	-0.0198618146239871	0
singleton	DTM	-0.0137079460636472	0
effector	DTM	-0.0039379991739895	0
DUP	DTM	0.130088213020449	0.1
HDR	DTM	0.0339395111484922	0
INDEL	DTM	0.00552004757682759	0
INV	DTM	0.084626660622785	0.1
INVDP	DTM	0.133564329955953	0.1
INVTR	DTM	0.163905591769094	0.2
TDM	DTM	0.0314701782530961	0
TRA	DTM	0.174401327332561	0.2
CP	DTM	0.101237726160822	0.1
DTT	DTP	0.0155516072547975	0
DTX	DTP	0.048713743003874	0
DXX	DTP	-0.00186711999053705	0
DYC	DTP	-0.00236263246167341	0
RII	DTP	0.0309062286081654	0
RIJ	DTP	-0.00186711999053705	0
RIX	DTP	0.0379544869026765	0
RLB	DTP	-0.000834581634496074	0
RLC	DTP	-0.0159077965575513	0
RLG	DTP	0.0427277875723836	0
RLX	DTP	0.0529902430884525	0.1
RSX	DTP	-0.00562975741583184	0
RXX	DTP	-0.00912149929427532	0
RYN	DTP	-0.00289508010186857	0
XXX	DTP	0.00798415787624952	0
nested	DTP	-0.00634576619635267	0
gene	DTP	-0.0506197358093243	-0.1
TE	DTP	0.0612155959314101	0.1
GC	DTP	-0.0573550867117378	-0.1
H3K9	DTP	0.0545144168032501	0.1
H3K4	DTP	-0.0163582248047484	0
H3K27	DTP	0.0317778020982448	0
SNP	DTP	-0.0270484976666473	0
cM	DTP	-0.016503987902101	0
core	DTP	-0.0536097323152042	-0.1
accessory	DTP	0.0141569925299814	0
singleton	DTP	0.00606141159081423	0
effector	DTP	0.0231312090317603	0
DUP	DTP	0.060656170480502	0.1
HDR	DTP	-0.0048993596058116	0
INDEL	DTP	-0.0216428799735564	0
INV	DTP	-0.0186074993937089	0
INVDP	DTP	0.0403760492557401	0
INVTR	DTP	0.0421284820214023	0
TDM	DTP	-0.000596846761625041	0
TRA	DTP	0.0550353816675251	0.1
CP	DTP	0.00286320049637312	0
DTX	DTT	0.0292953252820128	0
DXX	DTT	-0.00684681439077052	0
DYC	DTT	0.0214779434597173	0
RII	DTT	0.00974081260337249	0
RIJ	DTT	-0.00684681439077052	0
RIX	DTT	-0.00514589206867769	0
RLB	DTT	-0.00306044902004229	0
RLC	DTT	-0.00957849543044012	0
RLG	DTT	0.152986243757477	0.2
RLX	DTT	0.106794988602387	0.1
RSX	DTT	-0.00787605885654039	0
RXX	DTT	0.0708824251182446	0.1
RYN	DTT	-0.0106163911287809	0
XXX	DTT	-0.0176825955209693	0
nested	DTT	-0.0119077494910629	0
gene	DTT	-0.120468821507584	-0.1
TE	DTT	0.14962178503608	0.1
GC	DTT	-0.149408789064317	-0.1
H3K9	DTT	0.226329315938813	0.2
H3K4	DTT	-0.0591649941167004	-0.1
H3K27	DTT	0.0487676190753433	0
SNP	DTT	-0.107402689619852	-0.1
cM	DTT	-0.0452213017058794	0
core	DTT	-0.117438193917751	-0.1
accessory	DTT	0.0144212503184112	0
singleton	DTT	0.000104950604025874	0
effector	DTT	0.00363909099668209	0
DUP	DTT	0.149431094314196	0.1
HDR	DTT	-0.00698182465487435	0
INDEL	DTT	-0.0329853062230511	0
INV	DTT	0.0692579723263904	0.1
INVDP	DTT	0.125434911721789	0.1
INVTR	DTT	0.196678694337561	0.2
TDM	DTT	-0.0114309818123054	0
TRA	DTT	0.192646856595304	0.2
CP	DTT	0.0350581674489759	0
DXX	DTX	-0.0141120240506284	0
DYC	DTX	-0.00152639628038281	0
RII	DTX	0.00278394958711066	0
RIJ	DTX	0.0271863992740047	0
RIX	DTX	0.0079337434366674	0
RLB	DTX	-0.0063079160192772	0
RLC	DTX	-0.0119283502867889	0
RLG	DTX	0.037851545414288	0
RLX	DTX	0.0874920414957445	0.1
RSX	DTX	0.0197109883789523	0
RXX	DTX	0.0267184859723974	0
RYN	DTX	-0.00854076832538904	0
XXX	DTX	0.036637121011922	0
nested	DTX	0.0505362614915288	0.1
gene	DTX	-0.138656553264044	-0.1
TE	DTX	0.0993951216369651	0.1
GC	DTX	-0.0807753787231466	-0.1
H3K9	DTX	0.133985597265093	0.1
H3K4	DTX	-0.0823596285354832	-0.1
H3K27	DTX	0.0768918516767261	0.1
SNP	DTX	-0.0734984381635078	-0.1
cM	DTX	-0.0379437379096306	0
core	DTX	-0.131396044780464	-0.1
accessory	DTX	0.00872632805428467	0
singleton	DTX	0.00261066277477181	0
effector	DTX	0.0549424604347227	0.1
DUP	DTX	0.163309146257803	0.2
HDR	DTX	0.0600842678040623	0.1
INDEL	DTX	0.031610794093609	0
INV	DTX	0.040938537819472	0
INVDP	DTX	0.151537766428424	0.2
INVTR	DTX	0.148305249321245	0.1
TDM	DTX	0.0143807630404905	0
TRA	DTX	0.16151910501604	0.2
CP	DTX	0.151339101586006	0.2
DYC	DXX	-0.00159168384824044	0
RII	DXX	-0.00828607954126127	0
RIJ	DXX	-0.00125786163522013	0
RIX	DXX	-0.00725846430679311	0
RLB	DXX	-0.000562250002577477	0
RLC	DXX	-0.0107169368289368	0
RLG	DXX	-0.0153802823003484	0
RLX	DXX	-0.0107520202306095	0
RSX	DXX	-0.00379271600371756	0
RXX	DXX	-0.00614507052364436	0
RYN	DXX	-0.00195038894633772	0
XXX	DXX	-0.00864068692270261	0
nested	DXX	-0.00427508456067295	0
gene	DXX	0.00723113170045798	0
TE	DXX	-0.0103892865013983	0
GC	DXX	0.0129579796991647	0
H3K9	DXX	-0.00666016232353863	0
H3K4	DXX	0.00567836722299297	0
H3K27	DXX	0.0340961271058216	0
SNP	DXX	-0.000479574721391504	0
cM	DXX	0.00822981334765364	0
core	DXX	0.00582964423876692	0
accessory	DXX	0.00186561517915436	0
singleton	DXX	-0.00292496505774224	0
effector	DXX	-0.00837340679527162	0
DUP	DXX	-0.00310056806999477	0
HDR	DXX	0.000634424198908971	0
INDEL	DXX	-0.0170421509391478	0
INV	DXX	-0.0125357019009774	0
INVDP	DXX	-0.0191167145710585	0
INVTR	DXX	-0.02200141521792	0
TDM	DXX	0.0128419289598034	0
TRA	DXX	0.0107948923646006	0
CP	DXX	0.0266936524434148	0
RII	DYC	0.0148369411669958	0
RIJ	DYC	-0.00159168384824044	0
RIX	DYC	-0.00918477841812111	0
RLB	DYC	-0.000711464776981694	0
RLC	DYC	0.00669909717321177	0
RLG	DYC	0.0112756233367861	0
RLX	DYC	0.0470099948303088	0
RSX	DYC	-0.00479925981924382	0
RXX	DYC	-0.00777590255153261	0
RYN	DYC	-0.00246800005401959	0
XXX	DYC	0.0134589039356602	0
nested	DYC	-0.00540964352084274	0
gene	DYC	-0.0427327721632612	0
TE	DYC	0.0281917274095299	0
GC	DYC	-0.0211251451910649	0
H3K9	DYC	0.0509024433079483	0.1
H3K4	DYC	0.0064363576274059	0
H3K27	DYC	0.0282061387169105	0
SNP	DYC	-0.0262213458293609	0
cM	DYC	0.0267021061191046	0
core	DYC	-0.0482428112016525	0
accessory	DYC	0.018792578036618	0
singleton	DYC	-0.00370121761306541	0
effector	DYC	-0.000990845313086431	0
DUP	DYC	0.0277290619073667	0
HDR	DYC	0.0259072829763242	0
INDEL	DYC	-0.0087163697947964	0
INV	DYC	-0.0158625350225035	0
INVDP	DYC	0.0161042176729735	0
INVTR	DYC	0.0222521353660811	0
TDM	DYC	0.00472833451440906	0
TRA	DYC	0.036523831825076	0
CP	DYC	0.0292422235059313	0
RIJ	RII	-0.00828607954126127	0
RIX	RII	0.0618863145280509	0.1
RLB	RII	-0.00370378435352791	0
RLC	RII	0.0318025564142081	0
RLG	RII	0.287071458043475	0.3
RLX	RII	0.198772648589823	0.2
RSX	RII	-0.00353067800711857	0
RXX	RII	-0.0269958626270713	0
RYN	RII	0.00783773054451583	0
XXX	RII	0.0762294626192633	0.1
nested	RII	-0.00907069124824969	0
gene	RII	-0.348209523601074	-0.3
TE	RII	0.42226621375887	0.4
GC	RII	-0.378747622026632	-0.4
H3K9	RII	0.284972079267407	0.3
H3K4	RII	-0.256391880734668	-0.3
H3K27	RII	0.182125832729104	0.2
SNP	RII	-0.213797902678623	-0.2
cM	RII	-0.0601984506264103	-0.1
core	RII	-0.288613075849121	-0.3
accessory	RII	-0.0613374498862257	-0.1
singleton	RII	0.000818785439664795	0
effector	RII	-0.0203420125052845	0
DUP	RII	0.325663043139669	0.3
HDR	RII	-0.0456515345705713	0
INDEL	RII	-0.0681050618381096	-0.1
INV	RII	0.137607189904612	0.1
INVDP	RII	0.346553338572639	0.3
INVTR	RII	0.331043543885349	0.3
TDM	RII	0.00229226612137919	0
TRA	RII	0.334588399322401	0.3
CP	RII	0.0891896386891703	0.1
RIX	RIJ	0.0288523956195026	0
RLB	RIJ	-0.000562250002577477	0
RLC	RIJ	0.0149007259813746	0
RLG	RIJ	0.00405258232040927	0
RLX	RIJ	-0.0107520202306095	0
RSX	RIJ	-0.00379271600371756	0
RXX	RIJ	-0.00614507052364436	0
RYN	RIJ	-0.00195038894633772	0
XXX	RIJ	-0.00864068692270261	0
nested	RIJ	-0.00427508456067295	0
gene	RIJ	0.00333094468510044	0
TE	RIJ	-0.0108420538647742	0
GC	RIJ	0.0148241787527387	0
H3K9	RIJ	0.00709460273915285	0
H3K4	RIJ	0.0193045939843912	0
H3K27	RIJ	-0.00116097344273414	0
SNP	RIJ	0.012557665125069	0
cM	RIJ	-0.00281298163561017	0
core	RIJ	-0.000547236420120593	0
accessory	RIJ	0.0075491847413307	0
singleton	RIJ	-0.00292496505774224	0
effector	RIJ	-0.00837340679527162	0
DUP	RIJ	-0.00310056806999477	0
HDR	RIJ	0.0150630431226673	0
INDEL	RIJ	0.0100347994551868	0
INV	RIJ	0.0100399060473891	0
INVDP	RIJ	0.0148495907828758	0
INVTR	RIJ	0.00966789131637353	0
TDM	RIJ	0.0371226307460349	0
TRA	RIJ	0.0107948923646006	0
CP	RIJ	-0.00198131023534118	0
RLB	RIX	-0.00324445190228635	0
RLC	RIX	0.104462601762737	0.1
RLG	RIX	0.142530840015207	0.1
RLX	RIX	0.24662612541494	0.2
RSX	RIX	-0.0218857885223356	0
RXX	RIX	-0.0126479099006412	0
RYN	RIX	0.0120753323534146	0
XXX	RIX	-0.0164898727954783	0
nested	RIX	0.0291595290950372	0
gene	RIX	-0.261579155277489	-0.3
TE	RIX	0.318301503177813	0.3
GC	RIX	-0.171804967808641	-0.2
H3K9	RIX	0.330409015725921	0.3
H3K4	RIX	-0.222066974976279	-0.2
H3K27	RIX	0.228933766192253	0.2
SNP	RIX	-0.17285773608896	-0.2
cM	RIX	-0.0788522316763106	-0.1
core	RIX	-0.226738669298269	-0.2
accessory	RIX	-0.0248219794076176	0
singleton	RIX	-0.0120910566918502	0
effector	RIX	-0.0249979890526869	0
DUP	RIX	0.19260845885006	0.2
HDR	RIX	0.00626280797944726	0
INDEL	RIX	-0.0641623500042831	-0.1
INV	RIX	0.0172250450100654	0
INVDP	RIX	0.229628116582343	0.2
INVTR	RIX	0.25852339826238	0.3
TDM	RIX	0.122267336425726	0.1
TRA	RIX	0.175246348635185	0.2
CP	RIX	0.0919845615967357	0.1
RLC	RLB	-0.00479035021895543	0
RLG	RLB	-0.00687481319159552	0
RLX	RLB	-0.00480603210488674	0
RSX	RLB	-0.00169530139337834	0
RXX	RLB	-0.00274677740461747	0
RYN	RLB	-0.000871801921133844	0
XXX	RLB	-0.00386228986442577	0
nested	RLB	-0.00191091471267955	0
gene	RLB	0.00187329945436252	0
TE	RLB	-0.00654608485289241	0
GC	RLB	0.0114803160319414	0
H3K9	RLB	-0.0101642797676599	0
H3K4	RLB	0.00176079170619221	0
H3K27	RLB	-0.0135504931510767	0
SNP	RLB	0.00243900763801496	0
cM	RLB	0.000601488820921878	0
core	RLB	0.0058684530749306	0
accessory	RLB	-0.00829659623928896	0
singleton	RLB	-0.00130742648094741	0
effector	RLB	-0.00374281865381787	0
DUP	RLB	-0.00883991611705552	0
HDR	RLB	0.0131824412139854	0
INDEL	RLB	0.00448544248553688	0
INV	RLB	-0.00560331774877734	0
INVDP	RLB	-0.00854495638939618	0
INVTR	RLB	-0.00983438513157201	0
TDM	RLB	-0.00511300279065822	0
TRA	RLB	-0.00953314319280534	0
CP	RLB	0.01834045528473	0
RLG	RLC	0.0529242277587957	0.1
RLX	RLC	0.0587349628264026	0.1
RSX	RLC	0.00201624353209827	0
RXX	RLC	-0.0253836370179454	0
RYN	RLC	-6.65355160286582e-05	0
XXX	RLC	0.0171319123078792	0
nested	RLC	0.0323131812486197	0
gene	RLC	-0.265226297512348	-0.3
TE	RLC	0.298984402404062	0.3
GC	RLC	-0.368310773289747	-0.4
H3K9	RLC	0.235010275776818	0.2
H3K4	RLC	-0.16646538041465	-0.2
H3K27	RLC	0.239486781388581	0.2
SNP	RLC	-0.16010024721724	-0.2
cM	RLC	-0.0303888313661754	0
core	RLC	-0.239671925386304	-0.2
accessory	RLC	-0.00530281682128065	0
singleton	RLC	-0.0130649477077606	0
effector	RLC	-0.0172161547778371	0
DUP	RLC	0.232568429352399	0.2
HDR	RLC	-0.0385251416231165	0
INDEL	RLC	-0.0807702863531723	-0.1
INV	RLC	0.0318221240873192	0
INVDP	RLC	0.258612711905717	0.3
INVTR	RLC	0.312893161197843	0.3
TDM	RLC	0.0298949065292702	0
TRA	RLC	0.278535748870314	0.3
CP	RLC	0.0506162730342554	0.1
RLX	RLG	0.275127532475359	0.3
RSX	RLG	-0.000801539218038728	0
RXX	RLG	0.109005288369348	0.1
RYN	RLG	-0.0112931187175708	0
XXX	RLG	0.0529804069857458	0.1
nested	RLG	0.0520108266061907	0.1
gene	RLG	-0.559454564449847	-0.6
TE	RLG	0.660588025422005	0.7
GC	RLG	-0.555327052538485	-0.6
H3K9	RLG	0.487339709640918	0.5
H3K4	RLG	-0.403157990663304	-0.4
H3K27	RLG	0.264802935822176	0.3
SNP	RLG	-0.362914501090346	-0.4
cM	RLG	-0.0861704064098282	-0.1
core	RLG	-0.478949168456685	-0.5
accessory	RLG	-0.0682036193233212	-0.1
singleton	RLG	0.00731098163159128	0
effector	RLG	-0.0543964500792183	-0.1
DUP	RLG	0.500975397534758	0.5
HDR	RLG	-0.0272473332722477	0
INDEL	RLG	-0.153200132328241	-0.2
INV	RLG	0.190675615137837	0.2
INVDP	RLG	0.516131709166643	0.5
INVTR	RLG	0.556152135521902	0.6
TDM	RLG	-0.0126278643735422	0
TRA	RLG	0.529439147532619	0.5
CP	RLG	0.138560838798816	0.1
RSX	RLX	0.00181721751424233	0
RXX	RLX	0.0281694904546019	0
RYN	RLX	0.0163398700094766	0
XXX	RLX	0.0481240047835404	0
nested	RLX	0.0548572704350508	0.1
gene	RLX	-0.396278407649638	-0.4
TE	RLX	0.435280183486782	0.4
GC	RLX	-0.361531789464212	-0.4
H3K9	RLX	0.395292529912584	0.4
H3K4	RLX	-0.308162746050408	-0.3
H3K27	RLX	0.25783138767267	0.3
SNP	RLX	-0.258221781831073	-0.3
cM	RLX	-0.0750120164424893	-0.1
core	RLX	-0.346061919095116	-0.3
accessory	RLX	-0.0340200751833979	0
singleton	RLX	-0.000371722410298902	0
effector	RLX	-0.0424769431225561	0
DUP	RLX	0.386236972418093	0.4
HDR	RLX	0.0367166068481568	0
INDEL	RLX	-0.0247672023824398	0
INV	RLX	0.117501814148963	0.1
INVDP	RLX	0.421604674007922	0.4
INVTR	RLX	0.422030678813447	0.4
TDM	RLX	0.0756959249213756	0.1
TRA	RLX	0.395537785045475	0.4
CP	RLX	0.171469073459466	0.2
RXX	RSX	-0.0044014473017374	0
RYN	RSX	-0.00588083073934787	0
XXX	RSX	0.0152789958483598	0
nested	RSX	0.00711100907239829	0
gene	RSX	-0.0342179542360958	0
TE	RSX	0.00708023030179323	0
GC	RSX	0.00445764612478722	0
H3K9	RSX	0.00476156899505866	0
H3K4	RSX	-0.0391732348690955	0
H3K27	RSX	0.035615799421438	0
SNP	RSX	-0.0144750082339948	0
cM	RSX	0.0180098362899207	0
core	RSX	-0.0402109816986726	0
accessory	RSX	0.0187743266961796	0
singleton	RSX	-0.00881938161892686	0
effector	RSX	-0.0175185746485861	0
DUP	RSX	-0.00934886144104945	0
HDR	RSX	0.0357503810262587	0
INDEL	RSX	0.0121142041881199	0
INV	RSX	-0.00754435007705118	0
INVDP	RSX	0.0049463664072899	0
INVTR	RSX	0.0185407611584599	0
TDM	RSX	0.0143173039849125	0
TRA	RSX	0.016406247318387	0
CP	RSX	0.0276496619692088	0
RYN	RXX	-0.00952829571090644	0
XXX	RXX	0.00974538983649884	0
nested	RXX	-0.0208852034153033	0
gene	RXX	-0.051457998241087	-0.1
TE	RXX	0.0662669176449417	0.1
GC	RXX	-0.0354477625534697	0
H3K9	RXX	0.0621376867086565	0.1
H3K4	RXX	-0.00723498214922114	0
H3K27	RXX	-0.0208187935229315	0
SNP	RXX	-0.0103054536078804	0
cM	RXX	-0.00845843637370806	0
core	RXX	-0.0246706537311085	0
accessory	RXX	-0.044645364974953	0
singleton	RXX	-0.00932779602929338	0
effector	RXX	-0.00543977623063409	0
DUP	RXX	0.0438467087671845	0
HDR	RXX	0.0225444978404169	0
INDEL	RXX	-0.0193973033095989	0
INV	RXX	0.0195743952231558	0
INVDP	RXX	0.0532335746633473	0.1
INVTR	RXX	0.0625689794589037	0.1
TDM	RXX	-0.0354305945341327	0
TRA	RXX	0.0615300257827131	0.1
CP	RXX	0.00420854777077683	0
XXX	RYN	0.0065287209672809	0
nested	RYN	-0.00662877174907746	0
gene	RYN	-0.0587030770408999	-0.1
TE	RYN	0.0357409583005803	0
GC	RYN	-0.0737291587769253	-0.1
H3K9	RYN	0.0341821764428829	0
H3K4	RYN	-0.0294911901166513	0
H3K27	RYN	0.0649940467306622	0.1
SNP	RYN	-0.0488151951021291	0
cM	RYN	-0.0197673815167768	0
core	RYN	-0.0641597490342564	-0.1
accessory	RYN	0.0200528131845589	0
singleton	RYN	0.0114240790051413	0
effector	RYN	0.0263129444136911	0
DUP	RYN	0.0232043189770201	0
HDR	RYN	0.00844118828400038	0
INDEL	RYN	-0.00193395545911074	0
INV	RYN	0.0243186730324125	0
INVDP	RYN	0.0252196184409966	0
INVTR	RYN	-0.00342378767867986	0
TDM	RYN	0.0450112818106094	0
TRA	RYN	-0.00193974472473326	0
CP	RYN	0.00804341804834303	0
nested	XXX	0.0258044543431271	0
gene	XXX	-0.178916266334565	-0.2
TE	XXX	0.104227497878132	0.1
GC	XXX	-0.105646682407823	-0.1
H3K9	XXX	0.0820866403263828	0.1
H3K4	XXX	-0.142627817884341	-0.1
H3K27	XXX	0.141254094375664	0.1
SNP	XXX	-0.113314596342044	-0.1
cM	XXX	0.0159078558119436	0
core	XXX	-0.18663789630539	-0.2
accessory	XXX	0.0438260127739567	0
singleton	XXX	0.0263581749161531	0
effector	XXX	0.0238588370838719	0
DUP	XXX	0.113288539023311	0.1
HDR	XXX	0.0492488098720196	0
INDEL	XXX	0.0105465640884505	0
INV	XXX	0.0286329682277456	0
INVDP	XXX	0.0936365280962849	0.1
INVTR	XXX	0.102507404617236	0.1
TDM	XXX	0.063533349914	0.1
TRA	XXX	0.108291785304757	0.1
CP	XXX	0.105194957498135	0.1
gene	nested	-0.118529489567729	-0.1
TE	nested	0.122979712821478	0.1
GC	nested	-0.0828406229550859	-0.1
H3K9	nested	0.175891607894906	0.2
H3K4	nested	-0.0879506112338607	-0.1
H3K27	nested	0.100124514404617	0.1
SNP	nested	-0.0795347109059686	-0.1
cM	nested	-0.00508385210400724	0
core	nested	-0.108887180608931	-0.1
accessory	nested	0.000644085929182805	0
singleton	nested	0.00070922866397904	0
effector	nested	-0.0284586325780062	0
DUP	nested	0.101821170815515	0.1
HDR	nested	0.00129588917222428	0
INDEL	nested	-0.0143296581584452	0
INV	nested	0.0650827873704265	0.1
INVDP	nested	0.122366664836636	0.1
INVTR	nested	0.12349753519307	0.1
TDM	nested	0.0407502331578527	0
TRA	nested	0.14298956894939	0.1
CP	nested	0.0197677025749329	0
TE	gene	-0.783861491026927	-0.8
GC	gene	0.723251863144437	0.7
H3K9	gene	-0.656933710385848	-0.7
H3K4	gene	0.576462932773041	0.6
H3K27	gene	-0.536508410822547	-0.5
SNP	gene	0.518895958240702	0.5
cM	gene	0.085933669154807	0.1
core	gene	0.870222811670404	0.9
accessory	gene	0.0942782903198649	0.1
singleton	gene	-0.0238108557361716	0
effector	gene	0.0170248101266345	0
DUP	gene	-0.577962144580816	-0.6
HDR	gene	-0.061602132567633	-0.1
INDEL	gene	0.0953044163953869	0.1
INV	gene	-0.191694905346509	-0.2
INVDP	gene	-0.601390852034658	-0.6
INVTR	gene	-0.649557027691934	-0.6
TDM	gene	-0.129349119396755	-0.1
TRA	gene	-0.616435956852684	-0.6
CP	gene	-0.306484357841315	-0.3
GC	TE	-0.822796223385868	-0.8
H3K9	TE	0.71458656006677	0.7
H3K4	TE	-0.549923905702922	-0.5
H3K27	TE	0.384252621094948	0.4
SNP	TE	-0.508410312116606	-0.5
cM	TE	-0.139883949390695	-0.1
core	TE	-0.650307518640682	-0.7
accessory	TE	-0.13589619252723	-0.1
singleton	TE	-0.00883020029968957	0
effector	TE	-0.0704792053281429	-0.1
DUP	TE	0.6316764021937	0.6
HDR	TE	-0.0780720507030551	-0.1
INDEL	TE	-0.202815663487578	-0.2
INV	TE	0.182945144310689	0.2
INVDP	TE	0.682025721905064	0.7
INVTR	TE	0.755149709285747	0.8
TDM	TE	0.0374834829514157	0
TRA	TE	0.70930449378758	0.7
CP	TE	0.176383915549733	0.2
H3K9	GC	-0.566106251462143	-0.6
H3K4	GC	0.50246206419162	0.5
H3K27	GC	-0.37041447776716	-0.4
SNP	GC	0.460721113123679	0.5
cM	GC	0.160378927538676	0.2
core	GC	0.596114591561883	0.6
accessory	GC	0.132804108919532	0.1
singleton	GC	0.0137241775936849	0
effector	GC	0.0410831245571979	0
DUP	GC	-0.579505374278354	-0.6
HDR	GC	0.0871539163365521	0.1
INDEL	GC	0.196285713863298	0.2
INV	GC	-0.191540191000002	-0.2
INVDP	GC	-0.606975068216678	-0.6
INVTR	GC	-0.66529470104405	-0.7
TDM	GC	-0.026465004603194	0
TRA	GC	-0.641317036977317	-0.6
CP	GC	-0.155583601573528	-0.2
H3K4	H3K9	-0.421582578893803	-0.4
H3K27	H3K9	0.431975697891122	0.4
SNP	H3K9	-0.429858688473788	-0.4
cM	H3K9	-0.11623997951758	-0.1
core	H3K9	-0.569118595389474	-0.6
accessory	H3K9	-0.0640719235093278	-0.1
singleton	H3K9	-0.0182523533167119	0
effector	H3K9	-0.0406268843966528	0
DUP	H3K9	0.565550413069515	0.6
HDR	H3K9	-0.0128668448111158	0
INDEL	H3K9	-0.111751504642833	-0.1
INV	H3K9	0.156346685577828	0.2
INVDP	H3K9	0.595790641393378	0.6
INVTR	H3K9	0.723094298038422	0.7
TDM	H3K9	0.0854433741835234	0.1
TRA	H3K9	0.661717978767541	0.7
CP	H3K9	0.201061468722759	0.2
H3K27	H3K4	-0.526860982329431	-0.5
SNP	H3K4	0.423277266118643	0.4
cM	H3K4	0.111134713924601	0.1
core	H3K4	0.63999766316835	0.6
accessory	H3K4	-0.223305372612108	-0.2
singleton	H3K4	-0.0428714840353528	0
effector	H3K4	0.0451606498748073	0
DUP	H3K4	-0.416714693812219	-0.4
HDR	H3K4	-0.0622755532193952	-0.1
INDEL	H3K4	0.126727320282715	0.1
INV	H3K4	-0.158918776428103	-0.2
INVDP	H3K4	-0.429215917865503	-0.4
INVTR	H3K4	-0.425764777427069	-0.4
TDM	H3K4	-0.133287232267041	-0.1
TRA	H3K4	-0.391942412178459	-0.4
CP	H3K4	-0.22207835656483	-0.2
SNP	H3K27	-0.342160526459567	-0.3
cM	H3K27	-0.0600214651014658	-0.1
core	H3K27	-0.64069130208423	-0.6
accessory	H3K27	0.299537317678062	0.3
singleton	H3K27	0.0348353496659327	0
effector	H3K27	-0.036794621155996	0
DUP	H3K27	0.349933186239737	0.3
HDR	H3K27	0.155016975454106	0.2
INDEL	H3K27	-0.0463003863475452	0
INV	H3K27	0.161976176138424	0.2
INVDP	H3K27	0.350068574443811	0.4
INVTR	H3K27	0.366210906818344	0.4
TDM	H3K27	0.17059231709031	0.2
TRA	H3K27	0.344464177249439	0.3
CP	H3K27	0.26225350744831	0.3
cM	SNP	0.223599676740547	0.2
core	SNP	0.501723950546158	0.5
accessory	SNP	-0.0512330105480784	-0.1
singleton	SNP	-0.0291780137544141	0
effector	SNP	0.0538786611467054	0.1
DUP	SNP	-0.36634339886107	-0.4
HDR	SNP	0.193517678204918	0.2
INDEL	SNP	0.150635543935718	0.2
INV	SNP	-0.0840481098346598	-0.1
INVDP	SNP	-0.376206105464775	-0.4
INVTR	SNP	-0.407122716080708	-0.4
TDM	SNP	-0.128724694008974	-0.1
TRA	SNP	-0.388224653793785	-0.4
CP	SNP	-0.197028695781048	-0.2
core	cM	0.0687354800807456	0.1
accessory	cM	0.0216412607340719	0
singleton	cM	-0.0166135205300543	0
effector	cM	0.000380045393673315	0
DUP	cM	-0.0931617619063592	-0.1
HDR	cM	0.165574757697057	0.2
INDEL	cM	0.0808661290688532	0.1
INV	cM	-0.0268631477192665	0
INVDP	cM	-0.0925177657533871	-0.1
INVTR	cM	-0.125450696348485	-0.1
TDM	cM	0.0360395958608599	0
TRA	cM	-0.111655694535267	-0.1
CP	cM	0.0333632496766855	0
accessory	core	-0.406429828922472	-0.4
singleton	core	-0.0565924865783849	-0.1
effector	core	0.00192690711107674	0
DUP	core	-0.505537365004398	-0.5
HDR	core	-0.140902104533154	-0.1
INDEL	core	0.0748319603217175	0.1
INV	core	-0.195885300899176	-0.2
INVDP	core	-0.516619226448089	-0.5
INVTR	core	-0.55700049897539	-0.6
TDM	core	-0.173624099417485	-0.2
TRA	core	-0.531117418562804	-0.5
CP	core	-0.329934654995742	-0.3
singleton	accessory	-0.019385638663378	0
effector	accessory	0.0279574835123843	0
DUP	accessory	-0.0480532275716065	0
HDR	accessory	0.170407507187872	0.2
INDEL	accessory	0.0257014632360469	0
INV	accessory	0.0427340949697771	0
INVDP	accessory	-0.0676354761152603	-0.1
INVTR	accessory	-0.0751199049576036	-0.1
TDM	accessory	0.111251547123628	0.1
TRA	accessory	-0.0695505630408594	-0.1
CP	accessory	0.099695330223057	0.1
effector	singleton	-0.00222495177058092	0
DUP	singleton	0.000372003249178603	0
HDR	singleton	0.00882944938467587	0
INDEL	singleton	-0.00552287372480958	0
INV	singleton	-0.0168536348426856	0
INVDP	singleton	-0.0155191047656392	0
INVTR	singleton	-0.0162116110676272	0
TDM	singleton	0.00584114204888643	0
TRA	singleton	0.0220363634901304	0
CP	singleton	0.00145274841364449	0
DUP	effector	-0.0345998600632156	0
HDR	effector	0.0340353935557235	0
INDEL	effector	0.0346097482499845	0
INV	effector	-0.0189034268194162	0
INVDP	effector	-0.0476426012683551	0
INVTR	effector	-0.0469721453801145	0
TDM	effector	-0.00706180799515045	0
TRA	effector	-0.0460725871686712	0
CP	effector	0.0256602659442672	0
HDR	DUP	0.01790489003438	0
INDEL	DUP	-0.0925165756914181	-0.1
INV	DUP	0.19206722501419	0.2
INVDP	DUP	0.645591932609953	0.6
INVTR	DUP	0.621964611491632	0.6
TDM	DUP	0.109298956365999	0.1
TRA	DUP	0.62634457686139	0.6
CP	DUP	0.216476236086942	0.2
INDEL	HDR	0.178329105716403	0.2
INV	HDR	0.106848216840009	0.1
INVDP	HDR	0.0125786716653918	0
INVTR	HDR	-0.020392758007218	0
TDM	HDR	0.0984920131854799	0.1
TRA	HDR	-0.01493402346856	0
CP	HDR	0.143353713426427	0.1
INV	INDEL	0.0175866958038007	0
INVDP	INDEL	-0.102390469302982	-0.1
INVTR	INDEL	-0.115666597326511	-0.1
TDM	INDEL	0.0485743118752935	0
TRA	INDEL	-0.105663412461581	-0.1
CP	INDEL	0.0739653649486468	0.1
INVDP	INV	0.20389609097859	0.2
INVTR	INV	0.160971111515213	0.2
TDM	INV	0.00644438196431796	0
TRA	INV	0.185801905455029	0.2
CP	INV	0.0937225194568508	0.1
INVTR	INVDP	0.690276990548125	0.7
TDM	INVDP	0.0712036235774614	0.1
TRA	INVDP	0.618466543592912	0.6
CP	INVDP	0.187056900762037	0.2
TDM	INVTR	0.0552786598487139	0.1
TRA	INVTR	0.748385193359894	0.7
CP	INVTR	0.19276871967953	0.2
TRA	TDM	0.0339015107123458	0
CP	TDM	0.16973316678164	0.2
CP	TRA	0.203523474161822	0.2
