# Supplementary material for: Machine-learning predicts genomic determinants of meiosis-driven structural variation in a eukaryotic pathogen
Source: Nat Commun. 2021 Jun 10;12:3551. doi: 10.1038/s41467-021-23862-x (PMC8192914; doi:10.1038/s41467-021-23862-x)
Supplement: Supplementary file 16 — Source Data [file 41467_2021_23862_MOESM16_ESM.zip › Source_Data/Supplementary_Figure1_Source_Data.txt]

sv	overlap	proportion
CP	gene	0.220951234196267
DUP	gene	0.0401188707280832
HDR	gene	0.416555244925246
INDEL	gene	0.202397452706499
INV	gene	0.574468085106383
INVDP	gene	0.0289272800321414
INVTR	gene	0.0346918154260694
TDM	gene	0.557977332170881
TRA	gene	0.0366473149492017
CP	TE	0.313064419024684
DUP	TE	0.920876671619614
HDR	TE	0.159839552692354
INDEL	TE	0.114028844352875
INV	TE	0.557446808510638
INVDP	TE	0.949377259943753
INVTR	TE	0.967329067025935
TDM	TE	0.137750653879686
TRA	TE	0.951015965166909
