# Supplementary material for: Machine-learning predicts genomic determinants of meiosis-driven structural variation in a eukaryotic pathogen
Source: Nat Commun. 2021 Jun 10;12:3551. doi: 10.1038/s41467-021-23862-x (PMC8192914; doi:10.1038/s41467-021-23862-x)
Supplement: Supplementary file 16 — Source Data [file 41467_2021_23862_MOESM16_ESM.zip › Source_Data/Figure2C_Source_Data.txt]

sv	cat	maf	freq2
INV	core	0.0526315789473684	0.816753926701571
TRA	core	0.0526315789473684	0.948186528497409
TRA	core	0.105263157894737	0.0440414507772021
INVTR	core	0.0526315789473684	0.952710966163881
HDR	core	0.0526315789473684	0.629877195709622
DUP	core	0.0526315789473684	0.917888563049853
INDEL	core	0.0526315789473684	0.616150921603542
TDM	core	0.0526315789473684	0.828850855745721
INVDP	core	0.0526315789473684	0.935313531353135
INDEL	core	0.105263157894737	0.12349006208191
CP	core	0.0526315789473684	0.781121751025992
CP	core	0.105263157894737	0.0980392156862745
INDEL	core	0.157894736842105	0.0654025699023052
HDR	core	0.157894736842105	0.0699518109746619
HDR	core	0.421052631578947	0.0222291310430592
HDR	core	0.263157894736842	0.0332659723301725
HDR	core	0.105263157894737	0.13663920410384
INDEL	core	0.210526315789474	0.046152365368882
CP	core	0.157894736842105	0.0392156862745098
INVTR	core	0.315789473684211	0.00040766408479413
INVDP	core	0.105263157894737	0.0396039603960396
INDEL	core	0.315789473684211	0.0298859425381395
INDEL	core	0.263157894736842	0.0370566437268396
INDEL	core	0.368421052631579	0.0280571731074643
HDR	core	0.368421052631579	0.0225400279807244
INV	core	0.105263157894737	0.0916230366492147
HDR	core	0.210526315789474	0.0401057049588062
INDEL	core	0.473684210526316	0.0255065210067857
DUP	core	0.421052631578947	0.00234604105571848
HDR	core	0.473684210526316	0.0188092647287424
DUP	core	0.105263157894737	0.0498533724340176
DUP	core	0.368421052631579	0.00175953079178886
INDEL	core	0.421052631578947	0.0248808893594494
HDR	core	0.315789473684211	0.0264262397015389
INVDP	core	0.263157894736842	0.00396039603960396
CP	core	0.263157894736842	0.0182398540811674
CP	core	0.368421052631579	0.0155038759689922
CP	core	0.210526315789474	0.0182398540811674
INV	core	0.368421052631579	0.00785340314136126
CP	core	0.315789473684211	0.0132238942088463
TDM	core	0.368421052631579	0.00611246943765281
TDM	core	0.105263157894737	0.101466992665037
DUP	core	0.210526315789474	0.00703812316715543
INVTR	core	0.157894736842105	0.00570729718711782
TDM	core	0.473684210526316	0.00122249388753056
TDM	core	0.157894736842105	0.0293398533007335
TDM	core	0.315789473684211	0.00244498777506112
INVTR	core	0.105263157894737	0.0383204239706482
TDM	core	0.263157894736842	0.0110024449877751
INV	core	0.157894736842105	0.0287958115183246
CP	core	0.421052631578947	0.00683994528043776
INVDP	core	0.315789473684211	0.0033003300330033
INV	core	0.315789473684211	0.0104712041884817
DUP	core	0.473684210526316	0.00234604105571848
TRA	core	0.157894736842105	0.00561312607944732
DUP	core	0.315789473684211	0.00293255131964809
INVDP	core	0.210526315789474	0.0066006600660066
TDM	core	0.210526315789474	0.0171149144254279
DUP	core	0.157894736842105	0.0129032258064516
INVTR	core	0.210526315789474	0.00163065633917652
INVDP	core	0.157894736842105	0.00858085808580858
INV	core	0.210526315789474	0.0104712041884817
DUP	core	0.263157894736842	0.00234604105571848
INVDP	accessory	0.0526315789473684	0.933264887063655
INVTR	accessory	0.0526315789473684	0.967054263565892
HDR	accessory	0.0526315789473684	0.809364548494983
DUP	accessory	0.0526315789473684	0.916919959473151
INDEL	accessory	0.0526315789473684	0.671230561189993
TRA	accessory	0.0526315789473684	0.961363636363636
DUP	accessory	0.157894736842105	0.022289766970618
CP	accessory	0.0526315789473684	0.841452612931798
INDEL	accessory	0.105263157894737	0.121872887085869
INVDP	accessory	0.105263157894737	0.0523613963039014
INDEL	accessory	0.263157894736842	0.0265382014874915
TDM	accessory	0.0526315789473684	0.881458966565349
TDM	accessory	0.105263157894737	0.088145896656535
TRA	accessory	0.105263157894737	0.0340909090909091
DUP	accessory	0.105263157894737	0.0547112462006079
INDEL	accessory	0.157894736842105	0.0611899932386748
DUP	accessory	0.210526315789474	0.00303951367781155
INDEL	accessory	0.473684210526316	0.0153820148749155
CP	accessory	0.157894736842105	0.0256864481842338
INDEL	accessory	0.315789473684211	0.0233265720081136
CP	accessory	0.368421052631579	0.00531443755535872
INDEL	accessory	0.210526315789474	0.0425963488843813
CP	accessory	0.315789473684211	0.00974313551815766
TDM	accessory	0.210526315789474	0.00303951367781155
INDEL	accessory	0.421052631578947	0.0180865449628127
CP	accessory	0.105263157894737	0.0814880425155004
HDR	accessory	0.105263157894737	0.0981047937569677
HDR	accessory	0.473684210526316	0.00557413600891862
INDEL	accessory	0.368421052631579	0.0197768762677485
INV	accessory	0.0526315789473684	0.920454545454545
HDR	accessory	0.157894736842105	0.0340022296544036
CP	accessory	0.210526315789474	0.012400354295837
INVDP	accessory	0.157894736842105	0.0112936344969199
HDR	accessory	0.210526315789474	0.0167224080267559
INV	accessory	0.105263157894737	0.0454545454545455
CP	accessory	0.263157894736842	0.0106288751107174
INVTR	accessory	0.105263157894737	0.0251937984496124
HDR	accessory	0.315789473684211	0.0128205128205128
TDM	accessory	0.157894736842105	0.0212765957446809
CP	accessory	0.473684210526316	0.0106288751107174
HDR	accessory	0.421052631578947	0.00891861761426979
HDR	accessory	0.263157894736842	0.0072463768115942
TRA	accessory	0.157894736842105	0.00454545454545455
INVTR	accessory	0.210526315789474	0.00193798449612403
INVDP	accessory	0.210526315789474	0.00308008213552361
CP	accessory	0.421052631578947	0.00265721877767936
HDR	accessory	0.368421052631579	0.0072463768115942
DUP	accessory	0.421052631578947	0.00101317122593718
INVTR	accessory	0.157894736842105	0.00581395348837209
DUP	accessory	0.315789473684211	0.00202634245187437
TDM	accessory	0.263157894736842	0.00303951367781155
TDM	accessory	0.368421052631579	0.00303951367781155
INV	accessory	0.263157894736842	0.0113636363636364
INVTR	core	0.263157894736842	0.000815328169588259
CP	core	0.473684210526316	0.00911992704058368
INV	accessory	0.210526315789474	0.0113636363636364
INV	accessory	0.157894736842105	0.0113636363636364
TRA	core	0.263157894736842	0.000863557858376511
INVTR	core	0.368421052631579	0.00040766408479413
INV	core	0.473684210526316	0.0104712041884817
INV	core	0.263157894736842	0.0130890052356021
TDM	core	0.421052631578947	0.00244498777506112
INV	core	0.421052631578947	0.0104712041884817
TRA	core	0.210526315789474	0.000863557858376511
INVDP	core	0.368421052631579	0.00132013201320132
TRA	core	0.315789473684211	0.000431778929188256
INDEL	core	0.368421052631579	0.0280571731074643
INDEL	core	0.473684210526316	0.0255065210067857
INDEL	core	0.263157894736842	0.0370566437268396
HDR	core	0.473684210526316	0.0188092647287424
INV	core	0.473684210526316	0.0104712041884817
CP	core	0.263157894736842	0.0182398540811674
INDEL	core	0.157894736842105	0.0654025699023052
HDR	core	0.263157894736842	0.0332659723301725
HDR	core	0.368421052631579	0.0225400279807244
CP	core	0.368421052631579	0.0155038759689922
HDR	core	0.157894736842105	0.0699518109746619
CP	core	0.473684210526316	0.00911992704058368
INVDP	core	0.473684210526316	0.00066006600660066
INDEL	accessory	0.473684210526316	0.0153820148749155
CP	accessory	0.473684210526316	0.0106288751107174
INDEL	accessory	0.368421052631579	0.0197768762677485
HDR	accessory	0.473684210526316	0.00557413600891862
INDEL	accessory	0.263157894736842	0.0265382014874915
CP	accessory	0.368421052631579	0.00531443755535872
CP	accessory	0.157894736842105	0.0256864481842338
INDEL	accessory	0.157894736842105	0.0611899932386748
DUP	core	0.473684210526316	0.00234604105571848
INV	core	0.263157894736842	0.0130890052356021
INVDP	core	0.421052631578947	0.00066006600660066
CP	core	0.157894736842105	0.0392156862745098
INV	core	0.368421052631579	0.00785340314136126
TDM	core	0.368421052631579	0.00611246943765281
SNP	core	0.105263157894737	0.144849445324881
SNP	core	0.0526315789473684	0.291709537161201
SNP	core	0.210526315789474	0.0910512414157422
SNP	core	0.157894736842105	0.107376975903125
SNP	core	0.368421052631579	0.0727652484863261
SNP	core	0.421052631578947	0.0685992929416067
SNP	core	0.473684210526316	0.0669527408671624
SNP	core	0.263157894736842	0.0809622495834857
SNP	core	0.315789473684211	0.0757332683164696
SNP	accessory	0.0526315789473684	0.425824175824176
SNP	accessory	0.210526315789474	0.0862960568842922
SNP	accessory	0.157894736842105	0.0955074337427279
SNP	accessory	0.105263157894737	0.161926308985133
SNP	accessory	0.263157894736842	0.0567226890756303
SNP	accessory	0.421052631578947	0.037491919844861
SNP	accessory	0.473684210526316	0.0488041370394312
SNP	accessory	0.315789473684211	0.0488041370394312
SNP	accessory	0.368421052631579	0.038623141564318
SNP	core	0.473684210526316	0.0669527408671624
SNP	core	0.368421052631579	0.0727652484863261
SNP	core	0.157894736842105	0.107376975903125
SNP	core	0.263157894736842	0.0809622495834857
SNP	accessory	0.473684210526316	0.0488041370394312
SNP	accessory	0.157894736842105	0.0955074337427279
SNP	accessory	0.368421052631579	0.038623141564318
SNP	accessory	0.263157894736842	0.0567226890756303
