# Supplementary material for: Machine-learning predicts genomic determinants of meiosis-driven structural variation in a eukaryotic pathogen
Source: Nat Commun. 2021 Jun 10;12:3551. doi: 10.1038/s41467-021-23862-x (PMC8192914; doi:10.1038/s41467-021-23862-x)
Supplement: Supplementary file 16 — Source Data [file 41467_2021_23862_MOESM16_ESM.zip › Source_Data/Figure5F_Source_Data.txt]

chr	start	stop	structural_variant	distance_to_crossover_breakpoint
chr_1	96	108	INDEL	118960
chr_1	15667	23766	INVTR	95302
chr_1	20011	20061	INDEL	99007
chr_1	20316	20333	INDEL	98735
chr_1	20437	20450	INDEL	98618
chr_1	21721	21721	INDEL	97346
chr_1	32432	32471	INDEL	86597
chr_1	32479	32508	INDEL	86560
chr_1	33705	35318	INVDP	83750
chr_1	34005	34005	INDEL	85062
chr_1	34011	34011	INDEL	85056
chr_1	34011	34011	INDEL	85056
chr_1	46215	60988	INVTR	58080
chr_1	52365	59189	HDR	59879
chr_1	59182	59490	DUP	59578
chr_1	60988	61251	DUP	57817
chr_1	61354	61666	DUP	57402
chr_1	70294	71157	INVTR	47911
chr_1	77367	78209	INVTR	40859
chr_1	81792	81917	HDR	37151
chr_1	118967	119071	DUP	0
chr_1	133060	133852	INVDP	-13992
chr_1	147061	153114	INVTR	-27993
chr_1	240076	240086	HDR	-121008
chr_1	250128	250610	HDR	-131060
chr_1	394879	395057	INVDP	141340
chr_1	404551	407983	DUP	128414
chr_1	453718	453743	CP	82654
chr_1	593150	593517	TDM	52864
chr_1	642894	642975	INDEL	3406
chr_1	861048	868974	INVDP	38757
chr_1	893334	893638	INVDP	14093
chr_1	1052459	1052663	DUP	-144728
chr_1	1052461	1052740	INVTR	-144730
chr_1	2258891	2259225	INDEL	-204671
chr_1	2468499	2468499	INDEL	-414278
chr_1	2468499	2468499	INDEL	-414278
chr_1	2468499	2468499	INDEL	-414278
chr_1	2482220	2483873	TRA	-428000
chr_1	2491515	2492764	INVDP	-437295
chr_1	2491515	2492764	INVTR	-437295
chr_1	2492556	2492572	INDEL	-438336
chr_1	2796736	2800137	INVDP	161486
chr_1	2796736	2800137	INVTR	161486
chr_1	2797979	2797992	INDEL	163631
chr_1	2800136	2800445	INVDP	161178
chr_1	2850352	2850365	INDEL	111258
chr_1	2888494	2888845	CP	72778
chr_1	2888505	2888843	INDEL	72780
chr_1	3112515	3112515	HDR	-137473
chr_1	3198738	3199380	TRA	106030
chr_1	3198740	3201314	INVDP	104096
chr_1	3205325	3206706	INVDP	98704
chr_1	3248913	3256839	INVDP	48571
chr_1	3248913	3256839	INVTR	48571
chr_1	3258209	3263639	DUP	41771
chr_1	3258210	3263638	INDEL	41772
chr_1	3263470	3263470	INDEL	41939
chr_1	3274896	3274900	INDEL	30510
chr_1	3431007	3431008	INDEL	66009
chr_1	3431007	3431008	INDEL	66009
chr_1	3709543	3709543	INDEL	539
chr_1	3709554	3709554	INDEL	528
chr_1	3806345	3806345	INDEL	-96261
chr_1	3813500	3813639	DUP	-103417
chr_1	4191500	4195720	INVTR	62693
chr_1	4194974	4194974	INDEL	63438
chr_1	4194982	4194982	INDEL	63430
chr_1	4195306	4195318	INDEL	63095
chr_1	4197867	4199508	INVDP	58905
chr_1	4205105	4206602	INVDP	51811
chr_1	4210356	4211685	INVTR	46728
chr_1	4214290	4214931	TRA	43482
chr_1	4267956	4268375	DUP	-9543
chr_1	4292782	4292782	INDEL	4202
chr_1	4292782	4292782	INDEL	4202
chr_1	4292782	4292782	INDEL	4202
chr_1	4297025	4297025	INDEL	-39
chr_1	4297025	4297025	INDEL	-39
chr_1	4318204	4318508	INVDP	-21219
chr_1	4584106	4585487	INVDP	141863
chr_1	4600932	4601175	INVDP	126175
chr_1	4602043	4602835	INVDP	124515
chr_1	4759711	4759778	HDR	-32361
chr_1	4813241	4813608	INVTR	25353
chr_1	4813351	4813362	INDEL	25599
chr_1	4823365	4828950	INVDP	10011
chr_1	4832294	4832434	INVDP	6527
chr_1	4832825	4833149	INVDP	5812
chr_1	4943871	4948534	CP	-28209
chr_1	5028633	5034119	DUP	-112971
chr_1	5033940	5033956	INDEL	-118278
chr_1	5078124	5084484	INVTR	-162462
chr_1	5155037	5158334	INVTR	-239375
chr_1	5155336	5158334	INVDP	-239674
chr_1	5200559	5205528	DUP	-284897
chr_1	5253033	5258421	DUP	281565
chr_1	5253033	5258421	TRA	281565
chr_1	5260762	5267120	TRA	272866
chr_1	5306671	5306816	INVDP	233170
chr_1	5369844	5373949	INVDP	166037
chr_1	5370000	5370083	INDEL	169903
chr_1	5370063	5373949	INVDP	166037
chr_1	5370087	5373949	INVDP	166037
chr_1	5372685	5372696	INDEL	167290
chr_1	5395403	5401768	INVDP	138218
chr_1	5647202	5647409	INVTR	-107216
chr_1	5647850	5654315	INVTR	-107864
chr_1	5648222	5648234	CP	-108236
chr_1	5670237	5678163	DUP	101759
chr_1	5670237	5678163	TRA	101759
chr_1	5687743	5687985	INVDP	91937
chr_1	5724570	5724600	INDEL	55322
chr_1	5779758	5780364	INVDP	0
chr_1	5860926	5860936	CP	-81004
chr_1	5947616	5952646	INVDP	-167694
chr_1	6001396	6001906	TDM	-221474
chr_1	6001818	6001830	INDEL	-221896
chr_1	6001836	6001853	INDEL	-221914
chr_1	6010800	6011852	TDM	-230878
chr_1	6013206	6013561	CP	-233284
chr_1	6051458	6057135	TRA	-271536
chr_1	6066622	6066622	INDEL	-286699
chr_1	6068709	6068709	INDEL	-288786
chr_1	6070815	6073511	INVTR	-290893
chr_1	6074365	6074679	INVDP	-294443
chr_1	6088338	6088445	INVDP	-308416
