# Supplementary material for: Machine-learning predicts genomic determinants of meiosis-driven structural variation in a eukaryotic pathogen
Source: Nat Commun. 2021 Jun 10;12:3551. doi: 10.1038/s41467-021-23862-x (PMC8192914; doi:10.1038/s41467-021-23862-x)
Supplement: Supplementary file 16 — Source Data [file 41467_2021_23862_MOESM16_ESM.zip › Source_Data/Figure3B_Source_Data.txt]

Var1	Freq
ColonyGrowthRate_15C	34
ColonyGrowthRate_22C	5
ColonyGrowthRate_22Cby22C+propiconazole	54
EC50_Propiconazole	1822
Exp1_Area_mean_14dpi_0.05Propi	1440
Exp1_Area_mean_14dpi_PDA_15C	42
Exp1_Area_mean_14dpi_PDA_22C	2
Exp1_Ratio_14dpi_0.05Propi	458
Exp1_Ratio_14dpi_15C_22C	6
MelanizationGreyValue_15C_PDA_11dpi	355
MelanizationGreyValue_15C_PDA_14dpi	20
MelanizationGreyValue_15C_PDA_8dpi	1278
MelanizationGreyValue_22C_PDA_11dpi	10018
MelanizationGreyValue_22C_PDA_14dpi	9922
MelanizationGreyValue_22C_PDA_18dpi	20
MelanizationGreyValue_22C_PDA_8dpi	7
MelanizationGreyValue_22C_PDA+propiconazole_11dpi	63
MelanizationGreyValue_22C_PDA+propiconazole_14dpi	68
MelanizationGreyValue_22C_PDA+propiconazole_18dpi	6
PLACP_Toronit	30
