# Supplementary material for: Machine-learning predicts genomic determinants of meiosis-driven structural variation in a eukaryotic pathogen
Source: Nat Commun. 2021 Jun 10;12:3551. doi: 10.1038/s41467-021-23862-x (PMC8192914; doi:10.1038/s41467-021-23862-x)
Supplement: Supplementary file 16 — Source Data [file 41467_2021_23862_MOESM16_ESM.zip › Source_Data/Figure2D_Source_Data.txt]

sv	overlap	proportion
CP	secreted	3.37146297411198
CP	CAZyme	0.120409391932571
CP	effector	0.180614087898856
CP	secondary metabolite	0.903070439494281
DUP	secreted	1.2258543833581
DUP	CAZyme	0.185735512630015
DUP	effector	0.0742942050520059
DUP	secondary metabolite	0.260029717682021
HDR	secreted	4.64324784246992
HDR	CAZyme	0.753616141971557
HDR	effector	1.09395891576516
HDR	secondary metabolite	0.838701835419959
INDEL	secreted	2.62221389773366
INDEL	CAZyme	0.247237310357745
INDEL	effector	0.206031091964787
INDEL	secondary metabolite	0.711743772241993
INV	secreted	13.8297872340426
INV	CAZyme	5.1063829787234
INV	effector	6.80851063829787
INV	secondary metabolite	3.40425531914894
INVDP	secreted	0.120530333467256
INVDP	CAZyme	0.160707111289675
INVTR	secreted	0.606264735601213
INVTR	CAZyme	0.134725496800269
INVTR	effector	0.0673627484001347
INVTR	secondary metabolite	0.101044122600202
TDM	secreted	21.2728857890148
TDM	CAZyme	0.0871839581517001
TDM	effector	0.0871839581517001
TDM	secondary metabolite	1.6564952048823
TRA	secreted	0.362844702467344
TRA	CAZyme	0.217706821480406
TRA	effector	0.0725689404934688
